# Supplementary material for: Nanangenines: drimane sesquiterpenoids as the dominant metabolite cohort of a novel Australian fungus, Aspergillus nanangensis
Source: Beilstein J Org Chem. 2019 Nov 5;15:2631–43. doi: 10.3762/bjoc.15.256 (PMC6880815; doi:10.3762/bjoc.15.256)
Supplement: File 2 — Crystal structure information files for nanangenines A–C and G. [file Beilstein_J_Org_Chem-15-2631-s002.zip]

Archive with 5 entries (5 files):
- Additional_structure_isonanangenine_B_3b_190717.cif
- Nanangenine_A_1_190715.cif
- Nanangenine_B_derivative_2b_190715.cif
- Nanangenine_C_4_190715.cif
- Nanangenine_G_9_190715.cif
