# Supplementary material for: Nanangenines: drimane sesquiterpenoids as the dominant metabolite cohort of a novel Australian fungus, Aspergillus nanangensis
Source: Beilstein J Org Chem. 2019 Nov 5;15:2631–43. doi: 10.3762/bjoc.15.256 (PMC6880815; doi:10.3762/bjoc.15.256)
Supplement: File 2 — Crystal structure information files for nanangenines A–C and G. [file Beilstein_J_Org_Chem-15-2631-s002.zip › Additional_structure_isonanangenine_B_3b_190717.cif]

data_global
 
#=======================================================================
 
# 1. SUBMISSION DETAILS
#----------------------
 
_publ_contact_author_name     'Andrew M. Piggott'    
_publ_contact_author_address               
;    
 Department of Molecular Sciences, 
 Macquarie University,
 NSW 2109, Australia
;
_publ_contact_author_email     andrew.piggott@mq.edu.au

_publ_requested_journal       'Beilstein Journal of Organic Chemistry'   

_publ_section_title                        
;    
 Nanangenines: drimane sesquiterpenes as the dominant metabolite cohort 
 of a novel Australian fungus, Aspergillus nanangense
;
 
 
 
loop_
_publ_author_name
_publ_author_address                       
'Heather J. Lacey'                                     
;    
 Microbial Screening Technologies, 
 Smithfield, NSW 2164, Australia
And 
 School of Chemistry, 
 The University of Sydney, 
 NSW 2006, Australia
;
'Andrew Crombie'                                     
;    
 Microbial Screening Technologies, 
 Smithfield, NSW 2164, Australia
;
'Cameron L. M. Gilchrist'                                     
;    
 School of Molecular Sciences, 
 The University of Western Australia, 
 WA 6009, Australia
;
'John A. Kalaitzis'                                     
;    
 Microbial Screening Technologies, 
 Smithfield, NSW 2164, Australia
And 
 Department of Molecular Sciences, 
 Macquarie University, 
 NSW 2109, Australia
;
'Daniel Vuong'                                     
;    
 Microbial Screening Technologies, 
 Smithfield, NSW 2164, Australia
;
'Peter Rutledge'                                     
;    
 School of Chemistry, 
 The University of Sydney, 
 NSW 2006, Australia
;
'Peter Turner'                                     
;    
 School of Chemistry, 
 The University of Sydney, 
 NSW 2006, Australia
;
'Ernest Lacey'                                     
;    
 Microbial Screening Technologies, 
 Smithfield, NSW 2164, Australia
And 
 Department of Molecular Sciences, 
 Macquarie University, 
 NSW 2109, Australia
;
'Yit Heng Chooi'                                     
;    
 School of Molecular Sciences, 
 The University of Western Australia, 
 WA 6009, Australia
;
'Andrew M. Piggott'                                     
;    
 Department of Molecular Sciences, 
 Macquarie University, 
 NSW 2109, Australia
;
 
 
#=======================================================================
#  Isonanangenine B 4-bromobenzoyl ester derivative - molecule (3b)
#=======================================================================
 
 
data_pjr17pt6
 
_audit_creation_method            'SHELXL-2016/6'
_shelx_SHELXL_version_number      '2016/6'
_chemical_name_systematic         ?
_chemical_name_common             'isonanangenine B 4-bromobenzoyl ester derivative'
_chemical_melting_point           ?
_chemical_formula_moiety          ?
_chemical_formula_sum
 'C28 H35 Br O7' 
_chemical_formula_weight          563.47

loop_
 _atom_type_symbol
 _atom_type_description
 _atom_type_scat_dispersion_real
 _atom_type_scat_dispersion_imag
 _atom_type_scat_source
 'C'  'C'   0.0181   0.0091
 'International Tables Vol C Tables 4.2.6.8 and 6.1.1.4'
 'H'  'H'   0.0000   0.0000
 'International Tables Vol C Tables 4.2.6.8 and 6.1.1.4'
 'Br'  'Br'  -0.6763   1.2805
 'International Tables Vol C Tables 4.2.6.8 and 6.1.1.4'
 'O'  'O'   0.0492   0.0322
 'International Tables Vol C Tables 4.2.6.8 and 6.1.1.4'
 
_space_group_crystal_system       monoclinic
_space_group_IT_number            4
_space_group_name_H-M_alt         'P 21'
_space_group_name_Hall            'P 2yb'

_symmetry_cell_setting                  monoclinic
_symmetry_space_group_name_H-M          'P 21'
_symmetry_space_group_name_Hall         'P 2yb'
_symmetry_Int_Tables_number             4
 
_shelx_space_group_comment
;
The symmetry employed for this shelxl refinement is uniquely defined
by the following loop, which should always be used as a source of
symmetry information in preference to the above space-group names.
They are only intended as comments.
;
 
loop_
 _space_group_symop_operation_xyz
 'x, y, z'
 '-x, y+1/2, -z'
 
_cell_length_a                    14.88851(10)
_cell_length_b                    6.10835(4)
_cell_length_c                    29.4427(3)
_cell_angle_alpha                 90
_cell_angle_beta                  101.3693(7)
_cell_angle_gamma                 90
_cell_volume                      2625.10(4)
_cell_formula_units_Z             4
_cell_measurement_temperature     100.5(0)
_cell_measurement_reflns_used   47716
_cell_measurement_theta_min     3.6440
_cell_measurement_theta_max     76.0870
 
_exptl_crystal_description        prism
_exptl_crystal_colour             colourless
_exptl_crystal_density_meas       ?
_exptl_crystal_density_method     ?
_exptl_crystal_density_diffrn     1.426          
_exptl_crystal_F_000              1176
_exptl_transmission_factor_min    ?
_exptl_transmission_factor_max    ?
_exptl_crystal_size_max           0.134
_exptl_crystal_size_mid           0.120
_exptl_crystal_size_min           0.044
_exptl_absorpt_coefficient_mu     2.509
_shelx_estimated_absorpt_T_min    ?
_shelx_estimated_absorpt_T_max    ?
_exptl_absorpt_correction_T_min  0.874
_exptl_absorpt_correction_T_max  1.00
_exptl_absorpt_correction_type   multi-scan

_exptl_absorpt_process_details
;
CrysAlisPro 1.171.38.46 (Rigaku Oxford Diffraction, 2015)
Empirical absorption correction using spherical harmonics,
 implemented in SCALE3 ABSPACK scaling algorithm.
;
_oxdiff_exptl_absorpt_empirical_full_min           0.692
_oxdiff_exptl_absorpt_empirical_full_max           1.42
_oxdiff_exptl_absorpt_empirical_details
;
Empirical correction (ABSPACK) includes:
- Absorption correction using spherical harmonics
- Frame scaling
;

_diffrn_crystal_treatment
;
attached with Exxon Paratone N to a nylon loop and quenched 
in a cold nitrogen gas stream from an Oxford Cryosystems Cryostream. 
;

_diffrn_ambient_temperature       100.5(0)
_diffrn_radiation_wavelength 1.5418
_diffrn_radiation_type 'Cu K\a'
_diffrn_source 'SuperNova (Cu) X-ray Source'
_diffrn_radiation_monochromator 'mirror'
_diffrn_measurement_device_type 'SuperNova, Dual, Cu at zero, Atlas'
_diffrn_measurement_device 'four-circle diffractometer'
_diffrn_detector 'CCD plate'
_diffrn_detector_type 'Atlas'
_diffrn_measurement_method        \w 
_diffrn_detector_area_resol_mean 10.5861
_diffrn_reflns_number             74047
_diffrn_reflns_av_unetI/netI      0.0234
_diffrn_reflns_av_R_equivalents   0.0448
_diffrn_reflns_limit_h_min        -18
_diffrn_reflns_limit_h_max        18
_diffrn_reflns_limit_k_min        -7
_diffrn_reflns_limit_k_max        7
_diffrn_reflns_limit_l_min        -36
_diffrn_reflns_limit_l_max        34
_diffrn_reflns_theta_min          3.653
_diffrn_reflns_theta_max          76.322
_diffrn_reflns_theta_full         67.679
_diffrn_measured_fraction_theta_max   0.989
_diffrn_measured_fraction_theta_full  0.997
_diffrn_reflns_Laue_measured_fraction_max    0.989
_diffrn_reflns_Laue_measured_fraction_full   0.997
_diffrn_reflns_point_group_measured_fraction_max   0.969
_diffrn_reflns_point_group_measured_fraction_full  0.980
_reflns_number_total              10685
_reflns_number_gt                 10457
_reflns_threshold_expression      'I > 2\s(I)'
_reflns_Friedel_coverage          0.785
_reflns_Friedel_fraction_max      0.944
_reflns_Friedel_fraction_full     0.960
 
_reflns_special_details
;
 Reflections were merged by SHELXL according to the crystal
 class for the calculation of statistics and refinement.
 
 _reflns_Friedel_fraction is defined as the number of unique
 Friedel pairs measured divided by the number that would be
 possible theoretically, ignoring centric projections and
 systematic absences.
;
 
_computing_data_collection     'CrysAlisPro 1.171.38.46 (Rigaku OD, 2015)'
_computing_cell_refinement     'CrysAlisPro 1.171.38.46 (Rigaku OD, 2015)'
_computing_data_reduction      'CrysAlisPro 1.171.38.46 (Rigaku OD, 2015)'
_computing_structure_solution     'ShelxT (Sheldrick, 2015)'
_computing_structure_refinement 'SHELXL-2016/6 (Sheldrick, 2016)'
_computing_molecular_graphics     
;
  OLEX2 (Dolomanov,O.V.et al., 2009)
  shelXle (H�bschle,C.B., et al., 2011) 
;

_computing_publication_material
;    
  WinGX (Farrugia, 1999)
  PLATON (Spek, A.K., 2003) 
  XNPP (Parsons, S., et al., 2013)
;


_refine_special_details           
;
 The asymmetric unit contains two crystallographically independent molecules,
 one of which exhibits minor site disorder of the bromo-benzoate residue.
 Two orientations were modelled for the disordered residue with respective
 occupancies refined and then fixed at 0.93 and 0.07. A rigid body was
 applied in modelling the minor occupancy bromo-benzoate sites. In
 general the non-hydrogen atoms in the asymmetric unit were modelled 
 with anisotropic displacement parameters and a riding atom model was used 
 for the hydrogen atoms. Isotropic displacement parameters were used for 
 the minor occupancy sites. The hydroxyl hydrogen position was located in 
 final difference maps and refined with isotropic displacement parameters. 
 The two independent molecules are linked by a hydrogen bond between the 
 hydroxyl residue and the furanone carbonyl moiety.  

 The absolute structure was established with the SHELX calculated Flack 
 parameter refining to -0.017(5). The PLATON calculated Bayesian probability 
 estimate that the assigned absolute structure is correct is 1.0. The 
 probability estimate that the assignment is incorrect or is an inversion 
 twin is 0.0. Accordingly, the assigned absolute structure is likely to 
 be correct.
;
_refine_ls_structure_factor_coef  Fsqd
_refine_ls_matrix_type            full
_refine_ls_weighting_scheme       calc
_refine_ls_weighting_details
'w=1/[\s^2^(Fo^2^)+(0.04P)^2^+1.5P] where P=(Fo^2^+2Fc^2^)/3'
_atom_sites_solution_primary      ?
_atom_sites_solution_secondary    ?
_atom_sites_solution_hydrogens    mixed
_refine_ls_hydrogen_treatment     mixed
_refine_ls_extinction_method      none
_refine_ls_extinction_coef        .
_refine_ls_abs_structure_details
;
 Flack x determined using 4422 quotients [(I+)-(I-)]/[(I+)+(I-)]
 (Parsons, Flack and Wagner, Acta Cryst. B69 (2013) 249-259).
;
_refine_ls_abs_structure_Flack    -0.017(5)
_chemical_absolute_configuration  ad
_refine_ls_number_reflns          10685
_refine_ls_number_parameters      672
_refine_ls_number_restraints      1
_refine_ls_R_factor_all           0.0346
_refine_ls_R_factor_gt            0.0337
_refine_ls_wR_factor_ref          0.0844
_refine_ls_wR_factor_gt           0.0840
_refine_ls_goodness_of_fit_ref    1.159
_refine_ls_restrained_S_all       1.159
_refine_ls_shift/su_max           0.001
_refine_ls_shift/su_mean          0.000

loop_
 _atom_site_label
 _atom_site_type_symbol
 _atom_site_fract_x
 _atom_site_fract_y
 _atom_site_fract_z
 _atom_site_U_iso_or_equiv
 _atom_site_adp_type
 _atom_site_occupancy
 _atom_site_site_symmetry_order  
 _atom_site_calc_flag
 _atom_site_refinement_flags_posn
 _atom_site_refinement_flags_adp
 _atom_site_refinement_flags_occupancy
 _atom_site_disorder_assembly
 _atom_site_disorder_group
Br1_1 Br 0.15577(2) 0.72396(7) -0.23034(2) 0.02860(10) Uani 1 1 d . . . . .
O1_1 O 0.45766(13) 0.1623(4) -0.00810(8) 0.0152(4) Uani 1 1 d . . . . .
O2_1 O 0.57612(14) 0.1234(4) 0.05124(8) 0.0165(4) Uani 1 1 d . . . . .
O3_1 O 0.31665(15) -0.1988(4) 0.00822(8) 0.0151(4) Uani 1 1 d . . . . .
H3_1 H 0.357(3) -0.243(8) -0.0053(15) 0.022(10) Uiso 1 1 d . . . . .
O4_1 O 0.34367(15) 0.1583(4) 0.15712(8) 0.0185(5) Uani 1 1 d . . . . .
O5_1 O 0.3756(2) -0.0775(5) 0.21813(10) 0.0363(7) Uani 1 1 d . . . . .
O6_1 O 0.15896(14) 0.1802(3) -0.02916(7) 0.0144(4) Uani 1 1 d . . . . .
O7_1 O 0.07638(16) -0.0671(4) -0.07675(8) 0.0218(5) Uani 1 1 d . . . . .
C1_1 C 0.16166(18) 0.0356(5) 0.01060(10) 0.0131(5) Uani 1 1 d . . . . .
H1_1 H 0.167293 -0.118739 0.000199 0.016 Uiso 1 1 calc R U . . .
C2_1 C 0.07495(19) 0.0542(6) 0.03007(11) 0.0165(6) Uani 1 1 d . . . . .
H2A_1 H 0.020868 0.016486 0.005956 0.020 Uiso 1 1 calc R U . . .
H2B_1 H 0.067497 0.205967 0.040552 0.020 Uiso 1 1 calc R U . . .
C3_1 C 0.08315(19) -0.1039(5) 0.07081(11) 0.0154(6) Uani 1 1 d . . . . .
H3A_1 H 0.091032 -0.254362 0.059730 0.019 Uiso 1 1 calc R U . . .
H3B_1 H 0.025528 -0.100279 0.082779 0.019 Uiso 1 1 calc R U . . .
C4_1 C 0.16392(19) -0.0496(5) 0.11065(11) 0.0124(6) Uani 1 1 d . . . . .
C5_1 C 0.25283(18) -0.0466(5) 0.08952(10) 0.0104(5) Uani 1 1 d . . . . .
H5_1 H 0.255781 -0.199466 0.077736 0.012 Uiso 1 1 calc R U . . .
C6_1 C 0.3432(2) -0.0252(5) 0.12545(11) 0.0132(6) Uani 1 1 d . . . . .
H6_1 H 0.352864 -0.163150 0.144071 0.016 Uiso 1 1 calc R U . . .
C7_1 C 0.42628(19) 0.0127(5) 0.10423(11) 0.0157(6) Uani 1 1 d . . . . .
H7_1 H 0.484998 0.018410 0.123950 0.019 Uiso 1 1 calc R U . . .
C8_1 C 0.42016(18) 0.0381(5) 0.05944(10) 0.0123(5) Uani 1 1 d . . . . .
C9_1 C 0.33285(18) 0.0224(5) 0.02371(10) 0.0111(5) Uani 1 1 d . . . . .
C10_1 C 0.24967(18) 0.0956(5) 0.04510(10) 0.0109(5) Uani 1 1 d . . . . .
C11_1 C 0.35743(19) 0.1638(5) -0.01564(11) 0.0145(6) Uani 1 1 d . . . . .
H11A_1 H 0.330550 0.100710 -0.046276 0.017 Uiso 1 1 calc R U . . .
H11B_1 H 0.334275 0.315038 -0.014157 0.017 Uiso 1 1 calc R U . . .
C12_1 C 0.49446(19) 0.1069(5) 0.03608(11) 0.0127(6) Uani 1 1 d . . . . .
C13_1 C 0.2546(2) 0.3411(5) 0.05618(11) 0.0149(6) Uani 1 1 d . . . . .
H13A_1 H 0.247727 0.424841 0.027307 0.022 Uiso 1 1 calc R U . . .
H13B_1 H 0.313923 0.375077 0.075987 0.022 Uiso 1 1 calc R U . . .
H13C_1 H 0.205265 0.380328 0.072328 0.022 Uiso 1 1 calc R U . . .
C14_1 C 0.1376(2) 0.1575(5) 0.13504(12) 0.0180(6) Uani 1 1 d . . . . .
H14A_1 H 0.085738 0.124410 0.149892 0.027 Uiso 1 1 calc R U . . .
H14B_1 H 0.120257 0.274297 0.112168 0.027 Uiso 1 1 calc R U . . .
H14C_1 H 0.189954 0.205367 0.158562 0.027 Uiso 1 1 calc R U . . .
C15_1 C 0.1732(2) -0.2374(5) 0.14617(11) 0.0169(6) Uani 1 1 d . . . . .
H15A_1 H 0.112696 -0.273854 0.152382 0.025 Uiso 1 1 calc R U . . .
H15B_1 H 0.213646 -0.191512 0.175012 0.025 Uiso 1 1 calc R U . . .
H15C_1 H 0.199260 -0.366226 0.133708 0.025 Uiso 1 1 calc R U . . .
C16_1 C 0.3650(2) 0.1101(7) 0.20326(12) 0.0242(7) Uani 1 1 d . . . . .
C17_1 C 0.3688(3) 0.3162(7) 0.23207(13) 0.0286(8) Uani 1 1 d . . . . .
H17A_1 H 0.321954 0.420696 0.216368 0.034 Uiso 1 1 calc R U . . .
H17B_1 H 0.429623 0.385646 0.234571 0.034 Uiso 1 1 calc R U . . .
C18_1 C 0.3517(3) 0.2676(7) 0.28113(13) 0.0343(9) Uani 1 1 d . . . . .
H18A_1 H 0.339767 0.408387 0.295525 0.041 Uiso 1 1 calc R U . . .
H18B_1 H 0.295174 0.178686 0.277928 0.041 Uiso 1 1 calc R U . . .
C19_1 C 0.4276(3) 0.1493(8) 0.31436(14) 0.0335(9) Uani 1 1 d . . . . .
H19A_1 H 0.442947 0.012617 0.299501 0.040 Uiso 1 1 calc R U . . .
H19B_1 H 0.482997 0.242801 0.320047 0.040 Uiso 1 1 calc R U . . .
C20_1 C 0.4025(3) 0.0928(8) 0.36061(14) 0.0388(10) Uani 1 1 d . . . . .
H20A_1 H 0.458084 0.043032 0.382387 0.047 Uiso 1 1 calc R U . . .
H20B_1 H 0.379680 0.226127 0.373769 0.047 Uiso 1 1 calc R U . . .
C21_1 C 0.3298(3) -0.0845(8) 0.35616(16) 0.0375(9) Uani 1 1 d . . . . .
H21A_1 H 0.318313 -0.120783 0.386927 0.056 Uiso 1 1 calc R U . . .
H21B_1 H 0.351220 -0.215321 0.342212 0.056 Uiso 1 1 calc R U . . .
H21C_1 H 0.273082 -0.031804 0.336475 0.056 Uiso 1 1 calc R U . . .
C22_1 C 0.11701(19) 0.1049(5) -0.07095(11) 0.0146(6) Uani 1 1 d . . . . .
C23_1 C 0.12734(19) 0.2600(6) -0.10842(11) 0.0165(6) Uani 1 1 d . . . . .
C24_1 C 0.1721(2) 0.4592(6) -0.09951(12) 0.0192(6) Uani 1 1 d . . . . .
H24_1 H 0.197394 0.499835 -0.068480 0.023 Uiso 1 1 calc R U . . .
C25_1 C 0.1804(2) 0.6004(6) -0.13571(12) 0.0218(7) Uani 1 1 d . . . . .
H25_1 H 0.211434 0.736391 -0.129830 0.026 Uiso 1 1 calc R U . . .
C26_1 C 0.1420(2) 0.5364(6) -0.18043(12) 0.0220(7) Uani 1 1 d . . . . .
C27_1 C 0.0960(2) 0.3406(6) -0.19039(12) 0.0226(7) Uani 1 1 d . . . . .
H27_1 H 0.069834 0.302258 -0.221451 0.027 Uiso 1 1 calc R U . . .
C28_1 C 0.08869(19) 0.2009(6) -0.15412(11) 0.0186(6) Uani 1 1 d . . . . .
H28_1 H 0.057495 0.065206 -0.160257 0.022 Uiso 1 1 calc R U . . .
Br1A_2 Br 0.87956(3) 1.04516(9) 0.74935(2) 0.03674(13) Uani 0.93 1 d . . P A 1
O1_2 O 0.54767(14) 0.6662(4) 0.51045(8) 0.0166(4) Uani 1 1 d . . . . .
O2_2 O 0.42784(14) 0.6402(4) 0.45147(8) 0.0193(5) Uani 1 1 d . . . . .
O3_2 O 0.67988(15) 0.3024(4) 0.48932(8) 0.0165(4) Uani 1 1 d . . . . .
H3_2 H 0.636(3) 0.263(8) 0.5041(16) 0.030(12) Uiso 1 1 d . . . . .
O4_2 O 0.66746(14) 0.7064(4) 0.34624(7) 0.0180(4) Uani 1 1 d . . . . .
O5_2 O 0.5711(2) 0.5509(7) 0.28674(10) 0.0468(9) Uani 1 1 d . . . . .
O6_2 O 0.84876(14) 0.6331(4) 0.53246(7) 0.0142(4) Uani 1 1 d . . . . .
O7_2 O 0.91565(17) 0.3413(5) 0.57269(9) 0.0267(5) Uani 1 1 d . . . . .
C1_2 C 0.84092(19) 0.5092(5) 0.48943(10) 0.0127(5) Uani 1 1 d . . . . .
H1_2 H 0.830550 0.351836 0.496226 0.015 Uiso 1 1 calc R U . . .
C2_2 C 0.92779(18) 0.5252(5) 0.47008(10) 0.0140(6) Uani 1 1 d . . . . .
H2A_2 H 0.981087 0.475854 0.493497 0.017 Uiso 1 1 calc R U . . .
H2B_2 H 0.938385 0.678602 0.461669 0.017 Uiso 1 1 calc R U . . .
C3_2 C 0.91578(19) 0.3787(5) 0.42711(11) 0.0152(6) Uani 1 1 d . . . . .
H3A_2 H 0.904572 0.226507 0.436102 0.018 Uiso 1 1 calc R U . . .
H3B_2 H 0.973248 0.379770 0.414976 0.018 Uiso 1 1 calc R U . . .
C4_2 C 0.83619(19) 0.4523(5) 0.38850(11) 0.0128(6) Uani 1 1 d . . . . .
C5_2 C 0.74756(18) 0.4666(5) 0.40986(10) 0.0115(5) Uani 1 1 d . . . . .
H5_2 H 0.739023 0.311994 0.419329 0.014 Uiso 1 1 calc R U . . .
C6_2 C 0.65868(19) 0.5127(5) 0.37449(11) 0.0153(6) Uani 1 1 d . . . . .
H6_2 H 0.645472 0.383459 0.353388 0.018 Uiso 1 1 calc R U . . .
C7_2 C 0.57606(19) 0.5540(6) 0.39573(11) 0.0184(6) Uani 1 1 d . . . . .
H7_2 H 0.517904 0.575197 0.376130 0.022 Uiso 1 1 calc R U . . .
C8_2 C 0.58311(18) 0.5611(5) 0.44117(11) 0.0150(6) Uani 1 1 d . . . . .
C9_2 C 0.66976(18) 0.5279(5) 0.47660(10) 0.0120(5) Uani 1 1 d . . . . .
C10_2 C 0.75512(19) 0.5954(5) 0.45643(10) 0.0112(5) Uani 1 1 d . . . . .
C11_2 C 0.64783(19) 0.6645(5) 0.51712(11) 0.0155(6) Uani 1 1 d . . . . .
H11A_2 H 0.675289 0.596720 0.547206 0.019 Uiso 1 1 calc R U . . .
H11B_2 H 0.671849 0.815263 0.516358 0.019 Uiso 1 1 calc R U . . .
C12_2 C 0.5096(2) 0.6230(5) 0.46585(11) 0.0151(6) Uani 1 1 d . . . . .
C13_2 C 0.7585(2) 0.8440(5) 0.44979(12) 0.0149(6) Uani 1 1 d . . . . .
H13A_2 H 0.775698 0.915312 0.480078 0.022 Uiso 1 1 calc R U . . .
H13B_2 H 0.698071 0.896424 0.434155 0.022 Uiso 1 1 calc R U . . .
H13C_2 H 0.803868 0.879213 0.430893 0.022 Uiso 1 1 calc R U . . .
C14_2 C 0.8686(2) 0.6602(5) 0.36617(11) 0.0169(6) Uani 1 1 d . . . . .
H14A_2 H 0.885128 0.773698 0.389871 0.025 Uiso 1 1 calc R U . . .
H14B_2 H 0.818988 0.713901 0.341741 0.025 Uiso 1 1 calc R U . . .
H14C_2 H 0.922034 0.624499 0.352789 0.025 Uiso 1 1 calc R U . . .
C15_2 C 0.8199(2) 0.2758(5) 0.35051(11) 0.0194(7) Uani 1 1 d . . . . .
H15A_2 H 0.878132 0.239896 0.341482 0.029 Uiso 1 1 calc R U . . .
H15B_2 H 0.776541 0.330873 0.323507 0.029 Uiso 1 1 calc R U . . .
H15C_2 H 0.794771 0.144091 0.362352 0.029 Uiso 1 1 calc R U . . .
C16_2 C 0.6211(2) 0.6998(7) 0.30161(12) 0.0248(7) Uani 1 1 d . . . . .
C17_2 C 0.6397(2) 0.8988(7) 0.27503(12) 0.0247(7) Uani 1 1 d . . . . .
H17A_2 H 0.705941 0.933073 0.282800 0.030 Uiso 1 1 calc R U . . .
H17B_2 H 0.605984 1.025077 0.284498 0.030 Uiso 1 1 calc R U . . .
C18_2 C 0.6110(2) 0.8662(6) 0.22277(12) 0.0240(7) Uani 1 1 d . . . . .
H18A_2 H 0.546187 0.818586 0.215334 0.029 Uiso 1 1 calc R U . . .
H18B_2 H 0.615599 1.007605 0.206973 0.029 Uiso 1 1 calc R U . . .
C19_2 C 0.6700(2) 0.6971(7) 0.20454(13) 0.0271(7) Uani 1 1 d . . . . .
H19A_2 H 0.665994 0.556574 0.220766 0.032 Uiso 1 1 calc R U . . .
H19B_2 H 0.734677 0.745838 0.211820 0.032 Uiso 1 1 calc R U . . .
C20_2 C 0.6417(3) 0.6593(7) 0.15193(14) 0.0323(9) Uani 1 1 d . . . . .
H20A_2 H 0.633401 0.802896 0.136054 0.039 Uiso 1 1 calc R U . . .
H20B_2 H 0.691592 0.580993 0.140968 0.039 Uiso 1 1 calc R U . . .
C21_2 C 0.5536(3) 0.5278(8) 0.13870(16) 0.0399(9) Uani 1 1 d . . . . .
H21A_2 H 0.505178 0.597426 0.151872 0.060 Uiso 1 1 calc R U . . .
H21B_2 H 0.563811 0.378553 0.150825 0.060 Uiso 1 1 calc R U . . .
H21C_2 H 0.534967 0.522741 0.104880 0.060 Uiso 1 1 calc R U . . .
C22_2 C 0.88548(19) 0.5250(6) 0.57183(11) 0.0184(6) Uani 1 1 d . . . . .
C23A_2 C 0.8836(2) 0.6565(6) 0.61378(12) 0.0153(7) Uani 0.93 1 d . . P A 1
C24A_2 C 0.8460(3) 0.8646(7) 0.61152(13) 0.0216(8) Uani 0.93 1 d . . P A 1
H24A_2 H 0.821163 0.928023 0.582282 0.026 Uiso 0.93 1 calc R U P A 1
C25A_2 C 0.8445(3) 0.9804(7) 0.65190(13) 0.0245(8) Uani 0.93 1 d . . P A 1
H25A_2 H 0.818127 1.122468 0.650541 0.029 Uiso 0.93 1 calc R U P A 1
C26A_2 C 0.8818(3) 0.8867(8) 0.69408(13) 0.0267(8) Uani 0.93 1 d . . P A 1
C27A_2 C 0.9203(2) 0.6788(7) 0.69716(13) 0.0258(8) Uani 0.93 1 d . . P A 1
H27A_2 H 0.945194 0.616206 0.726468 0.031 Uiso 0.93 1 calc R U P A 1
C28A_2 C 0.9216(2) 0.5652(7) 0.65689(12) 0.0225(7) Uani 0.93 1 d . . P A 1
H28A_2 H 0.948486 0.423716 0.658380 0.027 Uiso 0.93 1 calc R U P A 1
Br1B_2 Br 0.8543(3) 1.1910(9) 0.73434(18) 0.0227(10) Uiso 0.07 1 d G . P A 2
C23B_2 C 0.880(2) 0.739(5) 0.6103(9) 0.0227(10) Uiso 0.07 1 d G . P A 2
C24B_2 C 0.831(3) 0.934(6) 0.6027(5) 0.0227(10) Uiso 0.07 1 d G . P A 2
H24B_2 H 0.803129 0.975264 0.572106 0.027 Uiso 0.07 1 calc R U P A 2
C25B_2 C 0.823(2) 1.067(4) 0.6398(3) 0.0227(10) Uiso 0.07 1 d G . P A 2
H25B_2 H 0.790030 1.201161 0.634803 0.027 Uiso 0.07 1 calc R U P A 2
C26B_2 C 0.8626(10) 1.001(2) 0.6839(4) 0.0227(10) Uiso 0.07 1 d G . P A 2
C27B_2 C 0.910(2) 0.805(3) 0.6927(8) 0.0227(10) Uiso 0.07 1 d G . P A 2
H27B_2 H 0.935594 0.761324 0.723497 0.027 Uiso 0.07 1 calc R U P A 2
C28B_2 C 0.919(2) 0.675(4) 0.6555(10) 0.0227(10) Uiso 0.07 1 d G . P A 2
H28B_2 H 0.952410 0.541291 0.660611 0.027 Uiso 0.07 1 calc R U P A 2
 
loop_
 _atom_site_aniso_label
 _atom_site_aniso_U_11
 _atom_site_aniso_U_22
 _atom_site_aniso_U_33
 _atom_site_aniso_U_23
 _atom_site_aniso_U_13
 _atom_site_aniso_U_12
Br1_1 0.03414(18) 0.0324(2) 0.02101(18) 0.01054(15) 0.00963(13) 0.00173(16)
O1_1 0.0142(9) 0.0163(11) 0.0172(11) 0.0023(8) 0.0080(8) -0.0018(7)
O2_1 0.0136(9) 0.0170(10) 0.0204(11) -0.0019(9) 0.0072(8) -0.0025(8)
O3_1 0.0171(10) 0.0105(10) 0.0204(12) -0.0060(8) 0.0104(9) -0.0027(8)
O4_1 0.0226(10) 0.0199(12) 0.0142(11) -0.0054(9) 0.0064(8) -0.0052(8)
O5_1 0.0528(17) 0.0324(16) 0.0215(14) 0.0016(12) 0.0017(12) 0.0083(13)
O6_1 0.0170(9) 0.0145(11) 0.0119(10) 0.0026(8) 0.0030(7) 0.0003(7)
O7_1 0.0269(11) 0.0194(12) 0.0194(12) -0.0018(9) 0.0051(9) -0.0053(9)
C1_1 0.0140(12) 0.0125(13) 0.0136(14) 0.0020(11) 0.0050(10) -0.0004(11)
C2_1 0.0135(12) 0.0193(15) 0.0179(15) 0.0017(13) 0.0060(10) 0.0011(11)
C3_1 0.0141(13) 0.0158(14) 0.0180(15) 0.0000(12) 0.0069(11) -0.0035(11)
C4_1 0.0121(12) 0.0113(13) 0.0154(15) -0.0007(11) 0.0067(11) -0.0031(10)
C5_1 0.0136(12) 0.0080(12) 0.0111(14) -0.0002(10) 0.0064(10) -0.0019(10)
C6_1 0.0171(13) 0.0120(14) 0.0123(14) 0.0004(11) 0.0074(10) -0.0014(10)
C7_1 0.0138(12) 0.0153(14) 0.0196(15) 0.0012(12) 0.0070(11) -0.0009(11)
C8_1 0.0128(12) 0.0086(12) 0.0170(14) 0.0008(11) 0.0067(10) -0.0008(10)
C9_1 0.0144(12) 0.0076(12) 0.0125(13) 0.0004(11) 0.0058(10) -0.0003(10)
C10_1 0.0121(12) 0.0083(13) 0.0133(14) 0.0004(10) 0.0051(10) -0.0005(9)
C11_1 0.0126(12) 0.0169(15) 0.0152(14) 0.0022(11) 0.0055(10) -0.0016(10)
C12_1 0.0152(12) 0.0079(13) 0.0174(15) -0.0013(10) 0.0087(11) -0.0008(10)
C13_1 0.0203(14) 0.0087(13) 0.0177(15) 0.0010(11) 0.0084(11) -0.0011(10)
C14_1 0.0182(13) 0.0162(15) 0.0218(16) -0.0038(12) 0.0099(12) -0.0006(11)
C15_1 0.0212(13) 0.0149(16) 0.0174(15) 0.0019(12) 0.0101(11) -0.0039(11)
C16_1 0.0207(14) 0.034(2) 0.0164(16) -0.0042(14) 0.0012(12) 0.0037(14)
C17_1 0.0277(17) 0.035(2) 0.0232(19) -0.0109(15) 0.0060(14) -0.0089(15)
C18_1 0.041(2) 0.038(2) 0.0207(18) -0.0083(16) 0.0004(15) 0.0128(17)
C19_1 0.0340(18) 0.042(2) 0.0240(19) -0.0043(17) 0.0050(15) -0.0046(17)
C20_1 0.056(2) 0.040(2) 0.022(2) -0.0049(17) 0.0110(17) -0.014(2)
C21_1 0.039(2) 0.039(2) 0.035(2) 0.0031(18) 0.0054(17) 0.0003(18)
C22_1 0.0126(12) 0.0173(15) 0.0144(14) 0.0012(12) 0.0043(10) 0.0027(11)
C23_1 0.0141(12) 0.0208(17) 0.0160(15) 0.0029(12) 0.0067(10) 0.0055(11)
C24_1 0.0241(15) 0.0191(15) 0.0155(16) 0.0012(12) 0.0065(12) 0.0033(12)
C25_1 0.0275(15) 0.0166(16) 0.0228(17) 0.0023(13) 0.0084(13) 0.0010(12)
C26_1 0.0233(14) 0.0258(17) 0.0191(16) 0.0093(14) 0.0095(12) 0.0046(13)
C27_1 0.0202(15) 0.0297(19) 0.0176(16) 0.0006(14) 0.0034(12) 0.0030(13)
C28_1 0.0148(12) 0.0236(17) 0.0180(15) 0.0000(13) 0.0047(10) -0.0001(12)
Br1A_2 0.0375(2) 0.0531(3) 0.0207(2) -0.0198(2) 0.00816(16) -0.0103(2)
O1_2 0.0154(9) 0.0193(11) 0.0173(11) -0.0004(8) 0.0086(8) 0.0045(8)
O2_2 0.0145(9) 0.0222(11) 0.0229(12) 0.0020(9) 0.0080(8) 0.0025(9)
O3_2 0.0182(10) 0.0109(10) 0.0235(12) 0.0042(8) 0.0117(9) 0.0019(8)
O4_2 0.0174(9) 0.0236(11) 0.0129(10) 0.0021(9) 0.0030(7) 0.0024(9)
O5_2 0.0478(16) 0.064(2) 0.0226(14) 0.0104(15) -0.0069(12) -0.0379(17)
O6_2 0.0178(9) 0.0150(10) 0.0095(10) -0.0027(8) 0.0024(8) -0.0003(8)
O7_2 0.0308(13) 0.0305(14) 0.0186(12) 0.0043(10) 0.0045(10) 0.0127(11)
C1_2 0.0146(12) 0.0122(14) 0.0122(14) -0.0034(11) 0.0049(10) -0.0004(10)
C2_2 0.0136(12) 0.0146(14) 0.0147(14) -0.0013(12) 0.0050(10) -0.0018(11)
C3_2 0.0133(12) 0.0155(14) 0.0187(15) -0.0016(12) 0.0079(11) 0.0019(11)
C4_2 0.0131(12) 0.0125(13) 0.0151(15) -0.0028(11) 0.0081(11) 0.0005(10)
C5_2 0.0124(12) 0.0123(13) 0.0112(14) -0.0024(10) 0.0058(10) -0.0008(10)
C6_2 0.0148(12) 0.0191(15) 0.0129(14) -0.0018(12) 0.0052(10) -0.0019(11)
C7_2 0.0117(12) 0.0241(16) 0.0200(15) -0.0021(13) 0.0047(10) -0.0021(12)
C8_2 0.0136(12) 0.0146(14) 0.0182(15) -0.0014(12) 0.0072(11) 0.0007(11)
C9_2 0.0149(12) 0.0100(13) 0.0130(14) -0.0005(11) 0.0070(10) 0.0001(10)
C10_2 0.0133(12) 0.0098(13) 0.0113(14) -0.0016(10) 0.0043(10) 0.0001(10)
C11_2 0.0140(12) 0.0193(15) 0.0143(15) -0.0017(11) 0.0051(11) 0.0043(10)
C12_2 0.0161(13) 0.0142(13) 0.0174(15) 0.0023(12) 0.0090(11) 0.0016(11)
C13_2 0.0197(14) 0.0092(13) 0.0171(15) -0.0009(11) 0.0066(11) 0.0010(10)
C14_2 0.0161(13) 0.0181(16) 0.0183(16) 0.0033(12) 0.0081(11) 0.0007(11)
C15_2 0.0219(14) 0.0224(17) 0.0166(15) -0.0067(12) 0.0100(11) 0.0003(12)
C16_2 0.0179(13) 0.041(2) 0.0154(15) 0.0031(15) 0.0028(11) -0.0067(15)
C17_2 0.0230(15) 0.0329(19) 0.0175(17) 0.0043(14) 0.0025(12) 0.0014(14)
C18_2 0.0213(15) 0.0321(19) 0.0186(17) 0.0032(14) 0.0037(12) 0.0000(14)
C19_2 0.0224(14) 0.0291(19) 0.0302(19) 0.0049(16) 0.0063(13) 0.0034(14)
C20_2 0.0370(19) 0.033(2) 0.031(2) 0.0006(16) 0.0170(16) 0.0053(16)
C21_2 0.054(2) 0.028(2) 0.036(2) -0.0057(18) 0.0068(18) -0.0051(19)
C22_2 0.0141(12) 0.0269(17) 0.0143(15) 0.0005(13) 0.0029(10) -0.0032(12)
C23A_2 0.0131(13) 0.0229(17) 0.0114(15) -0.0030(13) 0.0058(11) -0.0041(13)
C24A_2 0.0235(17) 0.025(2) 0.0173(18) -0.0048(14) 0.0058(13) -0.0047(15)
C25A_2 0.0294(18) 0.0250(19) 0.0192(18) -0.0094(15) 0.0052(14) -0.0009(14)
C26A_2 0.0243(17) 0.040(2) 0.0168(18) -0.0126(17) 0.0070(14) -0.0112(17)
C27A_2 0.0234(16) 0.039(2) 0.0146(17) -0.0022(15) 0.0027(13) -0.0027(15)
C28A_2 0.0189(14) 0.032(2) 0.0157(17) -0.0002(15) 0.0011(12) -0.0016(15)
 
_geom_special_details
;
 All esds (except the esd in the dihedral angle between two l.s. planes)
 are estimated using the full covariance matrix.  The cell esds are taken
 into account individually in the estimation of esds in distances, angles
 and torsion angles; correlations between esds in cell parameters are only
 used when they are defined by crystal symmetry.  An approximate (isotropic)
 treatment of cell esds is used for estimating esds involving l.s. planes.
;
 
loop_
 _geom_bond_atom_site_label_1
 _geom_bond_atom_site_label_2
 _geom_bond_distance
 _geom_bond_site_symmetry_2
 _geom_bond_publ_flag
Br1_1 C26_1 1.906(3) . ?
O1_1 C12_1 1.351(4) . ?
O1_1 C11_1 1.465(3) . ?
O2_1 C12_1 1.214(4) . ?
O3_1 C9_1 1.431(3) . ?
O3_1 H3_1 0.83(4) . ?
O4_1 C16_1 1.365(4) . ?
O4_1 C6_1 1.457(4) . ?
O5_1 C16_1 1.226(5) . ?
O6_1 C22_1 1.346(4) . ?
O6_1 C1_1 1.461(4) . ?
O7_1 C22_1 1.208(4) . ?
C1_1 C2_1 1.517(4) . ?
C1_1 C10_1 1.536(4) . ?
C1_1 H1_1 1.0000 . ?
C2_1 C3_1 1.526(4) . ?
C2_1 H2A_1 0.9900 . ?
C2_1 H2B_1 0.9900 . ?
C3_1 C4_1 1.541(4) . ?
C3_1 H3A_1 0.9900 . ?
C3_1 H3B_1 0.9900 . ?
C4_1 C15_1 1.540(4) . ?
C4_1 C14_1 1.543(4) . ?
C4_1 C5_1 1.570(4) . ?
C5_1 C6_1 1.545(4) . ?
C5_1 C10_1 1.563(4) . ?
C5_1 H5_1 1.0000 . ?
C6_1 C7_1 1.509(4) . ?
C6_1 H6_1 1.0000 . ?
C7_1 C8_1 1.313(4) . ?
C7_1 H7_1 0.9500 . ?
C8_1 C12_1 1.474(4) . ?
C8_1 C9_1 1.505(4) . ?
C9_1 C11_1 1.546(4) . ?
C9_1 C10_1 1.561(4) . ?
C10_1 C13_1 1.533(4) . ?
C11_1 H11A_1 0.9900 . ?
C11_1 H11B_1 0.9900 . ?
C13_1 H13A_1 0.9800 . ?
C13_1 H13B_1 0.9800 . ?
C13_1 H13C_1 0.9800 . ?
C14_1 H14A_1 0.9800 . ?
C14_1 H14B_1 0.9800 . ?
C14_1 H14C_1 0.9800 . ?
C15_1 H15A_1 0.9800 . ?
C15_1 H15B_1 0.9800 . ?
C15_1 H15C_1 0.9800 . ?
C16_1 C17_1 1.513(5) . ?
C17_1 C18_1 1.544(6) . ?
C17_1 H17A_1 0.9900 . ?
C17_1 H17B_1 0.9900 . ?
C18_1 C19_1 1.523(5) . ?
C18_1 H18A_1 0.9900 . ?
C18_1 H18B_1 0.9900 . ?
C19_1 C20_1 1.521(6) . ?
C19_1 H19A_1 0.9900 . ?
C19_1 H19B_1 0.9900 . ?
C20_1 C21_1 1.518(6) . ?
C20_1 H20A_1 0.9900 . ?
C20_1 H20B_1 0.9900 . ?
C21_1 H21A_1 0.9800 . ?
C21_1 H21B_1 0.9800 . ?
C21_1 H21C_1 0.9800 . ?
C22_1 C23_1 1.485(4) . ?
C23_1 C24_1 1.388(5) . ?
C23_1 C28_1 1.402(4) . ?
C24_1 C25_1 1.395(5) . ?
C24_1 H24_1 0.9500 . ?
C25_1 C26_1 1.384(5) . ?
C25_1 H25_1 0.9500 . ?
C26_1 C27_1 1.381(5) . ?
C27_1 C28_1 1.388(5) . ?
C27_1 H27_1 0.9500 . ?
C28_1 H28_1 0.9500 . ?
Br1A_2 C26A_2 1.899(4) . ?
O1_2 C12_2 1.350(4) . ?
O1_2 C11_2 1.465(3) . ?
O2_2 C12_2 1.212(4) . ?
O3_2 C9_2 1.428(4) . ?
O3_2 H3_2 0.88(5) . ?
O4_2 C16_2 1.359(4) . ?
O4_2 C6_2 1.467(4) . ?
O5_2 C16_2 1.202(5) . ?
O6_2 C22_2 1.352(4) . ?
O6_2 C1_2 1.461(3) . ?
O7_2 C22_2 1.207(5) . ?
C1_2 C2_2 1.516(4) . ?
C1_2 C10_2 1.537(4) . ?
C1_2 H1_2 1.0000 . ?
C2_2 C3_2 1.531(4) . ?
C2_2 H2A_2 0.9900 . ?
C2_2 H2B_2 0.9900 . ?
C3_2 C4_2 1.539(4) . ?
C3_2 H3A_2 0.9900 . ?
C3_2 H3B_2 0.9900 . ?
C4_2 C15_2 1.538(4) . ?
C4_2 C14_2 1.550(4) . ?
C4_2 C5_2 1.572(4) . ?
C5_2 C6_2 1.540(4) . ?
C5_2 C10_2 1.565(4) . ?
C5_2 H5_2 1.0000 . ?
C6_2 C7_2 1.507(4) . ?
C6_2 H6_2 1.0000 . ?
C7_2 C8_2 1.322(5) . ?
C7_2 H7_2 0.9500 . ?
C8_2 C12_2 1.478(4) . ?
C8_2 C9_2 1.504(4) . ?
C9_2 C11_2 1.542(4) . ?
C9_2 C10_2 1.561(4) . ?
C10_2 C13_2 1.533(4) . ?
C11_2 H11A_2 0.9900 . ?
C11_2 H11B_2 0.9900 . ?
C13_2 H13A_2 0.9800 . ?
C13_2 H13B_2 0.9800 . ?
C13_2 H13C_2 0.9800 . ?
C14_2 H14A_2 0.9800 . ?
C14_2 H14B_2 0.9800 . ?
C14_2 H14C_2 0.9800 . ?
C15_2 H15A_2 0.9800 . ?
C15_2 H15B_2 0.9800 . ?
C15_2 H15C_2 0.9800 . ?
C16_2 C17_2 1.501(5) . ?
C17_2 C18_2 1.527(5) . ?
C17_2 H17A_2 0.9900 . ?
C17_2 H17B_2 0.9900 . ?
C18_2 C19_2 1.521(5) . ?
C18_2 H18A_2 0.9900 . ?
C18_2 H18B_2 0.9900 . ?
C19_2 C20_2 1.540(5) . ?
C19_2 H19A_2 0.9900 . ?
C19_2 H19B_2 0.9900 . ?
C20_2 C21_2 1.522(6) . ?
C20_2 H20A_2 0.9900 . ?
C20_2 H20B_2 0.9900 . ?
C21_2 H21A_2 0.9800 . ?
C21_2 H21B_2 0.9800 . ?
C21_2 H21C_2 0.9800 . ?
C22_2 C23A_2 1.478(5) . ?
C22_2 C23B_2 1.742(10) . ?
C23A_2 C24A_2 1.385(5) . ?
C23A_2 C28A_2 1.400(5) . ?
C24A_2 C25A_2 1.387(5) . ?
C24A_2 H24A_2 0.9500 . ?
C25A_2 C26A_2 1.381(6) . ?
C25A_2 H25A_2 0.9500 . ?
C26A_2 C27A_2 1.388(7) . ?
C27A_2 C28A_2 1.377(5) . ?
C27A_2 H27A_2 0.9500 . ?
C28A_2 H28A_2 0.9500 . ?
Br1B_2 C26B_2 1.9053 . ?
C23B_2 C24B_2 1.3917 . ?
C23B_2 C28B_2 1.3974 . ?
C24B_2 C25B_2 1.3861 . ?
C24B_2 H24B_2 0.9500 . ?
C25B_2 C26B_2 1.3781 . ?
C25B_2 H25B_2 0.9500 . ?
C26B_2 C27B_2 1.3908 . ?
C27B_2 C28B_2 1.3820 . ?
C27B_2 H27B_2 0.9500 . ?
C28B_2 H28B_2 0.9500 . ?
 
loop_
 _geom_angle_atom_site_label_1
 _geom_angle_atom_site_label_2
 _geom_angle_atom_site_label_3
 _geom_angle
 _geom_angle_site_symmetry_1
 _geom_angle_site_symmetry_3
 _geom_angle_publ_flag
C12_1 O1_1 C11_1 110.8(2) . . ?
C9_1 O3_1 H3_1 112(3) . . ?
C16_1 O4_1 C6_1 116.2(3) . . ?
C22_1 O6_1 C1_1 117.4(2) . . ?
O6_1 C1_1 C2_1 111.5(2) . . ?
O6_1 C1_1 C10_1 105.7(2) . . ?
C2_1 C1_1 C10_1 114.3(2) . . ?
O6_1 C1_1 H1_1 108.4 . . ?
C2_1 C1_1 H1_1 108.4 . . ?
C10_1 C1_1 H1_1 108.4 . . ?
C1_1 C2_1 C3_1 107.9(2) . . ?
C1_1 C2_1 H2A_1 110.1 . . ?
C3_1 C2_1 H2A_1 110.1 . . ?
C1_1 C2_1 H2B_1 110.1 . . ?
C3_1 C2_1 H2B_1 110.1 . . ?
H2A_1 C2_1 H2B_1 108.4 . . ?
C2_1 C3_1 C4_1 113.0(2) . . ?
C2_1 C3_1 H3A_1 109.0 . . ?
C4_1 C3_1 H3A_1 109.0 . . ?
C2_1 C3_1 H3B_1 109.0 . . ?
C4_1 C3_1 H3B_1 109.0 . . ?
H3A_1 C3_1 H3B_1 107.8 . . ?
C15_1 C4_1 C3_1 108.0(2) . . ?
C15_1 C4_1 C14_1 107.0(3) . . ?
C3_1 C4_1 C14_1 107.4(2) . . ?
C15_1 C4_1 C5_1 107.9(2) . . ?
C3_1 C4_1 C5_1 107.1(2) . . ?
C14_1 C4_1 C5_1 119.1(2) . . ?
C6_1 C5_1 C10_1 113.9(2) . . ?
C6_1 C5_1 C4_1 114.7(2) . . ?
C10_1 C5_1 C4_1 116.7(2) . . ?
C6_1 C5_1 H5_1 103.0 . . ?
C10_1 C5_1 H5_1 103.0 . . ?
C4_1 C5_1 H5_1 103.0 . . ?
O4_1 C6_1 C7_1 104.2(2) . . ?
O4_1 C6_1 C5_1 113.4(2) . . ?
C7_1 C6_1 C5_1 113.8(2) . . ?
O4_1 C6_1 H6_1 108.4 . . ?
C7_1 C6_1 H6_1 108.4 . . ?
C5_1 C6_1 H6_1 108.4 . . ?
C8_1 C7_1 C6_1 122.3(3) . . ?
C8_1 C7_1 H7_1 118.9 . . ?
C6_1 C7_1 H7_1 118.9 . . ?
C7_1 C8_1 C12_1 126.3(3) . . ?
C7_1 C8_1 C9_1 125.0(3) . . ?
C12_1 C8_1 C9_1 108.4(2) . . ?
O3_1 C9_1 C8_1 110.5(2) . . ?
O3_1 C9_1 C11_1 109.8(2) . . ?
C8_1 C9_1 C11_1 100.9(2) . . ?
O3_1 C9_1 C10_1 107.6(2) . . ?
C8_1 C9_1 C10_1 110.1(2) . . ?
C11_1 C9_1 C10_1 117.8(2) . . ?
C13_1 C10_1 C1_1 111.9(2) . . ?
C13_1 C10_1 C9_1 110.9(2) . . ?
C1_1 C10_1 C9_1 107.8(2) . . ?
C13_1 C10_1 C5_1 111.9(2) . . ?
C1_1 C10_1 C5_1 107.6(2) . . ?
C9_1 C10_1 C5_1 106.4(2) . . ?
O1_1 C11_1 C9_1 105.5(2) . . ?
O1_1 C11_1 H11A_1 110.6 . . ?
C9_1 C11_1 H11A_1 110.6 . . ?
O1_1 C11_1 H11B_1 110.6 . . ?
C9_1 C11_1 H11B_1 110.6 . . ?
H11A_1 C11_1 H11B_1 108.8 . . ?
O2_1 C12_1 O1_1 121.3(3) . . ?
O2_1 C12_1 C8_1 129.9(3) . . ?
O1_1 C12_1 C8_1 108.7(2) . . ?
C10_1 C13_1 H13A_1 109.5 . . ?
C10_1 C13_1 H13B_1 109.5 . . ?
H13A_1 C13_1 H13B_1 109.5 . . ?
C10_1 C13_1 H13C_1 109.5 . . ?
H13A_1 C13_1 H13C_1 109.5 . . ?
H13B_1 C13_1 H13C_1 109.5 . . ?
C4_1 C14_1 H14A_1 109.5 . . ?
C4_1 C14_1 H14B_1 109.5 . . ?
H14A_1 C14_1 H14B_1 109.5 . . ?
C4_1 C14_1 H14C_1 109.5 . . ?
H14A_1 C14_1 H14C_1 109.5 . . ?
H14B_1 C14_1 H14C_1 109.5 . . ?
C4_1 C15_1 H15A_1 109.5 . . ?
C4_1 C15_1 H15B_1 109.5 . . ?
H15A_1 C15_1 H15B_1 109.5 . . ?
C4_1 C15_1 H15C_1 109.5 . . ?
H15A_1 C15_1 H15C_1 109.5 . . ?
H15B_1 C15_1 H15C_1 109.5 . . ?
O5_1 C16_1 O4_1 123.1(3) . . ?
O5_1 C16_1 C17_1 126.1(3) . . ?
O4_1 C16_1 C17_1 110.7(3) . . ?
C16_1 C17_1 C18_1 111.7(3) . . ?
C16_1 C17_1 H17A_1 109.3 . . ?
C18_1 C17_1 H17A_1 109.3 . . ?
C16_1 C17_1 H17B_1 109.3 . . ?
C18_1 C17_1 H17B_1 109.3 . . ?
H17A_1 C17_1 H17B_1 107.9 . . ?
C19_1 C18_1 C17_1 117.0(3) . . ?
C19_1 C18_1 H18A_1 108.1 . . ?
C17_1 C18_1 H18A_1 108.1 . . ?
C19_1 C18_1 H18B_1 108.1 . . ?
C17_1 C18_1 H18B_1 108.1 . . ?
H18A_1 C18_1 H18B_1 107.3 . . ?
C20_1 C19_1 C18_1 113.6(4) . . ?
C20_1 C19_1 H19A_1 108.8 . . ?
C18_1 C19_1 H19A_1 108.8 . . ?
C20_1 C19_1 H19B_1 108.8 . . ?
C18_1 C19_1 H19B_1 108.8 . . ?
H19A_1 C19_1 H19B_1 107.7 . . ?
C21_1 C20_1 C19_1 112.4(4) . . ?
C21_1 C20_1 H20A_1 109.1 . . ?
C19_1 C20_1 H20A_1 109.1 . . ?
C21_1 C20_1 H20B_1 109.1 . . ?
C19_1 C20_1 H20B_1 109.1 . . ?
H20A_1 C20_1 H20B_1 107.9 . . ?
C20_1 C21_1 H21A_1 109.5 . . ?
C20_1 C21_1 H21B_1 109.5 . . ?
H21A_1 C21_1 H21B_1 109.5 . . ?
C20_1 C21_1 H21C_1 109.5 . . ?
H21A_1 C21_1 H21C_1 109.5 . . ?
H21B_1 C21_1 H21C_1 109.5 . . ?
O7_1 C22_1 O6_1 123.8(3) . . ?
O7_1 C22_1 C23_1 124.9(3) . . ?
O6_1 C22_1 C23_1 111.3(3) . . ?
C24_1 C23_1 C28_1 119.9(3) . . ?
C24_1 C23_1 C22_1 122.4(3) . . ?
C28_1 C23_1 C22_1 117.8(3) . . ?
C23_1 C24_1 C25_1 120.6(3) . . ?
C23_1 C24_1 H24_1 119.7 . . ?
C25_1 C24_1 H24_1 119.7 . . ?
C26_1 C25_1 C24_1 118.1(3) . . ?
C26_1 C25_1 H25_1 121.0 . . ?
C24_1 C25_1 H25_1 121.0 . . ?
C27_1 C26_1 C25_1 122.7(3) . . ?
C27_1 C26_1 Br1_1 118.7(3) . . ?
C25_1 C26_1 Br1_1 118.5(3) . . ?
C26_1 C27_1 C28_1 118.7(3) . . ?
C26_1 C27_1 H27_1 120.7 . . ?
C28_1 C27_1 H27_1 120.7 . . ?
C27_1 C28_1 C23_1 120.0(3) . . ?
C27_1 C28_1 H28_1 120.0 . . ?
C23_1 C28_1 H28_1 120.0 . . ?
C12_2 O1_2 C11_2 110.5(2) . . ?
C9_2 O3_2 H3_2 110(3) . . ?
C16_2 O4_2 C6_2 116.1(3) . . ?
C22_2 O6_2 C1_2 116.1(2) . . ?
O6_2 C1_2 C2_2 111.4(2) . . ?
O6_2 C1_2 C10_2 106.6(2) . . ?
C2_2 C1_2 C10_2 113.9(2) . . ?
O6_2 C1_2 H1_2 108.3 . . ?
C2_2 C1_2 H1_2 108.3 . . ?
C10_2 C1_2 H1_2 108.3 . . ?
C1_2 C2_2 C3_2 107.7(2) . . ?
C1_2 C2_2 H2A_2 110.2 . . ?
C3_2 C2_2 H2A_2 110.2 . . ?
C1_2 C2_2 H2B_2 110.2 . . ?
C3_2 C2_2 H2B_2 110.2 . . ?
H2A_2 C2_2 H2B_2 108.5 . . ?
C2_2 C3_2 C4_2 112.8(2) . . ?
C2_2 C3_2 H3A_2 109.0 . . ?
C4_2 C3_2 H3A_2 109.0 . . ?
C2_2 C3_2 H3B_2 109.0 . . ?
C4_2 C3_2 H3B_2 109.0 . . ?
H3A_2 C3_2 H3B_2 107.8 . . ?
C15_2 C4_2 C3_2 108.7(2) . . ?
C15_2 C4_2 C14_2 106.5(3) . . ?
C3_2 C4_2 C14_2 107.1(2) . . ?
C15_2 C4_2 C5_2 107.8(2) . . ?
C3_2 C4_2 C5_2 107.8(2) . . ?
C14_2 C4_2 C5_2 118.7(2) . . ?
C6_2 C5_2 C10_2 113.8(2) . . ?
C6_2 C5_2 C4_2 114.6(2) . . ?
C10_2 C5_2 C4_2 117.2(2) . . ?
C6_2 C5_2 H5_2 102.8 . . ?
C10_2 C5_2 H5_2 102.8 . . ?
C4_2 C5_2 H5_2 102.8 . . ?
O4_2 C6_2 C7_2 105.8(2) . . ?
O4_2 C6_2 C5_2 111.7(2) . . ?
C7_2 C6_2 C5_2 114.4(3) . . ?
O4_2 C6_2 H6_2 108.3 . . ?
C7_2 C6_2 H6_2 108.3 . . ?
C5_2 C6_2 H6_2 108.3 . . ?
C8_2 C7_2 C6_2 121.1(3) . . ?
C8_2 C7_2 H7_2 119.4 . . ?
C6_2 C7_2 H7_2 119.4 . . ?
C7_2 C8_2 C12_2 126.0(3) . . ?
C7_2 C8_2 C9_2 125.7(3) . . ?
C12_2 C8_2 C9_2 108.1(2) . . ?
O3_2 C9_2 C8_2 110.1(2) . . ?
O3_2 C9_2 C11_2 110.3(2) . . ?
C8_2 C9_2 C11_2 100.4(2) . . ?
O3_2 C9_2 C10_2 107.6(2) . . ?
C8_2 C9_2 C10_2 110.6(2) . . ?
C11_2 C9_2 C10_2 117.6(2) . . ?
C13_2 C10_2 C1_2 112.1(3) . . ?
C13_2 C10_2 C9_2 111.1(2) . . ?
C1_2 C10_2 C9_2 107.9(2) . . ?
C13_2 C10_2 C5_2 112.6(3) . . ?
C1_2 C10_2 C5_2 106.8(2) . . ?
C9_2 C10_2 C5_2 106.1(2) . . ?
O1_2 C11_2 C9_2 105.4(2) . . ?
O1_2 C11_2 H11A_2 110.7 . . ?
C9_2 C11_2 H11A_2 110.7 . . ?
O1_2 C11_2 H11B_2 110.7 . . ?
C9_2 C11_2 H11B_2 110.7 . . ?
H11A_2 C11_2 H11B_2 108.8 . . ?
O2_2 C12_2 O1_2 121.6(3) . . ?
O2_2 C12_2 C8_2 129.8(3) . . ?
O1_2 C12_2 C8_2 108.6(2) . . ?
C10_2 C13_2 H13A_2 109.5 . . ?
C10_2 C13_2 H13B_2 109.5 . . ?
H13A_2 C13_2 H13B_2 109.5 . . ?
C10_2 C13_2 H13C_2 109.5 . . ?
H13A_2 C13_2 H13C_2 109.5 . . ?
H13B_2 C13_2 H13C_2 109.5 . . ?
C4_2 C14_2 H14A_2 109.5 . . ?
C4_2 C14_2 H14B_2 109.5 . . ?
H14A_2 C14_2 H14B_2 109.5 . . ?
C4_2 C14_2 H14C_2 109.5 . . ?
H14A_2 C14_2 H14C_2 109.5 . . ?
H14B_2 C14_2 H14C_2 109.5 . . ?
C4_2 C15_2 H15A_2 109.5 . . ?
C4_2 C15_2 H15B_2 109.5 . . ?
H15A_2 C15_2 H15B_2 109.5 . . ?
C4_2 C15_2 H15C_2 109.5 . . ?
H15A_2 C15_2 H15C_2 109.5 . . ?
H15B_2 C15_2 H15C_2 109.5 . . ?
O5_2 C16_2 O4_2 122.3(3) . . ?
O5_2 C16_2 C17_2 126.0(3) . . ?
O4_2 C16_2 C17_2 111.7(3) . . ?
C16_2 C17_2 C18_2 112.1(3) . . ?
C16_2 C17_2 H17A_2 109.2 . . ?
C18_2 C17_2 H17A_2 109.2 . . ?
C16_2 C17_2 H17B_2 109.2 . . ?
C18_2 C17_2 H17B_2 109.2 . . ?
H17A_2 C17_2 H17B_2 107.9 . . ?
C19_2 C18_2 C17_2 112.2(3) . . ?
C19_2 C18_2 H18A_2 109.2 . . ?
C17_2 C18_2 H18A_2 109.2 . . ?
C19_2 C18_2 H18B_2 109.2 . . ?
C17_2 C18_2 H18B_2 109.2 . . ?
H18A_2 C18_2 H18B_2 107.9 . . ?
C18_2 C19_2 C20_2 113.2(3) . . ?
C18_2 C19_2 H19A_2 108.9 . . ?
C20_2 C19_2 H19A_2 108.9 . . ?
C18_2 C19_2 H19B_2 108.9 . . ?
C20_2 C19_2 H19B_2 108.9 . . ?
H19A_2 C19_2 H19B_2 107.8 . . ?
C21_2 C20_2 C19_2 112.8(3) . . ?
C21_2 C20_2 H20A_2 109.0 . . ?
C19_2 C20_2 H20A_2 109.0 . . ?
C21_2 C20_2 H20B_2 109.0 . . ?
C19_2 C20_2 H20B_2 109.0 . . ?
H20A_2 C20_2 H20B_2 107.8 . . ?
C20_2 C21_2 H21A_2 109.5 . . ?
C20_2 C21_2 H21B_2 109.5 . . ?
H21A_2 C21_2 H21B_2 109.5 . . ?
C20_2 C21_2 H21C_2 109.5 . . ?
H21A_2 C21_2 H21C_2 109.5 . . ?
H21B_2 C21_2 H21C_2 109.5 . . ?
O7_2 C22_2 O6_2 123.9(3) . . ?
O7_2 C22_2 C23A_2 123.8(3) . . ?
O6_2 C22_2 C23A_2 112.3(3) . . ?
O7_2 C22_2 C23B_2 138.4(13) . . ?
O6_2 C22_2 C23B_2 97.4(13) . . ?
C24A_2 C23A_2 C28A_2 119.8(3) . . ?
C24A_2 C23A_2 C22_2 122.2(3) . . ?
C28A_2 C23A_2 C22_2 118.1(3) . . ?
C23A_2 C24A_2 C25A_2 120.1(4) . . ?
C23A_2 C24A_2 H24A_2 120.0 . . ?
C25A_2 C24A_2 H24A_2 120.0 . . ?
C26A_2 C25A_2 C24A_2 119.2(4) . . ?
C26A_2 C25A_2 H25A_2 120.4 . . ?
C24A_2 C25A_2 H25A_2 120.4 . . ?
C25A_2 C26A_2 C27A_2 121.7(4) . . ?
C25A_2 C26A_2 Br1A_2 119.2(3) . . ?
C27A_2 C26A_2 Br1A_2 119.1(3) . . ?
C28A_2 C27A_2 C26A_2 118.7(4) . . ?
C28A_2 C27A_2 H27A_2 120.6 . . ?
C26A_2 C27A_2 H27A_2 120.6 . . ?
C27A_2 C28A_2 C23A_2 120.5(4) . . ?
C27A_2 C28A_2 H28A_2 119.7 . . ?
C23A_2 C28A_2 H28A_2 119.7 . . ?
C24B_2 C23B_2 C28B_2 120.0 . . ?
C24B_2 C23B_2 C22_2 128.7(18) . . ?
C28B_2 C23B_2 C22_2 110.2(18) . . ?
C25B_2 C24B_2 C23B_2 120.1 . . ?
C25B_2 C24B_2 H24B_2 120.0 . . ?
C23B_2 C24B_2 H24B_2 120.0 . . ?
C26B_2 C25B_2 C24B_2 118.9 . . ?
C26B_2 C25B_2 H25B_2 120.5 . . ?
C24B_2 C25B_2 H25B_2 120.5 . . ?
C25B_2 C26B_2 C27B_2 122.3 . . ?
C25B_2 C26B_2 Br1B_2 118.5 . . ?
C27B_2 C26B_2 Br1B_2 119.3 . . ?
C28B_2 C27B_2 C26B_2 118.4 . . ?
C28B_2 C27B_2 H27B_2 120.8 . . ?
C26B_2 C27B_2 H27B_2 120.8 . . ?
C27B_2 C28B_2 C23B_2 120.3 . . ?
C27B_2 C28B_2 H28B_2 119.8 . . ?
C23B_2 C28B_2 H28B_2 119.8 . . ?
 
loop_
 _geom_torsion_atom_site_label_1
 _geom_torsion_atom_site_label_2
 _geom_torsion_atom_site_label_3
 _geom_torsion_atom_site_label_4
 _geom_torsion
 _geom_torsion_site_symmetry_1
 _geom_torsion_site_symmetry_2
 _geom_torsion_site_symmetry_3
 _geom_torsion_site_symmetry_4
 _geom_torsion_publ_flag
C22_1 O6_1 C1_1 C2_1 -84.9(3) . . . . ?
C22_1 O6_1 C1_1 C10_1 150.4(2) . . . . ?
O6_1 C1_1 C2_1 C3_1 179.2(2) . . . . ?
C10_1 C1_1 C2_1 C3_1 -61.0(3) . . . . ?
C1_1 C2_1 C3_1 C4_1 62.0(3) . . . . ?
C2_1 C3_1 C4_1 C15_1 -172.1(2) . . . . ?
C2_1 C3_1 C4_1 C14_1 72.9(3) . . . . ?
C2_1 C3_1 C4_1 C5_1 -56.1(3) . . . . ?
C15_1 C4_1 C5_1 C6_1 -56.2(3) . . . . ?
C3_1 C4_1 C5_1 C6_1 -172.2(2) . . . . ?
C14_1 C4_1 C5_1 C6_1 65.8(3) . . . . ?
C15_1 C4_1 C5_1 C10_1 166.9(2) . . . . ?
C3_1 C4_1 C5_1 C10_1 50.8(3) . . . . ?
C14_1 C4_1 C5_1 C10_1 -71.1(3) . . . . ?
C16_1 O4_1 C6_1 C7_1 -109.3(3) . . . . ?
C16_1 O4_1 C6_1 C5_1 126.4(3) . . . . ?
C10_1 C5_1 C6_1 O4_1 86.1(3) . . . . ?
C4_1 C5_1 C6_1 O4_1 -52.0(3) . . . . ?
C10_1 C5_1 C6_1 C7_1 -32.8(3) . . . . ?
C4_1 C5_1 C6_1 C7_1 -171.0(2) . . . . ?
O4_1 C6_1 C7_1 C8_1 -120.1(3) . . . . ?
C5_1 C6_1 C7_1 C8_1 3.9(4) . . . . ?
C6_1 C7_1 C8_1 C12_1 170.6(3) . . . . ?
C6_1 C7_1 C8_1 C9_1 -3.1(5) . . . . ?
C7_1 C8_1 C9_1 O3_1 -88.6(4) . . . . ?
C12_1 C8_1 C9_1 O3_1 96.8(3) . . . . ?
C7_1 C8_1 C9_1 C11_1 155.3(3) . . . . ?
C12_1 C8_1 C9_1 C11_1 -19.4(3) . . . . ?
C7_1 C8_1 C9_1 C10_1 30.1(4) . . . . ?
C12_1 C8_1 C9_1 C10_1 -144.5(2) . . . . ?
O6_1 C1_1 C10_1 C13_1 53.7(3) . . . . ?
C2_1 C1_1 C10_1 C13_1 -69.3(3) . . . . ?
O6_1 C1_1 C10_1 C9_1 -68.6(3) . . . . ?
C2_1 C1_1 C10_1 C9_1 168.4(3) . . . . ?
O6_1 C1_1 C10_1 C5_1 177.0(2) . . . . ?
C2_1 C1_1 C10_1 C5_1 54.0(3) . . . . ?
O3_1 C9_1 C10_1 C13_1 -171.8(2) . . . . ?
C8_1 C9_1 C10_1 C13_1 67.7(3) . . . . ?
C11_1 C9_1 C10_1 C13_1 -47.1(3) . . . . ?
O3_1 C9_1 C10_1 C1_1 -48.9(3) . . . . ?
C8_1 C9_1 C10_1 C1_1 -169.4(2) . . . . ?
C11_1 C9_1 C10_1 C1_1 75.7(3) . . . . ?
O3_1 C9_1 C10_1 C5_1 66.3(3) . . . . ?
C8_1 C9_1 C10_1 C5_1 -54.2(3) . . . . ?
C11_1 C9_1 C10_1 C5_1 -169.1(2) . . . . ?
C6_1 C5_1 C10_1 C13_1 -63.5(3) . . . . ?
C4_1 C5_1 C10_1 C13_1 73.7(3) . . . . ?
C6_1 C5_1 C10_1 C1_1 173.2(2) . . . . ?
C4_1 C5_1 C10_1 C1_1 -49.6(3) . . . . ?
C6_1 C5_1 C10_1 C9_1 57.8(3) . . . . ?
C4_1 C5_1 C10_1 C9_1 -164.9(2) . . . . ?
C12_1 O1_1 C11_1 C9_1 -20.2(3) . . . . ?
O3_1 C9_1 C11_1 O1_1 -93.4(3) . . . . ?
C8_1 C9_1 C11_1 O1_1 23.2(3) . . . . ?
C10_1 C9_1 C11_1 O1_1 143.1(2) . . . . ?
C11_1 O1_1 C12_1 O2_1 -170.3(3) . . . . ?
C11_1 O1_1 C12_1 C8_1 7.7(3) . . . . ?
C7_1 C8_1 C12_1 O2_1 11.6(5) . . . . ?
C9_1 C8_1 C12_1 O2_1 -173.9(3) . . . . ?
C7_1 C8_1 C12_1 O1_1 -166.2(3) . . . . ?
C9_1 C8_1 C12_1 O1_1 8.4(3) . . . . ?
C6_1 O4_1 C16_1 O5_1 -6.3(5) . . . . ?
C6_1 O4_1 C16_1 C17_1 176.5(2) . . . . ?
O5_1 C16_1 C17_1 C18_1 -21.3(5) . . . . ?
O4_1 C16_1 C17_1 C18_1 155.8(3) . . . . ?
C16_1 C17_1 C18_1 C19_1 71.6(4) . . . . ?
C17_1 C18_1 C19_1 C20_1 -175.7(4) . . . . ?
C18_1 C19_1 C20_1 C21_1 69.6(5) . . . . ?
C1_1 O6_1 C22_1 O7_1 5.4(4) . . . . ?
C1_1 O6_1 C22_1 C23_1 -174.6(2) . . . . ?
O7_1 C22_1 C23_1 C24_1 177.7(3) . . . . ?
O6_1 C22_1 C23_1 C24_1 -2.3(4) . . . . ?
O7_1 C22_1 C23_1 C28_1 -1.3(4) . . . . ?
O6_1 C22_1 C23_1 C28_1 178.7(3) . . . . ?
C28_1 C23_1 C24_1 C25_1 -1.0(5) . . . . ?
C22_1 C23_1 C24_1 C25_1 180.0(3) . . . . ?
C23_1 C24_1 C25_1 C26_1 0.5(5) . . . . ?
C24_1 C25_1 C26_1 C27_1 0.3(5) . . . . ?
C24_1 C25_1 C26_1 Br1_1 -178.3(2) . . . . ?
C25_1 C26_1 C27_1 C28_1 -0.7(5) . . . . ?
Br1_1 C26_1 C27_1 C28_1 177.9(2) . . . . ?
C26_1 C27_1 C28_1 C23_1 0.2(5) . . . . ?
C24_1 C23_1 C28_1 C27_1 0.6(4) . . . . ?
C22_1 C23_1 C28_1 C27_1 179.7(3) . . . . ?
C22_2 O6_2 C1_2 C2_2 -87.4(3) . . . . ?
C22_2 O6_2 C1_2 C10_2 147.8(2) . . . . ?
O6_2 C1_2 C2_2 C3_2 176.2(2) . . . . ?
C10_2 C1_2 C2_2 C3_2 -63.2(3) . . . . ?
C1_2 C2_2 C3_2 C4_2 62.1(3) . . . . ?
C2_2 C3_2 C4_2 C15_2 -171.0(2) . . . . ?
C2_2 C3_2 C4_2 C14_2 74.4(3) . . . . ?
C2_2 C3_2 C4_2 C5_2 -54.4(3) . . . . ?
C15_2 C4_2 C5_2 C6_2 -56.2(3) . . . . ?
C3_2 C4_2 C5_2 C6_2 -173.3(2) . . . . ?
C14_2 C4_2 C5_2 C6_2 64.9(3) . . . . ?
C15_2 C4_2 C5_2 C10_2 166.5(3) . . . . ?
C3_2 C4_2 C5_2 C10_2 49.3(3) . . . . ?
C14_2 C4_2 C5_2 C10_2 -72.5(3) . . . . ?
C16_2 O4_2 C6_2 C7_2 -89.1(3) . . . . ?
C16_2 O4_2 C6_2 C5_2 145.9(3) . . . . ?
C10_2 C5_2 C6_2 O4_2 86.1(3) . . . . ?
C4_2 C5_2 C6_2 O4_2 -52.7(3) . . . . ?
C10_2 C5_2 C6_2 C7_2 -34.0(4) . . . . ?
C4_2 C5_2 C6_2 C7_2 -172.8(3) . . . . ?
O4_2 C6_2 C7_2 C8_2 -119.7(3) . . . . ?
C5_2 C6_2 C7_2 C8_2 3.7(5) . . . . ?
C6_2 C7_2 C8_2 C12_2 173.1(3) . . . . ?
C6_2 C7_2 C8_2 C9_2 -0.8(5) . . . . ?
C7_2 C8_2 C9_2 O3_2 -91.2(4) . . . . ?
C12_2 C8_2 C9_2 O3_2 93.9(3) . . . . ?
C7_2 C8_2 C9_2 C11_2 152.5(3) . . . . ?
C12_2 C8_2 C9_2 C11_2 -22.3(3) . . . . ?
C7_2 C8_2 C9_2 C10_2 27.6(4) . . . . ?
C12_2 C8_2 C9_2 C10_2 -147.2(3) . . . . ?
O6_2 C1_2 C10_2 C13_2 55.1(3) . . . . ?
C2_2 C1_2 C10_2 C13_2 -68.1(3) . . . . ?
O6_2 C1_2 C10_2 C9_2 -67.5(3) . . . . ?
C2_2 C1_2 C10_2 C9_2 169.3(2) . . . . ?
O6_2 C1_2 C10_2 C5_2 178.8(2) . . . . ?
C2_2 C1_2 C10_2 C5_2 55.6(3) . . . . ?
O3_2 C9_2 C10_2 C13_2 -170.0(3) . . . . ?
C8_2 C9_2 C10_2 C13_2 69.7(3) . . . . ?
C11_2 C9_2 C10_2 C13_2 -44.8(4) . . . . ?
O3_2 C9_2 C10_2 C1_2 -46.8(3) . . . . ?
C8_2 C9_2 C10_2 C1_2 -167.1(2) . . . . ?
C11_2 C9_2 C10_2 C1_2 78.4(3) . . . . ?
O3_2 C9_2 C10_2 C5_2 67.3(3) . . . . ?
C8_2 C9_2 C10_2 C5_2 -53.0(3) . . . . ?
C11_2 C9_2 C10_2 C5_2 -167.5(2) . . . . ?
C6_2 C5_2 C10_2 C13_2 -63.4(3) . . . . ?
C4_2 C5_2 C10_2 C13_2 74.2(3) . . . . ?
C6_2 C5_2 C10_2 C1_2 173.1(2) . . . . ?
C4_2 C5_2 C10_2 C1_2 -49.2(3) . . . . ?
C6_2 C5_2 C10_2 C9_2 58.3(3) . . . . ?
C4_2 C5_2 C10_2 C9_2 -164.0(2) . . . . ?
C12_2 O1_2 C11_2 C9_2 -21.8(3) . . . . ?
O3_2 C9_2 C11_2 O1_2 -90.1(3) . . . . ?
C8_2 C9_2 C11_2 O1_2 26.0(3) . . . . ?
C10_2 C9_2 C11_2 O1_2 145.9(2) . . . . ?
C11_2 O1_2 C12_2 O2_2 -171.6(3) . . . . ?
C11_2 O1_2 C12_2 C8_2 7.3(3) . . . . ?
C7_2 C8_2 C12_2 O2_2 14.6(6) . . . . ?
C9_2 C8_2 C12_2 O2_2 -170.6(3) . . . . ?
C7_2 C8_2 C12_2 O1_2 -164.2(3) . . . . ?
C9_2 C8_2 C12_2 O1_2 10.6(3) . . . . ?
C6_2 O4_2 C16_2 O5_2 4.6(5) . . . . ?
C6_2 O4_2 C16_2 C17_2 -176.2(3) . . . . ?
O5_2 C16_2 C17_2 C18_2 -16.9(6) . . . . ?
O4_2 C16_2 C17_2 C18_2 163.9(3) . . . . ?
C16_2 C17_2 C18_2 C19_2 -67.4(4) . . . . ?
C17_2 C18_2 C19_2 C20_2 179.3(3) . . . . ?
C18_2 C19_2 C20_2 C21_2 -74.0(4) . . . . ?
C1_2 O6_2 C22_2 O7_2 4.2(4) . . . . ?
C1_2 O6_2 C22_2 C23A_2 -175.2(2) . . . . ?
C1_2 O6_2 C22_2 C23B_2 179.3(12) . . . . ?
O7_2 C22_2 C23A_2 C24A_2 -178.1(3) . . . . ?
O6_2 C22_2 C23A_2 C24A_2 1.3(4) . . . . ?
O7_2 C22_2 C23A_2 C28A_2 2.1(5) . . . . ?
O6_2 C22_2 C23A_2 C28A_2 -178.5(3) . . . . ?
C28A_2 C23A_2 C24A_2 C25A_2 -1.2(5) . . . . ?
C22_2 C23A_2 C24A_2 C25A_2 179.0(3) . . . . ?
C23A_2 C24A_2 C25A_2 C26A_2 0.8(5) . . . . ?
C24A_2 C25A_2 C26A_2 C27A_2 -0.5(6) . . . . ?
C24A_2 C25A_2 C26A_2 Br1A_2 -179.9(3) . . . . ?
C25A_2 C26A_2 C27A_2 C28A_2 0.6(6) . . . . ?
Br1A_2 C26A_2 C27A_2 C28A_2 180.0(3) . . . . ?
C26A_2 C27A_2 C28A_2 C23A_2 -1.0(5) . . . . ?
C24A_2 C23A_2 C28A_2 C27A_2 1.3(5) . . . . ?
C22_2 C23A_2 C28A_2 C27A_2 -178.9(3) . . . . ?
O7_2 C22_2 C23B_2 C24B_2 -171.2(16) . . . . ?
O6_2 C22_2 C23B_2 C24B_2 15.0(19) . . . . ?
O7_2 C22_2 C23B_2 C28B_2 -3(2) . . . . ?
O6_2 C22_2 C23B_2 C28B_2 -177.1(14) . . . . ?
C28B_2 C23B_2 C24B_2 C25B_2 1.7 . . . . ?
C22_2 C23B_2 C24B_2 C25B_2 169(2) . . . . ?
C23B_2 C24B_2 C25B_2 C26B_2 -1.0 . . . . ?
C24B_2 C25B_2 C26B_2 C27B_2 -0.7 . . . . ?
C24B_2 C25B_2 C26B_2 Br1B_2 177.8 . . . . ?
C25B_2 C26B_2 C27B_2 C28B_2 1.7 . . . . ?
Br1B_2 C26B_2 C27B_2 C28B_2 -176.8 . . . . ?
C26B_2 C27B_2 C28B_2 C23B_2 -1.0 . . . . ?
C24B_2 C23B_2 C28B_2 C27B_2 -0.6 . . . . ?
C22_2 C23B_2 C28B_2 C27B_2 -169.7(16) . . . . ?
 
loop_
 _geom_hbond_atom_site_label_D 
 _geom_hbond_atom_site_label_H 
 _geom_hbond_atom_site_label_A 
 _geom_hbond_distance_DH 
 _geom_hbond_distance_HA 
 _geom_hbond_distance_DA 
 _geom_hbond_angle_DHA 
 _geom_hbond_site_symmetry_A 
O3_1 H3_1 O2_1  0.83(4) 2.01(5) 2.810(3) 164(4) 2_645
C5_1 H5_1 O3_1  1.00 2.40 2.897(4) 110.2 .
C17_1 H17B_1 O5_2  0.99 2.56 3.437(4) 147.9 .
O3_2 H3_2 O2_2  0.88(5) 1.92(5) 2.774(3) 163(4) 2_646
C5_2 H5_2 O3_2  1.00 2.40 2.902(4) 110.6 .
 
_refine_diff_density_max    1.215
_refine_diff_density_min   -0.672
_refine_diff_density_rms    0.058

_shelx_res_file
;
TITL pjr17pt6 in P2(1)
    pjr17pt6.res
    created by SHELXL-2016/6 at 16:14:56 on 18-May-2017
CELL 1.54178  14.88851   6.10835  29.44273  90.0000 101.3693  90.0000
ZERR    4.00   0.00010   0.00004   0.00027   0.0000   0.0007   0.0000
LATT -1
SYMM -X, 0.5+Y, -Z
SFAC C H BR O
UNIT 112 140 4 28
TEMP -173
L.S. 10
EADP Br1B_2 C23B_2 C24B_2 C25B_2 C26B_2 C27B_2 C28B_2
LIST 4
ACTA
BOND $H
CONF
EQIV $1 -x+1, y-1/2, -z
HTAB_1 O3_1 O2_$1
HTAB C5_1 O3_1
HTAB C17_1 O5_2
EQIV $2 -x+1, y-1/2, -z+1
HTAB_2 O3_2 O2_$2
HTAB C5_2 O3_2
FMAP 2
PLAN 30
REM *********************************************
REM Residue 1
REM *********************************************
WGHT    0.040000    1.500000
FVAR       0.08881
RESI 1
BR1   3    0.155765    0.723962   -0.230341    11.00000    0.03414    0.03237 =
         0.02101    0.01054    0.00963    0.00173
O1    4    0.457656    0.162311   -0.008103    11.00000    0.01419    0.01630 =
         0.01718    0.00231    0.00802   -0.00181
O2    4    0.576120    0.123407    0.051243    11.00000    0.01365    0.01699 =
         0.02038   -0.00190    0.00720   -0.00247
O3    4    0.316652   -0.198754    0.008219    11.00000    0.01706    0.01050 =
         0.02039   -0.00602    0.01038   -0.00273
H3    2    0.356734   -0.243195   -0.005298    11.00000    0.02158
O4    4    0.343674    0.158325    0.157116    11.00000    0.02262    0.01988 =
         0.01417   -0.00537    0.00637   -0.00519
O5    4    0.375600   -0.077547    0.218128    11.00000    0.05275    0.03243 =
         0.02149    0.00163    0.00172    0.00831
O6    4    0.158957    0.180198   -0.029163    11.00000    0.01696    0.01453 =
         0.01190    0.00256    0.00305    0.00032
O7    4    0.076384   -0.067138   -0.076754    11.00000    0.02686    0.01941 =
         0.01936   -0.00181    0.00513   -0.00532
C1    1    0.161661    0.035627    0.010598    11.00000    0.01405    0.01249 =
         0.01364    0.00198    0.00495   -0.00045
AFIX  13
H1    2    0.167293   -0.118739    0.000199    11.00000   -1.20000
AFIX   0
C2    1    0.074947    0.054233    0.030069    11.00000    0.01346    0.01927 =
         0.01789    0.00172    0.00598    0.00107
AFIX  23
H2A   2    0.020868    0.016486    0.005956    11.00000   -1.20000
H2B   2    0.067497    0.205967    0.040552    11.00000   -1.20000
AFIX   0
C3    1    0.083153   -0.103880    0.070806    11.00000    0.01409    0.01582 =
         0.01797    0.00000    0.00692   -0.00352
AFIX  23
H3A   2    0.091032   -0.254362    0.059730    11.00000   -1.20000
H3B   2    0.025528   -0.100279    0.082779    11.00000   -1.20000
AFIX   0
C4    1    0.163925   -0.049585    0.110646    11.00000    0.01212    0.01130 =
         0.01544   -0.00066    0.00672   -0.00313
C5    1    0.252835   -0.046617    0.089519    11.00000    0.01361    0.00804 =
         0.01107   -0.00022    0.00638   -0.00195
AFIX  13
H5    2    0.255781   -0.199466    0.077736    11.00000   -1.20000
AFIX   0
C6    1    0.343229   -0.025206    0.125455    11.00000    0.01709    0.01203 =
         0.01228    0.00044    0.00743   -0.00138
AFIX  13
H6    2    0.352864   -0.163150    0.144071    11.00000   -1.20000
AFIX   0
C7    1    0.426280    0.012706    0.104229    11.00000    0.01382    0.01534 =
         0.01956    0.00116    0.00696   -0.00086
AFIX  43
H7    2    0.484998    0.018410    0.123950    11.00000   -1.20000
AFIX   0
C8    1    0.420157    0.038076    0.059439    11.00000    0.01283    0.00860 =
         0.01700    0.00083    0.00672   -0.00077
C9    1    0.332852    0.022403    0.023709    11.00000    0.01442    0.00761 =
         0.01249    0.00044    0.00575   -0.00025
C10   1    0.249667    0.095613    0.045096    11.00000    0.01207    0.00826 =
         0.01333    0.00037    0.00509   -0.00048
C11   1    0.357435    0.163805   -0.015638    11.00000    0.01258    0.01690 =
         0.01522    0.00219    0.00550   -0.00156
AFIX  23
H11A  2    0.330550    0.100710   -0.046276    11.00000   -1.20000
H11B  2    0.334275    0.315038   -0.014157    11.00000   -1.20000
AFIX   0
C12   1    0.494461    0.106935    0.036084    11.00000    0.01519    0.00790 =
         0.01737   -0.00134    0.00869   -0.00082
C13   1    0.254589    0.341115    0.056180    11.00000    0.02027    0.00868 =
         0.01771    0.00097    0.00836   -0.00107
AFIX 137
H13A  2    0.247727    0.424841    0.027307    11.00000   -1.50000
H13B  2    0.313923    0.375077    0.075987    11.00000   -1.50000
H13C  2    0.205265    0.380328    0.072328    11.00000   -1.50000
AFIX   0
C14   1    0.137563    0.157519    0.135043    11.00000    0.01825    0.01623 =
         0.02182   -0.00382    0.00988   -0.00063
AFIX 137
H14A  2    0.085738    0.124410    0.149892    11.00000   -1.50000
H14B  2    0.120257    0.274297    0.112168    11.00000   -1.50000
H14C  2    0.189954    0.205367    0.158562    11.00000   -1.50000
AFIX   0
C15   1    0.173227   -0.237364    0.146166    11.00000    0.02122    0.01485 =
         0.01737    0.00192    0.01013   -0.00387
AFIX 137
H15A  2    0.112696   -0.273854    0.152382    11.00000   -1.50000
H15B  2    0.213646   -0.191512    0.175012    11.00000   -1.50000
H15C  2    0.199260   -0.366226    0.133708    11.00000   -1.50000
AFIX   0
C16   1    0.365048    0.110119    0.203259    11.00000    0.02069    0.03442 =
         0.01639   -0.00419    0.00119    0.00366
C17   1    0.368768    0.316178    0.232072    11.00000    0.02768    0.03540 =
         0.02320   -0.01087    0.00597   -0.00893
AFIX  23
H17A  2    0.321954    0.420696    0.216368    11.00000   -1.20000
H17B  2    0.429623    0.385646    0.234571    11.00000   -1.20000
AFIX   0
C18   1    0.351668    0.267603    0.281132    11.00000    0.04127    0.03848 =
         0.02073   -0.00829    0.00041    0.01279
AFIX  23
H18A  2    0.339767    0.408387    0.295525    11.00000   -1.20000
H18B  2    0.295174    0.178686    0.277928    11.00000   -1.20000
AFIX   0
C19   1    0.427595    0.149309    0.314356    11.00000    0.03398    0.04227 =
         0.02401   -0.00430    0.00498   -0.00461
AFIX  23
H19A  2    0.442947    0.012617    0.299501    11.00000   -1.20000
H19B  2    0.482997    0.242801    0.320047    11.00000   -1.20000
AFIX   0
C20   1    0.402461    0.092815    0.360608    11.00000    0.05628    0.03953 =
         0.02189   -0.00493    0.01097   -0.01425
AFIX  23
H20A  2    0.458084    0.043032    0.382387    11.00000   -1.20000
H20B  2    0.379680    0.226127    0.373769    11.00000   -1.20000
AFIX   0
C21   1    0.329837   -0.084475    0.356162    11.00000    0.03856    0.03863 =
         0.03461    0.00310    0.00541    0.00026
AFIX 137
H21A  2    0.318313   -0.120783    0.386927    11.00000   -1.50000
H21B  2    0.351220   -0.215321    0.342212    11.00000   -1.50000
H21C  2    0.273082   -0.031804    0.336475    11.00000   -1.50000
AFIX   0
C22   1    0.117013    0.104917   -0.070945    11.00000    0.01265    0.01733 =
         0.01440    0.00117    0.00429    0.00271
C23   1    0.127339    0.259953   -0.108417    11.00000    0.01415    0.02084 =
         0.01603    0.00288    0.00665    0.00549
C24   1    0.172126    0.459191   -0.099514    11.00000    0.02414    0.01912 =
         0.01550    0.00115    0.00653    0.00326
AFIX  43
H24   2    0.197394    0.499835   -0.068480    11.00000   -1.20000
AFIX   0
C25   1    0.180393    0.600352   -0.135705    11.00000    0.02750    0.01660 =
         0.02277    0.00231    0.00839    0.00103
AFIX  43
H25   2    0.211434    0.736391   -0.129830    11.00000   -1.20000
AFIX   0
C26   1    0.142050    0.536423   -0.180426    11.00000    0.02327    0.02577 =
         0.01914    0.00929    0.00953    0.00461
C27   1    0.095992    0.340575   -0.190388    11.00000    0.02021    0.02972 =
         0.01762    0.00060    0.00335    0.00299
AFIX  43
H27   2    0.069834    0.302258   -0.221451    11.00000   -1.20000
AFIX   0
C28   1    0.088694    0.200916   -0.154120    11.00000    0.01484    0.02362 =
         0.01802   -0.00001    0.00474   -0.00013
AFIX  43
H28   2    0.057495    0.065206   -0.160257    11.00000   -1.20000
AFIX   0
REM ***************************************************************
REM Residue 2
REM ***************************************************************
RESI 2
PART 1
BR1A  3    0.879562    1.045159    0.749348    10.93000    0.03749    0.05306 =
         0.02067   -0.01982    0.00816   -0.01032
PART 0
O1    4    0.547668    0.666193    0.510449    11.00000    0.01542    0.01931 =
         0.01725   -0.00037    0.00859    0.00453
O2    4    0.427837    0.640188    0.451473    11.00000    0.01449    0.02216 =
         0.02291    0.00196    0.00801    0.00252
O3    4    0.679882    0.302419    0.489319    11.00000    0.01817    0.01093 =
         0.02350    0.00425    0.01169    0.00187
H3    2    0.636458    0.263070    0.504104    11.00000    0.03017
O4    4    0.667464    0.706399    0.346239    11.00000    0.01742    0.02361 =
         0.01289    0.00214    0.00302    0.00241
O5    4    0.571130    0.550850    0.286742    11.00000    0.04781    0.06422 =
         0.02255    0.01038   -0.00689   -0.03793
O6    4    0.848758    0.633121    0.532462    11.00000    0.01784    0.01503 =
         0.00949   -0.00272    0.00236   -0.00027
O7    4    0.915651    0.341324    0.572692    11.00000    0.03078    0.03053 =
         0.01860    0.00435    0.00449    0.01267
C1    1    0.840920    0.509203    0.489434    11.00000    0.01463    0.01220 =
         0.01217   -0.00335    0.00488   -0.00044
AFIX  13
H1    2    0.830550    0.351836    0.496226    11.00000   -1.20000
AFIX   0
C2    1    0.927787    0.525161    0.470079    11.00000    0.01364    0.01460 =
         0.01469   -0.00131    0.00496   -0.00181
AFIX  23
H2A   2    0.981087    0.475854    0.493497    11.00000   -1.20000
H2B   2    0.938385    0.678602    0.461669    11.00000   -1.20000
AFIX   0
C3    1    0.915783    0.378739    0.427108    11.00000    0.01335    0.01554 =
         0.01868   -0.00163    0.00791    0.00187
AFIX  23
H3A   2    0.904572    0.226507    0.436102    11.00000   -1.20000
H3B   2    0.973248    0.379770    0.414976    11.00000   -1.20000
AFIX   0
C4    1    0.836190    0.452313    0.388496    11.00000    0.01308    0.01253 =
         0.01513   -0.00278    0.00813    0.00050
C5    1    0.747559    0.466633    0.409865    11.00000    0.01236    0.01235 =
         0.01122   -0.00240    0.00578   -0.00076
AFIX  13
H5    2    0.739023    0.311994    0.419329    11.00000   -1.20000
AFIX   0
C6    1    0.658676    0.512738    0.374488    11.00000    0.01476    0.01914 =
         0.01287   -0.00177    0.00518   -0.00190
AFIX  13
H6    2    0.645472    0.383459    0.353388    11.00000   -1.20000
AFIX   0
C7    1    0.576057    0.553966    0.395731    11.00000    0.01167    0.02409 =
         0.02002   -0.00211    0.00469   -0.00213
AFIX  43
H7    2    0.517904    0.575197    0.376130    11.00000   -1.20000
AFIX   0
C8    1    0.583110    0.561095    0.441165    11.00000    0.01364    0.01465 =
         0.01824   -0.00140    0.00718    0.00071
C9    1    0.669756    0.527941    0.476605    11.00000    0.01486    0.01002 =
         0.01297   -0.00046    0.00698    0.00015
C10   1    0.755117    0.595411    0.456434    11.00000    0.01326    0.00975 =
         0.01133   -0.00160    0.00430    0.00011
C11   1    0.647827    0.664464    0.517124    11.00000    0.01399    0.01926 =
         0.01425   -0.00175    0.00505    0.00428
AFIX  23
H11A  2    0.675289    0.596720    0.547206    11.00000   -1.20000
H11B  2    0.671849    0.815263    0.516358    11.00000   -1.20000
AFIX   0
C12   1    0.509574    0.622972    0.465854    11.00000    0.01608    0.01423 =
         0.01742    0.00229    0.00902    0.00159
C13   1    0.758493    0.844015    0.449791    11.00000    0.01973    0.00918 =
         0.01707   -0.00093    0.00662    0.00103
AFIX 137
H13A  2    0.775698    0.915312    0.480078    11.00000   -1.50000
H13B  2    0.698071    0.896424    0.434155    11.00000   -1.50000
H13C  2    0.803868    0.879213    0.430893    11.00000   -1.50000
AFIX   0
C14   1    0.868560    0.660212    0.366173    11.00000    0.01608    0.01810 =
         0.01829    0.00330    0.00808    0.00067
AFIX 137
H14A  2    0.885128    0.773698    0.389871    11.00000   -1.50000
H14B  2    0.818988    0.713901    0.341741    11.00000   -1.50000
H14C  2    0.922034    0.624499    0.352789    11.00000   -1.50000
AFIX   0
C15   1    0.819934    0.275783    0.350515    11.00000    0.02188    0.02240 =
         0.01658   -0.00673    0.00996    0.00031
AFIX 137
H15A  2    0.878132    0.239896    0.341482    11.00000   -1.50000
H15B  2    0.776541    0.330873    0.323507    11.00000   -1.50000
H15C  2    0.794771    0.144091    0.362352    11.00000   -1.50000
AFIX   0
C16   1    0.621115    0.699761    0.301613    11.00000    0.01787    0.04085 =
         0.01539    0.00313    0.00278   -0.00674
C17   1    0.639695    0.898760    0.275031    11.00000    0.02299    0.03287 =
         0.01750    0.00435    0.00255    0.00138
AFIX  23
H17A  2    0.705941    0.933073    0.282800    11.00000   -1.20000
H17B  2    0.605984    1.025077    0.284498    11.00000   -1.20000
AFIX   0
C18   1    0.610993    0.866171    0.222774    11.00000    0.02134    0.03206 =
         0.01858    0.00322    0.00374   -0.00005
AFIX  23
H18A  2    0.546187    0.818586    0.215334    11.00000   -1.20000
H18B  2    0.615599    1.007605    0.206973    11.00000   -1.20000
AFIX   0
C19   1    0.670009    0.697130    0.204543    11.00000    0.02235    0.02909 =
         0.03020    0.00491    0.00630    0.00345
AFIX  23
H19A  2    0.665994    0.556574    0.220766    11.00000   -1.20000
H19B  2    0.734677    0.745838    0.211820    11.00000   -1.20000
AFIX   0
C20   1    0.641675    0.659327    0.151932    11.00000    0.03696    0.03274 =
         0.03145    0.00056    0.01703    0.00526
AFIX  23
H20A  2    0.633401    0.802896    0.136054    11.00000   -1.20000
H20B  2    0.691592    0.580993    0.140968    11.00000   -1.20000
AFIX   0
C21   1    0.553563    0.527801    0.138699    11.00000    0.05419    0.02826 =
         0.03633   -0.00570    0.00682   -0.00513
AFIX 137
H21A  2    0.505178    0.597426    0.151872    11.00000   -1.50000
H21B  2    0.563811    0.378553    0.150825    11.00000   -1.50000
H21C  2    0.534967    0.522741    0.104880    11.00000   -1.50000
AFIX   0
C22   1    0.885485    0.525013    0.571825    11.00000    0.01412    0.02695 =
         0.01430    0.00045    0.00294   -0.00321
PART 1
C23A  1    0.883560    0.656484    0.613781    10.93000    0.01308    0.02288 =
         0.01137   -0.00300    0.00578   -0.00408
C24A  1    0.845973    0.864551    0.611522    10.93000    0.02353    0.02479 =
         0.01732   -0.00485    0.00576   -0.00471
AFIX  43
H24A  2    0.821163    0.928023    0.582282    10.93000   -1.20000
AFIX   0
C25A  1    0.844500    0.980416    0.651897    10.93000    0.02945    0.02505 =
         0.01924   -0.00942    0.00519   -0.00087
AFIX  43
H25A  2    0.818127    1.122468    0.650541    10.93000   -1.20000
AFIX   0
C26A  1    0.881846    0.886707    0.694083    10.93000    0.02429    0.04009 =
         0.01684   -0.01263    0.00696   -0.01122
C27A  1    0.920276    0.678847    0.697159    10.93000    0.02345    0.03876 =
         0.01462   -0.00224    0.00269   -0.00273
AFIX  43
H27A  2    0.945194    0.616206    0.726468    10.93000   -1.20000
AFIX   0
C28A  1    0.921571    0.565204    0.656885    10.93000    0.01892    0.03195 =
         0.01567   -0.00019    0.00106   -0.00164
AFIX  43
H28A  2    0.948486    0.423716    0.658380    10.93000   -1.20000
AFIX   6
PART 2
BR1B  3    0.854285    1.190991    0.734343    10.07000    0.02273
C23B  1    0.880310    0.739009    0.610335    10.07000    0.02273
C24B  1    0.831056    0.933664    0.602728    10.07000    0.02273
AFIX  43
H24B  2    0.803129    0.975264    0.572106    10.07000   -1.20000
AFIX   5
C25B  1    0.822700    1.066903    0.639776    10.07000    0.02273
AFIX  43
H25B  2    0.790030    1.201161    0.634803    10.07000   -1.20000
AFIX   5
C26B  1    0.862566    1.001406    0.683944    10.07000    0.02273
C27B  1    0.910096    0.805016    0.692686    10.07000    0.02273
AFIX  43
H27B  2    0.935594    0.761324    0.723497    10.07000   -1.20000
AFIX   5
C28B  1    0.919343    0.674953    0.655475    10.07000    0.02273
AFIX  43
H28B  2    0.952410    0.541291    0.660611    10.07000   -1.20000
PART 0
RESI 0
AFIX   0
HKLF 4


REM  pjr17pt6 in P2(1)
REM R1 =  0.0337 for   10457 Fo > 4sig(Fo)  and  0.0346 for all   10685 data
REM    672 parameters refined using      1 restraints

END

WGHT      0.0467      2.0734

REM Highest difference peak  1.215,  deepest hole -0.672,  1-sigma level  0.058
Q1    1   0.1213  0.5342 -0.2489  11.00000  0.05    1.21
Q2    1   0.4246  0.0290  0.2121  11.00000  0.05    0.66
Q3    1   0.8349  1.2636  0.7270  11.00000  0.05    0.58
Q4    1   0.3231  0.1577  0.2994  11.00000  0.05    0.57
Q5    1   0.3986  0.3373  0.2786  11.00000  0.05    0.47
Q6    1   0.3449  0.1509  0.3483  11.00000  0.05    0.45
Q7    1   0.8848  1.1507  0.7390  11.00000  0.05    0.45
Q8    1   0.4643  0.0393  0.3683  11.00000  0.05    0.41
Q9    1   0.8896  1.0431  0.7683  11.00000  0.05    0.40
Q10   1   0.9258  0.4494  0.5789  11.00000  0.05    0.29
Q11   1   0.8777  1.2259  0.7009  11.00000  0.05    0.26
Q12   1   0.3581  0.4342  0.2199  11.00000  0.05    0.25
Q13   1   0.4549  0.0547  0.0488  11.00000  0.05    0.25
Q14   1   0.2228  0.7256 -0.2200  11.00000  0.05    0.25
Q15   1   0.2573  0.0354  0.0679  11.00000  0.05    0.24
Q16   1   0.7591  0.7263  0.4508  11.00000  0.05    0.23
Q17   1   0.9065  1.3252  0.7386  11.00000  0.05    0.23
Q18   1   0.0667  0.7396 -0.2656  11.00000  0.05    0.22
Q19   1   0.2135  0.0466  0.0302  11.00000  0.05    0.21
Q20   1   0.7472  0.5435  0.4295  11.00000  0.05    0.20
Q21   1   0.7176  0.5502  0.4693  11.00000  0.05    0.20
Q22   1   0.0862  0.0544 -0.1598  11.00000  0.05    0.20
Q23   1   0.1204  0.4196 -0.1876  11.00000  0.05    0.20
Q24   1   0.0772 -0.0412  0.0491  11.00000  0.05    0.20
Q25   1   0.6148  0.5520  0.3854  11.00000  0.05    0.19
Q26   1   0.6217  0.4148  0.2816  11.00000  0.05    0.19
Q27   1   0.3829  0.1476  0.1607  11.00000  0.05    0.19
Q28   1   0.5575  0.5784  0.4499  11.00000  0.05    0.19
Q29   1   0.5429  0.0860  0.0420  11.00000  0.05    0.19
Q30   1   0.6270  0.5602  0.2904  11.00000  0.05    0.18
;
_shelx_res_checksum    8350

_shelx_hkl_file
;
   0  -7   0    0.01    0.11
   0  -7   0    0.02    0.07
   0  -7   0   -0.02    0.13
   0  -7  -1    2.36    0.18
   0  -7   1    2.22    0.17
   0  -7  -1    2.06    0.20
   0  -7   1    2.03    0.23
   0  -7  -1    2.06    0.24
   0  -7  -1    1.85    0.16
   0  -7   1    1.72    0.19
   0  -7   2    0.32    0.09
   0  -7   2    0.48    0.15
   0  -7  -2    0.38    0.10
   0  -7  -2    0.38    0.13
   0  -7  -2    0.37    0.10
   0  -7  -2    0.27    0.15
   0  -7   2    0.38    0.13
   0  -7   3    1.19    0.19
   0  -7   3    1.26    0.36
   0  -7  -3    1.37    0.17
   0  -7  -3    1.43    0.15
   0  -7  -3    1.01    0.16
   0  -7   3    1.08    0.16
   0  -7  -3    1.12    0.19
   0  -7  -4    0.11    0.08
   0  -7  -4    0.10    0.13
   0  -7   4    0.18    0.12
   0  -7  -4    0.14    0.11
   0  -7   4    0.10    0.10
   0  -7  -5    1.27    0.14
   0  -7   5    1.13    0.16
   0  -7  -5    1.12    0.15
   0  -7   5    0.90    0.17
   0  -7  -5    0.92    0.18
   0  -7  -6    3.02    0.25
   0  -7  -6    2.97    0.21
   0  -7   6    3.45    0.23
   0  -7   6    3.32    0.25
   0  -7  -6    3.11    0.20
   0  -7  -7    0.93    0.13
   0  -7  -7    0.88    0.16
   0  -7   7    0.93    0.15
   0  -7   7    1.14    0.15
   0  -7  -7    1.23    0.13
   0  -7  -8    0.97    0.12
   0  -7  -8    0.61    0.10
   0  -7   8    1.00    0.14
   0  -7   8    0.79    0.14
   0  -7   9    2.72    0.20
   0  -7  -9    2.74    0.18
   0  -7   9    2.97    0.20
   0  -7  10    3.73    0.20
   0  -7 -10    3.26    0.19
   0  -7  10    3.67    0.21
   0  -7  11    0.31    0.09
   0  -7  11    0.32    0.08
   0  -7 -11    0.31    0.09
   0  -7  12    1.25    0.12
   0  -7 -12    1.19    0.12
   0  -7 -12    1.02    0.11
   0  -7 -13    0.01    0.07
   0  -7  13    0.03    0.06
   0  -7 -13   -0.04    0.10
   0  -7 -14    2.46    0.17
   0  -7  14    3.52    0.21
   0  -6   0    8.18    0.44
   0  -6   0    7.83    0.39
   0  -6   0    8.98    0.51
   0  -6   0    8.44    0.48
   0  -6   0    8.06    0.41
   0  -6   0    7.57    0.52
   0  -6  -1    1.69    0.20
   0  -6  -1    1.25    0.23
   0  -6  -1    1.40    0.20
   0  -6  -1    1.45    0.21
   0  -6   1    1.31    0.24
   0  -6   1    1.52    0.19
   0  -6  -1    1.60    0.39
   0  -6   1    1.35    0.19
   0  -6  -1    1.57    0.26
   0  -6   1    1.54    0.22
   0  -6   1    1.12    0.22
   0  -6  -2   20.54    0.78
   0  -6  -2   21.50    0.71
   0  -6   2   21.08    0.78
   0  -6  -2   21.99    0.67
   0  -6   2   21.77    0.66
   0  -6  -2   21.89    0.84
   0  -6   2   22.89    0.72
   0  -6   2   20.71    0.66
   0  -6   2   20.58    0.74
   0  -6  -2   21.34    0.69
   0  -6  -2   20.20    0.75
   0  -6   3    0.66    0.17
   0  -6   3    0.49    0.19
   0  -6  -3    0.51    0.16
   0  -6   3    0.50    0.13
   0  -6   3    0.36    0.12
   0  -6   3    0.64    0.18
   0  -6  -3    0.35    0.18
   0  -6  -3    0.48    0.16
   0  -6  -3    0.56    0.15
   0  -6  -3    0.30    0.18
   0  -6   4   10.31    0.51
   0  -6  -4   11.86    0.65
   0  -6  -4   10.30    0.48
   0  -6   4   10.90    0.45
   0  -6   4   10.73    0.55
   0  -6  -4   10.43    0.49
   0  -6  -4    9.78    0.54
   0  -6  -4   10.55    0.47
   0  -6   5    4.92    0.39
   0  -6  -5    5.09    0.40
   0  -6  -5    5.00    0.35
   0  -6  -5    4.54    0.50
   0  -6   5    4.28    0.28
   0  -6  -5    4.30    0.31
   0  -6  -5    4.83    0.34
   0  -6   5    5.49    0.38
   0  -6  -6   11.64    0.58
   0  -6  -6   11.71    0.51
   0  -6   6   11.71    0.45
   0  -6  -6   11.41    0.51
   0  -6  -6   10.81    0.47
   0  -6  -6   11.29    0.61
   0  -6   6   13.50    0.60
   0  -6   6   12.40    0.55
   0  -6   7    2.33    0.25
   0  -6  -7    2.13    0.28
   0  -6   7    2.35    0.28
   0  -6  -7    2.15    0.24
   0  -6   7    2.26    0.21
   0  -6  -7    2.19    0.25
   0  -6  -7    2.30    0.24
   0  -6  -8    2.02    0.24
   0  -6  -8    2.22    0.23
   0  -6  -8    1.93    0.22
   0  -6   8    2.57    0.28
   0  -6   8    2.42    0.25
   0  -6  -8    1.95    0.22
   0  -6   8    2.34    0.20
   0  -6  -8    2.69    0.30
   0  -6   9    0.93    0.14
   0  -6   9    1.01    0.18
   0  -6  -9    1.25    0.19
   0  -6  -9    1.04    0.22
   0  -6   9    1.22    0.21
   0  -6  -9    1.07    0.19
   0  -6  -9    1.21    0.19
   0  -6  -9    1.17    0.20
   0  -6 -10    4.45    0.29
   0  -6  10    4.51    0.32
   0  -6 -10    4.49    0.31
   0  -6 -10    4.52    0.33
   0  -6 -10    4.00    0.34
   0  -6  10    5.18    0.35
   0  -6 -11    2.41    0.28
   0  -6 -11    2.37    0.22
   0  -6 -11    2.50    0.26
   0  -6 -11    2.87    0.25
   0  -6  11    2.61    0.26
   0  -6  11    2.58    0.25
   0  -6 -12    2.12    0.25
   0  -6  12    2.35    0.24
   0  -6  12    2.38    0.23
   0  -6 -12    2.50    0.23
   0  -6 -13    0.68    0.16
   0  -6  13    0.76    0.15
   0  -6  13    0.88    0.16
   0  -6 -14    0.34    0.13
   0  -6  14    0.23    0.12
   0  -6 -15    3.95    0.27
   0  -6  15    3.87    0.26
   0  -6 -16    3.74    0.25
   0  -6 -16    4.65    0.28
   0  -6 -17    0.48    0.13
   0  -6 -17    0.62    0.12
   0  -6 -18    0.79    0.18
   0  -6 -18    1.09    0.15
   0  -6 -19    1.80    0.17
   0  -6 -19    1.94    0.21
   0  -6 -20    1.12    0.14
   0  -6 -20    1.54    0.18
   0  -6 -21    1.56    0.17
   0  -6 -21    1.33    0.14
   0  -6 -22    3.15    0.20
   0  -6 -22    3.57    0.18
   0  -5   0    0.06    0.08
   0  -5   0   -0.01    0.12
   0  -5  -1    2.02    0.47
   0  -5   1    1.69    0.19
   0  -5   1    0.98    0.19
   0  -5   1    2.07    0.41
   0  -5   1    1.12    0.17
   0  -5  -1    1.03    0.20
   0  -5  -1    1.86    0.20
   0  -5   1    1.29    0.37
   0  -5   2    1.45    0.33
   0  -5  -2    2.01    0.22
   0  -5   2    2.91    0.29
   0  -5  -2    3.06    0.30
   0  -5   2    1.82    0.20
   0  -5   2    2.58    0.23
   0  -5   2    0.85    0.37
   0  -5  -2    3.11    0.30
   0  -5   2    1.58    0.39
   0  -5  -2    1.29    0.39
   0  -5  -3    0.16    0.15
   0  -5   3   -0.44    0.26
   0  -5   3   -0.09    0.10
   0  -5   3   -0.29    0.24
   0  -5  -3   -0.06    0.11
   0  -5  -3   -0.14    0.22
   0  -5   3    0.07    0.18
   0  -5   3    0.24    0.11
   0  -5  -3    0.21    0.12
   0  -5  -3    0.33    0.14
   0  -5   3    0.15    0.13
   0  -5   4    3.69    0.27
   0  -5   4    2.53    0.43
   0  -5   4    3.35    0.26
   0  -5  -4    4.23    0.31
   0  -5   4    2.44    0.53
   0  -5  -4    3.44    0.57
   0  -5   4    2.68    0.47
   0  -5  -4    3.62    0.35
   0  -5  -4    4.39    0.35
   0  -5  -4    4.25    0.31
   0  -5  -4    3.33    0.27
   0  -5   4    4.15    0.34
   0  -5  -4    4.33    0.35
   0  -5  -4    2.37    0.51
   0  -5   5    2.64    0.46
   0  -5  -5    2.21    0.50
   0  -5  -5    2.82    0.26
   0  -5   5    2.90    0.30
   0  -5  -5    2.77    0.34
   0  -5   5    2.84    0.56
   0  -5  -5    3.02    0.32
   0  -5  -5    3.11    0.28
   0  -5   5    2.71    0.24
   0  -5  -5    2.76    0.29
   0  -5  -5    3.38    0.29
   0  -5   5    2.22    0.47
   0  -5  -5    2.22    0.49
   0  -5  -6   20.33    0.67
   0  -5   6   18.90    1.18
   0  -5   6   17.86    1.21
   0  -5  -6   20.88    0.69
   0  -5   6   18.65    1.33
   0  -5   6   22.47    0.77
   0  -5  -6   19.71    0.79
   0  -5   6   20.89    0.65
   0  -5  -6   21.06    0.71
   0  -5  -6   17.29    1.21
   0  -5  -6   21.07    0.78
   0  -5  -6   21.96    0.79
   0  -5  -7    9.05    0.52
   0  -5  -7    9.48    0.46
   0  -5  -7    9.16    0.52
   0  -5   7    9.11    0.42
   0  -5  -7    9.77    0.49
   0  -5  -7    8.95    0.44
   0  -5   7    7.54    0.81
   0  -5  -7   10.27    0.58
   0  -5   7    7.78    0.87
   0  -5  -8    0.45    0.11
   0  -5  -8    1.21    0.20
   0  -5  -8    0.60    0.15
   0  -5   8    0.41    0.12
   0  -5  -8    0.99    0.19
   0  -5  -8    1.33    0.24
   0  -5  -9    8.47    0.44
   0  -5  -9    6.69    0.49
   0  -5  -9    7.20    0.47
   0  -5   9    8.68    0.41
   0  -5  -9    7.81    0.43
   0  -5  -9    8.20    0.38
   0  -5  -9    7.81    0.45
   0  -5 -10   10.23    0.48
   0  -5  10   11.84    0.47
   0  -5 -10   10.44    0.43
   0  -5 -10   11.22    0.53
   0  -5 -10   11.21    0.50
   0  -5 -10   11.58    0.58
   0  -5 -10   10.65    0.49
   0  -5 -10    9.56    0.55
   0  -5 -11    0.29    0.13
   0  -5 -11    0.13    0.09
   0  -5 -11    0.45    0.14
   0  -5 -11    0.35    0.17
   0  -5 -11    0.24    0.12
   0  -5 -11    0.27    0.14
   0  -5 -11    0.41    0.14
   0  -5 -12    4.86    0.34
   0  -5 -12    5.42    0.41
   0  -5 -12    4.39    0.28
   0  -5 -12    5.78    0.39
   0  -5 -12    5.18    0.35
   0  -5 -13    2.52    0.28
   0  -5 -13    2.93    0.24
   0  -5 -13    2.49    0.29
   0  -5 -13    2.33    0.26
   0  -5 -13    3.05    0.28
   0  -5 -14   17.57    0.65
   0  -5 -14   17.14    0.64
   0  -5 -14   18.83    0.70
   0  -5 -14   19.40    0.74
   0  -5 -14   16.14    0.55
   0  -5 -15    8.08    0.44
   0  -5 -15    8.15    0.44
   0  -5 -15    8.57    0.39
   0  -5 -16    0.49    0.17
   0  -5 -16    0.89    0.18
   0  -5 -16    0.41    0.13
   0  -5 -17    1.91    0.24
   0  -5 -17    1.96    0.21
   0  -5 -18   14.41    0.58
   0  -5 -18   14.22    0.56
   0  -5 -18   14.76    0.51
   0  -5 -18   14.01    0.54
   0  -5 -19   10.67    0.49
   0  -5 -19    8.49    0.44
   0  -5 -19   11.78    0.44
   0  -5 -19    9.49    0.43
   0  -5 -20    0.23    0.15
   0  -5 -20    0.50    0.15
   0  -5 -20    0.14    0.10
   0  -5 -20    0.62    0.21
   0  -5 -21   10.41    0.45
   0  -5 -21   10.48    0.40
   0  -5 -22    1.13    0.21
   0  -5 -22    1.02    0.12
   0  -5 -22    1.07    0.18
   0  -5 -22    1.06    0.15
   0  -5 -23    4.79    0.32
   0  -5 -23    5.23    0.30
   0  -5 -23    4.66    0.22
   0  -5 -24    0.64    0.16
   0  -5 -24    0.62    0.09
   0  -5 -24    0.91    0.15
   0  -5 -25    4.36    0.18
   0  -5 -25    5.20    0.27
   0  -5 -25    4.90    0.22
   0  -5 -25    4.39    0.27
   0  -5 -26    1.54    0.15
   0  -5 -26    1.45    0.17
   0  -5 -26    1.44    0.12
   0  -5 -27    4.68    0.21
   0  -5 -27    4.04    0.22
   0  -4   0    0.39    0.21
   0  -4   0    0.17    0.23
   0  -4  -1    2.84    0.47
   0  -4   1    2.51    0.43
   0  -4   1    2.87    0.40
   0  -4  -1    2.91    0.38
   0  -4  -2   28.08    1.35
   0  -4   2   28.52    1.20
   0  -4   2   25.79    1.32
   0  -4  -2   30.32    1.16
   0  -4   3    0.31    0.23
   0  -4  -3    0.55    0.20
   0  -4  -3    0.52    0.26
   0  -4   3    0.55    0.23
   0  -4   4    8.91    0.69
   0  -4   4    8.99    0.80
   0  -4  -4    9.31    0.78
   0  -4  -4    9.16    0.63
   0  -4   5    0.65    0.27
   0  -4  -5    0.51    0.26
   0  -4   5    0.30    0.25
   0  -4  -6    4.68    0.56
   0  -4   6    5.19    0.55
   0  -4   6    5.51    0.64
   0  -4  -6    4.83    0.59
   0  -4   7    7.83    0.69
   0  -4  -7    7.80    0.75
   0  -4   7    7.43    0.75
   0  -4  -7    6.29    0.64
   0  -4   8   32.22    1.40
   0  -4  -8   30.68    1.48
   0  -4   8   30.84    1.42
   0  -4   8   29.91    1.48
   0  -4  -8   28.15    1.33
   0  -4   9   12.26    0.92
   0  -4   9   12.59    0.90
   0  -4   9   11.97    0.95
   0  -4  -9   12.35    0.96
   0  -4  10   11.28    0.89
   0  -4  10    9.69    0.79
   0  -4 -10   10.22    0.87
   0  -4  10   10.02    0.87
   0  -4  11    6.55    0.73
   0  -4  11    6.45    0.67
   0  -4 -11    6.49    0.36
   0  -4  11    5.19    0.65
   0  -4 -11    6.78    0.73
   0  -4 -11    7.26    0.40
   0  -4 -12    8.20    0.46
   0  -4 -12    9.64    0.41
   0  -4 -12    6.17    0.41
   0  -4 -12    9.84    0.90
   0  -4 -12    7.14    0.40
   0  -4 -12    8.01    0.43
   0  -4 -12    8.24    0.41
   0  -4  12    9.85    0.86
   0  -4  12    9.37    0.85
   0  -4 -12   10.00    0.45
   0  -4  12    9.70    0.81
   0  -4 -13    9.39    0.47
   0  -4 -13   10.87    0.54
   0  -4  13    9.92    0.88
   0  -4 -13   10.43    0.43
   0  -4 -13   10.88    0.49
   0  -4  13    9.99    0.88
   0  -4 -13   10.66    0.50
   0  -4 -13   11.19    0.98
   0  -4  13   10.08    0.85
   0  -4 -13    8.89    0.48
   0  -4 -14    5.30    0.69
   0  -4 -14    5.21    0.34
   0  -4  14    5.03    0.64
   0  -4 -14    4.70    0.36
   0  -4 -14    4.61    0.34
   0  -4  14    5.58    0.64
   0  -4 -14    4.83    0.30
   0  -4  14    5.31    0.64
   0  -4 -14    4.30    0.33
   0  -4 -15   13.43    0.56
   0  -4 -15   14.53    0.63
   0  -4 -15   13.31    0.50
   0  -4 -15   14.19    0.60
   0  -4 -15   13.13    1.08
   0  -4  15   13.88    1.02
   0  -4  15   12.28    1.01
   0  -4 -15   13.09    0.58
   0  -4 -16   15.15    0.62
   0  -4  16   14.91    1.11
   0  -4 -16   15.99    0.55
   0  -4 -16   15.64    0.61
   0  -4 -17    6.07    0.34
   0  -4 -17    5.56    0.39
   0  -4 -17    6.25    0.40
   0  -4 -18    1.88    0.25
   0  -4 -18    1.58    0.19
   0  -4 -18    1.58    0.22
   0  -4 -19    4.00    0.32
   0  -4 -19    3.98    0.33
   0  -4 -19    3.97    0.28
   0  -4 -19    3.77    0.34
   0  -4 -20    4.27    0.27
   0  -4 -20    4.25    0.27
   0  -4 -20    4.54    0.36
   0  -4 -20    4.40    0.29
   0  -4 -20    4.27    0.33
   0  -4 -20    4.39    0.32
   0  -4 -21    3.05    0.31
   0  -4 -21    3.05    0.23
   0  -4 -21    2.69    0.31
   0  -4 -21    3.21    0.29
   0  -4 -21    3.94    0.28
   0  -4 -21    3.39    0.24
   0  -4 -22    3.43    0.25
   0  -4 -22    3.03    0.23
   0  -4 -22    2.49    0.28
   0  -4 -22    3.44    0.30
   0  -4 -22    2.58    0.30
   0  -4 -22    2.93    0.22
   0  -4 -23    1.23    0.24
   0  -4 -23    1.01    0.15
   0  -4 -23    1.21    0.17
   0  -4 -23    1.28    0.16
   0  -4 -23    1.11    0.21
   0  -4 -23    0.84    0.19
   0  -4 -24    6.40    0.32
   0  -4 -24    7.76    0.45
   0  -4 -24    6.62    0.31
   0  -4 -24    6.67    0.31
   0  -4 -24    6.51    0.38
   0  -4 -25    0.57    0.12
   0  -4 -25    0.89    0.21
   0  -4 -25    0.74    0.17
   0  -4 -25    0.80    0.13
   0  -4 -25    0.79    0.12
   0  -4 -26   11.86    0.40
   0  -4 -26   11.96    0.47
   0  -4 -26   12.44    0.51
   0  -4 -26   11.56    0.39
   0  -4 -26   12.42    0.40
   0  -4 -27    0.22    0.11
   0  -4 -27    0.23    0.08
   0  -4 -27    0.24    0.09
   0  -4 -27    0.25    0.09
   0  -4 -27    0.18    0.12
   0  -4 -27    0.32    0.15
   0  -4 -28    9.08    0.30
   0  -4 -28    9.41    0.30
   0  -4 -28    9.53    0.40
   0  -4 -28    9.32    0.31
   0  -4 -28    9.70    0.35
   0  -4 -28    9.23    0.37
   0  -4 -29    0.46    0.10
   0  -4 -29    0.37    0.08
   0  -4 -29    0.42    0.08
   0  -4 -29    0.54    0.14
   0  -4 -29    0.34    0.09
   0  -4 -30    2.20    0.15
   0  -4 -30    2.27    0.15
   0  -3   0   -0.02    0.12
   0  -3   0   -0.06    0.19
   0  -3   1   38.70    1.17
   0  -3   1   39.02    1.36
   0  -3  -1   39.46    1.14
   0  -3  -1   40.28    1.35
   0  -3  -2    5.59    0.50
   0  -3   2    5.73    0.52
   0  -3   2    6.23    0.46
   0  -3  -2    5.80    0.42
   0  -3  -3   74.50    1.62
   0  -3  -3   71.76    1.87
   0  -3   3   74.60    1.95
   0  -3   4   38.98    1.36
   0  -3  -4   39.92    1.33
   0  -3  -4   41.72    1.12
   0  -3  -5   52.09    1.54
   0  -3   5   51.46    1.62
   0  -3  -5   53.03    1.30
   0  -3   6    9.65    0.68
   0  -3  -6    9.82    0.52
   0  -3  -6    9.13    0.62
   0  -3   7   55.55    1.71
   0  -3  -7   59.31    1.36
   0  -3  -7   56.09    1.73
   0  -3  -7   55.81    1.61
   0  -3  -8   44.69    1.54
   0  -3  -8   42.91    1.36
   0  -3   8   42.31    1.48
   0  -3   9   14.50    0.86
   0  -3  -9   14.60    0.89
   0  -3  -9   13.24    0.73
   0  -3  10    1.88    0.34
   0  -3 -10    2.17    0.40
   0  -3 -10    2.13    0.30
   0  -3  10    2.12    0.36
   0  -3  11    7.64    0.64
   0  -3 -11    6.61    0.64
   0  -3  11    6.70    0.60
   0  -3  12   49.97    1.69
   0  -3  12   47.64    1.64
   0  -3 -12   52.95    1.84
   0  -3  13    1.97    0.39
   0  -3  13    1.90    0.35
   0  -3 -13    2.00    0.42
   0  -3  14    9.00    0.74
   0  -3 -14    9.15    0.79
   0  -3  14    8.43    0.69
   0  -3 -15    2.27    0.44
   0  -3  15    2.52    0.43
   0  -3 -16    8.32    0.79
   0  -3  16    7.08    0.68
   0  -3 -17    3.36    0.24
   0  -3 -17    4.23    0.61
   0  -3 -17    3.62    0.29
   0  -3 -17    2.78    0.27
   0  -3 -17    3.16    0.24
   0  -3 -17    3.94    0.26
   0  -3  17    3.79    0.52
   0  -3  18    4.97    0.61
   0  -3 -18    4.94    0.29
   0  -3 -18    4.35    0.26
   0  -3 -18    4.78    0.33
   0  -3 -18    4.35    0.29
   0  -3 -18    4.56    0.35
   0  -3 -18    4.53    0.28
   0  -3 -18    5.54    0.69
   0  -3 -18    4.28    0.27
   0  -3 -19    4.53    0.64
   0  -3 -19    4.74    0.29
   0  -3 -19    4.00    0.25
   0  -3 -19    3.53    0.26
   0  -3 -19    4.26    0.32
   0  -3 -19    3.64    0.28
   0  -3 -19    3.33    0.31
   0  -3  19    4.14    0.58
   0  -3 -19    3.73    0.27
   0  -3 -20   11.66    0.46
   0  -3 -20   13.46    0.50
   0  -3 -20   15.09    0.63
   0  -3 -20   11.71    0.54
   0  -3 -20   14.34    0.54
   0  -3 -20   13.79    0.51
   0  -3 -21    2.20    0.23
   0  -3 -21    1.84    0.20
   0  -3 -21    1.47    0.25
   0  -3 -21    1.90    0.21
   0  -3 -21    1.76    0.23
   0  -3 -21    1.65    0.20
   0  -3 -21    1.52    0.24
   0  -3 -22    0.43    0.13
   0  -3 -22    0.15    0.11
   0  -3 -22    0.19    0.13
   0  -3 -22    0.74    0.21
   0  -3 -22    0.34    0.12
   0  -3 -22    0.62    0.19
   0  -3 -23    1.70    0.25
   0  -3 -23    1.84    0.28
   0  -3 -23    2.35    0.27
   0  -3 -23    2.66    0.23
   0  -3 -23    2.23    0.22
   0  -3 -23    2.48    0.23
   0  -3 -24    1.94    0.21
   0  -3 -24    2.12    0.21
   0  -3 -24    2.70    0.31
   0  -3 -24    1.87    0.24
   0  -3 -24    2.05    0.20
   0  -3 -25    0.24    0.18
   0  -3 -25    0.40    0.13
   0  -3 -25    0.53    0.17
   0  -3 -25    0.55    0.13
   0  -3 -25    0.47    0.13
   0  -3 -26    3.37    0.31
   0  -3 -26    2.38    0.20
   0  -3 -26    2.70    0.23
   0  -3 -26    2.78    0.24
   0  -3 -26    2.50    0.26
   0  -3 -27    0.05    0.11
   0  -3 -27    0.08    0.13
   0  -3 -27    0.13    0.08
   0  -3 -27    0.14    0.15
   0  -3 -27    0.19    0.14
   0  -3 -27    0.14    0.11
   0  -3 -28    1.54    0.18
   0  -3 -28    1.77    0.21
   0  -3 -28    1.85    0.17
   0  -3 -28    1.67    0.23
   0  -3 -28    1.78    0.21
   0  -3 -28    1.74    0.18
   0  -3 -29    0.69    0.13
   0  -3 -29    0.55    0.17
   0  -3 -29    0.76    0.11
   0  -3 -29    0.64    0.13
   0  -3 -29    0.61    0.15
   0  -3 -30    7.19    0.30
   0  -3 -30    7.38    0.31
   0  -3 -30    7.40    0.33
   0  -3 -30    6.77    0.25
   0  -3 -31    0.50    0.11
   0  -3 -31    0.49    0.12
   0  -3 -31    0.48    0.10
   0  -3 -32    7.48    0.26
   0  -3 -32    7.42    0.27
   0  -3 -32    7.34    0.28
   0  -3 -32    7.39    0.26
   0  -3 -33    1.08    0.12
   0  -3 -33    1.25    0.11
   0  -3 -33    1.08    0.11
   0  -3 -33    1.27    0.11
   0  -2   0  183.79    2.81
   0  -2   0  180.35    2.36
   0  -2   1    0.68    0.20
   0  -2  -1    0.54    0.18
   0  -2  -1    0.50    0.14
   0  -2   1    0.59    0.10
   0  -2  -2   21.23    0.75
   0  -2   2   20.74    0.52
   0  -2  -2   19.73    0.60
   0  -2   2   19.61    0.75
   0  -2   3    2.84    0.19
   0  -2  -3    2.72    0.23
   0  -2   3    2.69    0.31
   0  -2  -3    2.74    0.29
   0  -2   4   45.17    1.18
   0  -2  -4   47.83    0.99
   0  -2  -4   46.17    1.14
   0  -2  -4   44.83    0.96
   0  -2   4   46.83    0.89
   0  -2  -5   10.03    0.51
   0  -2   5   10.16    0.56
   0  -2   5   11.08    0.40
   0  -2  -5   10.48    0.43
   0  -2  -5   10.96    0.48
   0  -2   6   93.67    1.54
   0  -2  -6   96.93    1.79
   0  -2   6   96.53    1.91
   0  -2  -6  100.03    1.58
   0  -2   7    4.95    0.41
   0  -2  -7    5.07    0.36
   0  -2  -7    4.84    0.35
   0  -2   7    5.18    0.30
   0  -2  -7    4.92    0.43
   0  -2  -8   17.55    0.68
   0  -2  -8   17.61    0.64
   0  -2   8   17.01    0.56
   0  -2  -8   17.52    0.79
   0  -2   8   16.57    0.71
   0  -2  -9   14.88    0.60
   0  -2  -9   16.48    0.71
   0  -2   9   15.37    0.58
   0  -2   9   15.66    0.72
   0  -2  -9   15.85    0.51
   0  -2  -9   16.11    0.80
   0  -2 -10   73.80    1.45
   0  -2  10   76.12    1.75
   0  -2  10   74.59    1.48
   0  -2 -10   78.91    1.72
   0  -2 -10   78.77    1.90
   0  -2  10   74.55    1.70
   0  -2 -11   22.50    1.01
   0  -2  11   20.77    0.85
   0  -2  11   21.89    0.91
   0  -2  11   22.21    0.77
   0  -2  12   13.26    0.60
   0  -2  12   12.49    0.70
   0  -2  12   12.77    0.66
   0  -2 -12   12.88    0.79
   0  -2  13   22.47    0.84
   0  -2  13   23.81    1.00
   0  -2  13   22.82    0.90
   0  -2 -13   23.52    1.11
   0  -2  14   48.94    1.33
   0  -2  14   47.94    1.36
   0  -2 -14   50.96    1.68
   0  -2  14   49.47    1.51
   0  -2  15   12.36    0.76
   0  -2  15   12.32    0.66
   0  -2 -15   12.41    0.86
   0  -2 -16   11.89    0.85
   0  -2  16   10.88    0.65
   0  -2  16   11.57    0.74
   0  -2 -17    2.88    0.48
   0  -2  17    3.09    0.41
   0  -2  17    2.93    0.36
   0  -2 -18   33.72    1.53
   0  -2  18   34.43    1.26
   0  -2  18   32.94    1.39
   0  -2  18   32.41    1.33
   0  -2  19    1.17    0.29
   0  -2 -19    0.83    0.33
   0  -2 -20   12.47    0.47
   0  -2 -20   12.35    0.48
   0  -2 -20   12.34    0.56
   0  -2 -20   12.71    0.53
   0  -2 -20   12.73    1.00
   0  -2 -20   12.95    0.58
   0  -2  20   12.63    0.90
   0  -2 -20   12.51    0.47
   0  -2 -21    1.05    0.16
   0  -2 -21    1.21    0.17
   0  -2 -21    1.11    0.19
   0  -2 -21    0.90    0.18
   0  -2 -21    1.04    0.15
   0  -2 -21    1.14    0.16
   0  -2 -21    1.20    0.22
   0  -2 -21    0.85    0.34
   0  -2 -22   18.15    0.70
   0  -2 -22   18.73    0.61
   0  -2 -22   17.93    0.61
   0  -2 -22   18.87    0.57
   0  -2 -22   17.69    0.70
   0  -2 -22   20.25    1.31
   0  -2 -22   18.48    0.67
   0  -2 -22   18.37    0.60
   0  -2 -23    1.00    0.22
   0  -2 -23    1.37    0.21
   0  -2 -23    1.65    0.18
   0  -2 -23    1.50    0.19
   0  -2 -23    1.57    0.19
   0  -2 -23    1.28    0.19
   0  -2 -24   21.27    0.67
   0  -2 -24   21.94    0.68
   0  -2 -24   21.83    0.62
   0  -2 -24   21.20    0.68
   0  -2 -24   20.69    0.73
   0  -2 -24   20.21    0.77
   0  -2 -25    0.07    0.12
   0  -2 -25    0.20    0.12
   0  -2 -25    0.27    0.18
   0  -2 -25    0.11    0.09
   0  -2 -25    0.22    0.12
   0  -2 -26   34.63    0.78
   0  -2 -26   32.01    0.92
   0  -2 -26   33.53    0.86
   0  -2 -26   32.25    0.97
   0  -2 -26   34.67    0.87
   0  -2 -27    0.47    0.14
   0  -2 -27    0.37    0.15
   0  -2 -27    0.47    0.14
   0  -2 -27    0.44    0.16
   0  -2 -27    0.52    0.11
   0  -2 -27    0.36    0.18
   0  -2 -28   18.70    0.70
   0  -2 -28   20.44    0.63
   0  -2 -28   18.03    0.65
   0  -2 -28   19.69    0.65
   0  -2 -28   19.48    0.53
   0  -2 -28   20.67    0.63
   0  -2 -29    0.73    0.17
   0  -2 -29    0.70    0.15
   0  -2 -29    0.77    0.16
   0  -2 -30    7.18    0.37
   0  -2 -30    7.46    0.36
   0  -2 -30    7.35    0.35
   0  -2 -31    1.67    0.18
   0  -2 -31    1.68    0.19
   0  -2 -31    1.63    0.18
   0  -2 -32    9.75    0.37
   0  -2 -32    9.91    0.36
   0  -2 -32   10.12    0.36
   0  -2 -33    1.62    0.15
   0  -2 -33    1.57    0.14
   0  -2 -33    1.66    0.16
   0  -2 -33    1.65    0.15
   0  -2 -34    3.53    0.17
   0  -2 -34    3.66    0.19
   0  -2 -34    3.75    0.19
   0  -2 -34    3.75    0.19
   0  -2 -35    2.41    0.14
   0  -2 -35    2.66    0.14
   0  -2 -35    2.72    0.14
   0  -1   0    0.01    0.06
   0  -1   0   -0.04    0.08
   0  -1   0    0.03    0.03
   0  -1   0    0.06    0.05
   0  -1   1    5.42    0.19
   0  -1   1    4.56    0.19
   0  -1  -1    4.47    0.24
   0  -1  -1    5.04    0.26
   0  -1  -1    5.02    0.19
   0  -1   1    4.82    0.26
   0  -1  -2  142.07    1.90
   0  -1  -2  140.13    1.88
   0  -1  -2  142.41    1.76
   0  -1   2  142.24    1.64
   0  -1   2  138.45    1.93
   0  -1   2  139.51    1.69
   0  -1   3   31.83    0.56
   0  -1  -3   29.82    0.62
   0  -1  -3   32.01    0.57
   0  -1  -3   29.32    0.65
   0  -1   3   32.04    0.71
   0  -1   4   17.18    0.29
   0  -1  -4   16.40    0.47
   0  -1  -4   17.07    0.46
   0  -1   4   16.90    0.41
   0  -1   4   17.63    0.52
   0  -1  -4   17.93    0.40
   0  -1  -5   19.13    0.55
   0  -1   5   20.87    0.48
   0  -1  -5   19.86    0.48
   0  -1   5   17.35    0.29
   0  -1   5   18.35    0.55
   0  -1  -6   30.94    0.60
   0  -1   6   33.32    0.51
   0  -1   6   32.53    0.70
   0  -1   6   34.40    0.77
   0  -1  -6   31.95    0.66
   0  -1   7   25.26    0.46
   0  -1   7   23.98    0.65
   0  -1   7   24.77    0.63
   0  -1  -7   23.68    0.52
   0  -1  -7   23.30    0.54
   0  -1  -8    7.96    0.45
   0  -1  -8    8.30    0.29
   0  -1   8    8.36    0.37
   0  -1   8    8.98    0.38
   0  -1  -8    7.98    0.28
   0  -1  -8    8.41    0.42
   0  -1   8    8.42    0.41
   0  -1  -8    8.29    0.28
   0  -1   8    8.43    0.28
   0  -1  -9   15.17    0.37
   0  -1  -9   17.13    0.71
   0  -1  -9   17.41    0.65
   0  -1   9   17.78    0.63
   0  -1  -9   15.16    0.40
   0  -1   9   17.23    0.56
   0  -1  -9   16.33    0.44
   0  -1   9   17.84    0.59
   0  -1   9   16.26    0.44
   0  -1 -10   42.93    0.75
   0  -1 -10   43.39    1.20
   0  -1  10   44.59    1.03
   0  -1 -10   46.20    1.14
   0  -1  10   42.31    0.82
   0  -1  10   42.40    0.94
   0  -1  10   43.07    1.06
   0  -1  11   19.04    0.61
   0  -1  11   19.07    0.54
   0  -1 -11   16.94    0.44
   0  -1  11   20.20    0.70
   0  -1 -11   19.49    0.83
   0  -1 -11   19.60    0.77
   0  -1  11   19.44    0.71
   0  -1  12  152.66    2.49
   0  -1 -12  153.79    2.77
   0  -1  12  153.29    2.48
   0  -1  12  149.60    2.14
   0  -1 -12  159.60    2.66
   0  -1  12  149.85    2.23
   0  -1 -13   16.44    0.83
   0  -1 -13   17.12    0.78
   0  -1  13   14.92    0.52
   0  -1  13   16.06    0.69
   0  -1  13   16.09    0.69
   0  -1  14    0.57    0.19
   0  -1  14    0.60    0.17
   0  -1 -14    0.94    0.26
   0  -1  14    0.57    0.16
   0  -1  15    5.82    0.45
   0  -1  15    6.82    0.49
   0  -1 -15    5.97    0.56
   0  -1  15    6.27    0.51
   0  -1 -16   86.21    2.20
   0  -1  16   82.49    1.85
   0  -1  16   80.67    1.91
   0  -1  16   81.00    2.01
   0  -1  17   18.73    0.95
   0  -1 -17   18.31    1.01
   0  -1  17   18.48    0.88
   0  -1  18    2.33    0.33
   0  -1  18    2.63    0.38
   0  -1 -18    2.41    0.42
   0  -1 -19   26.15    1.30
   0  -1  19   27.30    1.17
   0  -1  19   24.34    1.16
   0  -1 -20   26.01    1.33
   0  -1  20   25.66    1.17
   0  -1  20   24.56    1.19
   0  -1 -21   27.67    1.41
   0  -1  21   28.86    1.28
   0  -1  21   25.82    1.27
   0  -1 -22    0.71    0.27
   0  -1  22    1.21    0.31
   0  -1 -22    1.63    0.18
   0  -1 -22    1.51    0.18
   0  -1 -22    1.52    0.18
   0  -1 -22    0.95    0.18
   0  -1 -23   24.54    0.70
   0  -1 -23   23.35    0.69
   0  -1 -23   24.06    0.69
   0  -1  23   27.83    1.32
   0  -1 -23   25.52    1.41
   0  -1 -23   20.03    0.76
   0  -1 -23   22.66    0.75
   0  -1  24    1.49    0.33
   0  -1 -24    1.45    0.18
   0  -1 -24    1.59    0.22
   0  -1 -24    1.97    0.43
   0  -1 -24    1.55    0.24
   0  -1 -24    1.70    0.19
   0  -1 -24    1.56    0.19
   0  -1 -25   12.46    0.50
   0  -1 -25   12.76    0.54
   0  -1 -25   12.10    0.55
   0  -1 -25   12.70    0.50
   0  -1 -25   12.93    0.51
   0  -1 -26    3.59    0.27
   0  -1 -26    4.29    0.35
   0  -1 -26    3.86    0.28
   0  -1 -26    3.78    0.30
   0  -1 -27   11.92    0.52
   0  -1 -27   12.30    0.50
   0  -1 -27   12.21    0.50
   0  -1 -28    3.65    0.27
   0  -1 -28    3.53    0.29
   0  -1 -28    3.68    0.27
   0  -1 -29   12.37    0.48
   0  -1 -29   11.57    0.50
   0  -1 -29   12.07    0.48
   0  -1 -30    2.86    0.24
   0  -1 -30    2.50    0.24
   0  -1 -30    2.87    0.23
   0  -1 -31    7.42    0.35
   0  -1 -31    7.39    0.37
   0  -1 -31    7.33    0.34
   0  -1 -32    0.87    0.15
   0  -1 -32    0.81    0.14
   0  -1 -32    0.82    0.14
   0  -1 -33    4.09    0.23
   0  -1 -33    4.01    0.23
   0  -1 -33    3.79    0.24
   0  -1 -34    5.23    0.23
   0  -1 -34    5.02    0.24
   0  -1 -34    4.44    0.19
   0  -1 -34    4.93    0.22
   0  -1 -35    1.38    0.12
   0  -1 -35    1.28    0.12
   0  -1 -35    1.30    0.11
   0   0  -3    1.05    0.08
   0   0   3    1.41    0.10
   0   0  -3    1.24    0.09
   0   0  -3    1.33    0.06
   0   0   3    1.07    0.09
   0   0   3    1.24    0.08
   0   0  -3    1.36    0.11
   0   0   4   85.80    1.11
   0   0  -4   84.06    1.12
   0   0   4   83.93    1.20
   0   0  -4   85.79    1.02
   0   0  -4   81.70    1.22
   0   0   4   85.71    1.15
   0   0  -4   85.61    1.17
   0   0  -5    2.96    0.12
   0   0   5    2.77    0.15
   0   0   5    2.95    0.12
   0   0  -5    2.90    0.18
   0   0  -5    2.89    0.21
   0   0  -5    2.44    0.15
   0   0   5    2.56    0.17
   0   0   5    3.03    0.19
   0   0   6    2.15    0.09
   0   0   6    2.14    0.14
   0   0   6    2.01    0.10
   0   0   6    2.04    0.17
   0   0   6    2.18    0.16
   0   0  -6    2.20    0.17
   0   0  -6    2.19    0.20
   0   0  -6    2.34    0.16
   0   0  -7   15.93    0.54
   0   0   7   15.49    0.32
   0   0  -7   16.10    0.49
   0   0   7   14.58    0.46
   0   0   7   16.29    0.44
   0   0  -7   14.15    0.42
   0   0   7   15.69    0.51
   0   0   8  108.26    1.58
   0   0  -8  100.66    1.72
   0   0  -8  105.87    1.62
   0   0   8  103.83    1.67
   0   0  -8  100.84    1.49
   0   0   8  105.71    1.50
   0   0   8  104.46    1.29
   0   0  -9   21.20    0.72
   0   0   9   21.26    0.62
   0   0   9   21.83    0.58
   0   0   9   21.94    0.69
   0   0   9   20.90    0.42
   0   0  -9   19.77    0.55
   0   0  -9   22.00    0.66
   0   0 -10   50.71    1.12
   0   0  10   53.91    1.19
   0   0  10   50.17    1.06
   0   0  10   51.84    0.77
   0   0  10   50.57    1.00
   0   0 -10   48.47    1.19
   0   0 -10   48.57    0.98
   0   0 -11   13.27    0.57
   0   0  11   12.79    0.31
   0   0 -11   13.37    0.64
   0   0  11   13.91    0.54
   0   0  11   13.77    0.60
   0   0  11   14.09    0.50
   0   0 -11   12.14    0.47
   0   0 -12    0.15    0.13
   0   0  12    0.18    0.12
   0   0 -12    0.22    0.10
   0   0  12    0.17    0.10
   0   0 -12    0.26    0.16
   0   0  12    0.13    0.14
   0   0  13   32.61    0.87
   0   0  13   33.70    1.06
   0   0 -13   33.62    1.13
   0   0  13   34.84    0.98
   0   0 -13   32.31    0.85
   0   0 -13   36.01    1.05
   0   0  14   14.96    0.72
   0   0 -14   15.83    0.57
   0   0  14   15.87    0.59
   0   0 -14   15.35    0.77
   0   0  14   15.54    0.65
   0   0  15   11.20    0.66
   0   0 -15   13.39    0.76
   0   0 -15   12.23    0.53
   0   0  15   12.20    0.61
   0   0  16    1.16    0.25
   0   0 -16    1.31    0.29
   0   0  16    1.19    0.22
   0   0  17   12.28    0.66
   0   0  17   11.64    0.73
   0   0 -17   11.61    0.77
   0   0  18    1.16    0.27
   0   0 -18    0.87    0.27
   0   0  18    0.92    0.25
   0   0  18    0.87    0.21
   0   0  19    3.20    0.43
   0   0  19    3.75    0.40
   0   0  19    3.59    0.45
   0   0 -19    3.77    0.49
   0   0  20    3.91    0.49
   0   0 -20    4.46    0.54
   0   0  20    4.55    0.50
   0   0  21    2.40    0.40
   0   0 -21    2.71    0.45
   0   0  21    3.35    0.45
   0   0  22    3.30    0.47
   0   0  22    3.53    0.47
   0   0 -22    3.76    0.52
   0   0 -23    0.40    0.13
   0   0 -23    0.03    0.17
   0   0 -23    0.39    0.11
   0   0  23    0.19    0.20
   0   0 -23    0.34    0.11
   0   0 -23    0.33    0.11
   0   0 -24    8.84    0.40
   0   0 -24    8.82    0.39
   0   0 -24    8.80    0.44
   0   0  24    7.75    0.74
   0   0 -24    7.75    0.78
   0   0 -24    9.17    0.41
   0   0 -25    2.06    0.21
   0   0 -25    1.87    0.20
   0   0 -25    1.89    0.22
   0   0  25    1.83    0.43
   0   0 -26    6.71    0.36
   0   0 -26    6.98    0.39
   0   0 -26    6.73    0.36
   0   0 -27    0.03    0.09
   0   0 -27    0.10    0.10
   0   0 -27    0.11    0.12
   0   0 -28    0.68    0.14
   0   0 -28    0.63    0.15
   0   0 -28    0.75    0.14
   0   0 -29    0.10    0.09
   0   0 -29    0.16    0.10
   0   0 -29    0.30    0.13
   0   0 -30    1.19    0.16
   0   0 -30    1.23    0.16
   0   0 -30    1.16    0.18
   0   0 -31    3.74    0.24
   0   0 -31    3.92    0.24
   0   0 -31    3.79    0.27
   0   0 -32    0.08    0.08
   0   0 -32    0.07    0.10
   0   0 -32    0.11    0.09
   0   0 -33    1.59    0.14
   0   0 -33    1.68    0.14
   0   0 -33    1.53    0.16
   0   0 -34    4.45    0.20
   0   0 -34    4.81    0.23
   0   0 -34    4.64    0.20
   0   0 -35    2.55    0.15
   0   1   0    0.01    0.06
   0   1   0    0.02    0.04
   0   1   0    0.10    0.06
   0   1   0    0.03    0.08
   0   1   1    3.73    0.21
   0   1  -1    4.04    0.22
   0   1   1    3.99    0.19
   0   1  -1    3.99    0.18
   0   1   1    4.34    0.24
   0   1  -1    3.51    0.23
   0   1   1    3.94    0.22
   0   1  -1    4.28    0.15
   0   1   1    3.94    0.18
   0   1  -2  131.69    1.86
   0   1   2  131.80    1.65
   0   1   2  132.97    1.76
   0   1   2  130.28    1.79
   0   1   2  135.41    1.84
   0   1  -2  128.18    1.60
   0   1  -2  133.74    1.53
   0   1  -3   30.25    0.49
   0   1   3   31.68    0.55
   0   1   3   31.64    0.71
   0   1  -4   17.81    0.52
   0   1   4   18.82    0.55
   0   1   4   18.54    0.46
   0   1  -4   18.94    0.53
   0   1  -5   21.38    0.60
   0   1   5   19.09    0.47
   0   1   5   21.38    0.62
   0   1  -5   19.17    0.55
   0   1   6   31.65    0.80
   0   1  -6   31.24    0.78
   0   1  -6   30.96    0.72
   0   1  -6   30.75    0.77
   0   1   6   30.98    0.62
   0   1  -7   24.91    0.72
   0   1   7   23.42    0.71
   0   1  -7   23.60    0.70
   0   1  -7   22.63    0.62
   0   1   7   21.64    0.51
   0   1  -8    7.46    0.34
   0   1   8    7.43    0.41
   0   1   8    7.09    0.40
   0   1   8    6.89    0.26
   0   1  -8    8.12    0.43
   0   1  -8    7.06    0.39
   0   1   9   14.97    0.40
   0   1  -9   17.15    0.66
   0   1   9   17.82    0.67
   0   1   9   17.26    0.66
   0   1  -9   16.03    0.52
   0   1  -9   16.08    0.62
   0   1  10   37.23    0.66
   0   1 -10   36.79    1.04
   0   1 -10   37.25    0.83
   0   1 -10   38.19    0.99
   0   1  10   40.61    1.07
   0   1  10   38.65    1.05
   0   1  11   20.66    0.79
   0   1 -11   19.43    0.73
   0   1 -11   20.36    0.79
   0   1 -11   18.37    0.56
   0   1  11   20.45    0.79
   0   1 -12  148.40    2.63
   0   1 -12  153.79    2.52
   0   1  12  159.30    2.67
   0   1 -12  148.77    2.13
   0   1  12  156.19    2.64
   0   1 -13   14.44    0.73
   0   1  13   15.03    0.74
   0   1 -13   14.32    0.66
   0   1  13   15.85    0.74
   0   1 -14    1.20    0.22
   0   1  14    1.05    0.22
   0   1 -14    1.32    0.26
   0   1  14    1.31    0.26
   0   1 -15    5.15    0.48
   0   1 -15    5.66    0.44
   0   1  15    5.43    0.49
   0   1  15    5.55    0.48
   0   1  16   78.58    1.98
   0   1 -16   82.94    1.83
   0   1  16   83.43    2.00
   0   1 -16   77.21    2.01
   0   1 -17   17.49    0.94
   0   1  17   16.40    0.89
   0   1  17   17.31    0.89
   0   1 -17   18.32    0.82
   0   1 -18    3.36    0.44
   0   1  18    3.40    0.43
   0   1 -18    3.48    0.36
   0   1  18    3.16    0.41
   0   1  19   25.25    1.18
   0   1 -19   25.78    1.22
   0   1  19   26.26    1.18
   0   1 -20   26.11    1.28
   0   1  20   26.65    1.25
   0   1  20   26.24    1.20
   0   1 -21   27.14    1.34
   0   1  21   26.13    1.28
   0   1  21   27.66    1.28
   0   1 -22    0.92    0.15
   0   1  22    0.17    0.21
   0   1  22    0.79    0.27
   0   1 -22    0.84    0.31
   0   1  22    0.37    0.21
   0   1 -23   23.87    1.31
   0   1 -23   22.12    0.69
   0   1  23   24.63    1.31
   0   1 -24    1.70    0.21
   0   1  24    1.64    0.41
   0   1 -24    2.37    0.46
   0   1 -25   11.81    0.50
   0   1 -26    3.82    0.29
   0   1 -27   12.63    0.51
   0   1 -28    3.67    0.27
   0   1 -29   12.03    0.47
   0   1 -30    2.21    0.21
   0   1 -31    6.98    0.33
   0   1 -32    0.79    0.13
   0   1 -33    4.27    0.22
   0   1 -34    4.08    0.18
   0   2   0  179.11    2.71
   0   2   0  186.58    2.57
   0   2   0  181.97    2.29
   0   2   0  171.16    2.81
   0   2   0  176.90    2.51
   0   2   1    0.45    0.10
   0   2   1    0.45    0.13
   0   2  -1    0.57    0.18
   0   2  -1    0.49    0.09
   0   2   1    0.55    0.19
   0   2  -1    0.48    0.12
   0   2   1    0.55    0.14
   0   2  -1    0.65    0.16
   0   2   1    0.49    0.18
   0   2   2   23.81    0.78
   0   2  -2   22.08    0.60
   0   2  -2   22.30    0.48
   0   2  -2   22.13    0.81
   0   2   2   23.82    0.61
   0   2   2   24.31    0.66
   0   2   2   22.03    0.81
   0   2  -2   24.10    0.73
   0   2   2   23.74    0.72
   0   2   3    2.37    0.29
   0   2  -3    2.59    0.30
   0   2   3    2.93    0.28
   0   2   3    2.80    0.30
   0   2  -3    2.93    0.15
   0   2   3    2.90    0.23
   0   2  -3    3.04    0.28
   0   2  -3    2.79    0.20
   0   2   3    2.89    0.23
   0   2   4   47.43    1.14
   0   2   4   49.91    0.96
   0   2   4   47.99    1.19
   0   2  -4   45.18    1.20
   0   2  -4   49.00    0.73
   0   2  -4   46.96    1.13
   0   2  -4   44.01    0.85
   0   2   4   47.50    1.02
   0   2   5   10.67    0.54
   0   2  -5   10.96    0.58
   0   2  -5   11.08    0.55
   0   2   5   10.83    0.56
   0   2   6   90.65    1.80
   0   2   6   90.73    1.82
   0   2  -6   91.08    1.82
   0   2  -6   92.68    1.79
   0   2  -7    5.89    0.43
   0   2   7    5.91    0.43
   0   2   7    6.24    0.46
   0   2  -7    6.17    0.44
   0   2   8   17.03    0.75
   0   2  -8   18.44    0.74
   0   2   8   17.62    0.76
   0   2  -8   17.80    0.74
   0   2  -9   17.31    0.73
   0   2  -9   18.78    0.79
   0   2   9   17.06    0.79
   0   2   9   16.72    0.77
   0   2 -10   78.88    1.68
   0   2  10   78.91    1.84
   0   2 -10   78.84    1.78
   0   2  10   76.42    1.80
   0   2  11   22.65    0.96
   0   2  11   20.30    0.90
   0   2 -11   21.55    0.82
   0   2  11   20.79    0.82
   0   2 -11   21.84    0.91
   0   2 -12   10.84    0.65
   0   2 -12   11.05    0.66
   0   2  12   10.95    0.68
   0   2  12   10.14    0.56
   0   2 -12    9.92    0.55
   0   2  12   10.90    0.68
   0   2 -13   23.18    1.00
   0   2  13   22.61    1.02
   0   2 -13   23.50    0.99
   0   2 -13   22.11    0.83
   0   2  13   21.44    0.99
   0   2 -14   51.62    1.54
   0   2 -14   51.93    1.57
   0   2  14   51.35    1.61
   0   2  14   47.95    1.55
   0   2  15   12.74    0.82
   0   2 -15   14.14    0.80
   0   2 -15   13.63    0.81
   0   2  15   11.76    0.77
   0   2  16    9.74    0.73
   0   2 -16    9.50    0.70
   0   2 -16   10.52    0.70
   0   2  16    9.79    0.72
   0   2  17    2.91    0.43
   0   2 -17    3.16    0.44
   0   2  17    3.18    0.46
   0   2 -17    3.33    0.42
   0   2 -18   36.41    1.38
   0   2 -18   36.73    1.47
   0   2  18   33.77    1.43
   0   2  18   34.23    1.47
   0   2 -19    1.11    0.27
   0   2  19    1.23    0.33
   0   2  19    1.27    0.31
   0   2 -19    1.18    0.33
   0   2 -20   16.02    1.02
   0   2 -20   17.45    0.97
   0   2  20   15.64    1.03
   0   2  20   14.16    0.97
   0   2  20   13.60    0.97
   0   2  21    0.72    0.29
   0   2 -21    1.24    0.16
   0   2  21    0.57    0.28
   0   2  21    0.65    0.28
   0   2 -21    1.11    0.31
   0   2 -22   17.91    0.58
   0   2 -22   18.17    0.59
   0   2  22   18.77    1.20
   0   2  22   20.28    1.21
   0   2 -23    1.15    0.17
   0   2 -23    1.28    0.18
   0   2 -24   20.43    0.63
   0   2 -24   20.78    0.64
   0   2 -25    0.19    0.11
   0   2 -25    0.20    0.10
   0   2 -26   33.20    0.82
   0   2 -26   33.41    0.80
   0   2 -27    0.39    0.12
   0   2 -28   17.90    0.55
   0   2  29    0.53    0.13
   0   2  32    9.84    0.34
   0   2  33    1.39    0.12
   0   3   0    0.10    0.11
   0   3   0    0.05    0.19
   0   3   0    0.01    0.12
   0   3   1   39.81    1.15
   0   3   1   41.93    1.15
   0   3  -1   38.64    1.07
   0   3   1   38.99    0.91
   0   3  -1   40.74    1.18
   0   3   1   37.95    1.36
   0   3  -1   37.81    1.37
   0   3  -2    6.35    0.46
   0   3   2    6.07    0.51
   0   3  -2    6.66    0.57
   0   3   2    6.32    0.42
   0   3   2    6.47    0.46
   0   3   2    5.66    0.53
   0   3  -2    6.07    0.38
   0   3   2    6.23    0.35
   0   3  -3   72.96    1.96
   0   3  -3   71.01    1.45
   0   3   3   71.84    1.95
   0   3   3   79.11    1.61
   0   3   3   78.01    1.90
   0   3   3   75.59    1.74
   0   3  -3   76.76    1.78
   0   3   3   74.50    1.49
   0   3   4   39.09    1.31
   0   3   4   39.25    1.38
   0   3   4   40.87    1.06
   0   3   4   40.57    1.24
   0   3  -4   40.67    1.24
   0   3  -4   39.47    1.38
   0   3  -5   54.04    1.67
   0   3  -5   56.11    1.55
   0   3   5   54.91    1.33
   0   3   5   55.86    1.54
   0   3   5   54.30    1.67
   0   3   5   53.82    1.59
   0   3   6    9.44    0.67
   0   3   6    9.61    0.62
   0   3  -6    9.79    0.69
   0   3   6    9.20    0.52
   0   3   6    9.52    0.65
   0   3  -6    9.30    0.61
   0   3  -7   57.59    1.72
   0   3  -7   61.14    1.68
   0   3   7   54.54    1.70
   0   3   7   57.76    1.69
   0   3   7   57.44    1.47
   0   3   7   59.38    1.68
   0   3   8   45.60    1.50
   0   3  -8   46.13    1.51
   0   3   8   46.36    1.52
   0   3   8   45.55    1.48
   0   3   8   44.99    1.31
   0   3  -8   47.29    1.47
   0   3   9   13.75    0.82
   0   3  -9   13.92    0.82
   0   3   9   13.85    0.83
   0   3  -9   15.16    0.84
   0   3   9   14.05    0.74
   0   3   9   15.41    0.87
   0   3  10    2.50    0.36
   0   3 -10    2.89    0.39
   0   3 -10    2.85    0.39
   0   3  10    2.52    0.40
   0   3  10    2.89    0.35
   0   3  10    2.94    0.40
   0   3  11    7.26    0.58
   0   3  11    6.97    0.62
   0   3  11    6.16    0.56
   0   3 -11    7.46    0.61
   0   3  11    6.73    0.61
   0   3 -11    7.43    0.62
   0   3  12   48.79    1.69
   0   3  12   46.41    1.64
   0   3  12   46.31    1.55
   0   3 -12   50.17    1.65
   0   3 -12   48.65    1.56
   0   3  12   47.10    1.54
   0   3  13    1.66    0.35
   0   3  13    1.76    0.36
   0   3 -13    1.85    0.32
   0   3  13    1.84    0.33
   0   3 -13    1.98    0.36
   0   3  14   10.09    0.78
   0   3  14   10.58    0.76
   0   3 -14   10.57    0.77
   0   3  14   10.45    0.82
   0   3 -15    2.42    0.40
   0   3  15    2.50    0.44
   0   3  15    2.49    0.42
   0   3  15    2.50    0.43
   0   3 -16    7.94    0.70
   0   3  16    7.05    0.67
   0   3  16    7.70    0.74
   0   3  16    6.48    0.67
   0   3  17    3.61    0.26
   0   3  17    4.16    0.55
   0   3  17    3.75    0.53
   0   3 -17    4.03    0.51
   0   3  17    3.22    0.48
   0   3 -18    5.84    0.63
   0   3  18    5.96    0.33
   0   3  18    5.32    0.63
   0   3 -18    5.08    0.31
   0   3 -18    4.96    0.30
   0   3  18    5.76    0.63
   0   3 -18    5.41    0.31
   0   3  18    5.83    0.68
   0   3 -19    2.86    0.25
   0   3 -19    3.07    0.24
   0   3  19    3.39    0.55
   0   3 -19    3.69    0.27
   0   3  19    3.84    0.57
   0   3  19    5.17    0.66
   0   3 -19    4.22    0.54
   0   3  19    4.11    0.28
   0   3  19    3.93    0.29
   0   3 -20   12.96    0.51
   0   3 -20   11.73    0.47
   0   3 -20   12.59    0.47
   0   3  20    9.80    0.87
   0   3 -20   11.69    0.90
   0   3  20   10.95    0.46
   0   3  20   12.47    0.51
   0   3  20    9.89    0.88
   0   3 -21    1.49    0.19
   0   3  21    1.78    0.20
   0   3  21    1.79    0.22
   0   3  21    1.75    0.20
   0   3 -21    1.60    0.18
   0   3  22    0.11    0.11
   0   3  22    0.15    0.10
   0   3 -22    0.21    0.11
   0   3 -22    0.32    0.12
   0   3  23    2.57    0.25
   0   3 -23    2.14    0.20
   0   3  23    2.39    0.23
   0   3 -23    1.92    0.20
   0   3  24    2.72    0.25
   0   3  24    2.59    0.23
   0   3 -24    2.52    0.22
   0   3 -24    2.87    0.23
   0   3 -25    0.50    0.12
   0   3  25    0.65    0.13
   0   3  25    0.50    0.13
   0   3 -25    0.52    0.12
   0   3  26    2.55    0.21
   0   3 -26    2.92    0.22
   0   3 -26    2.65    0.20
   0   3  26    2.83    0.24
   0   3  27    0.23    0.10
   0   3  27    0.21    0.14
   0   3 -27    0.14    0.10
   0   3 -28    1.59    0.15
   0   3  28    1.73    0.21
   0   3  29    0.80    0.15
   0   3  30    7.97    0.34
   0   3  31    0.30    0.09
   0   3  31    0.48    0.11
   0   3  32    6.38    0.21
   0   3  32    6.68    0.25
   0   4   0    0.22    0.24
   0   4   0    0.30    0.18
   0   4   1    2.49    0.34
   0   4  -1    3.16    0.39
   0   4   1    2.89    0.48
   0   4  -1    2.96    0.49
   0   4   1    3.12    0.38
   0   4   2   26.28    1.10
   0   4  -2   26.97    1.15
   0   4   2   26.99    1.36
   0   4  -2   26.14    1.34
   0   4   2   28.01    1.09
   0   4   3    0.91    0.32
   0   4  -3    0.56    0.28
   0   4   3    0.40    0.21
   0   4  -3    0.44    0.21
   0   4   4   10.97    0.87
   0   4  -4   11.76    0.90
   0   4  -4   12.13    0.79
   0   4   4   11.07    0.75
   0   4   5    0.83    0.25
   0   4   5    0.58    0.25
   0   4  -5    0.90    0.31
   0   4  -5    0.53    0.23
   0   4  -6    5.44    0.62
   0   4   6    6.13    0.60
   0   4   6    5.84    0.62
   0   4  -6    5.39    0.56
   0   4   6    4.75    0.60
   0   4  -7    8.18    0.77
   0   4  -7    7.64    0.66
   0   4   7    7.30    0.70
   0   4   7    6.94    0.71
   0   4   7    7.84    0.69
   0   4  -8   28.90    1.42
   0   4   8   29.79    1.36
   0   4   8   28.86    1.39
   0   4   8   28.17    1.41
   0   4  -8   31.84    1.38
   0   4   9   12.40    0.94
   0   4   9   12.85    0.94
   0   4   9   12.42    0.90
   0   4  -9   13.11    0.96
   0   4  -9   13.61    0.92
   0   4 -10   12.46    0.92
   0   4  10   12.12    0.91
   0   4  10   11.60    0.88
   0   4  10   11.03    0.89
   0   4 -10   12.99    0.92
   0   4 -11    6.18    0.66
   0   4 -11    5.86    0.32
   0   4  11    6.36    0.36
   0   4  11    6.26    0.70
   0   4 -11    5.86    0.34
   0   4  11    5.81    0.66
   0   4  11    6.13    0.67
   0   4 -11    6.48    0.67
   0   4 -12    7.62    0.37
   0   4 -12    6.22    0.35
   0   4  12    7.71    0.40
   0   4 -12    7.16    0.40
   0   4 -12    9.52    0.81
   0   4  12    7.50    0.41
   0   4 -12    9.39    0.80
   0   4  12    8.61    0.42
   0   4  12    8.68    0.77
   0   4 -12    7.03    0.37
   0   4 -12    7.51    0.41
   0   4  12    6.81    0.40
   0   4  12    8.65    0.80
   0   4 -12    6.18    0.42
   0   4  12    8.73    0.80
   0   4 -13    7.89    0.40
   0   4 -13    8.82    0.40
   0   4  13    8.92    0.46
   0   4 -13    8.42    0.50
   0   4  13    9.11    0.44
   0   4 -13    8.77    0.44
   0   4  13    7.38    0.76
   0   4  13    9.23    0.47
   0   4 -13    8.55    0.44
   0   4  13    8.78    0.43
   0   4 -13    8.60    0.42
   0   4  13    7.99    0.79
   0   4 -13    9.46    0.82
   0   4  14    4.61    0.62
   0   4 -14    4.19    0.31
   0   4 -14    5.58    0.65
   0   4 -14    3.79    0.28
   0   4 -14    3.71    0.34
   0   4 -14    4.11    0.29
   0   4  14    4.06    0.53
   0   4  14    5.52    0.66
   0   4  14    4.78    0.32
   0   4 -14    4.64    0.30
   0   4  14    4.57    0.33
   0   4  14    5.25    0.34
   0   4 -15   13.51    0.53
   0   4  15   13.27    0.55
   0   4  15   14.26    0.56
   0   4  15   14.67    0.60
   0   4 -15   13.92    0.64
   0   4 -15   13.16    0.51
   0   4  15   11.48    0.89
   0   4  15   12.30    1.01
   0   4 -15   12.69    0.53
   0   4 -15   13.44    0.52
   0   4  15   12.34    0.99
   0   4 -15   15.14    1.06
   0   4 -16   15.32    0.56
   0   4 -16   14.81    0.55
   0   4  16   16.06    0.60
   0   4  16   15.61    0.58
   0   4  16   16.27    0.63
   0   4 -16   15.23    0.55
   0   4  16   14.54    1.09
   0   4  17    6.80    0.42
   0   4  17    7.33    0.40
   0   4  17    6.96    0.40
   0   4 -17    6.24    0.35
   0   4 -17    5.94    0.36
   0   4 -17    6.53    0.34
   0   4 -17    6.75    0.37
   0   4  18    2.09    0.23
   0   4 -18    1.85    0.21
   0   4 -18    1.76    0.19
   0   4 -18    1.89    0.21
   0   4  18    2.02    0.25
   0   4 -18    1.91    0.20
   0   4  18    1.94    0.23
   0   4  19    4.91    0.36
   0   4 -19    4.37    0.27
   0   4 -19    4.60    0.30
   0   4 -19    4.60    0.31
   0   4  19    4.81    0.32
   0   4  19    4.97    0.34
   0   4 -19    4.71    0.31
   0   4  20    4.68    0.31
   0   4 -20    4.27    0.26
   0   4 -20    4.04    0.29
   0   4  20    4.63    0.33
   0   4 -20    4.55    0.29
   0   4  20    4.73    0.35
   0   4 -20    4.61    0.30
   0   4 -21    4.28    0.26
   0   4  21    4.17    0.33
   0   4 -21    4.56    0.29
   0   4  21    4.46    0.32
   0   4 -21    4.34    0.29
   0   4  21    4.58    0.30
   0   4 -21    3.26    0.26
   0   4  22    1.96    0.26
   0   4 -22    2.35    0.21
   0   4 -22    1.93    0.20
   0   4  22    2.64    0.25
   0   4  22    2.43    0.25
   0   4 -22    2.54    0.22
   0   4  22    2.80    0.24
   0   4  23    1.45    0.24
   0   4  23    1.48    0.21
   0   4  23    1.24    0.16
   0   4  23    1.55    0.19
   0   4 -23    1.31    0.17
   0   4 -23    1.58    0.17
   0   4 -23    1.46    0.17
   0   4 -24    7.14    0.34
   0   4  24    8.21    0.45
   0   4  24    7.79    0.35
   0   4 -24    7.73    0.34
   0   4  24    7.37    0.38
   0   4  24    7.73    0.37
   0   4  25    0.77    0.19
   0   4  25    0.51    0.11
   0   4 -25    0.62    0.12
   0   4 -25    0.66    0.12
   0   4  25    0.58    0.14
   0   4  25    0.72    0.14
   0   4 -26   11.07    0.37
   0   4  26   11.37    0.43
   0   4  26   11.20    0.40
   0   4 -26   10.62    0.37
   0   4  26   12.31    0.49
   0   4  27    0.15    0.13
   0   4  27    0.29    0.11
   0   4  27    0.24    0.08
   0   4 -27    0.08    0.07
   0   4 -27    0.27    0.08
   0   4  28    9.46    0.30
   0   4  28   10.00    0.37
   0   4  28    9.99    0.39
   0   4 -28    8.76    0.27
   0   4  28   10.17    0.34
   0   4  29    0.60    0.09
   0   4  29    0.51    0.12
   0   4  29    0.45    0.11
   0   4  30    1.94    0.15
   0   4  30    1.96    0.15
   0   4  31    0.01    0.07
   0   5   0   -0.05    0.17
   0   5   0   -0.07    0.14
   0   5   0   -0.07    0.12
   0   5   0   -0.02    0.14
   0   5  -1    2.54    0.26
   0   5  -1    0.84    0.14
   0   5  -1    0.58    0.17
   0   5  -1    0.89    0.18
   0   5   1    1.34    0.17
   0   5  -1    0.60    0.15
   0   5   1    2.15    0.27
   0   5   1    0.88    0.16
   0   5   1    1.80    0.45
   0   5   1    0.50    0.15
   0   5   1    1.19    0.19
   0   5  -1    1.73    0.43
   0   5   2    1.63    0.19
   0   5   2    2.58    0.27
   0   5  -2    1.54    0.39
   0   5  -2    1.11    0.17
   0   5  -2    2.77    0.29
   0   5  -2    1.95    0.24
   0   5   2    1.59    0.21
   0   5   2    3.66    0.29
   0   5  -2    1.79    0.19
   0   5  -2    3.23    0.28
   0   5   2    2.49    0.28
   0   5   2    1.87    0.45
   0   5  -3    0.18    0.14
   0   5   3    0.17    0.14
   0   5   3    0.08    0.11
   0   5  -3    0.06    0.09
   0   5  -3    0.20    0.21
   0   5  -3    0.60    0.18
   0   5   3    0.00    0.10
   0   5   3    0.16    0.22
   0   5   3    0.10    0.09
   0   5  -3   -0.19    0.24
   0   5  -3    0.18    0.12
   0   5   4    2.95    0.26
   0   5  -4    3.04    0.48
   0   5  -4    2.77    0.24
   0   5  -4    3.03    0.24
   0   5   4    2.68    0.24
   0   5  -4    3.26    0.32
   0   5  -4    2.30    0.48
   0   5   4    2.91    0.25
   0   5   4    3.65    0.33
   0   5  -4    2.93    0.26
   0   5   4    2.91    0.54
   0   5   4    3.24    0.27
   0   5  -4    2.98    0.28
   0   5  -5    3.56    0.50
   0   5   5    2.93    0.57
   0   5   5    2.88    0.26
   0   5   5    2.97    0.26
   0   5   5    3.37    0.32
   0   5  -5    3.24    0.25
   0   5   5    3.12    0.26
   0   5  -5    3.04    0.32
   0   5  -5    3.20    0.30
   0   5  -5    3.19    0.26
   0   5  -5    3.39    0.58
   0   5   5    2.92    0.26
   0   5  -5    3.04    0.26
   0   5  -6   20.16    0.62
   0   5   6   20.21    0.66
   0   5  -6   20.32    0.72
   0   5   6   22.19    0.80
   0   5  -6   19.44    0.64
   0   5  -6   22.25    0.74
   0   5  -6   21.03    0.80
   0   5  -6   21.35    1.23
   0   5  -6   19.92    0.63
   0   5   6   19.81    0.68
   0   5   6   19.56    1.34
   0   5  -6   21.29    1.39
   0   5   6   20.13    0.67
   0   5   7    8.51    0.44
   0   5  -7    8.40    0.47
   0   5  -7    9.12    0.54
   0   5  -7    7.87    0.40
   0   5  -7    8.13    0.40
   0   5   7    8.22    0.44
   0   5   7    8.48    0.43
   0   5   7    9.72    0.53
   0   5  -7    8.78    0.46
   0   5  -7    8.27    0.39
   0   5  -8    0.56    0.14
   0   5   8    0.34    0.13
   0   5   8    0.50    0.16
   0   5   8    0.40    0.14
   0   5  -8    0.47    0.17
   0   5  -8    0.51    0.16
   0   5  -8    0.59    0.20
   0   5  -8    0.32    0.13
   0   5  -8    0.30    0.12
   0   5   8    0.70    0.19
   0   5  -9    6.42    0.41
   0   5   9    7.16    0.40
   0   5   9    7.05    0.40
   0   5  -9    6.05    0.45
   0   5  -9    6.97    0.37
   0   5  -9    5.68    0.34
   0   5   9    5.44    0.37
   0   5   9    6.49    0.43
   0   5   9    6.85    0.41
   0   5  -9    6.04    0.36
   0   5 -10   10.67    0.48
   0   5 -10   10.75    0.45
   0   5  10   10.23    0.50
   0   5 -10   11.10    0.59
   0   5 -10   10.30    0.51
   0   5  10    9.68    0.49
   0   5  10   10.63    0.49
   0   5 -10   10.14    0.46
   0   5  10   10.63    0.49
   0   5 -11    0.65    0.20
   0   5 -11    0.47    0.14
   0   5  11    0.65    0.17
   0   5  11    0.42    0.15
   0   5 -11    0.50    0.14
   0   5 -11    0.37    0.12
   0   5  11    0.42    0.14
   0   5  11    0.23    0.12
   0   5 -11    0.32    0.15
   0   5  12    3.88    0.30
   0   5 -12    4.09    0.31
   0   5  12    3.97    0.32
   0   5 -12    3.82    0.32
   0   5 -12    3.51    0.28
   0   5 -12    3.81    0.28
   0   5  12    3.76    0.30
   0   5 -12    3.37    0.26
   0   5  12    3.81    0.32
   0   5  13    2.76    0.28
   0   5 -13    2.78    0.26
   0   5 -13    2.79    0.27
   0   5 -13    2.42    0.24
   0   5  13    3.41    0.29
   0   5  13    3.29    0.29
   0   5 -13    3.20    0.25
   0   5 -13    3.33    0.26
   0   5  13    2.46    0.27
   0   5  14   16.31    0.61
   0   5 -14   16.75    0.57
   0   5  14   16.42    0.62
   0   5  14   16.60    0.64
   0   5  14   17.96    0.67
   0   5 -14   16.50    0.61
   0   5 -14   15.31    0.54
   0   5 -14   16.19    0.58
   0   5 -14   16.58    0.63
   0   5 -15    9.29    0.43
   0   5 -15    9.04    0.41
   0   5  15    9.02    0.48
   0   5 -15    8.26    0.41
   0   5  15    9.65    0.49
   0   5  15   10.05    0.47
   0   5 -15    9.02    0.45
   0   5  15    9.72    0.47
   0   5  16    0.37    0.15
   0   5 -16    0.58    0.15
   0   5 -16    0.30    0.13
   0   5 -16    0.30    0.13
   0   5  16    0.82    0.19
   0   5 -16    0.36    0.12
   0   5  16    0.41    0.16
   0   5  16    0.37    0.14
   0   5  17    2.71    0.25
   0   5  17    2.25    0.24
   0   5 -17    1.62    0.20
   0   5  17    1.89    0.25
   0   5 -17    1.95    0.22
   0   5  17    1.60    0.23
   0   5 -17    2.33    0.21
   0   5 -17    2.12    0.22
   0   5 -18   15.15    0.54
   0   5  18   15.09    0.55
   0   5  18   14.82    0.59
   0   5 -18   14.29    0.51
   0   5 -18   13.74    0.48
   0   5  18   14.65    0.60
   0   5 -18   15.16    0.53
   0   5  18   15.34    0.57
   0   5  19   10.91    0.46
   0   5  19   10.51    0.46
   0   5 -19   10.01    0.42
   0   5  19    8.59    0.46
   0   5  19   10.20    0.48
   0   5 -19   10.14    0.39
   0   5 -19    8.70    0.39
   0   5 -19    9.60    0.42
   0   5 -20    0.17    0.09
   0   5 -20    0.39    0.13
   0   5  20    0.22    0.12
   0   5 -20    0.28    0.12
   0   5 -20    0.33    0.11
   0   5  20    0.21    0.13
   0   5  20    0.56    0.17
   0   5  20    0.35    0.16
   0   5  21   11.38    0.45
   0   5 -21    9.28    0.37
   0   5 -21   10.80    0.41
   0   5  21    9.12    0.45
   0   5  21   11.12    0.47
   0   5 -21   10.23    0.40
   0   5 -21   10.50    0.37
   0   5  21   11.02    0.43
   0   5 -22    0.76    0.13
   0   5  22    1.19    0.19
   0   5 -22    1.13    0.14
   0   5 -22    0.94    0.11
   0   5  22    1.04    0.14
   0   5  22    0.93    0.15
   0   5  22    1.15    0.18
   0   5 -22    1.08    0.14
   0   5  22    1.13    0.16
   0   5  23    5.42    0.30
   0   5  23    6.00    0.30
   0   5  23    5.78    0.28
   0   5 -23    5.79    0.27
   0   5 -23    4.97    0.25
   0   5  23    4.88    0.27
   0   5 -23    5.18    0.25
   0   5  23    4.94    0.31
   0   5  24    0.64    0.15
   0   5  24    0.79    0.13
   0   5  24    0.63    0.12
   0   5  24    0.75    0.11
   0   5 -24    0.57    0.10
   0   5  24    0.74    0.14
   0   5  25    5.35    0.26
   0   5  25    5.63    0.25
   0   5 -25    4.83    0.21
   0   5  25    5.53    0.22
   0   5  25    5.12    0.25
   0   5  25    5.18    0.28
   0   5  26    1.46    0.12
   0   5  26    1.70    0.17
   0   5  26    1.59    0.14
   0   5  26    1.53    0.14
   0   5  27    5.36    0.21
   0   5  27    5.15    0.23
   0   6   0    5.55    0.29
   0   6   0    6.38    0.41
   0   6   0    5.89    0.38
   0   6   0    6.29    0.34
   0   6   1    1.73    0.23
   0   6  -1    1.41    0.17
   0   6  -1    1.37    0.22
   0   6   1    0.70    0.16
   0   6  -1    1.30    0.22
   0   6   1    1.47    0.24
   0   6  -2   20.64    0.72
   0   6   2   20.21    0.62
   0   6   2   21.67    0.76
   0   6  -2   20.16    0.59
   0   6  -2   20.31    0.61
   0   6  -2   21.22    0.74
   0   6   2   20.28    0.69
   0   6  -3    0.37    0.12
   0   6   3    0.35    0.12
   0   6   3    0.45    0.15
   0   6  -3    0.41    0.16
   0   6  -3    0.57    0.18
   0   6  -3    0.51    0.12
   0   6   4    9.42    0.43
   0   6  -4    8.86    0.47
   0   6  -4    8.70    0.48
   0   6  -4    8.50    0.38
   0   6  -4    9.02    0.41
   0   6   4    8.38    0.43
   0   6  -5    4.32    0.29
   0   6   5    3.55    0.28
   0   6   5    3.85    0.27
   0   6  -5    3.89    0.26
   0   6  -5    4.54    0.34
   0   6  -5    4.18    0.34
   0   6  -6   13.67    0.51
   0   6   6   11.65    0.49
   0   6  -6   12.48    0.49
   0   6   6   11.54    0.47
   0   6   6   11.61    0.48
   0   6  -6   13.05    0.55
   0   6  -6   11.89    0.45
   0   6  -6   12.85    0.57
   0   6  -7    2.44    0.23
   0   6   7    2.41    0.23
   0   6  -7    2.43    0.22
   0   6   7    2.30    0.23
   0   6  -7    2.41    0.27
   0   6  -7    2.64    0.28
   0   6  -7    2.26    0.24
   0   6   7    2.83    0.25
   0   6  -8    1.33    0.19
   0   6  -8    1.45    0.23
   0   6   8    1.19    0.18
   0   6   8    1.11    0.16
   0   6  -8    1.39    0.18
   0   6  -8    1.34    0.17
   0   6   8    1.27    0.19
   0   6  -9    1.33    0.18
   0   6   9    1.33    0.22
   0   6   9    1.14    0.18
   0   6   9    1.18    0.18
   0   6   9    1.04    0.17
   0   6  -9    1.23    0.19
   0   6  10    4.50    0.30
   0   6  10    4.40    0.31
   0   6  10    4.45    0.30
   0   6 -10    5.02    0.30
   0   6 -10    4.97    0.31
   0   6  10    5.32    0.36
   0   6 -11    2.26    0.23
   0   6  11    2.42    0.25
   0   6  11    2.15    0.23
   0   6  11    2.21    0.22
   0   6  11    2.42    0.24
   0   6 -11    2.33    0.21
   0   6 -12    2.58    0.23
   0   6  12    2.37    0.22
   0   6  12    1.80    0.19
   0   6  12    2.44    0.23
   0   6  12    1.97    0.22
   0   6  12    2.08    0.23
   0   6 -12    2.87    0.23
   0   6  13    0.65    0.15
   0   6  13    0.49    0.13
   0   6 -13    0.58    0.14
   0   6  13    0.56    0.15
   0   6  13    0.63    0.15
   0   6  13    0.78    0.17
   0   6 -13    0.64    0.15
   0   6  14    0.22    0.12
   0   6  14    0.14    0.12
   0   6  14    0.15    0.11
   0   6  14    0.10    0.12
   0   6 -14    0.32    0.12
   0   6 -14    0.11    0.13
   0   6  14    0.11    0.10
   0   6  15    3.65    0.26
   0   6  15    3.74    0.26
   0   6  15    2.69    0.23
   0   6  15    3.24    0.24
   0   6  15    3.70    0.27
   0   6 -15    3.52    0.23
   0   6 -15    3.21    0.24
   0   6  16    4.48    0.28
   0   6  16    3.28    0.24
   0   6 -16    3.84    0.26
   0   6  16    4.82    0.28
   0   6  16    3.88    0.24
   0   6 -16    4.51    0.25
   0   6  16    4.45    0.28
   0   6  17    0.62    0.13
   0   6 -17    0.30    0.12
   0   6  17    0.62    0.14
   0   6  17    0.47    0.13
   0   6  17    0.54    0.13
   0   6 -17    0.54    0.11
   0   6 -18    0.74    0.13
   0   6  18    0.95    0.15
   0   6  18    1.22    0.15
   0   6  18    1.02    0.15
   0   6  18    0.58    0.12
   0   6 -18    1.23    0.13
   0   6  19    2.26    0.18
   0   6  19    2.13    0.18
   0   6 -19    2.12    0.17
   0   6  19    2.11    0.19
   0   6 -19    2.23    0.15
   0   6  19    1.74    0.17
   0   6  20    0.90    0.14
   0   6 -20    0.86    0.12
   0   6  20    0.89    0.12
   0   6  20    1.00    0.13
   0   6  21    1.42    0.13
   0   6  21    1.62    0.15
   0   6 -21    1.41    0.13
   0   6  21    1.43    0.14
   0   6  22    3.88    0.20
   0   6 -22    3.81    0.21
   0   6  22    4.09    0.18
   0   6  22    4.15    0.19
   0   7   0   -0.11    0.13
   0   7  -1    2.08    0.21
   0   7   1    2.24    0.22
   0   7  -2    0.30    0.13
   0   7   2    0.40    0.15
   0   7  -2    0.37    0.07
   0   7  -3    1.10    0.16
   0   7  -3    1.50    0.15
   0   7   3    1.02    0.17
   0   7  -3    1.46    0.13
   0   7  -4    0.19    0.11
   0   7  -4    0.18    0.07
   0   7   4    0.24    0.14
   0   7   5    0.77    0.16
   0   7  -5    0.85    0.14
   0   7  -5    1.27    0.12
   0   7  -5    1.28    0.13
   0   7  -6    3.16    0.22
   0   7   6    2.72    0.17
   0   7  -6    3.11    0.18
   0   7   6    2.65    0.23
   0   7  -6    2.82    0.17
   0   7   7    0.82    0.16
   0   7   7    1.09    0.12
   0   7  -7    1.29    0.13
   0   7  -7    0.61    0.19
   0   7  -7    1.28    0.13
   0   7   8    0.98    0.11
   0   7  -8    1.19    0.13
   0   7  -8    1.17    0.12
   0   7   8    0.98    0.15
   0   7  -9    3.05    0.18
   0   7   9    2.60    0.17
   0   7   9    2.43    0.20
   0   7  -9    2.97    0.18
   0   7  -9    2.48    0.24
   0   7 -10    3.74    0.19
   0   7 -10    4.16    0.20
   0   7 -10    4.37    0.26
   0   7  10    3.37    0.19
   0   7  10    2.78    0.15
   0   7  10    3.76    0.23
   0   7  11    0.31    0.07
   0   7  11    0.37    0.10
   0   7 -11    0.69    0.11
   0   7 -11    0.28    0.08
   0   7  11    0.41    0.10
   0   7 -11    0.33    0.20
   0   7 -12    0.47    0.09
   0   7  12    0.80    0.11
   0   7  12    0.68    0.10
   0   7  12    0.65    0.09
   0   7 -12    1.56    0.21
   0   7 -12    1.35    0.13
   0   7  13    0.04    0.08
   0   7  13    0.02    0.06
   0   7 -13   -0.17    0.09
   0   7 -13    0.45    0.18
   0   7 -13    0.49    0.10
   0   7  14    2.19    0.14
   0   7 -14    1.96    0.13
   0   7 -15    0.26    0.07
   1  -7 -15    0.91    0.13
  -1  -7  14    2.80    0.18
   1  -7 -14    2.29    0.17
   1  -7 -14    2.33    0.15
   1  -7 -13    2.80    0.17
  -1  -7  13    3.50    0.23
   1  -7 -12    1.74    0.14
  -1  -7  12    1.33    0.11
   1  -7 -11    2.01    0.16
  -1  -7  11    1.70    0.14
  -1  -7  10    2.21    0.16
  -1  -7  10    2.26    0.16
  -1  -7   9    1.36    0.14
   1  -7  -9    1.12    0.13
  -1  -7   9    1.18    0.14
   1  -7  -8    1.86    0.16
  -1  -7   8    2.05    0.17
   1  -7  -8    2.02    0.21
  -1  -7   8    2.21    0.18
   1  -7  -7    0.83    0.13
   1  -7  -7    0.51    0.10
  -1  -7   7    0.50    0.13
  -1  -7   7    0.51    0.11
   1  -7  -7    0.40    0.15
   1  -7  -6    1.08    0.13
   1  -7  -6    1.00    0.13
   1  -7  -6    1.19    0.19
  -1  -7   6    1.19    0.16
  -1  -7   6    1.14    0.15
  -1  -7   5    2.71    0.23
  -1  -7   5    3.48    0.37
   1  -7  -5    2.59    0.20
   1  -7  -5    3.05    0.21
   1  -7  -5    3.38    0.22
  -1  -7   5    3.14    0.22
   1  -7  -5    2.66    0.25
  -1  -7   4    2.25    0.22
   1  -7  -4    2.32    0.19
   1  -7  -4    2.22    0.19
  -1  -7   4    2.30    0.20
   1  -7  -4    1.96    0.19
  -1  -7   4    1.92    0.35
   1  -7  -4    2.44    0.19
   1  -7  -4    2.01    0.23
  -1  -7   3    2.95    0.37
   1  -7  -3    3.87    0.29
   1  -7  -3    3.60    0.24
   1  -7  -3    4.13    0.24
  -1  -7   3    3.56    0.27
   1  -7  -3    3.45    0.23
  -1  -7   3    3.72    0.25
   1  -7  -2    1.43    0.15
  -1  -7   2    1.43    0.20
   1  -7  -2    1.37    0.17
  -1  -7   2    1.43    0.17
   1  -7  -2    1.28    0.15
   1  -7  -2    1.40    0.21
   1  -7  -1    1.62    0.16
   1  -7  -1    1.22    0.20
   1  -7  -1    1.25    0.17
   1  -7  -1    1.27    0.15
  -1  -7   1    1.21    0.19
  -1  -7   1    1.41    0.17
  -1  -7   0    1.45    0.20
   1  -7   0    1.30    0.14
  -1  -7   0    1.35    0.17
   1  -7   0    1.55    0.21
   1  -7   0    1.26    0.17
   1  -7   0    1.35    0.15
   1  -7   1    0.23    0.34
  -1  -7  -1    0.88    0.17
  -1  -7  -1    0.92    0.16
   1  -7   1    1.17    0.14
   1  -7   1    0.98    0.16
   1  -7   1    0.96    0.13
  -1  -7  -1    1.19    0.18
   1  -7   1    0.98    0.19
   1  -7   2    2.73    0.19
   1  -7   2    2.66    0.39
   1  -7   2    2.54    0.18
   1  -7   2    2.92    0.23
  -1  -7  -2    3.05    0.26
  -1  -7  -2    2.66    0.22
   1  -7   2    2.97    0.26
  -1  -7  -2    2.92    0.23
  -1  -7  -3    1.49    0.21
   1  -7   3    2.32    0.38
  -1  -7  -3    1.77    0.14
   1  -7   3    1.97    0.16
  -1  -7  -3    1.85    0.19
   1  -7   3    1.76    0.19
   1  -7   3    1.71    0.21
   1  -7   4    1.81    0.15
  -1  -7  -4    1.67    0.14
  -1  -7  -4    1.88    0.19
   1  -7   4    1.92    0.21
   1  -7   4    1.96    0.19
  -1  -7  -4    1.92    0.22
   1  -7   5    0.24    0.12
  -1  -7  -5    0.22    0.08
   1  -7   5    0.28    0.11
   1  -7   5    0.38    0.09
  -1  -7  -5    0.20    0.13
  -1  -7  -5    0.34    0.12
   1  -7   5    0.24    0.13
  -1  -7  -6    5.90    0.28
   1  -7   6    6.65    0.30
   1  -7   6    6.77    0.34
  -1  -7  -6    6.60    0.35
   1  -7   6    6.10    0.29
   1  -7   6    5.60    0.23
  -1  -7  -6    5.51    0.24
   1  -7   7    0.41    0.10
  -1  -7  -7    0.48    0.11
   1  -7   7    0.59    0.14
  -1  -7  -7    0.46    0.10
   1  -7   7    0.62    0.13
   1  -7   8    7.02    0.30
  -1  -7  -8    5.73    0.25
   1  -7   8    6.64    0.28
  -1  -7  -8    5.63    0.24
   1  -7   8    7.15    0.32
   1  -7   9    0.07    0.07
   1  -7   9    0.10    0.09
  -1  -7  -9    0.03    0.07
  -1  -7  -9    0.07    0.07
   1  -7   9    0.04    0.09
  -1  -7 -10    1.15    0.11
   1  -7  10    1.30    0.14
   1  -7  10    1.24    0.14
   1  -7  11    1.46    0.14
  -1  -7 -11    1.57    0.12
   1  -7  11    1.80    0.15
   1  -7  12    1.48    0.13
  -1  -7 -12    1.39    0.14
  -1  -7 -12    1.21    0.10
  -1  -7 -12    1.23    0.13
  -1  -7 -13    0.16    0.09
   1  -7  13    0.23    0.07
   1  -7  14    3.60    0.21
   1  -6 -23    1.18    0.12
   1  -6 -22    0.15    0.10
   1  -6 -22    0.14    0.11
   1  -6 -21    4.91    0.27
   1  -6 -21    5.47    0.25
   1  -6 -20    0.71    0.13
   1  -6 -20    0.60    0.15
   1  -6 -19    1.83    0.21
   1  -6 -19    1.99    0.19
   1  -6 -18    2.64    0.21
   1  -6 -18    1.90    0.17
   1  -6 -17    5.07    0.29
  -1  -6  17    4.97    0.24
   1  -6 -16    2.26    0.20
   1  -6 -16    3.16    0.25
   1  -6 -15    4.68    0.28
   1  -6 -15    6.05    0.34
   1  -6 -14    5.45    0.33
   1  -6 -14    4.62    0.29
  -1  -6  13    4.19    0.29
   1  -6 -13    3.51    0.26
   1  -6 -12    7.88    0.38
   1  -6 -12    8.99    0.47
   1  -6 -12    8.82    0.45
   1  -6 -12   10.06    0.45
  -1  -6  12    9.46    0.44
   1  -6 -11    3.16    0.31
   1  -6 -11    3.17    0.29
  -1  -6  11    3.15    0.28
   1  -6 -11    3.67    0.29
   1  -6 -10    7.47    0.40
   1  -6 -10    6.86    0.43
  -1  -6  10    7.24    0.40
   1  -6 -10    7.47    0.42
  -1  -6   9    0.76    0.18
   1  -6  -9    0.84    0.15
   1  -6  -9    0.65    0.19
   1  -6  -9    0.70    0.17
   1  -6  -9    0.60    0.17
   1  -6  -9    0.51    0.15
   1  -6  -8    9.53    0.45
   1  -6  -8   10.08    0.48
   1  -6  -8   10.00    0.46
   1  -6  -8    9.77    0.52
  -1  -6   8   10.38    0.51
  -1  -6   8    9.75    0.45
   1  -6  -7    0.60    0.17
  -1  -6   7    0.63    0.15
  -1  -6   7    0.61    0.17
   1  -6  -7    0.53    0.15
   1  -6  -7    0.53    0.20
   1  -6  -7    0.62    0.16
   1  -6  -6    1.11    0.19
   1  -6  -6    1.10    0.18
  -1  -6   6    1.29    0.20
   1  -6  -6    0.76    0.38
   1  -6  -6    1.40    0.24
  -1  -6   6    1.25    0.19
  -1  -6   6    1.22    0.21
   1  -6  -6    1.28    0.21
   1  -6  -5    3.69    0.48
  -1  -6   5    3.09    0.29
   1  -6  -5    3.77    0.31
  -1  -6   5    4.21    0.32
   1  -6  -5    3.68    0.31
   1  -6  -5    3.27    0.33
   1  -6  -5    3.43    0.34
  -1  -6   5    3.43    0.32
   1  -6  -5    4.60    0.32
   1  -6  -4   27.02    0.81
   1  -6  -4   25.48    0.75
   1  -6  -4   28.99    0.94
   1  -6  -4   26.70    0.79
   1  -6  -4   26.50    0.87
  -1  -6   4   26.78    0.71
   1  -6  -4   27.15    0.90
  -1  -6   4   29.60    0.82
  -1  -6   4   28.16    0.89
  -1  -6   4   27.14    0.83
  -1  -6   3    0.78    0.18
  -1  -6   3    0.71    0.14
   1  -6  -3    0.60    0.16
   1  -6  -3    0.85    0.18
   1  -6  -3    0.70    0.21
   1  -6  -3    0.66    0.17
   1  -6  -3    0.58    0.19
  -1  -6   3    0.68    0.17
  -1  -6   3    0.72    0.20
   1  -6  -2    1.26    0.20
   1  -6  -2    1.06    0.21
  -1  -6   2    1.07    0.20
  -1  -6   2    1.40    0.17
   1  -6  -2    1.21    0.19
   1  -6  -2    1.23    0.40
  -1  -6   2    1.40    0.21
   1  -6  -2    0.89    0.22
   1  -6  -2    1.33    0.19
  -1  -6   2    1.18    0.23
  -1  -6   1    2.63    0.24
  -1  -6   1    2.70    0.28
  -1  -6   1    2.49    0.22
   1  -6  -1    2.69    0.31
   1  -6  -1    2.52    0.29
   1  -6  -1    2.52    0.25
   1  -6  -1    2.73    0.27
  -1  -6   1    2.95    0.32
  -1  -6   1    2.73    0.27
   1  -6  -1    2.38    0.24
  -1  -6   1    2.46    0.37
   1  -6   0    8.30    0.43
  -1  -6   0    7.96    0.43
   1  -6   0    8.69    0.51
  -1  -6   0    7.63    0.38
  -1  -6   0    8.44    0.50
  -1  -6   0    7.92    0.40
  -1  -6   0    8.16    0.46
   1  -6   0    7.89    0.40
  -1  -6   0    9.50    0.59
   1  -6   0    8.46    0.49
   1  -6   0    8.54    0.44
   1  -6   1    7.26    0.45
   1  -6   1    9.08    0.52
   1  -6   1    8.01    0.42
   1  -6   1    8.95    0.43
  -1  -6  -1    7.95    0.41
  -1  -6  -1    9.10    0.46
  -1  -6  -1    8.51    0.51
  -1  -6  -1   10.30    0.62
  -1  -6  -1    8.99    0.41
  -1  -6  -1    7.86    0.46
   1  -6   1    8.99    0.46
   1  -6   2    0.99    0.17
   1  -6   2    1.27    0.22
  -1  -6  -2    1.10    0.17
  -1  -6  -2    1.10    0.23
  -1  -6  -2    1.04    0.19
  -1  -6  -2    0.74    0.14
   1  -6   2    1.08    0.24
   1  -6   3    2.43    0.28
  -1  -6  -3    2.41    0.23
  -1  -6  -3    2.40    0.31
   1  -6   3    2.48    0.23
  -1  -6  -3    2.25    0.25
  -1  -6  -3    2.44    0.24
   1  -6   3    2.63    0.31
  -1  -6  -4    2.18    0.25
  -1  -6  -4    2.61    0.45
   1  -6   4    1.85    0.20
   1  -6   4    2.20    0.29
  -1  -6  -4    2.08    0.29
   1  -6   4    2.50    0.28
  -1  -6  -4    2.12    0.23
  -1  -6  -4    1.79    0.20
  -1  -6  -5    1.79    0.22
   1  -6   5    2.13    0.26
  -1  -6  -5    1.54    0.19
  -1  -6  -5    1.93    0.27
  -1  -6  -5    0.88    0.37
  -1  -6  -5    1.63    0.22
   1  -6   5    1.30    0.18
   1  -6   6    0.82    0.15
  -1  -6  -6    0.71    0.16
  -1  -6  -6    0.96    0.22
  -1  -6  -6    0.72    0.15
   1  -6   6    0.96    0.20
  -1  -6  -6    0.86    0.18
  -1  -6  -7    2.53    0.26
   1  -6   7    2.65    0.28
  -1  -6  -7    2.71    0.24
  -1  -6  -7    2.56    0.26
  -1  -6  -7    2.89    0.32
   1  -6   7    3.11    0.24
  -1  -6  -7    3.01    0.27
  -1  -6  -8    2.32    0.23
   1  -6   8    2.63    0.27
  -1  -6  -8    1.98    0.21
   1  -6   8    1.95    0.19
  -1  -6  -8    2.30    0.28
  -1  -6  -8    1.99    0.23
  -1  -6  -8    1.92    0.23
   1  -6   9    1.50    0.21
  -1  -6  -9    1.85    0.21
  -1  -6  -9    1.45    0.20
  -1  -6  -9    1.52    0.19
   1  -6   9    1.62    0.18
  -1  -6  -9    1.49    0.24
   1  -6  10    1.55    0.21
  -1  -6 -10    1.70    0.20
  -1  -6 -10    1.84    0.20
  -1  -6 -10    1.90    0.26
   1  -6  10    1.95    0.19
  -1  -6 -11    1.13    0.22
   1  -6  11    1.27    0.20
  -1  -6 -11    1.32    0.18
   1  -6  11    1.52    0.17
  -1  -6 -11    1.17    0.18
   1  -6  12    0.29    0.13
   1  -6  12    0.33    0.10
  -1  -6 -12    0.42    0.13
  -1  -6 -12    0.31    0.12
  -1  -6 -13    1.14    0.17
   1  -6  13    1.15    0.14
   1  -6  13    0.70    0.15
   1  -6  14    1.02    0.16
   1  -6  14    1.02    0.13
  -1  -6 -14    0.92    0.15
  -1  -6 -15    0.09    0.11
   1  -6  15    0.16    0.10
  -1  -6 -16    0.59    0.14
   1  -6  16    0.58    0.12
   1  -6  16    0.69    0.13
  -1  -6 -16    0.51    0.13
  -1  -6 -17    0.92    0.14
  -1  -6 -17    0.86    0.18
  -1  -6 -17    0.88    0.14
  -1  -6 -18    4.28    0.24
  -1  -6 -18    4.40    0.28
  -1  -6 -18    3.96    0.22
  -1  -6 -19    2.44    0.18
  -1  -6 -19    2.10    0.21
  -1  -6 -19    2.02    0.15
  -1  -6 -20    1.70    0.18
  -1  -6 -20    1.23    0.13
  -1  -6 -21    2.52    0.16
  -1  -6 -21    1.99    0.18
  -1  -6 -22    0.40    0.11
   1  -5 -27    3.93    0.18
   1  -5 -27    3.97    0.21
   1  -5 -27    3.67    0.21
   1  -5 -26    2.08    0.19
   1  -5 -26    1.66    0.16
   1  -5 -26    1.67    0.14
   1  -5 -25    2.20    0.19
   1  -5 -25    1.93    0.13
   1  -5 -25    1.73    0.19
   1  -5 -24    1.31    0.12
   1  -5 -24    1.73    0.16
   1  -5 -24    1.66    0.18
   1  -5 -24    1.36    0.19
   1  -5 -23    2.46    0.23
   1  -5 -23    2.07    0.24
   1  -5 -23    2.68    0.20
   1  -5 -22    2.81    0.21
   1  -5 -22    2.78    0.25
   1  -5 -22    3.34    0.27
   1  -5 -21    4.14    0.31
   1  -5 -21    4.75    0.36
   1  -5 -21    5.29    0.34
   1  -5 -21    5.35    0.29
   1  -5 -20    4.75    0.34
   1  -5 -20    4.08    0.26
   1  -5 -20    4.57    0.32
   1  -5 -19    1.86    0.19
   1  -5 -19    1.69    0.22
   1  -5 -18    0.65    0.14
   1  -5 -18    0.87    0.18
   1  -5 -18    1.01    0.19
   1  -5 -17    3.92    0.32
   1  -5 -17    3.41    0.25
   1  -5 -17    3.53    0.30
   1  -5 -16    3.01    0.24
   1  -5 -16    3.44    0.30
   1  -5 -16    3.55    0.30
   1  -5 -15    2.90    0.30
   1  -5 -15    3.05    0.30
   1  -5 -15    3.00    0.24
   1  -5 -15    3.06    0.29
   1  -5 -15    3.31    0.30
   1  -5 -14    0.59    0.17
   1  -5 -14    0.70    0.14
   1  -5 -14    0.83    0.18
   1  -5 -14    0.48    0.16
   1  -5 -14    0.51    0.18
   1  -5 -13    1.92    0.24
   1  -5 -13    2.32    0.28
   1  -5 -13    2.25    0.21
   1  -5 -13    2.19    0.25
   1  -5 -13    2.20    0.26
   1  -5 -12    0.64    0.17
   1  -5 -12    0.57    0.13
   1  -5 -12    0.58    0.16
   1  -5 -12    0.53    0.16
   1  -5 -12    0.90    0.20
   1  -5 -12    0.61    0.15
   1  -5 -11    2.71    0.26
   1  -5 -11    2.50    0.26
   1  -5 -11    2.40    0.21
   1  -5 -11    2.66    0.28
   1  -5 -11    2.49    0.29
   1  -5 -11    2.45    0.26
   1  -5 -10    1.16    0.15
   1  -5 -10    1.37    0.22
   1  -5 -10    1.00    0.18
   1  -5 -10    1.06    0.18
   1  -5 -10    1.07    0.18
   1  -5 -10    1.38    0.21
  -1  -5   9    1.89    0.23
   1  -5  -9    1.69    0.22
   1  -5  -9    1.60    0.25
   1  -5  -9    1.39    0.21
   1  -5  -9    2.17    0.26
   1  -5  -9    2.20    0.34
   1  -5  -9    1.52    0.17
   1  -5  -9    1.37    0.21
   1  -5  -8    5.22    0.40
   1  -5  -8    6.14    0.48
   1  -5  -8    5.09    0.34
   1  -5  -8    5.50    0.41
   1  -5  -8    5.35    0.36
  -1  -5   8    5.59    0.37
   1  -5  -8    4.42    0.32
   1  -5  -8    4.98    0.34
   1  -5  -7   11.72    0.62
   1  -5  -7   11.12    0.57
  -1  -5   7    9.19    0.98
  -1  -5   7   10.99    0.53
   1  -5  -7   11.72    0.58
   1  -5  -7   10.12    0.48
   1  -5  -7   11.66    0.50
   1  -5  -7    7.32    0.82
  -1  -5   7    8.21    0.85
   1  -5  -7   11.45    0.53
   1  -5  -7   10.55    0.49
   1  -5  -6    4.86    0.38
  -1  -5   6    4.39    0.59
  -1  -5   6    4.84    0.35
   1  -5  -6    4.90    0.38
   1  -5  -6    3.70    0.29
   1  -5  -6    4.64    0.34
   1  -5  -6    4.79    0.33
   1  -5  -6    3.58    0.56
  -1  -5   6    3.40    0.61
   1  -5  -6    5.27    0.43
  -1  -5   5    3.43    0.63
   1  -5  -5    3.81    0.38
  -1  -5   5    3.71    0.31
   1  -5  -5    3.87    0.30
   1  -5  -5    4.35    0.36
   1  -5  -5    4.04    0.35
   1  -5  -5    3.61    0.61
   1  -5  -5    4.71    0.33
   1  -5  -5    2.65    0.53
  -1  -5   5    3.14    0.48
   1  -5  -4    2.72    0.52
  -1  -5   4    2.35    0.26
  -1  -5   4    2.16    0.20
  -1  -5   4    2.02    0.49
   1  -5  -4    2.00    0.27
  -1  -5   4    2.62    0.46
   1  -5  -4    2.28    0.23
   1  -5  -4    2.34    0.24
   1  -5  -4    2.29    0.27
   1  -5  -3    6.08    0.42
   1  -5  -3    6.23    0.43
  -1  -5   3    5.43    0.38
  -1  -5   3    5.41    0.32
   1  -5  -3    4.41    0.66
  -1  -5   3    4.90    0.72
   1  -5  -3    5.49    0.35
  -1  -5   3    5.14    0.61
  -1  -5   2   20.83    1.19
   1  -5  -2   20.79    0.76
  -1  -5   2   20.84    0.64
   1  -5  -2   18.82    1.31
   1  -5  -2   21.69    0.68
  -1  -5   2   21.12    0.74
   1  -5  -2   19.89    0.67
  -1  -5   2   18.79    1.32
  -1  -5   1    6.65    0.79
  -1  -5   1    5.46    0.62
   1  -5  -1    6.55    0.80
   1  -5  -1    6.67    0.44
  -1  -5   1    6.61    0.42
   1  -5  -1    7.33    0.39
   1  -5  -1    6.79    0.38
  -1  -5   1    7.46    0.46
   1  -5  -1    6.15    0.67
  -1  -5   1    6.40    0.35
  -1  -5   0   26.49    0.86
   1  -5   0   26.67    0.87
   1  -5   0   23.50    1.28
   1  -5   0   25.02    0.73
  -1  -5   0   21.74    1.21
  -1  -5   0   23.29    0.69
  -1  -5   0   26.34    0.83
   1  -5   0   20.48    1.37
  -1  -5   0   22.61    1.43
   1  -5   0   25.25    0.75
  -1  -5  -1    2.09    0.22
  -1  -5  -1    2.87    0.26
  -1  -5  -1    2.78    0.28
   1  -5   1    1.78    0.39
  -1  -5  -1    2.73    0.51
   1  -5   1    2.28    0.23
  -1  -5  -1    2.62    0.24
  -1  -5  -1    2.92    0.30
   1  -5   1    2.04    0.41
   1  -5   1    1.78    0.48
   1  -5   1    2.67    0.25
   1  -5   1    2.39    0.28
  -1  -5  -2   14.44    0.56
   1  -5   2   12.75    0.92
  -1  -5  -2   12.37    1.04
   1  -5   2   11.88    0.93
  -1  -5  -2   13.66    0.52
   1  -5   2   13.79    0.61
   1  -5   2   12.77    0.52
   1  -5   2   11.87    1.05
  -1  -5  -2   13.73    0.62
  -1  -5  -2   13.13    0.53
   1  -5   2   13.93    0.54
  -1  -5  -2   12.70    0.58
   1  -5   3    3.69    0.64
   1  -5   3    4.38    0.60
  -1  -5  -3    4.07    0.37
  -1  -5  -3    5.82    0.36
  -1  -5  -3    4.94    0.38
  -1  -5  -3    4.83    0.66
  -1  -5  -3    4.65    0.62
  -1  -5  -3    4.98    0.38
  -1  -5  -3    5.16    0.32
   1  -5   3    4.25    0.30
   1  -5   3    4.77    0.32
  -1  -5  -3    4.81    0.33
   1  -5   3    4.35    0.59
   1  -5   3    4.65    0.37
  -1  -5  -4    2.99    0.50
   1  -5   4    2.41    0.45
  -1  -5  -4    2.83    0.25
  -1  -5  -4    2.43    0.34
  -1  -5  -4    2.48    0.52
  -1  -5  -4    2.02    0.25
   1  -5   4    2.12    0.21
  -1  -5  -4    2.70    0.26
   1  -5   4    2.58    0.57
   1  -5   4    2.27    0.26
  -1  -5  -4    2.52    0.28
  -1  -5  -4    2.35    0.24
   1  -5   4    2.59    0.44
   1  -5   4    3.16    0.26
  -1  -5  -5    4.05    0.29
  -1  -5  -5    4.89    0.66
  -1  -5  -5    2.75    0.29
   1  -5   5    4.11    0.70
  -1  -5  -5    3.29    0.33
   1  -5   5    3.10    0.52
  -1  -5  -5    3.66    0.29
   1  -5   5    2.47    0.24
   1  -5   5    4.32    0.59
  -1  -5  -5    2.87    0.38
   1  -5   5    3.96    0.29
  -1  -5  -5    3.98    0.61
  -1  -5  -5    3.23    0.28
   1  -5   6   46.47    1.05
   1  -5   6   44.09    1.02
  -1  -5  -6   46.21    1.10
  -1  -5  -6   46.22    1.20
  -1  -5  -6   46.37    1.09
  -1  -5  -6   45.49    1.05
   1  -5   6   40.23    1.84
   1  -5   6   40.91    1.99
   1  -5   6   44.39    1.83
  -1  -5  -6   47.62    1.23
  -1  -5  -7   11.75    0.59
   1  -5   7   10.62    0.47
  -1  -5  -7   11.79    0.53
  -1  -5  -7   11.72    0.62
  -1  -5  -7   11.59    0.52
  -1  -5  -7   11.04    0.49
   1  -5   7   11.49    0.49
  -1  -5  -8    7.78    0.48
  -1  -5  -8    7.11    0.39
  -1  -5  -8    7.05    0.41
  -1  -5  -8    7.16    0.51
  -1  -5  -8    6.66    0.34
  -1  -5  -8    6.88    0.40
  -1  -5  -9   10.83    0.57
  -1  -5  -9   11.29    0.53
  -1  -5  -9   12.32    0.52
  -1  -5  -9    9.74    0.57
  -1  -5  -9   11.79    0.46
  -1  -5  -9   10.79    0.50
  -1  -5 -10   15.60    0.54
  -1  -5 -10   16.42    0.64
  -1  -5 -10   17.41    0.62
  -1  -5 -10   16.51    0.62
  -1  -5 -10   17.23    0.71
  -1  -5 -10   17.25    0.62
  -1  -5 -11    2.58    0.22
  -1  -5 -11    2.76    0.26
  -1  -5 -11    2.39    0.25
  -1  -5 -11    2.34    0.28
  -1  -5 -11    2.33    0.26
  -1  -5 -12    1.40    0.24
  -1  -5 -12    1.63    0.23
  -1  -5 -12    1.87    0.23
  -1  -5 -12    1.52    0.20
  -1  -5 -12    1.57    0.19
  -1  -5 -13   22.21    0.83
  -1  -5 -13   21.34    0.71
  -1  -5 -13   26.82    0.72
  -1  -5 -13   26.03    0.78
  -1  -5 -14    3.36    0.25
  -1  -5 -14    2.93    0.26
  -1  -5 -14    3.38    0.29
  -1  -5 -15    8.86    0.45
  -1  -5 -15    8.82    0.40
  -1  -5 -16    2.70    0.27
  -1  -5 -16    2.90    0.24
  -1  -5 -17    4.59    0.33
  -1  -5 -17    4.81    0.30
  -1  -5 -18    1.04    0.16
  -1  -5 -18    0.79    0.17
  -1  -5 -18    1.18    0.20
  -1  -5 -18    0.80    0.17
  -1  -5 -19    9.31    0.44
  -1  -5 -19    9.33    0.50
  -1  -5 -19    9.93    0.41
  -1  -5 -19    9.73    0.45
  -1  -5 -20    4.60    0.30
  -1  -5 -20    4.97    0.32
  -1  -5 -20    4.92    0.37
  -1  -5 -20    4.79    0.28
  -1  -5 -21    3.21    0.24
  -1  -5 -21    3.43    0.32
  -1  -5 -21    3.59    0.21
  -1  -5 -21    3.92    0.29
  -1  -5 -22    6.96    0.28
  -1  -5 -22    6.64    0.34
  -1  -5 -22    7.36    0.32
  -1  -5 -23    5.11    0.23
  -1  -5 -23    5.95    0.31
  -1  -5 -23    5.06    0.24
  -1  -5 -23    5.14    0.33
  -1  -5 -24    1.54    0.17
  -1  -5 -24    1.46    0.19
  -1  -5 -24    1.25    0.12
  -1  -5 -24    1.18    0.11
  -1  -5 -25    2.78    0.14
  -1  -5 -25    3.03    0.16
  -1  -5 -25    3.22    0.24
  -1  -5 -26    0.78    0.12
  -1  -5 -26    1.14    0.16
   1  -4 -31    0.73    0.09
   1  -4 -31    0.72    0.10
   1  -4 -30    3.68    0.16
   1  -4 -30    3.68    0.16
   1  -4 -30    3.95    0.20
   1  -4 -30    3.95    0.19
   1  -4 -29    1.02    0.14
   1  -4 -29    1.02    0.12
   1  -4 -29    1.03    0.16
   1  -4 -29    1.07    0.11
   1  -4 -29    1.07    0.14
   1  -4 -29    1.11    0.11
   1  -4 -28    2.69    0.18
   1  -4 -28    2.93    0.18
   1  -4 -28    2.89    0.18
   1  -4 -28    3.20    0.24
   1  -4 -28    2.97    0.22
   1  -4 -28    3.00    0.21
   1  -4 -27    1.47    0.15
   1  -4 -27    1.71    0.19
   1  -4 -27    1.90    0.17
   1  -4 -27    1.45    0.20
   1  -4 -27    1.65    0.15
   1  -4 -26    1.41    0.15
   1  -4 -26    1.68    0.23
   1  -4 -26    1.04    0.18
   1  -4 -26    1.04    0.15
   1  -4 -26    1.40    0.15
   1  -4 -25    9.94    0.38
   1  -4 -25    9.49    0.37
   1  -4 -25    9.64    0.45
   1  -4 -25   10.69    0.41
   1  -4 -24    5.46    0.29
   1  -4 -24    5.58    0.38
   1  -4 -24    5.25    0.35
   1  -4 -24    5.37    0.29
   1  -4 -24    5.59    0.39
   1  -4 -24    5.15    0.30
   1  -4 -23    2.70    0.29
   1  -4 -23    2.52    0.29
   1  -4 -23    2.80    0.22
   1  -4 -23    2.53    0.23
   1  -4 -23    2.65    0.21
   1  -4 -23    2.43    0.26
   1  -4 -22    4.97    0.29
   1  -4 -22    4.68    0.30
   1  -4 -22    4.47    0.33
   1  -4 -22    5.44    0.39
   1  -4 -22    5.70    0.40
   1  -4 -22    4.71    0.28
   1  -4 -21    1.89    0.21
   1  -4 -21    1.60    0.18
   1  -4 -21    1.94    0.25
   1  -4 -21    1.49    0.24
   1  -4 -21    1.56    0.18
   1  -4 -20    6.99    0.34
   1  -4 -20    6.76    0.41
   1  -4 -20    6.83    0.34
   1  -4 -20    7.17    0.45
   1  -4 -20    7.16    0.37
   1  -4 -19    1.91    0.19
   1  -4 -19    1.80    0.23
   1  -4 -19    2.01    0.19
   1  -4 -19    2.14    0.26
   1  -4 -19    1.82    0.21
   1  -4 -18    2.27    0.21
   1  -4 -18    2.88    0.30
   1  -4 -18    2.46    0.23
   1  -4 -18    2.56    0.27
   1  -4 -17    7.65    0.38
   1  -4 -17    7.46    0.45
   1  -4 -17    8.61    0.41
   1  -4 -17    7.81    0.38
   1  -4 -17    8.06    0.45
   1  -4 -16    1.72    0.23
   1  -4 -16    1.98    0.19
   1  -4 -16    2.48    0.22
   1  -4 -16    2.11    0.26
   1  -4 -16    2.67    0.23
   1  -4 -16    2.08    0.25
   1  -4 -16    2.66    0.26
  -1  -4  16    2.68    0.52
   1  -4 -16    1.87    0.21
   1  -4 -15    8.26    0.41
   1  -4 -15    8.80    0.40
   1  -4 -15    9.84    0.48
  -1  -4  15   10.10    0.86
   1  -4 -15    9.59    0.49
   1  -4 -15   10.24    0.96
  -1  -4  15    9.22    0.87
   1  -4 -15    8.76    0.48
   1  -4 -15    9.66    0.42
   1  -4 -15    8.55    0.48
  -1  -4  14    2.35    0.48
   1  -4 -14    2.44    0.51
   1  -4 -14    3.07    0.24
   1  -4 -14    2.78    0.23
   1  -4 -14    3.44    0.30
   1  -4 -14    3.18    0.28
  -1  -4  14    2.56    0.47
   1  -4 -14    3.20    0.29
   1  -4 -14    3.39    0.30
   1  -4 -14    2.54    0.23
  -1  -4  14    2.59    0.47
   1  -4 -13    1.63    0.21
   1  -4 -13    2.51    0.25
   1  -4 -13    1.55    0.19
   1  -4 -13    0.54    0.21
  -1  -4  13    2.31    0.47
   1  -4 -13    2.19    0.20
  -1  -4  13    2.41    0.45
  -1  -4  13    1.80    0.41
   1  -4 -13    1.29    0.20
   1  -4 -13    1.76    0.22
   1  -4 -13    1.94    0.44
   1  -4 -13    2.13    0.21
   1  -4 -12   31.67    0.84
  -1  -4  12   28.54    1.49
   1  -4 -12   27.47    0.82
  -1  -4  12   32.23    1.48
   1  -4 -12   30.34    1.56
   1  -4 -12   27.54    0.73
  -1  -4  12   29.72    1.48
   1  -4 -12   31.31    0.87
   1  -4 -12   30.37    0.75
  -1  -4  11   10.04    0.90
   1  -4 -11   10.91    0.93
  -1  -4  11   10.34    0.87
  -1  -4  11   10.84    0.85
   1  -4 -10    9.44    0.84
  -1  -4  10    8.60    0.75
  -1  -4  10    8.40    0.81
   1  -4  -9   10.80    0.83
   1  -4  -9   10.79    0.90
  -1  -4   9   11.03    0.91
  -1  -4   9   12.01    0.87
  -1  -4   8   27.90    1.30
   1  -4  -8   26.43    1.38
  -1  -4   8   26.69    1.40
   1  -4  -8   26.90    1.32
   1  -4  -7    3.03    0.48
  -1  -4   7    2.65    0.49
  -1  -4   7    3.11    0.46
  -1  -4   6   41.85    1.57
   1  -4  -6   41.11    1.65
  -1  -4   6   41.34    1.73
  -1  -4   5   17.63    1.00
  -1  -4   5   17.05    1.10
   1  -4  -5   17.50    1.08
  -1  -4   4   49.96    1.68
   1  -4  -4   47.01    1.79
  -1  -4   4   47.70    1.84
  -1  -4   3    9.85    0.84
   1  -4  -3   11.09    0.69
  -1  -4   3   11.36    0.78
   1  -4  -3   10.48    0.85
   1  -4  -2    0.49    0.25
   1  -4  -2    0.54    0.19
  -1  -4   2    0.61    0.22
  -1  -4   2    0.30    0.22
   1  -4  -1    5.74    0.64
  -1  -4   1    6.38    0.57
   1  -4  -1    5.53    0.51
  -1  -4   1    5.12    0.61
  -1  -4   0    9.88    0.82
   1  -4   0   11.59    0.73
   1  -4   0   10.76    0.86
  -1  -4   0   11.27    0.74
   1  -4   1   19.26    0.96
  -1  -4  -1   19.72    0.98
  -1  -4  -1   18.18    1.10
   1  -4   1   19.09    1.15
   1  -4   2    6.52    0.67
  -1  -4  -2    6.81    0.56
  -1  -4  -2    6.73    0.66
   1  -4   2    7.02    0.58
   1  -4   3    7.24    0.61
   1  -4   3    7.07    0.72
  -1  -4  -3    6.77    0.68
  -1  -4  -3    7.30    0.59
   1  -4   4    5.91    0.60
  -1  -4  -4    6.27    0.64
  -1  -4  -4    6.27    0.54
   1  -4   4    5.69    0.55
   1  -4   4    6.33    0.68
  -1  -4  -5   11.69    0.87
  -1  -4  -5   12.93    0.78
   1  -4   5   12.31    0.87
   1  -4   5   13.40    0.86
  -1  -4  -5   12.00    0.89
   1  -4   5   12.36    0.95
   1  -4   6    9.54    0.77
  -1  -4  -6   10.59    0.81
   1  -4   6   10.00    0.85
  -1  -4  -6   11.02    0.85
  -1  -4  -7   13.35    0.97
   1  -4   7   12.52    0.97
  -1  -4  -7   12.91    0.89
   1  -4   7   12.96    0.92
  -1  -4  -8    3.10    0.49
   1  -4   8    2.47    0.43
  -1  -4  -8    2.66    0.41
   1  -4   8    2.92    0.49
   1  -4   9    3.91    0.57
  -1  -4  -9    4.03    0.55
   1  -4   9    3.72    0.54
   1  -4  10   21.25    1.23
  -1  -4 -10   24.19    1.35
   1  -4  10   23.06    1.31
  -1  -4 -11   11.93    0.45
   1  -4  11   11.23    0.93
  -1  -4 -11   11.88    0.52
   1  -4  11   11.28    0.92
  -1  -4 -11   12.27    0.50
  -1  -4 -11   12.20    0.57
  -1  -4 -11   11.20    0.94
  -1  -4 -11   11.54    0.49
  -1  -4 -12   11.96    0.51
  -1  -4 -12   14.45    0.62
  -1  -4 -12   12.29    0.56
  -1  -4 -12   13.09    0.55
  -1  -4 -12   12.15    1.00
   1  -4  12   11.71    0.94
  -1  -4 -12   11.98    0.46
   1  -4  12   10.17    0.88
  -1  -4 -12   12.39    0.51
  -1  -4 -13   15.75    1.16
  -1  -4 -13   19.21    0.73
   1  -4  13   14.66    1.08
   1  -4  13   15.68    1.12
  -1  -4 -13   16.97    0.63
  -1  -4 -13   16.81    0.56
  -1  -4 -13   18.21    0.66
  -1  -4 -13   17.18    0.62
  -1  -4 -14    8.43    0.45
  -1  -4 -14    9.31    0.47
  -1  -4 -14   10.02    0.52
   1  -4  14    8.89    0.85
  -1  -4 -14    9.09    0.45
  -1  -4 -14    8.96    0.40
  -1  -4 -14    9.56    0.91
  -1  -4 -15    2.11    0.24
  -1  -4 -15    2.76    0.27
   1  -4  15    2.97    0.55
  -1  -4 -15    2.63    0.23
  -1  -4 -16   15.84    0.63
  -1  -4 -16   15.64    0.61
  -1  -4 -16   15.27    0.54
  -1  -4 -17    2.27    0.21
  -1  -4 -17    1.61    0.23
  -1  -4 -17    2.18    0.25
  -1  -4 -18   10.64    0.51
  -1  -4 -18    8.71    0.47
  -1  -4 -18   10.61    0.52
  -1  -4 -18    8.50    0.40
  -1  -4 -19    4.86    0.37
  -1  -4 -19    5.36    0.37
  -1  -4 -19    5.18    0.36
  -1  -4 -19    5.65    0.33
  -1  -4 -20    2.69    0.28
  -1  -4 -20    2.53    0.26
  -1  -4 -20    2.56    0.21
  -1  -4 -20    2.51    0.22
  -1  -4 -20    2.74    0.27
  -1  -4 -20    2.69    0.21
  -1  -4 -20    2.94    0.32
  -1  -4 -21    2.19    0.25
  -1  -4 -21    2.27    0.29
  -1  -4 -21    2.61    0.27
  -1  -4 -21    2.68    0.23
  -1  -4 -21    2.52    0.21
  -1  -4 -21    2.14    0.26
  -1  -4 -21    2.56    0.21
  -1  -4 -22   14.18    0.48
  -1  -4 -22   14.37    0.48
  -1  -4 -22   13.96    0.57
  -1  -4 -22   16.20    0.67
  -1  -4 -22   14.88    0.56
  -1  -4 -22   14.52    0.51
  -1  -4 -23    2.71    0.22
  -1  -4 -23    2.44    0.20
  -1  -4 -23    2.62    0.21
  -1  -4 -23    2.64    0.26
  -1  -4 -23    2.06    0.22
  -1  -4 -23    2.25    0.28
  -1  -4 -24    2.78    0.29
  -1  -4 -24    2.28    0.24
  -1  -4 -24    2.34    0.19
  -1  -4 -24    2.39    0.19
  -1  -4 -24    2.33    0.20
  -1  -4 -25    1.03    0.14
  -1  -4 -25    0.96    0.15
  -1  -4 -25    0.91    0.13
  -1  -4 -25    0.88    0.21
  -1  -4 -25    0.90    0.13
  -1  -4 -25    1.01    0.19
  -1  -4 -26    2.76    0.21
  -1  -4 -26    2.69    0.18
  -1  -4 -26    2.64    0.24
  -1  -4 -26    2.95    0.27
  -1  -4 -26    2.69    0.19
  -1  -4 -26    2.80    0.19
  -1  -4 -27    1.81    0.22
  -1  -4 -27    2.17    0.16
  -1  -4 -27    2.15    0.18
  -1  -4 -27    2.20    0.21
  -1  -4 -27    2.14    0.15
  -1  -4 -27    2.01    0.18
  -1  -4 -28    0.53    0.10
  -1  -4 -28    0.60    0.13
  -1  -4 -28    0.55    0.09
  -1  -4 -28    0.46    0.08
  -1  -4 -28    0.53    0.15
  -1  -4 -28    0.48    0.10
  -1  -4 -29    2.63    0.14
  -1  -4 -29    2.54    0.14
  -1  -4 -29    3.05    0.17
  -1  -4 -29    2.67    0.16
  -1  -4 -30    5.80    0.21
  -1  -4 -30    6.19    0.21
   1  -3 -33    0.69    0.10
   1  -3 -33    0.63    0.10
   1  -3 -33    0.68    0.11
   1  -3 -33    0.70    0.11
   1  -3 -32    1.33    0.15
   1  -3 -32    1.28    0.13
   1  -3 -32    1.36    0.13
   1  -3 -31    0.91    0.13
   1  -3 -31    0.89    0.14
   1  -3 -31    0.95    0.13
   1  -3 -31    1.01    0.10
   1  -3 -30    3.06    0.21
   1  -3 -30    3.10    0.21
   1  -3 -30    2.92    0.18
   1  -3 -30    2.92    0.23
   1  -3 -29    0.95    0.17
   1  -3 -29    1.19    0.16
   1  -3 -29    1.12    0.16
   1  -3 -29    1.08    0.17
   1  -3 -29    1.47    0.15
   1  -3 -29    0.93    0.18
   1  -3 -28   13.60    0.48
   1  -3 -28   13.42    0.47
   1  -3 -28   13.47    0.55
   1  -3 -28   12.59    0.42
   1  -3 -28   12.07    0.49
   1  -3 -28   13.06    0.50
   1  -3 -27    0.34    0.13
   1  -3 -27    0.33    0.16
   1  -3 -27    0.23    0.12
   1  -3 -27    0.16    0.13
   1  -3 -27    0.27    0.10
   1  -3 -26    5.24    0.31
   1  -3 -26    5.29    0.32
   1  -3 -26    4.92    0.37
   1  -3 -26    5.15    0.35
   1  -3 -26    5.63    0.30
   1  -3 -25    0.50    0.17
   1  -3 -25    0.51    0.18
   1  -3 -25    0.38    0.12
   1  -3 -25    0.49    0.13
   1  -3 -25    0.59    0.17
   1  -3 -25    0.68    0.15
   1  -3 -24   11.53    0.46
   1  -3 -24   12.06    0.58
   1  -3 -24   10.60    0.55
   1  -3 -24   11.47    0.49
   1  -3 -24   11.65    0.48
   1  -3 -24   11.77    0.48
   1  -3 -24   10.24    0.51
   1  -3 -23    2.65    0.27
   1  -3 -23    2.86    0.25
   1  -3 -23    2.86    0.24
   1  -3 -23    2.82    0.26
   1  -3 -23    2.98    0.31
   1  -3 -23    2.18    0.29
   1  -3 -23    2.92    0.25
   1  -3 -22   30.27    0.80
   1  -3 -22   31.52    0.96
   1  -3 -22   29.94    0.79
   1  -3 -22   30.10    0.82
   1  -3 -22   31.71    0.96
   1  -3 -22   29.94    0.78
   1  -3 -22   29.10    0.87
   1  -3 -21    8.69    0.43
   1  -3 -21    7.94    0.48
   1  -3 -21    8.75    0.40
   1  -3 -21    8.10    0.45
   1  -3 -21    8.54    0.41
   1  -3 -21    8.85    0.41
   1  -3 -21    8.15    0.36
   1  -3 -21    8.33    0.50
  -1  -3  20    9.70    0.82
   1  -3 -20    9.27    0.41
   1  -3 -20    9.52    0.42
   1  -3 -20    9.42    0.44
   1  -3 -20   10.47    0.53
   1  -3 -20    9.11    0.46
   1  -3 -20   10.62    0.96
   1  -3 -20    9.33    0.39
   1  -3 -20    9.55    0.42
   1  -3 -19   11.33    0.44
   1  -3 -19   11.90    0.52
   1  -3 -19   10.39    0.53
   1  -3 -19   12.51    0.47
   1  -3 -19   11.05    0.47
  -1  -3  19   12.40    0.91
   1  -3 -19   11.02    0.45
   1  -3 -19   13.74    1.07
   1  -3 -19   11.08    0.45
   1  -3 -18   58.11    2.18
   1  -3 -18   53.35    1.07
   1  -3 -18   55.86    1.20
   1  -3 -18   54.97    1.12
   1  -3 -18   53.54    1.04
   1  -3 -18   53.87    1.08
   1  -3 -18   51.83    1.14
   1  -3 -18   52.68    1.07
  -1  -3  18   54.63    1.92
  -1  -3  18   51.80    1.90
   1  -3 -18   58.50    1.29
   1  -3 -17   13.84    0.55
   1  -3 -17   13.95    0.59
  -1  -3  17   13.53    0.94
   1  -3 -17   13.03    1.01
   1  -3 -17   13.33    0.48
  -1  -3  16   22.03    1.18
   1  -3 -16   23.41    1.32
   1  -3 -15   18.49    1.15
  -1  -3  15   18.12    1.06
  -1  -3  15   18.08    1.02
  -1  -3  14    2.82    0.42
   1  -3 -14    3.34    0.48
  -1  -3  14    3.29    0.46
   1  -3 -13   26.71    1.32
  -1  -3  13   26.82    1.23
  -1  -3  13   27.35    1.25
  -1  -3  12   25.23    1.17
   1  -3 -12   25.80    1.26
  -1  -3  11   28.15    1.24
   1  -3 -11   28.01    1.30
   1  -3 -10    5.17    0.47
  -1  -3  10    4.90    0.51
   1  -3 -10    5.46    0.56
   1  -3  -9   17.93    0.89
   1  -3  -9   17.10    0.96
  -1  -3   9   16.64    0.94
   1  -3  -8   23.24    1.00
   1  -3  -8   22.70    1.09
  -1  -3   8   22.94    1.07
   1  -3  -7   19.72    0.93
  -1  -3   7   19.84    1.00
  -1  -3   6   74.75    1.85
   1  -3  -6   78.66    1.55
   1  -3  -6   73.37    1.89
  -1  -3   6   72.84    1.97
   1  -3  -5   35.99    1.01
  -1  -3   5   35.32    1.32
   1  -3  -5   35.08    1.28
  -1  -3   5   36.30    1.22
   1  -3  -4   42.80    1.12
  -1  -3   4   41.78    1.41
  -1  -3   4   41.69    1.28
   1  -3  -4   42.95    1.40
   1  -3  -3   23.59    0.82
   1  -3  -3   22.35    1.01
  -1  -3   3   23.13    1.04
  -1  -3   3   23.79    0.95
  -1  -3   2   16.11    0.85
   1  -3  -2   17.19    0.87
  -1  -3   2   17.16    0.77
   1  -3  -2   16.90    0.70
   1  -3  -1    8.80    0.52
   1  -3  -1    8.34    0.62
  -1  -3   1    8.45    0.63
  -1  -3   1    8.74    0.55
  -1  -3   0   16.57    0.85
   1  -3   0   16.74    0.87
  -1  -3   0   17.16    0.75
  -1  -3  -1   11.60    0.71
  -1  -3  -1   11.51    0.61
   1  -3   1   10.76    0.51
   1  -3   1   10.62    0.71
   1  -3   2    0.21    0.11
  -1  -3  -2    0.08    0.14
   1  -3   2    0.05    0.21
  -1  -3  -2    0.07    0.18
  -1  -3  -3   10.27    0.57
   1  -3   3    9.54    0.48
   1  -3   3    9.95    0.69
  -1  -3  -3    9.43    0.65
  -1  -3  -4    4.25    0.37
   1  -3   4    4.16    0.32
   1  -3   4    4.10    0.46
  -1  -3  -4    4.19    0.43
  -1  -3  -5   10.51    0.66
   1  -3   5   10.08    0.70
   1  -3   5    9.95    0.49
  -1  -3  -5   11.35    0.59
  -1  -3  -6   23.70    1.06
  -1  -3  -6   24.77    0.89
   1  -3   6   23.74    1.07
  -1  -3  -6   22.69    0.97
   1  -3   6   23.98    0.79
  -1  -3  -7    0.59    0.17
   1  -3   7    0.87    0.27
   1  -3   7    0.77    0.26
   1  -3   7    0.95    0.18
  -1  -3  -7    0.69    0.19
  -1  -3  -7    0.69    0.25
   1  -3   8    9.38    0.51
   1  -3   8    9.56    0.68
  -1  -3  -8    9.59    0.61
  -1  -3  -8    9.58    0.71
   1  -3   8    9.61    0.69
  -1  -3  -9    0.48    0.25
   1  -3   9    0.44    0.22
  -1  -3  -9    0.51    0.16
   1  -3   9    0.48    0.24
  -1  -3 -10    3.09    0.44
   1  -3  10    3.32    0.44
   1  -3  10    3.18    0.44
   1  -3  11    1.04    0.30
  -1  -3 -11    1.01    0.29
   1  -3  11    0.70    0.24
  -1  -3 -12    7.38    0.69
   1  -3  12    6.57    0.63
   1  -3  12    6.88    0.62
   1  -3  13    4.57    0.51
   1  -3  13    4.07    0.53
  -1  -3 -13    4.47    0.57
   1  -3  14    5.65    0.60
  -1  -3 -14    4.91    0.61
  -1  -3 -15    1.81    0.40
   1  -3  15    1.69    0.39
  -1  -3 -16    0.44    0.26
   1  -3  16    0.37    0.22
  -1  -3 -17    0.10    0.08
  -1  -3 -17    0.02    0.08
  -1  -3 -17    0.13    0.11
   1  -3  17    0.10    0.18
  -1  -3 -17    0.09    0.08
  -1  -3 -17    0.06    0.08
  -1  -3 -17    0.12    0.11
  -1  -3 -17    0.15    0.24
  -1  -3 -18    5.70    0.38
   1  -3  18    4.54    0.59
  -1  -3 -18    4.63    0.28
  -1  -3 -18    6.17    0.38
  -1  -3 -18    4.92    0.30
  -1  -3 -18    4.80    0.65
  -1  -3 -18    5.26    0.35
  -1  -3 -18    4.85    0.29
  -1  -3 -19    0.14    0.12
  -1  -3 -19    0.08    0.13
  -1  -3 -19    0.22    0.13
  -1  -3 -19    0.25    0.10
  -1  -3 -19    0.11    0.21
   1  -3  19    0.26    0.21
  -1  -3 -19    0.16    0.10
  -1  -3 -19    0.14    0.09
   1  -3  19   -0.27    0.22
  -1  -3 -20   15.43    0.54
  -1  -3 -20   16.45    0.63
   1  -3  20   14.02    1.07
  -1  -3 -20   15.38    0.62
  -1  -3 -20   16.14    0.69
  -1  -3 -20   15.94    0.54
  -1  -3 -20   16.40    0.67
  -1  -3 -20   15.89    0.55
  -1  -3 -21    0.74    0.14
  -1  -3 -21    0.79    0.15
  -1  -3 -21    0.84    0.19
  -1  -3 -21    0.94    0.18
  -1  -3 -21    0.82    0.15
  -1  -3 -21    0.60    0.17
  -1  -3 -21    0.65    0.19
  -1  -3 -22    8.48    0.40
  -1  -3 -22    8.67    0.51
  -1  -3 -22    7.95    0.44
  -1  -3 -22    8.28    0.40
  -1  -3 -22    8.18    0.48
  -1  -3 -22    7.67    0.44
  -1  -3 -22    8.33    0.38
  -1  -3 -23    1.01    0.17
  -1  -3 -23    0.98    0.20
  -1  -3 -23    1.17    0.17
  -1  -3 -23    0.97    0.18
  -1  -3 -23    0.93    0.21
  -1  -3 -23    0.90    0.15
  -1  -3 -24   15.19    0.58
  -1  -3 -24   15.75    0.55
  -1  -3 -24   15.49    0.52
  -1  -3 -24   15.84    0.63
  -1  -3 -24   15.53    0.66
  -1  -3 -24   15.85    0.55
  -1  -3 -25    0.20    0.10
  -1  -3 -25    0.02    0.17
  -1  -3 -25    0.01    0.10
  -1  -3 -25    0.10    0.10
  -1  -3 -25    0.10    0.15
  -1  -3 -26    7.54    0.34
  -1  -3 -26    7.26    0.41
  -1  -3 -26    7.65    0.36
  -1  -3 -26    8.40    0.42
  -1  -3 -26    8.05    0.38
  -1  -3 -26    7.95    0.47
  -1  -3 -27    0.17    0.15
  -1  -3 -27    0.29    0.12
  -1  -3 -27    0.26    0.11
  -1  -3 -27    0.14    0.08
  -1  -3 -27    0.09    0.13
  -1  -3 -27    0.33    0.18
  -1  -3 -28   10.02    0.47
  -1  -3 -28   10.00    0.44
  -1  -3 -28   11.00    0.41
  -1  -3 -28   10.35    0.40
  -1  -3 -28   10.20    0.35
  -1  -3 -28   10.44    0.43
  -1  -3 -29    0.58    0.12
  -1  -3 -29    0.76    0.13
  -1  -3 -29    0.67    0.15
  -1  -3 -29    0.55    0.10
  -1  -3 -30    7.93    0.33
  -1  -3 -30    7.88    0.31
  -1  -3 -30    8.01    0.31
  -1  -3 -31    0.14    0.08
  -1  -3 -31    0.13    0.09
  -1  -3 -31    0.12    0.08
  -1  -3 -31    0.16    0.10
  -1  -3 -32    9.16    0.29
  -1  -3 -32    9.11    0.29
  -1  -3 -32    9.04    0.27
  -1  -3 -32    9.30    0.28
  -1  -3 -33    0.59    0.09
   1  -2 -35    1.38    0.12
   1  -2 -35    1.44    0.12
   1  -2 -35    1.48    0.12
   1  -2 -34   10.16    0.32
   1  -2 -34    9.86    0.31
   1  -2 -34    9.90    0.32
   1  -2 -33    0.53    0.12
   1  -2 -33    0.60    0.11
   1  -2 -33    0.60    0.11
   1  -2 -32    7.67    0.32
   1  -2 -32    7.42    0.34
   1  -2 -32    7.63    0.33
   1  -2 -31    1.76    0.19
   1  -2 -31    1.51    0.19
   1  -2 -31    1.53    0.18
   1  -2 -30   16.70    0.54
   1  -2 -30   15.92    0.55
   1  -2 -30   16.60    0.45
   1  -2 -30   16.77    0.54
   1  -2 -29    1.55    0.20
   1  -2 -29    1.56    0.20
   1  -2 -29    1.74    0.16
   1  -2 -29    1.59    0.20
   1  -2 -28    4.28    0.29
   1  -2 -28    3.92    0.31
   1  -2 -28    4.27    0.30
   1  -2 -28    4.19    0.25
   1  -2 -28    4.05    0.31
   1  -2 -28    3.85    0.33
   1  -2 -27    0.16    0.14
   1  -2 -27   -0.01    0.12
   1  -2 -27    0.13    0.08
   1  -2 -27    0.01    0.11
   1  -2 -27    0.05    0.12
   1  -2 -26    3.49    0.28
   1  -2 -26    3.24    0.29
   1  -2 -26    3.69    0.28
   1  -2 -26    3.01    0.23
   1  -2 -26    3.48    0.27
   1  -2 -26    3.57    0.33
   1  -2 -25    0.86    0.14
   1  -2 -25    0.95    0.17
   1  -2 -25    0.93    0.16
   1  -2 -25    0.87    0.16
   1  -2 -25    0.81    0.20
   1  -2 -25    0.78    0.18
   1  -2 -24    9.62    0.45
   1  -2 -24    9.78    0.49
   1  -2 -24   10.70    0.43
   1  -2 -24    8.92    0.51
   1  -2 -24   10.05    0.45
   1  -2 -24    9.19    0.51
   1  -2 -24    9.91    0.44
   1  -2 -23    1.23    0.22
   1  -2 -23    1.36    0.18
   1  -2 -23    1.47    0.19
   1  -2 -23    1.06    0.19
   1  -2 -23    0.78    0.29
   1  -2 -23    1.19    0.22
   1  -2 -23    1.18    0.15
   1  -2 -23    1.39    0.18
   1  -2 -22   15.92    0.65
   1  -2 -22   15.61    0.61
   1  -2 -22   15.82    0.52
   1  -2 -22   15.86    0.57
   1  -2 -22   15.78    0.55
   1  -2 -22   15.47    0.65
   1  -2 -22   17.06    1.17
   1  -2 -22   16.28    0.56
   1  -2 -21    0.06    0.20
   1  -2 -21    0.34    0.10
   1  -2 -21    0.29    0.15
   1  -2 -21    0.43    0.12
   1  -2 -21    0.46    0.15
   1  -2 -21    0.43    0.12
   1  -2 -21    0.46    0.11
   1  -2 -21    0.48    0.14
   1  -2 -20    8.74    0.40
   1  -2 -20    9.20    0.40
   1  -2 -20   10.10    0.87
   1  -2 -20    8.95    0.39
   1  -2 -19    7.92    0.78
  -1  -2  19    6.86    0.63
  -1  -2  18   16.99    0.92
  -1  -2  18   16.49    0.93
   1  -2 -18   15.35    1.01
  -1  -2  17    1.57    0.29
   1  -2 -17    1.70    0.38
   1  -2 -16    0.22    0.21
  -1  -2  16    0.25    0.17
   1  -2 -15    7.88    0.68
  -1  -2  15    7.19    0.48
   1  -2 -15    8.40    0.64
  -1  -2  15    8.20    0.60
  -1  -2  14   20.01    0.91
   1  -2 -14   21.41    0.97
  -1  -2  14   19.14    0.85
  -1  -2  14   19.39    0.75
   1  -2 -14   20.34    1.03
  -1  -2  13    9.60    0.61
   1  -2 -13    9.41    0.63
  -1  -2  13    9.13    0.58
  -1  -2  13    9.27    0.49
   1  -2 -13    9.58    0.71
  -1  -2  12   84.17    1.89
  -1  -2  12   86.36    1.63
   1  -2 -12   89.95    1.98
   1  -2 -12   86.31    2.11
  -1  -2  11    2.26    0.22
  -1  -2  11    1.68    0.26
   1  -2 -11    2.04    0.23
   1  -2 -11    2.00    0.33
   1  -2 -11    2.04    0.29
  -1  -2  10  104.40    1.71
  -1  -2  10  106.36    2.12
   1  -2 -10  108.49    2.08
   1  -2 -10  102.23    1.91
   1  -2 -10  105.65    2.26
   1  -2  -9   19.33    0.76
  -1  -2   9   17.77    0.56
  -1  -2   9   17.81    0.77
   1  -2  -9   18.19    0.71
   1  -2  -9   17.60    0.83
   1  -2  -8   76.58    1.63
  -1  -2   8   74.60    1.54
   1  -2  -8   76.70    1.43
  -1  -2   8   76.38    1.08
   1  -2  -8   78.16    1.43
   1  -2  -7   10.93    0.38
  -1  -2   7    9.81    0.33
   1  -2  -7   10.45    0.54
  -1  -2   7   10.28    0.36
   1  -2  -7   10.56    0.52
  -1  -2   7   10.51    0.58
   1  -2  -6  100.12    1.51
   1  -2  -6  100.53    1.88
   1  -2  -6  101.47    1.75
  -1  -2   6  100.04    1.95
  -1  -2   6  100.23    1.45
  -1  -2   6   99.54    1.42
   1  -2  -5    5.21    0.27
  -1  -2   5    4.70    0.25
   1  -2  -5    4.82    0.38
   1  -2  -5    4.67    0.32
  -1  -2   5    5.30    0.42
  -1  -2   5    4.85    0.21
  -1  -2   4   58.05    1.38
   1  -2  -4   57.64    1.12
  -1  -2   4   58.88    1.05
  -1  -2   4   56.75    0.87
   1  -2  -4   56.29    1.06
   1  -2  -4   58.20    1.34
   1  -2  -3   17.09    0.69
  -1  -2   3   15.40    0.51
   1  -2  -3   15.50    0.50
  -1  -2   3   16.33    0.69
   1  -2  -3   15.30    0.51
  -1  -2   3   14.09    0.35
   1  -2  -2  130.60    1.95
  -1  -2   2  130.13    1.95
  -1  -2   2  129.20    2.24
   1  -2  -2  132.01    1.80
   1  -2  -2  126.55    2.21
   1  -2  -1   23.28    0.65
  -1  -2   1   22.19    0.68
   1  -2  -1   22.96    0.53
  -1  -2   1   21.37    0.71
  -1  -2   1   23.61    0.82
   1  -2  -1   23.02    0.82
   1  -2   0   25.76    0.68
  -1  -2   0   24.98    0.83
  -1  -2   0   25.66    0.74
   1  -2   0   25.42    0.85
   1  -2   0   25.69    0.50
  -1  -2   0   25.17    0.74
  -1  -2  -1   67.28    1.35
  -1  -2  -1   68.14    1.44
  -1  -2  -1   66.67    1.30
   1  -2   1   66.25    1.20
   1  -2   1   69.19    1.49
   1  -2   2   32.89    0.99
  -1  -2  -2   33.44    0.96
  -1  -2  -2   34.54    0.94
  -1  -2  -2   34.27    0.87
   1  -2   2   33.69    0.79
   1  -2   3   42.95    0.93
  -1  -2  -3   42.86    0.99
  -1  -2  -3   42.53    1.11
  -1  -2  -3   39.64    1.07
   1  -2   3   41.33    1.15
  -1  -2  -4   35.56    0.88
  -1  -2  -4   34.34    0.95
  -1  -2  -4   34.18    1.01
   1  -2   4   34.46    1.03
   1  -2   4   35.02    0.83
  -1  -2  -5   26.11    0.91
  -1  -2  -5   26.16    0.82
  -1  -2  -5   25.43    0.90
  -1  -2  -5   25.90    0.75
   1  -2   5   25.73    0.72
   1  -2   5   24.55    0.89
   1  -2   6   16.21    0.57
   1  -2   6   16.67    0.71
  -1  -2  -6   17.54    0.64
  -1  -2  -6   17.19    0.74
   1  -2   7    8.10    0.42
   1  -2   7    7.54    0.49
  -1  -2  -7    7.74    0.43
  -1  -2  -7    8.36    0.55
   1  -2   7    7.92    0.51
  -1  -2  -8   85.41    1.88
   1  -2   8   85.61    1.79
   1  -2   8   84.63    1.75
  -1  -2  -8   85.07    1.54
   1  -2   8   85.91    1.56
   1  -2   9   29.17    1.04
  -1  -2  -9   30.72    1.12
   1  -2   9   30.03    0.90
  -1  -2  -9   30.11    0.85
   1  -2   9   29.22    1.00
  -1  -2  -9   28.95    0.83
   1  -2  10   68.41    1.51
  -1  -2 -10   72.13    1.84
  -1  -2 -10   72.44    1.38
   1  -2  10   68.66    1.61
   1  -2  10   70.24    1.72
   1  -2  11   30.30    1.13
   1  -2  11   31.53    0.99
  -1  -2 -11   33.37    1.25
   1  -2  11   30.03    1.04
  -1  -2 -12   22.02    1.04
   1  -2  12   20.25    0.92
   1  -2  12   19.51    0.82
   1  -2  12   20.37    0.81
   1  -2  13   11.44    0.72
   1  -2  13   10.57    0.61
   1  -2  13   10.15    0.60
  -1  -2 -13   10.97    0.77
   1  -2  14   19.42    0.96
  -1  -2 -14   19.62    1.05
   1  -2  14   18.59    0.83
  -1  -2 -15    7.74    0.69
   1  -2  15    7.81    0.56
   1  -2  15    7.54    0.62
   1  -2  16   42.92    1.40
   1  -2  16   40.88    1.49
  -1  -2 -16   44.02    1.68
   1  -2  17    0.41    0.18
   1  -2  17    0.42    0.22
   1  -2  17    0.30    0.23
  -1  -2 -17    0.52    0.28
   1  -2  18   30.35    1.34
   1  -2  18   32.18    1.28
  -1  -2 -18   32.76    1.54
   1  -2  18   31.08    1.41
   1  -2  19    2.30    0.37
   1  -2  19    2.42    0.40
  -1  -2 -19    2.05    0.42
   1  -2  20   11.39    0.78
  -1  -2 -20   11.60    0.46
  -1  -2 -20   12.66    0.58
  -1  -2 -20   11.80    0.97
  -1  -2 -20   11.74    0.47
   1  -2  20   11.26    0.89
  -1  -2 -20   11.28    0.51
  -1  -2 -20   11.71    0.43
  -1  -2 -20   11.63    0.46
  -1  -2 -20   12.62    0.56
   1  -2  21    5.86    0.67
  -1  -2 -21    5.38    0.32
  -1  -2 -21    5.24    0.29
  -1  -2 -21    4.39    0.33
  -1  -2 -21    5.87    0.72
  -1  -2 -21    4.90    0.37
  -1  -2 -21    5.28    0.36
  -1  -2 -21    5.37    0.33
  -1  -2 -21    4.74    0.38
  -1  -2 -21    5.06    0.31
  -1  -2 -22    7.10    0.37
  -1  -2 -22    7.20    0.34
  -1  -2 -22    8.62    0.50
  -1  -2 -22    6.91    0.37
   1  -2  22    6.68    0.73
  -1  -2 -22    7.71    0.84
  -1  -2 -22    7.54    0.42
  -1  -2 -22    6.77    0.41
  -1  -2 -23    4.15    0.33
  -1  -2 -23    4.70    0.28
  -1  -2 -23    4.37    0.34
  -1  -2 -23    4.53    0.31
  -1  -2 -23    4.59    0.31
  -1  -2 -23    4.16    0.37
  -1  -2 -24   10.92    0.57
  -1  -2 -24   10.72    0.47
  -1  -2 -24   10.60    0.46
  -1  -2 -24   10.76    0.41
  -1  -2 -24    9.81    0.50
  -1  -2 -25    8.60    0.42
  -1  -2 -25    6.98    0.47
  -1  -2 -25    8.69    0.42
  -1  -2 -25    8.15    0.44
  -1  -2 -25    8.91    0.37
  -1  -2 -25    7.54    0.45
  -1  -2 -26    1.31    0.24
  -1  -2 -26    1.12    0.20
  -1  -2 -26    1.49    0.21
  -1  -2 -26    1.16    0.14
  -1  -2 -26    1.37    0.19
  -1  -2 -26    1.18    0.18
  -1  -2 -27    2.79    0.27
  -1  -2 -27    2.79    0.25
  -1  -2 -27    3.02    0.21
  -1  -2 -27    2.30    0.29
  -1  -2 -27    3.11    0.26
  -1  -2 -27    2.94    0.27
  -1  -2 -28    3.64    0.27
  -1  -2 -28    3.81    0.30
  -1  -2 -28    3.73    0.27
  -1  -2 -29    3.30    0.25
  -1  -2 -29    3.02    0.26
  -1  -2 -29    3.43    0.26
  -1  -2 -30    1.26    0.17
  -1  -2 -30    1.33    0.17
  -1  -2 -30    1.33    0.19
  -1  -2 -31    1.79    0.18
  -1  -2 -31    1.84    0.18
  -1  -2 -31    1.71    0.19
  -1  -2 -32    0.69    0.13
  -1  -2 -32    0.66    0.12
  -1  -2 -32    0.64    0.11
  -1  -2 -32    0.68    0.12
  -1  -2 -33    2.30    0.16
  -1  -2 -33    2.14    0.17
  -1  -2 -33    2.09    0.15
  -1  -2 -33    2.34    0.16
  -1  -2 -34    0.63    0.11
  -1  -2 -34    0.47    0.09
  -1  -2 -34    0.47    0.08
  -1  -2 -34    0.48    0.09
   1  -1 -35    6.80    0.24
   1  -1 -35    6.25    0.24
   1  -1 -35    6.61    0.24
   1  -1 -34    2.15    0.17
   1  -1 -34    2.13    0.16
   1  -1 -34    2.21    0.16
   1  -1 -33    7.35    0.32
   1  -1 -33    7.54    0.31
   1  -1 -33    7.19    0.30
   1  -1 -32    1.57    0.17
   1  -1 -32    1.59    0.17
   1  -1 -32    1.61    0.18
   1  -1 -31   10.30    0.41
   1  -1 -31    9.65    0.42
   1  -1 -31    9.98    0.41
   1  -1 -30    3.54    0.26
   1  -1 -30    3.05    0.24
   1  -1 -30    3.04    0.26
   1  -1 -29    7.88    0.39
   1  -1 -29    8.12    0.39
   1  -1 -29    7.59    0.40
   1  -1 -28    0.96    0.17
   1  -1 -28    1.04    0.19
   1  -1 -28    0.93    0.16
   1  -1 -27    9.81    0.44
   1  -1 -27   10.07    0.45
   1  -1 -27   10.52    0.46
   1  -1 -27    9.69    0.47
   1  -1 -26    6.44    0.36
   1  -1 -26    7.01    0.43
   1  -1 -26    5.46    0.37
   1  -1 -26    7.01    0.40
   1  -1 -26    6.62    0.36
   1  -1 -26    6.12    0.35
   1  -1 -25    8.36    0.45
   1  -1 -25    9.67    0.44
   1  -1 -25    7.91    0.47
   1  -1 -25    9.71    0.44
   1  -1 -25    9.43    0.43
   1  -1 -24    6.37    0.35
   1  -1 -24    5.30    0.38
   1  -1 -24    6.51    0.39
   1  -1 -24    6.82    0.36
  -1  -1  24    7.65    0.70
   1  -1 -24    6.47    0.35
   1  -1 -24    7.34    0.78
   1  -1 -23    7.75    0.77
   1  -1 -23    7.23    0.44
   1  -1 -23    7.83    0.38
   1  -1 -23    7.80    0.39
  -1  -1  23    7.94    0.69
   1  -1 -23    6.78    0.40
   1  -1 -23    7.85    0.38
  -1  -1  22   27.84    1.27
   1  -1 -22   28.98    0.75
   1  -1 -22   30.16    0.77
   1  -1 -22   29.61    0.76
   1  -1 -21    1.02    0.32
  -1  -1  21    1.13    0.25
   1  -1 -20    7.26    0.68
  -1  -1  20    7.06    0.59
  -1  -1  20    7.45    0.61
   1  -1 -19    0.93    0.30
  -1  -1  19    0.77    0.22
  -1  -1  19    0.71    0.22
  -1  -1  18   53.92    1.57
   1  -1 -18   54.21    1.78
  -1  -1  18   51.46    1.57
   1  -1 -17    2.30    0.36
  -1  -1  17    2.99    0.35
  -1  -1  17    2.33    0.33
   1  -1 -17    2.42    0.39
  -1  -1  16   40.48    1.23
  -1  -1  16   37.78    1.24
   1  -1 -16   42.54    1.38
  -1  -1  16   39.87    1.16
   1  -1 -16   39.03    1.40
  -1  -1  15    2.17    0.30
  -1  -1  15    1.92    0.26
   1  -1 -15    2.04    0.31
  -1  -1  15    2.02    0.23
   1  -1 -15    2.10    0.35
  -1  -1  15    2.07    0.25
   1  -1 -14   48.72    1.47
  -1  -1  14   51.27    1.15
   1  -1 -14   51.39    1.42
  -1  -1  14   48.41    1.26
  -1  -1  14   49.35    1.33
  -1  -1  14   48.94    1.24
  -1  -1  13    7.45    0.40
   1  -1 -13    7.89    0.53
   1  -1 -13    7.77    0.55
  -1  -1  13    7.51    0.44
  -1  -1  13    7.95    0.40
  -1  -1  13    7.94    0.46
  -1  -1  12   47.08    1.13
  -1  -1  12   45.44    1.00
  -1  -1  12   45.57    1.10
   1  -1 -12   45.03    1.29
  -1  -1  12   44.35    1.04
   1  -1 -12   45.80    1.24
  -1  -1  11    9.60    0.47
   1  -1 -11    9.94    0.54
  -1  -1  11    9.89    0.46
  -1  -1  11    9.25    0.44
   1  -1 -11    9.20    0.56
  -1  -1  11    9.58    0.41
  -1  -1  10   20.94    0.63
   1  -1 -10   21.54    0.80
   1  -1 -10   21.65    0.75
  -1  -1  10   20.27    0.65
   1  -1  -9   27.91    0.89
   1  -1  -9   27.60    0.65
  -1  -1   9   27.22    0.76
   1  -1  -9   27.12    0.84
  -1  -1   9   28.00    0.71
   1  -1  -8    7.52    0.32
  -1  -1   8    8.24    0.39
  -1  -1   8    7.76    0.33
  -1  -1   8    7.87    0.31
   1  -1  -8    7.80    0.41
   1  -1  -8    7.49    0.43
   1  -1  -7   24.57    0.76
   1  -1  -7   24.15    0.63
  -1  -1   7   26.12    0.70
  -1  -1   7   23.64    0.56
  -1  -1   7   25.26    0.58
  -1  -1   6  148.36    1.93
   1  -1  -6  149.81    2.23
  -1  -1   6  147.85    1.91
   1  -1  -6  149.26    2.07
   1  -1  -6  150.23    1.67
  -1  -1   5   27.49    0.52
  -1  -1   5   26.85    0.57
   1  -1  -5   27.07    0.67
   1  -1  -5   26.38    0.43
   1  -1  -5   28.29    0.68
  -1  -1   4    0.08    0.04
   1  -1  -4    0.03    0.08
   1  -1  -4    0.08    0.04
   1  -1  -4    0.08    0.10
  -1  -1   4    0.02    0.05
  -1  -1   3   26.84    0.56
   1  -1  -3   28.70    0.68
   1  -1  -3   28.29    0.60
  -1  -1   3   27.33    0.42
  -1  -1   2  272.16    2.93
   1  -1  -2  277.34    3.20
   1  -1  -2  268.97    3.25
  -1  -1   2  284.64    3.24
   1  -1  -2  289.65    3.41
  -1  -1   1   12.43    0.39
   1  -1  -1   12.55    0.33
   1  -1  -1   13.99    0.45
   1  -1  -1   13.44    0.39
  -1  -1   0  210.12    2.59
   1  -1   0  205.02    2.34
   1  -1   0  200.60    2.64
  -1  -1   0  199.95    2.53
   1  -1   0  208.53    2.49
   1  -1   1   23.77    0.62
  -1  -1  -1   23.69    0.55
   1  -1   1   21.93    0.40
   1  -1   1   23.63    0.53
  -1  -1  -1   21.54    0.59
  -1  -1  -2  129.72    1.74
   1  -1   2  127.34    1.72
   1  -1   2  125.09    1.50
   1  -1   2  132.00    1.86
  -1  -1  -2  129.12    1.86
  -1  -1  -2  133.17    1.77
   1  -1   3   16.28    0.51
  -1  -1  -3   14.78    0.44
   1  -1   3   16.21    0.45
  -1  -1  -3   16.39    0.46
  -1  -1  -3   16.81    0.54
   1  -1   4  126.27    1.67
   1  -1   4  119.92    1.52
  -1  -1  -4  122.99    1.46
   1  -1   4  121.55    1.61
  -1  -1  -4  120.58    1.71
  -1  -1  -5    9.34    0.32
   1  -1   5   10.47    0.41
  -1  -1  -5    9.73    0.46
   1  -1   5   10.12    0.39
  -1  -1  -6   34.31    0.65
   1  -1   6   33.35    0.78
   1  -1   6   34.37    0.86
  -1  -1  -6   35.85    0.76
  -1  -1  -6   32.82    0.89
   1  -1   6   34.62    0.80
   1  -1   7   11.82    0.46
   1  -1   7   11.27    0.43
  -1  -1  -7   11.21    0.41
  -1  -1  -7   10.44    0.31
   1  -1   7   12.13    0.51
  -1  -1  -8   51.22    1.25
   1  -1   8   52.79    1.18
   1  -1   8   53.48    1.12
   1  -1   8   50.66    0.74
  -1  -1  -8   49.44    0.75
  -1  -1  -8   52.40    1.00
   1  -1   8   52.79    1.04
   1  -1   9   24.78    0.76
  -1  -1  -9   24.07    0.87
  -1  -1  -9   23.44    0.65
   1  -1   9   24.42    0.79
   1  -1   9   22.91    0.66
  -1  -1 -10   69.72    1.29
   1  -1  10   70.36    1.29
   1  -1  10   68.88    1.05
  -1  -1 -10   71.36    1.65
   1  -1  10   72.39    1.51
   1  -1  10   70.51    1.45
  -1  -1 -10   70.99    1.28
   1  -1  11   40.53    1.13
  -1  -1 -11   38.56    0.91
  -1  -1 -11   36.56    0.89
  -1  -1 -11   41.53    1.26
   1  -1  11   36.93    0.74
   1  -1  11   40.60    1.10
   1  -1  11   40.20    0.90
   1  -1  12   49.96    1.03
   1  -1  12   52.11    1.30
   1  -1  12   51.76    1.32
  -1  -1 -12   51.90    1.48
  -1  -1 -12   50.04    1.07
   1  -1  13   11.69    0.62
   1  -1  13   12.25    0.64
  -1  -1 -13   11.82    0.73
   1  -1  14   45.21    1.31
   1  -1  14   44.56    1.39
  -1  -1 -14   45.53    1.49
   1  -1  14   43.60    1.29
   1  -1  15   16.29    0.86
  -1  -1 -15   17.74    0.96
   1  -1  15   17.12    0.82
   1  -1  15   16.19    0.79
   1  -1  16    5.94    0.49
  -1  -1 -16    6.11    0.58
   1  -1  16    6.20    0.51
   1  -1  16    5.20    0.52
  -1  -1 -17   30.55    1.36
   1  -1  17   29.97    1.15
   1  -1  17   29.02    1.25
   1  -1  17   30.64    1.20
  -1  -1 -18   28.06    1.32
   1  -1  18   28.24    1.18
   1  -1  18   30.62    1.31
   1  -1  19   16.48    1.00
  -1  -1 -19   18.09    1.11
   1  -1  19   18.18    0.98
   1  -1  20   23.39    1.22
   1  -1  20   23.98    1.17
  -1  -1 -20   26.30    1.36
  -1  -1 -21   14.62    1.05
  -1  -1 -21   12.84    0.48
  -1  -1 -21   11.93    0.53
  -1  -1 -21   12.36    0.47
   1  -1  21   12.81    0.93
   1  -1  21   14.38    0.93
   1  -1  22   12.85    0.90
  -1  -1 -22   11.59    0.52
   1  -1  22   11.92    0.92
  -1  -1 -22   12.37    0.99
  -1  -1 -22   11.18    0.55
  -1  -1 -22   11.55    0.46
  -1  -1 -22   11.68    0.47
  -1  -1 -22   11.35    0.46
  -1  -1 -23    3.02    0.25
  -1  -1 -23    2.93    0.31
  -1  -1 -23    3.26    0.28
   1  -1  23    3.80    0.51
  -1  -1 -23    3.40    0.26
  -1  -1 -23    3.25    0.29
   1  -1  23    2.65    0.48
  -1  -1 -23    2.56    0.26
  -1  -1 -23    3.99    0.59
  -1  -1 -23    3.23    0.25
  -1  -1 -24   16.48    0.57
  -1  -1 -24   14.95    0.66
  -1  -1 -24   16.47    0.57
  -1  -1 -24   15.98    0.63
  -1  -1 -24   16.21    0.61
  -1  -1 -25    1.67    0.20
  -1  -1 -25    1.45    0.21
  -1  -1 -25    1.77    0.20
  -1  -1 -25    1.22    0.24
  -1  -1 -26    1.89    0.21
  -1  -1 -26    1.68    0.20
  -1  -1 -26    1.87    0.23
  -1  -1 -27    2.36    0.23
  -1  -1 -27    2.26    0.25
  -1  -1 -27    2.39    0.23
  -1  -1 -28    0.29    0.12
  -1  -1 -28    0.30    0.14
  -1  -1 -28    0.43    0.13
  -1  -1 -29    4.21    0.28
  -1  -1 -29    4.23    0.28
  -1  -1 -29    4.07    0.30
  -1  -1 -30    3.22    0.24
  -1  -1 -30    3.16    0.24
  -1  -1 -30    3.15    0.26
  -1  -1 -31    1.35    0.16
  -1  -1 -31    1.35    0.17
  -1  -1 -31    1.32    0.19
  -1  -1 -32    4.39    0.23
  -1  -1 -32    4.57    0.25
  -1  -1 -32    4.56    0.25
  -1  -1 -32    4.63    0.27
  -1  -1 -33    1.03    0.13
  -1  -1 -33    0.91    0.14
  -1  -1 -33    0.97    0.13
  -1  -1 -33    0.88    0.11
  -1  -1 -34    1.01    0.12
  -1  -1 -34    0.93    0.11
  -1  -1 -34    0.99    0.13
  -1  -1 -35    2.24    0.15
  -1  -1 -35    2.08    0.13
  -1  -1 -35    2.16    0.13
   1   0 -35    0.64    0.09
   1   0 -34    0.50    0.08
   1   0 -34    0.68    0.09
   1   0 -34    0.58    0.11
   1   0 -33    0.45    0.10
   1   0 -33    0.55    0.10
   1   0 -33    0.41    0.11
   1   0 -32    1.05    0.14
   1   0 -32    0.81    0.14
   1   0 -32    0.92    0.13
   1   0 -31    3.75    0.24
   1   0 -31    3.31    0.23
   1   0 -31    3.31    0.25
   1   0 -30    0.95    0.14
   1   0 -30    0.89    0.14
   1   0 -30    0.94    0.16
   1   0 -29    4.95    0.32
   1   0 -29    5.41    0.31
   1   0 -29    5.40    0.31
   1   0 -28    5.88    0.33
   1   0 -28    6.06    0.33
   1   0 -28    6.32    0.37
   1   0 -27    5.62    0.33
   1   0 -27    6.02    0.34
   1   0 -27    5.54    0.35
   1   0 -26   28.24    0.74
   1   0 -26   28.01    0.75
   1   0 -26   27.52    0.79
   1   0 -26   28.74    0.76
   1   0 -25    1.47    0.18
  -1   0  25    2.37    0.45
   1   0 -25    1.69    0.21
   1   0 -25    2.39    0.47
   1   0 -25    1.83    0.19
   1   0 -25    1.69    0.19
   1   0 -24    6.24    0.33
   1   0 -24    5.50    0.32
   1   0 -24    5.84    0.33
  -1   0  24    5.52    0.61
   1   0 -24    5.62    0.35
  -1   0  24    4.81    0.60
   1   0 -24    5.50    0.63
   1   0 -23   14.90    0.51
  -1   0  23   18.74    1.08
  -1   0  23   17.74    1.06
   1   0 -23   15.50    0.53
   1   0 -23   16.03    0.53
   1   0 -23   17.05    1.09
   1   0 -23   15.44    0.57
   1   0 -22   16.34    1.03
  -1   0  22   16.11    0.98
  -1   0  21   28.63    1.28
   1   0 -21   27.28    1.31
  -1   0  20    2.18    0.34
  -1   0  20    1.90    0.29
  -1   0  20    2.61    0.39
   1   0 -20    1.93    0.36
  -1   0  19   37.02    1.27
  -1   0  19   35.00    1.29
   1   0 -19   35.39    1.41
  -1   0  18   77.85    1.93
  -1   0  18   80.46    1.88
   1   0 -17   24.03    1.00
  -1   0  17   22.73    0.96
  -1   0  17   23.21    0.93
   1   0 -17   21.89    1.02
  -1   0  16   35.02    1.14
   1   0 -16   33.52    1.22
   1   0 -16   36.33    1.18
  -1   0  16   34.23    1.10
  -1   0  15   30.50    1.03
   1   0 -15   32.99    1.09
   1   0 -15   30.25    1.11
  -1   0  15   31.69    1.02
  -1   0  14   49.37    1.25
   1   0 -14   49.23    0.99
  -1   0  14   49.85    1.28
   1   0 -14   47.69    1.36
   1   0 -14   49.63    1.30
   1   0 -13    7.59    0.35
  -1   0  13    7.71    0.34
   1   0 -13    8.12    0.49
  -1   0  13    7.89    0.47
  -1   0  13    8.47    0.34
  -1   0  13    8.21    0.47
   1   0 -13    8.26    0.53
   1   0 -12  107.02    2.07
  -1   0  12  117.87    2.00
  -1   0  12  116.84    1.99
  -1   0  12  112.14    1.49
   1   0 -12  114.28    1.68
  -1   0  12  114.70    1.67
  -1   0  12  118.93    1.68
   1   0 -12  112.70    2.01
   1   0 -11   12.64    0.59
   1   0 -11   13.56    0.57
  -1   0  11   13.30    0.55
  -1   0  11   13.19    0.43
   1   0 -11   11.94    0.41
  -1   0  11   13.46    0.55
  -1   0  11   13.40    0.42
  -1   0  10   39.07    0.78
  -1   0  10   39.57    0.93
  -1   0  10   38.71    0.93
  -1   0  10   39.25    0.74
   1   0 -10   38.84    0.95
   1   0 -10   37.81    0.75
   1   0 -10   36.86    0.97
   1   0  -9   13.73    0.54
   1   0  -9   13.90    0.52
  -1   0   9   13.42    0.50
  -1   0   9   13.63    0.38
  -1   0   9   13.98    0.42
  -1   0   9   14.00    0.50
   1   0  -9   12.42    0.38
  -1   0   8   38.84    0.66
  -1   0   8   39.52    0.83
  -1   0   8   38.38    0.84
  -1   0   8   36.75    0.72
   1   0  -8   35.99    0.66
   1   0  -8   35.36    0.86
   1   0  -8   37.40    0.84
   1   0  -8   38.41    0.74
   1   0  -7    8.81    0.38
  -1   0   7    8.70    0.33
   1   0  -7    7.59    0.26
  -1   0   7    8.54    0.26
   1   0  -7    8.42    0.36
   1   0  -7    8.68    0.31
  -1   0   7    8.63    0.30
   1   0  -6  151.49    1.85
   1   0  -6  154.36    2.07
   1   0  -6  150.14    2.06
   1   0  -6  152.75    1.97
  -1   0   6  150.81    1.96
   1   0  -5    2.40    0.17
  -1   0   5    2.69    0.16
   1   0  -5    2.21    0.11
   1   0  -5    2.58    0.17
  -1   0   5    2.74    0.15
   1   0  -5    2.60    0.16
   1   0  -4   15.99    0.38
   1   0  -4   16.07    0.40
   1   0  -4   15.77    0.38
  -1   0   4   15.89    0.37
   1   0  -4   16.39    0.30
  -1   0   4   16.73    0.33
  -1   0   3    0.67    0.08
  -1   0   3    0.57    0.05
   1   0  -3    0.70    0.07
   1   0  -3    0.68    0.08
   1   0  -3    0.63    0.05
  -1   0   3    0.65    0.05
   1   0  -3    0.67    0.08
   1   0  -2    5.07    0.13
  -1   0   2    5.40    0.14
  -1   0   2    5.48    0.17
   1   0  -2    5.48    0.14
  -1   0   2    5.33    0.18
   1   0   1    0.45    0.06
   1   0   1    0.50    0.07
  -1   0  -1    0.43    0.05
  -1   0  -1    0.41    0.06
   1   0   1    0.44    0.04
  -1   0  -1    0.34    0.06
  -1   0  -1    0.49    0.06
   1   0   2   58.60    0.78
   1   0   2   58.36    0.89
   1   0   2   58.98    0.80
  -1   0  -2   60.22    0.87
  -1   0  -2   57.59    0.87
  -1   0  -2   61.00    0.85
  -1   0  -2   60.27    0.73
   1   0   3    1.28    0.12
   1   0   3    1.19    0.12
  -1   0  -3    1.03    0.11
   1   0   3    1.32    0.08
  -1   0  -3    1.24    0.12
   1   0   3    1.13    0.09
  -1   0  -4  107.45    1.57
  -1   0  -4  115.02    1.53
  -1   0  -4  114.38    1.51
   1   0   4  110.60    1.45
   1   0   4  111.68    1.55
   1   0   4  112.39    1.60
   1   0   4  110.95    1.29
  -1   0  -5    2.23    0.19
   1   0   5    2.39    0.21
  -1   0  -5    2.41    0.18
   1   0   5    2.02    0.08
   1   0   5    2.47    0.19
  -1   0  -5    2.46    0.18
   1   0   5    2.09    0.16
   1   0   6   49.85    1.02
   1   0   6   51.58    0.89
  -1   0  -6   50.11    0.97
   1   0   6   50.76    0.96
   1   0   7    0.70    0.13
   1   0   7    0.63    0.15
  -1   0  -7    0.62    0.13
   1   0   7    0.72    0.12
   1   0   8   13.91    0.56
  -1   0  -8   13.88    0.50
   1   0   8   13.87    0.49
   1   0   8   13.30    0.45
   1   0   9    0.05    0.09
  -1   0  -9   -0.03    0.13
   1   0   9    0.03    0.14
   1   0   9    0.08    0.10
  -1   0  -9    0.07    0.11
   1   0  10   15.29    0.56
  -1   0 -10   15.34    0.57
   1   0  10   15.13    0.64
  -1   0 -10   15.20    0.67
   1   0  10   15.50    0.54
   1   0  11    4.25    0.30
  -1   0 -11    3.76    0.31
   1   0  11    3.99    0.31
  -1   0 -11    4.17    0.38
   1   0  11    4.05    0.37
   1   0  12   35.95    0.96
   1   0  12   36.13    0.94
  -1   0 -12   34.90    0.94
   1   0  12   34.74    1.10
  -1   0 -12   35.00    1.14
   1   0  13    1.79    0.23
   1   0  13    1.85    0.23
  -1   0 -13    2.08    0.32
  -1   0 -13    1.80    0.23
   1   0  13    1.80    0.29
  -1   0 -14    6.81    0.55
   1   0  14    6.24    0.50
  -1   0 -14    6.78    0.42
   1   0  14    6.67    0.43
   1   0  14    6.69    0.49
   1   0  14    6.43    0.42
   1   0  15    3.81    0.40
   1   0  15    3.74    0.34
   1   0  15    3.79    0.42
  -1   0 -15    3.50    0.32
   1   0  15    3.25    0.32
  -1   0 -15    3.53    0.42
  -1   0 -16    0.18    0.16
   1   0  16    0.16    0.18
  -1   0 -16    0.22    0.12
   1   0  16    0.21    0.12
   1   0  16    0.13    0.17
   1   0  17    6.49    0.58
   1   0  17    5.85    0.45
  -1   0 -17    6.25    0.60
   1   0  17    6.37    0.55
  -1   0 -18    6.69    0.63
   1   0  18    6.29    0.59
   1   0  18    6.28    0.56
  -1   0 -19    1.32    0.34
   1   0  19    1.45    0.31
   1   0  19    1.40    0.30
   1   0  20   28.87    1.29
   1   0  20   27.59    1.30
  -1   0 -20   28.39    1.37
  -1   0 -21   10.49    0.87
   1   0  21    9.88    0.78
   1   0  21   10.28    0.82
   1   0  22    8.71    0.75
  -1   0 -22    6.22    0.36
   1   0  22    8.30    0.75
  -1   0 -22    9.95    0.86
  -1   0 -22    7.01    0.35
  -1   0 -22    7.10    0.35
  -1   0 -23   22.13    0.65
  -1   0 -23   22.61    1.33
  -1   0 -23   21.31    0.69
  -1   0 -23   21.64    0.65
   1   0  23   22.90    1.25
   1   0  23   20.09    1.21
  -1   0 -24    8.72    0.40
  -1   0 -24    8.95    0.44
  -1   0 -24    9.07    0.41
  -1   0 -25   21.81    0.71
  -1   0 -25   21.67    0.66
  -1   0 -25   21.52    0.66
  -1   0 -26    0.52    0.13
  -1   0 -26    0.51    0.13
  -1   0 -26    0.58    0.15
  -1   0 -27   11.03    0.50
  -1   0 -27   11.86    0.47
  -1   0 -27   12.32    0.48
  -1   0 -28    3.83    0.27
  -1   0 -28    3.68    0.26
  -1   0 -28    3.84    0.29
  -1   0 -29   12.25    0.50
  -1   0 -29   12.05    0.46
  -1   0 -29   11.91    0.45
  -1   0 -30    1.85    0.21
  -1   0 -30    1.68    0.18
  -1   0 -30    1.73    0.18
  -1   0 -31    6.36    0.30
  -1   0 -31    6.35    0.33
  -1   0 -31    6.40    0.30
  -1   0 -32    2.45    0.18
  -1   0 -32    2.31    0.18
  -1   0 -32    2.28    0.20
  -1   0 -33    5.03    0.23
  -1   0 -33    5.40    0.24
  -1   0 -33    5.16    0.26
  -1   0 -34    3.62    0.17
  -1   0 -34    3.61    0.17
  -1   0 -34    3.75    0.20
  -1   0 -35    2.26    0.14
   1   1 -32    1.43    0.15
   1   1 -31    9.39    0.38
   1   1 -30    2.76    0.22
   1   1 -29    7.59    0.37
   1   1 -28    1.21    0.18
   1   1 -27    9.90    0.45
   1   1 -26    6.58    0.36
   1   1 -25    8.48    0.42
  -1   1  24    9.25    0.84
   1   1 -24    8.76    0.77
   1   1 -24    7.57    0.39
  -1   1  24    9.05    0.80
  -1   1  23    8.06    0.74
   1   1 -23    7.53    0.38
  -1   1  23    8.32    0.77
   1   1 -23    8.46    0.76
   1   1 -22   23.36    1.22
  -1   1  22   23.60    1.26
  -1   1  22   24.26    1.23
   1   1 -21    1.62    0.35
  -1   1  21    1.28    0.32
  -1   1  20    7.24    0.62
   1   1 -20    7.53    0.65
  -1   1  20    6.65    0.61
  -1   1  19    0.35    0.19
   1   1 -19    0.62    0.22
  -1   1  19    0.43    0.20
  -1   1  18   48.89    1.54
  -1   1  18   49.78    1.60
   1   1 -18   51.91    1.64
   1   1 -17    2.61    0.31
   1   1 -17    2.68    0.37
  -1   1  17    2.35    0.34
  -1   1  17    2.49    0.37
   1   1 -16   42.61    1.37
  -1   1  16   43.30    1.40
   1   1 -16   44.77    1.23
  -1   1  16   42.76    1.34
  -1   1  15    2.33    0.32
   1   1 -15    2.34    0.28
  -1   1  15    2.22    0.32
   1   1 -15    2.62    0.34
   1   1 -14   47.36    1.21
   1   1 -14   49.08    1.19
  -1   1  14   48.64    1.33
   1   1 -14   46.51    1.06
  -1   1  14   48.41    1.38
   1   1 -14   47.12    1.34
   1   1 -13    9.32    0.48
   1   1 -13    8.72    0.43
   1   1 -13    9.14    0.55
  -1   1  13    9.30    0.57
   1   1 -13    8.89    0.50
  -1   1  13    9.13    0.54
   1   1 -12   45.67    1.05
   1   1 -12   47.79    1.24
  -1   1  12   50.47    1.32
  -1   1  12   48.66    1.24
   1   1 -12   49.28    1.10
   1   1 -12   47.84    1.16
  -1   1  12   49.52    0.93
  -1   1  11    9.74    0.37
  -1   1  11   10.90    0.54
  -1   1  11   10.32    0.56
   1   1 -11   10.38    0.46
   1   1 -11    9.85    0.52
   1   1 -11   10.46    0.45
   1   1 -11   10.39    0.50
   1   1 -10   19.05    0.57
   1   1 -10   18.18    0.67
   1   1 -10   18.99    0.65
  -1   1  10   19.85    0.69
  -1   1  10   18.90    0.72
   1   1 -10   18.55    0.60
  -1   1  10   20.12    0.54
   1   1  -9   25.74    0.65
  -1   1   9   26.68    0.65
   1   1  -9   26.48    0.73
  -1   1   9   27.56    0.80
  -1   1   9   27.11    0.85
   1   1  -9   25.95    0.76
   1   1  -9   27.78    0.80
   1   1  -8    8.42    0.40
   1   1  -8    8.83    0.41
  -1   1   8    8.62    0.41
  -1   1   8    8.95    0.35
   1   1  -8    8.12    0.32
  -1   1   8    8.58    0.44
   1   1  -8    8.43    0.39
  -1   1   7   25.82    0.71
   1   1  -7   23.43    0.54
   1   1  -7   25.50    0.69
   1   1  -7   25.11    0.69
   1   1  -7   23.99    0.68
  -1   1   7   25.74    0.62
   1   1  -6  147.92    2.12
   1   1  -6  147.86    1.87
   1   1  -6  149.21    2.15
  -1   1   6  155.38    2.06
  -1   1   6  154.48    2.15
   1   1  -6  151.13    2.09
  -1   1   5   27.87    0.69
  -1   1   5   27.85    0.67
   1   1  -5   26.89    0.50
   1   1  -5   27.65    0.72
  -1   1   4    0.12    0.09
  -1   1   4    0.21    0.10
  -1   1   4    0.18    0.10
   1   1  -4    0.19    0.10
   1   1  -4    0.18    0.04
  -1   1   4    0.17    0.04
  -1   1   3   27.12    0.63
  -1   1   3   24.57    0.46
   1   1  -3   25.17    0.43
  -1   1   3   27.95    0.64
  -1   1   3   26.71    0.63
   1   1  -3   27.12    0.68
  -1   1   3   25.77    0.62
  -1   1   2  272.25    3.27
   1   1  -2  276.37    3.24
  -1   1   2  276.00    3.25
  -1   1   2  263.29    3.19
  -1   1   2  271.04    3.07
  -1   1   2  273.39    3.20
  -1   1   1   13.70    0.42
  -1   1   1   11.64    0.34
  -1   1   1   13.05    0.37
   1   1  -1   13.54    0.41
  -1   1   1   11.73    0.34
   1   1  -1   12.37    0.38
   1   1  -1   13.08    0.39
   1   1   0  210.53    2.73
  -1   1   0  220.37    2.57
   1   1   0  212.67    2.61
  -1   1   0  211.42    2.61
  -1   1   0  209.23    2.48
   1   1   0  213.13    2.65
   1   1   0  223.05    2.68
   1   1   1   19.84    0.57
   1   1   1   22.27    0.57
  -1   1  -1   21.70    0.56
   1   1   1   24.88    0.54
   1   1   1   24.16    0.59
  -1   1  -1   20.34    0.39
  -1   1  -1   23.75    0.50
   1   1   2  112.03    1.66
   1   1   2  119.10    1.71
  -1   1  -2  117.05    1.66
  -1   1  -2  114.59    1.31
  -1   1  -2  115.44    1.54
   1   1   3   14.62    0.46
  -1   1  -3   13.91    0.46
  -1   1  -3   15.52    0.42
   1   1   4  113.99    1.62
  -1   1  -4  114.33    1.55
   1   1   4  107.55    1.61
  -1   1  -4  106.59    1.62
   1   1   4  113.17    1.74
  -1   1  -4  107.07    1.61
   1   1   5   11.13    0.47
  -1   1  -5    9.80    0.38
   1   1   5   10.97    0.40
   1   1   5    9.60    0.37
   1   1   6   35.08    0.77
   1   1   6   34.14    0.74
  -1   1  -6   34.56    0.75
   1   1   6   35.38    0.90
  -1   1  -6   35.75    0.89
  -1   1  -7   11.29    0.51
   1   1   7   11.46    0.50
   1   1   7    9.46    0.38
   1   1   7   11.67    0.43
  -1   1  -7   10.50    0.50
   1   1   7   11.98    0.54
  -1   1  -7    9.96    0.38
   1   1   8   58.51    1.11
  -1   1  -8   60.92    1.30
  -1   1  -8   58.25    1.30
   1   1   8   57.40    1.31
   1   1   8   56.35    1.01
  -1   1  -8   58.34    1.03
   1   1   8   58.68    1.27
  -1   1  -9   23.03    0.59
  -1   1  -9   25.60    0.82
   1   1   9   24.97    0.86
   1   1   9   25.33    0.82
  -1   1  -9   24.06    0.84
   1   1   9   24.59    0.67
   1   1  10   71.22    1.52
  -1   1 -10   67.92    1.11
  -1   1 -10   68.88    1.48
  -1   1 -10   65.73    1.53
   1   1  10   71.66    1.58
   1   1  10   66.38    1.11
   1   1  10   68.61    1.28
  -1   1 -11   38.20    0.75
   1   1  11   42.18    1.23
   1   1  11   40.41    0.95
  -1   1 -11   41.47    1.21
  -1   1 -11   41.75    1.16
   1   1  11   43.51    1.18
  -1   1 -12   53.60    1.37
   1   1  12   54.93    1.40
  -1   1 -12   53.97    1.46
   1   1  12   55.67    1.15
   1   1  12   55.15    1.47
   1   1  13   12.49    0.66
  -1   1 -13   12.88    0.66
  -1   1 -13   12.19    0.70
   1   1  13   11.74    0.69
   1   1  14   42.24    1.29
  -1   1 -14   42.17    1.26
   1   1  14   42.38    1.37
  -1   1 -14   38.78    1.32
   1   1  15   16.31    0.82
  -1   1 -15   16.04    0.77
   1   1  15   16.05    0.86
  -1   1 -15   16.38    0.88
   1   1  16    5.39    0.48
  -1   1 -16    5.33    0.54
  -1   1 -16    5.08    0.45
   1   1  16    5.30    0.52
  -1   1 -17   30.87    1.13
   1   1  17   29.64    1.18
   1   1  17   29.00    1.25
  -1   1 -17   29.38    1.28
   1   1  18   29.12    1.20
  -1   1 -18   32.43    1.39
  -1   1 -18   30.69    1.15
   1   1  18   29.20    1.29
   1   1  19   16.65    0.94
  -1   1 -19   16.57    1.02
   1   1  19   15.26    0.97
   1   1  19   16.81    0.98
   1   1  20   22.31    1.19
  -1   1 -20   24.30    1.26
   1   1  20   24.55    1.16
   1   1  20   24.19    1.21
   1   1  21   13.94    0.90
   1   1  21   13.72    0.94
  -1   1 -21   13.45    0.97
   1   1  21   13.44    0.95
  -1   1 -22   10.89    0.90
   1   1  22   11.87    0.89
  -1   1 -22    9.81    0.45
   1   1  22   10.46    0.86
   1   1  23    3.06    0.51
   1   1  23    3.37    0.51
  -1   1 -23    2.40    0.24
  -1   1 -23    2.55    0.46
  -1   1 -24   14.24    0.56
  -1   1 -25    1.76    0.22
  -1   1 -26    1.92    0.22
  -1   1 -27    2.34    0.24
  -1   1 -27    1.83    0.19
  -1   1 -28    0.47    0.14
  -1   1 -29    3.57    0.27
  -1   1 -30    4.07    0.27
  -1   1 -31    1.42    0.17
  -1   1 -32    4.41    0.24
  -1   1 -33    0.89    0.12
  -1   1 -34    0.80    0.10
  -1   2  33    0.50    0.09
  -1   2  31    1.25    0.15
  -1   2  30   16.29    0.54
  -1   2  23    1.30    0.37
  -1   2  22   15.02    1.05
  -1   2  22   15.84    1.09
  -1   2  21    0.23    0.18
  -1   2  21    0.05    0.21
   1   2 -20    8.25    0.71
  -1   2  20    8.48    0.76
  -1   2  20    8.07    0.76
  -1   2  20    7.23    0.67
   1   2 -19    6.81    0.59
  -1   2  19    6.02    0.64
  -1   2  19    6.21    0.60
  -1   2  19    6.32    0.65
   1   2 -19    6.00    0.59
   1   2 -18   17.85    0.93
  -1   2  18   16.35    0.94
   1   2 -18   18.37    0.99
  -1   2  18   18.69    1.07
  -1   2  18   17.08    1.02
   1   2 -17    1.54    0.30
   1   2 -17    1.91    0.34
  -1   2  17    1.22    0.32
  -1   2  17    1.28    0.30
  -1   2  17    1.13    0.30
  -1   2  16    0.23    0.19
   1   2 -16    0.31    0.17
  -1   2  16    0.35    0.20
  -1   2  16    0.34    0.20
   1   2 -16    0.17    0.17
  -1   2  15    8.44    0.66
   1   2 -15    8.03    0.59
  -1   2  15    7.59    0.61
   1   2 -15    8.70    0.62
  -1   2  15    8.65    0.66
  -1   2  14   19.72    0.95
   1   2 -14   20.28    0.82
  -1   2  14   20.50    0.98
  -1   2  14   18.76    0.90
   1   2 -14   20.16    0.91
   1   2 -14   21.05    0.93
  -1   2  13    9.62    0.64
  -1   2  13    9.53    0.66
   1   2 -13    9.22    0.60
   1   2 -13    8.88    0.54
  -1   2  13    8.90    0.61
  -1   2  12   77.30    1.52
  -1   2  12   83.33    1.98
  -1   2  12   80.90    1.89
   1   2 -12   80.76    1.77
   1   2 -12   81.90    1.85
  -1   2  12   79.86    1.87
   1   2 -11    2.20    0.28
  -1   2  11    2.28    0.33
  -1   2  11    2.35    0.32
   1   2 -11    2.35    0.30
  -1   2  11    2.18    0.24
  -1   2  11    1.97    0.30
   1   2 -10  111.80    2.15
  -1   2  10  109.55    2.14
  -1   2  10  107.02    1.89
  -1   2  10  109.49    2.22
   1   2 -10  110.64    2.14
  -1   2  10  109.77    2.16
  -1   2   9   17.11    0.65
  -1   2   9   18.06    0.77
   1   2  -9   17.68    0.76
   1   2  -9   18.48    0.77
  -1   2   9   18.22    0.80
  -1   2   9   19.05    0.77
   1   2  -8   77.18    1.69
  -1   2   8   78.28    1.71
   1   2  -8   78.82    1.66
  -1   2   8   76.52    1.51
  -1   2   8   78.36    1.63
  -1   2   8   78.06    1.67
  -1   2   7   10.78    0.51
  -1   2   7   10.79    0.57
   1   2  -7   10.72    0.56
  -1   2   7   10.30    0.55
   1   2  -7   10.54    0.58
  -1   2   7   11.37    0.55
   1   2  -6  105.36    2.01
  -1   2   6  103.34    1.93
  -1   2   6  102.05    1.83
  -1   2   6  100.96    1.91
  -1   2   6  104.44    1.84
   1   2  -6  104.53    1.91
  -1   2   5    5.76    0.40
  -1   2   5    5.93    0.39
  -1   2   5    5.90    0.40
   1   2  -5    6.67    0.42
   1   2  -5    5.62    0.43
  -1   2   5    5.95    0.28
  -1   2   5    5.59    0.36
  -1   2   4   53.49    1.20
   1   2  -4   50.46    1.04
  -1   2   4   53.63    1.21
  -1   2   4   54.48    1.26
  -1   2   4   55.86    1.01
   1   2  -4   53.66    1.33
  -1   2   4   53.86    1.13
   1   2  -4   54.26    1.22
   1   2  -3   15.74    0.70
  -1   2   3   17.34    0.53
  -1   2   3   16.48    0.62
  -1   2   3   17.38    0.67
  -1   2   3   17.01    0.65
   1   2  -3   16.80    0.56
   1   2  -3   17.47    0.64
  -1   2   3   16.94    0.57
   1   2  -2  127.16    1.90
  -1   2   2  130.86    2.10
  -1   2   2  128.62    2.08
  -1   2   2  131.12    1.85
   1   2  -2  128.74    2.00
   1   2  -2  127.34    2.18
  -1   2   2  130.91    1.86
  -1   2   2  128.96    1.93
  -1   2   1   22.63    0.67
   1   2  -1   23.70    0.72
   1   2  -1   22.10    0.69
   1   2  -1   23.82    0.78
  -1   2   1   23.03    0.78
   1   2  -1   20.92    0.81
   1   2  -1   22.71    0.44
  -1   2   1   23.20    0.63
  -1   2   1   23.26    0.67
  -1   2   0   24.41    0.71
   1   2   0   24.74    0.74
   1   2   0   26.10    0.53
  -1   2   0   24.88    0.64
   1   2   0   25.78    0.81
   1   2   0   27.13    0.75
   1   2   0   23.84    0.84
  -1   2   0   25.25    0.81
  -1   2   0   24.47    0.65
  -1   2  -1   63.34    1.29
  -1   2  -1   64.08    1.12
   1   2   1   65.72    1.41
   1   2   1   64.34    1.32
   1   2   1   64.40    1.06
  -1   2  -1   62.29    1.11
   1   2   1   65.81    1.27
  -1   2  -1   62.46    1.38
  -1   2  -2   33.26    0.73
  -1   2  -2   33.83    0.91
   1   2   2   35.08    0.98
  -1   2  -2   33.13    1.02
  -1   2  -2   33.18    0.69
  -1   2  -2   34.17    0.97
   1   2   2   36.78    0.87
   1   2   2   36.40    0.95
   1   2   2   33.43    1.00
  -1   2  -3   42.76    1.08
   1   2   3   40.58    1.12
  -1   2  -3   41.93    0.83
   1   2   3   42.33    1.09
  -1   2  -3   41.33    1.16
  -1   2  -3   39.63    0.73
   1   2   3   43.24    1.13
   1   2   4   36.03    1.03
  -1   2  -4   33.99    1.03
  -1   2  -4   35.11    0.74
   1   2   4   35.37    1.00
   1   2   4   33.54    1.00
  -1   2  -4   35.50    0.99
   1   2   5   23.82    0.85
  -1   2  -5   26.31    0.63
   1   2   5   25.78    0.90
   1   2   5   23.16    0.84
  -1   2  -5   26.48    0.88
  -1   2  -5   25.22    0.88
   1   2   6   13.99    0.63
  -1   2  -6   14.59    0.66
   1   2   6   14.52    0.68
  -1   2  -6   13.72    0.64
   1   2   6   14.05    0.65
  -1   2  -7    5.56    0.42
   1   2   7    5.74    0.41
   1   2   7    6.22    0.47
   1   2   7    6.54    0.47
  -1   2  -7    6.10    0.45
  -1   2  -8   85.64    1.76
   1   2   8   85.32    1.89
   1   2   8   83.81    1.73
  -1   2  -9   30.78    1.07
  -1   2  -9   27.86    0.93
   1   2   9   29.51    1.07
   1   2   9   26.74    0.91
   1   2   9   28.49    1.05
  -1   2 -10   71.01    1.73
  -1   2 -10   69.94    1.73
   1   2  10   70.89    1.75
   1   2  10   70.52    1.77
  -1   2 -10   68.65    1.52
   1   2  10   67.28    1.50
   1   2  11   30.69    1.16
  -1   2 -11   29.98    1.11
  -1   2 -11   29.79    0.95
   1   2  11   27.40    0.91
   1   2  11   31.24    1.15
  -1   2 -11   31.24    1.14
   1   2  12   19.43    0.92
   1   2  12   20.58    0.96
  -1   2 -12   20.46    0.94
  -1   2 -12   19.40    0.73
  -1   2 -12   20.59    0.93
   1   2  13   11.64    0.74
   1   2  13   11.55    0.76
  -1   2 -13   12.12    0.73
  -1   2 -13   12.45    0.77
   1   2  14   17.36    0.94
   1   2  14   17.60    0.94
  -1   2 -14   18.43    0.92
  -1   2 -14   17.92    0.94
  -1   2 -15    8.39    0.67
   1   2  15    7.51    0.65
  -1   2 -15    8.21    0.64
   1   2  15    7.39    0.64
  -1   2 -16   41.10    1.46
   1   2  16   40.45    1.55
  -1   2 -16   40.26    1.52
   1   2  16   40.14    1.52
  -1   2 -17    0.35    0.24
  -1   2 -17    0.25    0.17
   1   2  17    0.68    0.27
   1   2  17    0.54    0.23
  -1   2 -18   31.74    1.33
  -1   2 -18   30.42    1.39
   1   2  18   29.74    1.37
   1   2  18   30.36    1.41
  -1   2 -19    2.13    0.37
   1   2  19    1.66    0.37
   1   2  19    1.61    0.36
  -1   2 -19    2.08    0.40
  -1   2 -20    9.47    0.42
  -1   2 -20    9.33    0.82
  -1   2 -20   11.35    0.81
  -1   2 -20    9.11    0.40
   1   2  20    9.58    0.81
  -1   2 -20    9.43    0.42
   1   2  20    8.94    0.80
  -1   2 -21    4.85    0.29
   1   2  21    4.77    0.57
   1   2  21    3.87    0.57
   1   2  21    5.27    0.63
  -1   2 -21    4.43    0.31
  -1   2 -21    4.41    0.30
  -1   2 -21    5.46    0.66
   1   2  22    4.95    0.65
  -1   2 -22    5.86    0.35
  -1   2 -22    5.59    0.31
   1   2  22    5.84    0.67
   1   2  22    6.25    0.66
  -1   2 -22    5.91    0.68
  -1   2 -22    6.05    0.35
  -1   2 -23    3.58    0.28
  -1   2 -23    3.73    0.28
  -1   2 -23    3.93    0.27
  -1   2 -24   10.64    0.43
  -1   2 -24   10.88    0.46
  -1   2 -24   11.18    0.48
  -1   2 -25    8.20    0.39
  -1   2 -25    8.10    0.41
  -1   2 -26    1.44    0.19
  -1   2 -26    1.48    0.17
  -1   2 -27    3.12    0.24
   1   2  27    3.44    0.27
  -1   2 -27    3.19    0.25
  -1   2 -28    3.82    0.24
   1   2  28    3.87    0.27
  -1   2 -28    3.79    0.26
  -1   2 -29    3.33    0.23
  -1   2 -29    3.12    0.21
  -1   2 -30    0.90    0.13
   1   2  31    1.62    0.13
   1   2  31    1.63    0.16
  -1   2 -31    1.73    0.15
   1   2  32    0.74    0.10
  -1   3  33    0.56    0.09
  -1   3  32    1.12    0.13
  -1   3  32    1.27    0.12
  -1   3  31    0.88    0.13
  -1   3  30    3.40    0.24
  -1   3  29    0.87    0.17
  -1   3  28   13.36    0.46
  -1   3  27    0.28    0.12
  -1   3  27    0.19    0.09
   1   3 -26    5.59    0.29
  -1   3  26    5.72    0.34
  -1   3  26    5.99    0.32
  -1   3  25    0.66    0.14
   1   3 -25    0.74    0.13
   1   3 -25    0.73    0.13
  -1   3  25    0.74    0.16
  -1   3  24   13.61    0.52
  -1   3  24   13.50    0.55
   1   3 -24   13.08    0.46
   1   3 -24   12.20    0.46
   1   3 -23    2.78    0.22
   1   3 -23    2.65    0.23
  -1   3  23    3.18    0.25
  -1   3  23    3.16    0.26
   1   3 -22   28.33    0.74
  -1   3  22   29.52    0.78
   1   3 -22   28.30    0.76
  -1   3  22   30.86    0.82
  -1   3  21    9.11    0.42
   1   3 -21    8.16    0.40
   1   3 -21    8.58    0.39
  -1   3  20    8.45    0.40
  -1   3  20    7.17    0.75
   1   3 -20    7.75    0.37
  -1   3  20    8.04    0.80
   1   3 -20    7.42    0.37
   1   3 -20    8.15    0.38
   1   3 -20    8.91    0.77
   1   3 -19    9.74    0.43
   1   3 -19   11.00    0.45
   1   3 -19   13.10    0.93
  -1   3  19   11.18    0.94
   1   3 -19   10.95    0.45
  -1   3  19   10.90    0.88
  -1   3  19   11.68    0.48
  -1   3  19   11.35    0.93
   1   3 -18   50.95    1.05
   1   3 -18   53.36    1.88
   1   3 -18   49.96    1.04
  -1   3  18   53.58    2.04
  -1   3  18   49.69    1.85
   1   3 -18   48.28    1.02
  -1   3  18   53.12    1.10
  -1   3  18   50.95    1.91
  -1   3  17   13.63    1.00
   1   3 -17   14.32    0.94
  -1   3  17   14.44    0.99
  -1   3  17   12.12    0.90
  -1   3  16   25.84    1.27
  -1   3  16   26.30    1.34
   1   3 -16   27.91    1.29
  -1   3  16   24.05    1.23
  -1   3  15   18.68    1.05
   1   3 -15   20.38    1.10
  -1   3  15   20.27    1.16
  -1   3  15   17.46    1.03
  -1   3  14    3.31    0.44
  -1   3  14    3.53    0.46
  -1   3  14    3.99    0.51
   1   3 -14    3.71    0.43
   1   3 -14    3.97    0.49
   1   3 -13   29.36    1.27
  -1   3  13   26.40    1.22
   1   3 -13   28.74    1.21
  -1   3  13   25.95    1.20
  -1   3  13   29.98    1.25
  -1   3  13   28.65    1.31
  -1   3  12   25.56    1.19
  -1   3  12   26.29    1.17
   1   3 -12   26.44    1.14
  -1   3  12   23.88    1.08
  -1   3  12   22.52    1.10
   1   3 -12   26.86    1.16
   1   3 -11   29.87    1.22
  -1   3  11   26.18    1.18
  -1   3  11   27.60    1.14
  -1   3  11   27.37    1.19
  -1   3  11   30.02    1.27
   1   3 -11   29.51    1.22
  -1   3  10    4.85    0.49
   1   3 -10    4.35    0.46
  -1   3  10    3.80    0.46
  -1   3  10    4.68    0.49
   1   3 -10    4.73    0.49
  -1   3  10    4.12    0.42
  -1   3   9   15.98    0.80
  -1   3   9   14.81    0.84
   1   3  -9   17.68    0.90
   1   3  -9   15.90    0.89
  -1   3   9   15.41    0.89
  -1   3   9   17.39    0.91
  -1   3   8   23.07    1.02
  -1   3   8   23.06    1.02
  -1   3   8   22.67    1.07
  -1   3   8   23.23    0.93
   1   3  -8   24.16    1.02
   1   3  -8   24.42    1.09
  -1   3   7   16.99    0.93
  -1   3   7   18.49    0.91
  -1   3   7   17.57    0.78
   1   3  -7   19.36    0.90
  -1   3   7   19.66    0.91
   1   3  -7   18.52    0.95
  -1   3   6   80.08    1.96
   1   3  -6   81.19    1.91
  -1   3   6   78.55    1.73
  -1   3   6   77.40    1.87
   1   3  -6   80.31    2.06
  -1   3   6   76.66    2.06
  -1   3   5   35.19    1.23
  -1   3   5   33.95    1.32
   1   3  -5   36.58    1.21
   1   3  -5   34.24    1.31
  -1   3   5   37.46    0.98
  -1   3   5   34.13    1.04
  -1   3   5   36.02    1.19
   1   3  -4   41.33    1.42
  -1   3   4   40.63    1.32
  -1   3   4   40.15    1.42
   1   3  -4   42.62    1.28
  -1   3   4   41.95    1.07
   1   3  -4   40.42    1.06
  -1   3   4   41.54    1.11
  -1   3   4   40.28    1.21
   1   3  -3   25.22    0.94
   1   3  -3   23.34    1.06
  -1   3   3   24.08    0.89
  -1   3   3   24.49    0.81
   1   3  -3   22.27    0.80
  -1   3   3   22.47    1.05
  -1   3   3   24.01    0.81
   1   3  -2   17.46    0.77
  -1   3   2   17.26    0.70
   1   3  -2   17.15    0.90
  -1   3   2   16.71    0.90
   1   3  -2   16.67    0.70
  -1   3   2   17.19    0.65
  -1   3   2   17.98    0.73
   1   3  -1    6.76    0.47
  -1   3   1    5.79    0.55
  -1   3   1    6.52    0.45
   1   3  -1    6.66    0.58
   1   3  -1    6.60    0.45
  -1   3   1    6.24    0.42
  -1   3   1    5.95    0.37
  -1   3   0   16.50    0.58
  -1   3   0   16.72    0.89
  -1   3   0   16.31    0.65
  -1   3   0   17.20    0.72
   1   3   0   16.25    0.86
   1   3   0   17.79    0.75
   1   3   0   18.02    0.76
  -1   3  -1   10.10    0.49
  -1   3  -1   10.22    0.71
   1   3   1   11.18    0.68
  -1   3  -1    9.98    0.43
   1   3   1   11.25    0.59
   1   3   1   10.28    0.70
  -1   3  -1   11.14    0.61
   1   3   1   10.60    0.60
   1   3   2    0.20    0.14
   1   3   2    0.25    0.16
  -1   3  -2   -0.08    0.23
  -1   3  -2    0.13    0.09
   1   3   2    0.21    0.19
  -1   3  -2    0.08    0.15
   1   3   2    0.08    0.18
   1   3   2    0.16    0.07
  -1   3  -3   11.11    0.63
   1   3   3   10.72    0.68
  -1   3  -3   10.99    0.74
   1   3   3   10.69    0.48
   1   3   3   11.38    0.66
   1   3   3   10.59    0.71
   1   3   4    4.38    0.45
   1   3   4    4.04    0.45
  -1   3  -4    4.02    0.46
  -1   3  -4    4.08    0.41
   1   3   4    4.53    0.33
   1   3   4    4.07    0.41
  -1   3  -5   10.97    0.67
   1   3   5   10.72    0.54
   1   3   5   11.33    0.72
   1   3   5   10.01    0.69
  -1   3  -5    9.33    0.69
   1   3   5   10.49    0.66
   1   3   6   23.02    1.00
   1   3   6   22.59    1.02
   1   3   6   23.83    0.84
   1   3   6   22.58    1.02
  -1   3  -6   22.34    0.97
  -1   3  -6   21.62    1.02
   1   3   7    0.84    0.25
  -1   3  -7    0.82    0.23
  -1   3  -7    0.68    0.24
   1   3   7    1.16    0.21
   1   3   7    1.02    0.25
   1   3   7    1.02    0.29
  -1   3  -8    9.19    0.65
   1   3   8    8.63    0.55
   1   3   8    8.85    0.67
  -1   3  -8    8.83    0.64
   1   3   8    8.78    0.65
   1   3   8    8.34    0.62
   1   3   9    0.31    0.17
   1   3   9    0.39    0.18
   1   3   9    0.29    0.15
   1   3   9    0.31    0.21
  -1   3  -9    0.20    0.17
  -1   3  -9    0.26    0.18
   1   3  10    3.49    0.44
  -1   3 -10    3.77    0.45
  -1   3 -10    2.98    0.38
   1   3  10    2.86    0.42
   1   3  10    3.12    0.39
   1   3  10    2.97    0.36
  -1   3 -11    1.00    0.25
   1   3  11    0.91    0.25
   1   3  11    1.42    0.34
   1   3  11    0.86    0.23
  -1   3 -11    0.94    0.23
   1   3  11    1.16    0.30
  -1   3 -12    7.07    0.57
   1   3  12    7.20    0.59
   1   3  12    7.02    0.65
  -1   3 -12    7.54    0.66
   1   3  12    7.42    0.68
   1   3  13    3.55    0.45
   1   3  13    4.58    0.56
   1   3  13    4.20    0.54
  -1   3 -13    4.69    0.53
   1   3  14    5.38    0.55
   1   3  14    6.50    0.65
  -1   3 -14    5.83    0.60
   1   3  14    6.22    0.64
  -1   3 -15    2.53    0.43
   1   3  15    2.49    0.43
   1   3  15    2.04    0.40
   1   3  15    2.20    0.42
   1   3  16    0.36    0.23
   1   3  16    0.53    0.27
  -1   3 -16    0.78    0.26
   1   3  16    0.33    0.20
   1   3  17    0.16    0.20
   1   3  17    0.11    0.08
   1   3  17   -0.05    0.19
   1   3  17    0.35    0.20
  -1   3 -17   -0.35    0.22
  -1   3 -17    0.13    0.10
   1   3  17    0.07    0.09
  -1   3 -17    0.01    0.08
   1   3  17    0.11    0.10
  -1   3 -18    5.31    0.33
  -1   3 -18    5.51    0.32
   1   3  18    5.19    0.65
   1   3  18    5.25    0.65
  -1   3 -18    5.44    0.62
   1   3  18    5.00    0.31
   1   3  18    5.87    0.36
   1   3  18    4.75    0.59
   1   3  18    5.58    0.33
   1   3  19    0.11    0.17
   1   3  19    0.17    0.10
   1   3  19    0.21    0.25
  -1   3 -19    0.11    0.09
   1   3  19    0.14    0.10
   1   3  19    0.14    0.11
  -1   3 -19    0.13    0.08
   1   3  19    0.60    0.29
  -1   3 -19    0.06    0.10
  -1   3 -19   -0.05    0.17
   1   3  20   12.87    1.02
   1   3  20   15.95    0.60
  -1   3 -20   14.52    0.55
  -1   3 -20   13.72    0.51
  -1   3 -20   14.41    0.53
   1   3  20   14.87    0.53
   1   3  20   15.38    0.56
   1   3  21    0.87    0.17
   1   3  21    0.83    0.15
  -1   3 -21    0.91    0.16
  -1   3 -21    0.68    0.14
   1   3  22    8.36    0.40
  -1   3 -22    7.99    0.40
   1   3  22    8.59    0.43
  -1   3 -22    7.96    0.39
  -1   3 -23    1.07    0.16
   1   3  23    0.90    0.15
   1   3  23    0.96    0.17
  -1   3 -23    0.96    0.16
   1   3  24   14.89    0.55
   1   3  24   14.87    0.52
  -1   3 -24   14.35    0.52
  -1   3 -24   13.81    0.50
  -1   3 -25    0.15    0.11
   1   3  25    0.08    0.14
   1   3  25    0.14    0.10
  -1   3 -25    0.03    0.09
   1   3  26    9.80    0.47
  -1   3 -26    8.98    0.38
   1   3  26    8.85    0.39
  -1   3 -26    8.66    0.36
   1   3  27    0.14    0.12
  -1   3 -27    0.26    0.09
  -1   3 -27    0.22    0.10
  -1   3 -28    9.39    0.35
   1   3  28   10.03    0.43
   1   3  29    0.47    0.13
  -1   3 -29    0.43    0.10
   1   3  29    0.49    0.12
   1   3  30    8.82    0.34
   1   3  30    8.51    0.33
   1   3  31    0.20    0.07
   1   3  31    0.05    0.08
   1   3  31    0.11    0.07
   1   3  32    8.75    0.27
  -1   4  31    0.67    0.10
  -1   4  30    3.08    0.19
  -1   4  30    3.24    0.19
  -1   4  29    0.96    0.11
  -1   4  29    0.91    0.14
  -1   4  28    3.20    0.24
  -1   4  28    2.84    0.20
  -1   4  28    2.70    0.17
  -1   4  27    1.78    0.21
   1   4 -27    1.72    0.14
   1   4 -27    1.72    0.13
  -1   4  27    2.00    0.17
  -1   4  27    1.80    0.18
  -1   4  26    1.56    0.15
   1   4 -26    2.09    0.16
  -1   4  26    1.69    0.17
   1   4 -26    1.82    0.15
  -1   4  26    1.75    0.19
  -1   4  25    9.27    0.47
   1   4 -25   10.68    0.38
  -1   4  25    9.95    0.44
  -1   4  25   10.28    0.42
  -1   4  25    9.99    0.39
   1   4 -25    8.74    0.35
  -1   4  24    5.44    0.32
  -1   4  24    5.21    0.30
  -1   4  24    6.00    0.36
   1   4 -24    5.54    0.29
   1   4 -24    5.39    0.28
   1   4 -23    2.57    0.21
   1   4 -23    2.11    0.20
  -1   4  23    2.57    0.23
  -1   4  23    2.75    0.27
   1   4 -23    2.42    0.20
  -1   4  23    2.69    0.25
   1   4 -22    5.58    0.31
  -1   4  22    6.41    0.39
  -1   4  22    5.82    0.35
   1   4 -22    5.48    0.31
   1   4 -22    5.74    0.32
  -1   4  22    5.54    0.33
   1   4 -21    1.72    0.19
  -1   4  21    2.07    0.25
   1   4 -21    1.59    0.19
  -1   4  21    2.16    0.24
  -1   4  21    2.10    0.22
   1   4 -21    2.17    0.19
   1   4 -21    1.68    0.19
  -1   4  20    7.13    0.43
   1   4 -20    6.43    0.32
   1   4 -20    6.85    0.36
  -1   4  20    6.44    0.37
   1   4 -20    6.70    0.35
  -1   4  20    6.71    0.39
   1   4 -20    6.63    0.35
  -1   4  19    1.54    0.22
   1   4 -19    1.40    0.19
   1   4 -19    1.41    0.17
  -1   4  19    1.75    0.24
   1   4 -19    1.63    0.19
  -1   4  19    1.37    0.19
   1   4 -19    1.57    0.19
   1   4 -18    2.94    0.25
  -1   4  18    3.21    0.30
   1   4 -18    2.60    0.23
   1   4 -18    2.82    0.24
  -1   4  18    2.62    0.25
  -1   4  18    2.86    0.27
   1   4 -18    2.47    0.21
  -1   4  17    8.86    0.47
  -1   4  17    9.19    0.46
   1   4 -17    8.09    0.40
   1   4 -17    8.52    0.39
  -1   4  17    8.43    0.46
   1   4 -17    8.14    0.41
  -1   4  17    8.89    0.44
   1   4 -17    7.32    0.38
  -1   4  16    2.65    0.44
  -1   4  16    2.87    0.26
  -1   4  16    2.83    0.26
   1   4 -16    2.42    0.23
   1   4 -16    2.85    0.23
   1   4 -16    2.64    0.23
  -1   4  16    2.18    0.25
  -1   4  16    2.92    0.53
   1   4 -16    1.86    0.20
  -1   4  15    8.88    0.85
   1   4 -15    7.96    0.42
  -1   4  15    9.29    0.46
   1   4 -15    8.16    0.38
   1   4 -15    8.21    0.41
  -1   4  15    8.76    0.47
  -1   4  15    7.42    0.77
  -1   4  15    9.17    0.45
   1   4 -15    9.77    0.86
  -1   4  15    7.19    0.70
  -1   4  15    7.89    0.43
   1   4 -15    7.32    0.38
   1   4 -15    8.61    0.40
  -1   4  14    2.33    0.46
  -1   4  14    2.25    0.39
   1   4 -14    2.45    0.23
   1   4 -14    2.58    0.23
   1   4 -14    2.27    0.23
   1   4 -14    2.34    0.42
  -1   4  14    2.79    0.27
  -1   4  14    2.95    0.28
   1   4 -14    2.33    0.21
  -1   4  14    2.52    0.24
   1   4 -14    2.29    0.21
  -1   4  14    2.83    0.49
   1   4 -13    1.35    0.17
  -1   4  13    1.59    0.31
  -1   4  13    2.06    0.22
  -1   4  13    1.79    0.38
  -1   4  13    2.25    0.44
   1   4 -13    1.46    0.21
   1   4 -13    1.81    0.40
  -1   4  13    1.44    0.38
   1   4 -13    1.57    0.36
   1   4 -13    1.13    0.17
  -1   4  13    1.20    0.19
  -1   4  13    1.18    0.21
   1   4 -13    0.95    0.20
   1   4 -13    1.40    0.18
  -1   4  12   30.09    0.87
  -1   4  12   33.20    0.85
  -1   4  12   30.29    1.49
   1   4 -12   30.73    0.77
   1   4 -12   32.25    1.51
  -1   4  12   29.74    1.32
   1   4 -12   29.02    0.83
   1   4 -12   33.65    1.51
  -1   4  12   30.78    0.90
   1   4 -12   28.40    0.91
  -1   4  12   31.39    1.49
   1   4 -12   29.21    0.78
  -1   4  12   33.64    1.54
   1   4 -12   26.16    0.73
  -1   4  11    9.81    0.74
  -1   4  11   11.23    0.87
  -1   4  11   10.47    0.88
   1   4 -11   10.23    0.86
  -1   4  11   11.06    0.87
   1   4 -11   10.87    0.84
   1   4 -10    7.53    0.70
  -1   4  10    6.51    0.67
   1   4 -10    6.90    0.69
  -1   4  10    7.31    0.70
  -1   4  10    6.80    0.70
   1   4  -9   12.05    0.86
  -1   4   9   11.72    0.89
   1   4  -9   12.17    0.93
  -1   4   9   10.99    0.91
  -1   4   9   12.29    0.87
   1   4  -8   28.91    1.41
  -1   4   8   30.74    1.35
   1   4  -8   31.69    1.37
  -1   4   8   28.08    1.43
  -1   4   7    3.13    0.44
   1   4  -7    2.84    0.42
  -1   4   7    3.17    0.51
   1   4  -7    3.55    0.52
   1   4  -6   40.36    1.68
  -1   4   6   38.82    1.46
  -1   4   6   39.60    1.70
   1   4  -6   41.40    1.53
   1   4  -5   17.97    1.13
   1   4  -5   18.76    1.01
  -1   4   5   18.02    1.15
  -1   4   5   17.92    0.96
   1   4  -4   52.81    1.93
  -1   4   4   49.49    1.91
  -1   4   4   52.18    1.62
   1   4  -4   53.84    1.71
   1   4  -3    9.92    0.84
   1   4  -3   10.56    0.74
  -1   4   3   11.70    0.67
  -1   4   3   10.45    0.88
  -1   4   3   10.55    0.69
   1   4  -2    0.90    0.23
  -1   4   2    0.95    0.22
   1   4  -2    0.73    0.27
  -1   4   2    1.05    0.33
  -1   4   1    6.21    0.68
  -1   4   1    6.81    0.55
   1   4  -1    6.73    0.70
   1   4  -1    7.10    0.59
  -1   4   0   10.14    0.86
   1   4   0   10.60    0.85
   1   4   0   10.97    0.71
   1   4   0   10.41    0.68
  -1   4   0   11.43    0.71
   1   4   1   19.53    1.16
   1   4   1   19.11    0.95
  -1   4  -1   20.63    1.22
  -1   4  -1   20.96    0.99
   1   4   2    5.92    0.64
  -1   4  -2    6.43    0.68
  -1   4  -2    6.99    0.58
   1   4   2    6.66    0.57
   1   4   3    7.01    0.71
  -1   4  -3    7.69    0.73
   1   4   3    7.57    0.63
  -1   4  -3    8.94    0.67
  -1   4  -4    5.65    0.55
  -1   4  -4    5.73    0.65
   1   4   4    4.81    0.57
   1   4   4    5.96    0.58
   1   4   5   11.80    0.89
  -1   4  -5   12.23    0.93
   1   4   5   11.98    0.83
  -1   4  -5   12.30    0.83
   1   4   5   11.83    0.88
   1   4   6   12.26    0.85
  -1   4  -6   12.03    0.83
   1   4   6   11.63    0.88
  -1   4  -6   11.67    0.90
   1   4   6   11.85    0.89
  -1   4  -7   14.35    0.92
  -1   4  -7   13.96    0.99
   1   4   7   12.87    0.93
   1   4   7   12.53    0.93
   1   4   7   13.79    0.93
  -1   4  -8    4.14    0.51
   1   4   8    3.64    0.53
  -1   4  -8    3.55    0.51
   1   4   8    3.67    0.51
   1   4   8    4.07    0.52
  -1   4  -9    4.74    0.58
   1   4   9    5.22    0.62
   1   4   9    4.91    0.59
  -1   4  -9    5.20    0.58
   1   4   9    5.25    0.60
  -1   4 -10   19.98    1.17
  -1   4 -10   22.62    1.21
   1   4  10   20.40    1.22
   1   4  10   20.50    1.16
   1   4  10   20.91    1.20
   1   4  11   11.09    0.92
  -1   4 -11   10.07    0.53
  -1   4 -11    9.53    0.43
   1   4  11   10.40    0.47
   1   4  11   10.35    0.48
   1   4  11   10.64    0.88
   1   4  11   10.04    0.45
  -1   4 -11   11.21    0.87
  -1   4 -11   10.16    0.43
  -1   4 -11    9.98    0.47
  -1   4 -11   10.47    0.85
   1   4  12   13.02    1.00
   1   4  12   12.85    0.51
  -1   4 -12   12.11    0.49
   1   4  12   13.69    0.56
  -1   4 -12   12.63    0.48
  -1   4 -12   12.21    0.52
   1   4  12   14.46    0.57
  -1   4 -12   13.12    0.96
   1   4  12   13.35    0.53
   1   4  12   12.25    0.97
  -1   4 -12   14.25    0.63
  -1   4 -12   12.72    0.53
   1   4  13   18.36    0.66
  -1   4 -13   17.03    1.11
  -1   4 -13   16.46    0.57
  -1   4 -13   16.99    0.62
  -1   4 -13   16.16    0.61
   1   4  13   16.62    1.15
  -1   4 -13   18.04    0.72
   1   4  13   16.08    1.13
   1   4  13   16.55    0.60
  -1   4 -13   16.94    0.58
   1   4  13   17.14    0.62
   1   4  14    7.35    0.40
   1   4  14    7.70    0.80
  -1   4 -14    7.10    0.37
  -1   4 -14    8.63    0.50
  -1   4 -14    7.32    0.38
  -1   4 -14    8.66    0.80
   1   4  14    7.05    0.78
  -1   4 -14    7.08    0.38
   1   4  14    7.89    0.42
  -1   4 -14    7.23    0.40
   1   4  14    7.91    0.44
  -1   4 -14    7.39    0.40
  -1   4 -15    3.36    0.28
  -1   4 -15    2.92    0.25
  -1   4 -15    3.21    0.26
   1   4  15    2.07    0.44
  -1   4 -15    2.89    0.26
   1   4  15    3.22    0.29
   1   4  15    2.96    0.27
  -1   4 -15    3.01    0.27
   1   4  15    3.26    0.28
  -1   4 -15    3.18    0.32
   1   4  16   17.55    0.62
  -1   4 -16   16.47    0.59
  -1   4 -16   17.31    0.60
   1   4  16   18.07    0.67
   1   4  16   16.81    0.62
  -1   4 -16   16.52    0.58
   1   4  17    1.92    0.24
  -1   4 -17    1.60    0.24
  -1   4 -17    1.53    0.20
  -1   4 -17    1.69    0.20
   1   4  17    2.03    0.23
  -1   4 -17    1.82    0.21
   1   4  17    1.98    0.22
  -1   4 -18    8.39    0.41
   1   4  18    8.95    0.43
   1   4  18   10.10    0.52
  -1   4 -18    7.97    0.41
   1   4  18    9.03    0.45
  -1   4 -18    7.90    0.37
  -1   4 -18    8.80    0.42
   1   4  18    9.11    0.47
  -1   4 -19    5.64    0.33
   1   4  19    4.99    0.38
  -1   4 -19    5.06    0.33
   1   4  19    5.84    0.35
  -1   4 -19    5.28    0.33
  -1   4 -19    5.40    0.30
   1   4  19    5.63    0.38
   1   4  19    6.05    0.37
  -1   4 -20    1.82    0.18
  -1   4 -20    1.77    0.20
   1   4  20    2.51    0.29
   1   4  20    1.98    0.21
  -1   4 -20    2.06    0.21
   1   4  20    2.08    0.25
   1   4  20    2.23    0.23
  -1   4 -20    1.85    0.21
  -1   4 -21    3.06    0.24
  -1   4 -21    2.42    0.24
   1   4  21    3.21    0.27
   1   4  21    2.75    0.30
   1   4  21    3.24    0.25
  -1   4 -21    3.13    0.25
   1   4  21    3.30    0.29
  -1   4 -22   14.38    0.50
   1   4  22   16.02    0.64
   1   4  22   14.59    0.54
   1   4  22   14.93    0.57
   1   4  22   14.51    0.51
  -1   4 -22   14.56    0.53
  -1   4 -22   14.34    0.51
  -1   4 -23    3.21    0.23
  -1   4 -23    3.13    0.23
   1   4  23    2.98    0.26
  -1   4 -23    2.53    0.23
   1   4  23    2.68    0.29
   1   4  23    2.89    0.24
   1   4  23    3.07    0.23
   1   4  24    2.31    0.22
   1   4  24    2.25    0.19
  -1   4 -24    2.38    0.20
   1   4  24    2.41    0.26
  -1   4 -24    2.36    0.21
   1   4  24    2.46    0.21
   1   4  25    1.00    0.16
  -1   4 -25    1.25    0.15
   1   4  25    0.80    0.18
   1   4  25    1.02    0.14
  -1   4 -25    0.92    0.14
   1   4  26    3.05    0.20
   1   4  26    3.20    0.26
   1   4  26    3.50    0.26
  -1   4 -26    3.02    0.19
  -1   4 -26    3.16    0.20
   1   4  26    3.23    0.22
  -1   4 -27    2.33    0.16
   1   4  27    1.82    0.19
   1   4  27    2.22    0.17
   1   4  27    2.20    0.15
  -1   4 -27    1.90    0.15
   1   4  27    1.92    0.19
  -1   4 -28    0.55    0.08
   1   4  28    0.51    0.09
  -1   4 -28    0.39    0.08
   1   4  28    0.68    0.13
   1   4  28    0.61    0.12
   1   4  29    2.27    0.17
   1   4  29    2.50    0.18
  -1   4 -29    1.89    0.11
   1   4  30    7.02    0.25
   1   4  30    6.68    0.22
  -1   5  27    4.27    0.20
  -1   5  27    4.05    0.19
  -1   5  27    4.03    0.17
  -1   5  27    4.05    0.22
  -1   5  26    2.10    0.16
  -1   5  26    2.32    0.19
  -1   5  26    1.86    0.12
  -1   5  26    1.90    0.14
  -1   5  26    2.11    0.16
  -1   5  25    2.60    0.18
  -1   5  25    2.15    0.20
  -1   5  25    2.01    0.17
   1   5 -25    3.04    0.17
  -1   5  25    2.34    0.19
  -1   5  25    2.69    0.17
  -1   5  24    2.01    0.18
  -1   5  24    1.84    0.16
   1   5 -24    1.80    0.15
  -1   5  24    1.53    0.16
  -1   5  24    1.91    0.19
  -1   5  24    1.74    0.20
  -1   5  23    2.54    0.24
  -1   5  23    3.00    0.24
   1   5 -23    2.60    0.19
   1   5 -23    2.23    0.15
  -1   5  23    2.93    0.22
  -1   5  23    2.87    0.21
   1   5 -23    2.27    0.18
   1   5 -22    2.58    0.21
  -1   5  22    3.00    0.25
  -1   5  22    2.46    0.21
   1   5 -22    2.72    0.20
  -1   5  22    3.24    0.27
   1   5 -22    3.36    0.22
  -1   5  22    2.56    0.22
   1   5 -22    2.38    0.17
  -1   5  21    4.21    0.32
   1   5 -21    4.15    0.27
  -1   5  21    5.02    0.31
  -1   5  21    5.38    0.31
   1   5 -21    4.67    0.27
   1   5 -21    5.19    0.26
   1   5 -21    4.52    0.26
  -1   5  21    4.94    0.33
   1   5 -20    4.46    0.26
   1   5 -20    5.13    0.28
   1   5 -20    5.08    0.29
   1   5 -20    4.73    0.29
  -1   5  20    5.37    0.36
  -1   5  20    5.06    0.32
  -1   5  20    5.16    0.34
  -1   5  20    4.40    0.29
  -1   5  19    1.55    0.23
   1   5 -19    1.79    0.18
  -1   5  19    1.70    0.22
   1   5 -19    1.52    0.19
  -1   5  19    1.98    0.22
   1   5 -19    1.63    0.20
   1   5 -19    1.28    0.17
  -1   5  19    1.15    0.21
  -1   5  18    0.76    0.19
   1   5 -18    0.59    0.13
   1   5 -18    0.76    0.15
   1   5 -18    0.65    0.14
  -1   5  18    0.97    0.19
  -1   5  18    0.57    0.15
  -1   5  18    0.71    0.17
   1   5 -18    0.68    0.15
  -1   5  17    4.47    0.34
   1   5 -17    4.04    0.30
   1   5 -17    4.18    0.29
  -1   5  17    3.70    0.30
  -1   5  17    4.68    0.35
   1   5 -17    3.92    0.29
  -1   5  17    4.05    0.31
   1   5 -17    3.81    0.26
  -1   5  16    3.16    0.28
   1   5 -16    2.99    0.25
   1   5 -16    3.38    0.26
  -1   5  16    3.44    0.30
  -1   5  16    3.35    0.30
   1   5 -16    2.93    0.26
   1   5 -16    3.06    0.24
  -1   5  16    3.10    0.28
  -1   5  15    2.83    0.27
   1   5 -15    2.51    0.24
   1   5 -15    2.66    0.26
   1   5 -15    2.98    0.25
  -1   5  15    2.79    0.28
  -1   5  15    2.65    0.28
   1   5 -15    2.66    0.23
  -1   5  15    2.97    0.27
   1   5 -14    0.51    0.15
  -1   5  14    0.49    0.16
   1   5 -14    0.57    0.13
   1   5 -14    0.58    0.15
   1   5 -14    0.66    0.15
  -1   5  14    0.72    0.17
  -1   5  14    0.66    0.17
  -1   5  14    0.67    0.17
  -1   5  14    0.80    0.17
  -1   5  13    2.64    0.27
  -1   5  13    2.53    0.27
  -1   5  13    2.57    0.26
   1   5 -13    2.61    0.24
  -1   5  13    2.73    0.26
   1   5 -13    2.84    0.26
   1   5 -13    2.42    0.23
   1   5 -13    2.51    0.23
  -1   5  13    2.67    0.29
   1   5 -12    0.61    0.14
   1   5 -12    0.62    0.14
  -1   5  12    0.37    0.15
   1   5 -12    0.49    0.16
   1   5 -12    0.51    0.13
  -1   5  12    0.59    0.16
  -1   5  12    0.46    0.15
  -1   5  12    0.63    0.17
   1   5 -12    0.57    0.16
  -1   5  12    0.58    0.15
   1   5 -11    3.10    0.25
  -1   5  11    3.55    0.29
  -1   5  11    2.86    0.28
   1   5 -11    3.04    0.29
  -1   5  11    2.96    0.27
  -1   5  11    3.32    0.31
  -1   5  11    3.33    0.30
   1   5 -11    3.26    0.28
   1   5 -11    2.95    0.25
   1   5 -11    2.85    0.24
   1   5 -10    0.74    0.14
  -1   5  10    0.86    0.16
   1   5 -10    1.08    0.18
  -1   5  10    0.95    0.18
   1   5 -10    0.90    0.15
   1   5 -10    1.16    0.17
  -1   5  10    1.00    0.20
  -1   5  10    0.93    0.17
  -1   5  10    0.87    0.16
   1   5 -10    0.89    0.18
   1   5  -9    1.12    0.21
   1   5  -9    1.42    0.19
   1   5  -9    1.10    0.18
  -1   5   9    1.03    0.17
   1   5  -9    1.19    0.17
  -1   5   9    1.05    0.17
   1   5  -9    1.18    0.17
   1   5  -9    0.98    0.18
  -1   5   9    1.11    0.19
  -1   5   9    1.38    0.23
   1   5  -8    4.67    0.32
   1   5  -8    5.51    0.37
  -1   5   8    4.54    0.32
   1   5  -8    4.68    0.35
  -1   5   8    5.52    0.41
   1   5  -8    5.56    0.33
   1   5  -8    4.72    0.30
   1   5  -8    4.60    0.30
  -1   5   8    4.73    0.34
  -1   5   8    4.66    0.32
   1   5  -7    9.76    0.50
   1   5  -7   10.07    0.45
   1   5  -7    9.98    0.44
  -1   5   7   11.71    0.58
  -1   5   7   10.11    0.48
   1   5  -7   10.63    0.51
   1   5  -7   10.35    0.44
  -1   5   7    9.38    0.45
  -1   5   7    9.49    0.45
   1   5  -7    8.71    0.41
  -1   5   6    3.11    0.26
  -1   5   6    2.85    0.52
  -1   5   6    3.01    0.26
  -1   5   6    3.23    0.27
   1   5  -6    3.73    0.31
  -1   5   6    3.68    0.34
   1   5  -6    3.02    0.49
   1   5  -6    2.67    0.23
   1   5  -6    3.55    0.26
   1   5  -6    3.50    0.27
   1   5  -6    3.32    0.30
   1   5  -6    4.29    0.30
  -1   5   6    3.16    0.26
   1   5  -6    3.62    0.61
  -1   5   5    3.53    0.28
  -1   5   5    3.53    0.28
   1   5  -5    4.36    0.30
  -1   5   5    3.62    0.28
   1   5  -5    3.55    0.26
   1   5  -5    3.52    0.31
   1   5  -5    2.94    0.53
  -1   5   5    4.11    0.36
   1   5  -5    2.06    0.24
  -1   5   5    3.64    0.28
   1   5  -5    3.67    0.27
   1   5  -5    4.22    0.34
  -1   5   5    2.74    0.55
  -1   5   4    1.44    0.18
  -1   5   4    1.52    0.20
  -1   5   4    1.79    0.45
   1   5  -4    1.52    0.19
  -1   5   4    1.58    0.24
   1   5  -4    1.50    0.21
   1   5  -4    1.79    0.19
  -1   5   4    1.83    0.21
   1   5  -4    1.79    0.23
   1   5  -4    1.07    0.17
   1   5  -4    2.26    0.52
  -1   5   3    5.14    0.35
   1   5  -3    5.15    0.32
  -1   5   3    5.80    0.75
  -1   5   3    5.29    0.33
   1   5  -3    5.61    0.38
  -1   5   3    6.30    0.43
   1   5  -3    5.13    0.30
  -1   5   3    5.62    0.34
   1   5  -3    5.01    0.32
   1   5  -3    6.11    0.79
   1   5  -2   20.83    1.37
  -1   5   2   18.63    0.66
  -1   5   2   18.34    1.31
  -1   5   2   18.43    0.69
  -1   5   2   17.85    0.64
   1   5  -2   20.70    0.63
  -1   5   2   19.32    0.62
   1   5  -2   18.46    0.56
  -1   5   2   16.89    0.56
  -1   5   2   19.35    0.74
   1   5  -2   19.32    0.68
   1   5  -2   19.01    0.59
   1   5  -2   18.36    0.59
  -1   5   1    6.60    0.36
  -1   5   1    6.80    0.45
  -1   5   1    7.46    0.85
   1   5  -1    6.74    0.37
   1   5  -1    6.45    0.32
  -1   5   1    6.03    0.41
   1   5  -1    6.48    0.40
   1   5  -1    7.72    0.85
  -1   5   1    6.86    0.40
   1   5  -1    6.54    0.34
  -1   5   1    6.65    0.40
   1   5   0   23.27    0.75
  -1   5   0   26.66    0.87
  -1   5   0   24.62    0.78
  -1   5   0   25.14    0.63
  -1   5   0   23.42    0.67
   1   5   0   24.61    0.71
  -1   5   0   26.77    1.57
   1   5   0   25.78    0.69
  -1   5   0   24.71    0.77
  -1   5   0   23.71    0.65
   1   5   0   27.00    0.72
   1   5   0   22.84    0.63
  -1   5   0   27.28    0.87
   1   5   0   25.30    1.50
   1   5   1    3.12    0.28
  -1   5  -1    2.66    0.29
  -1   5  -1    2.33    0.22
  -1   5  -1    2.52    0.26
  -1   5  -1    1.74    0.45
  -1   5  -1    2.82    0.30
  -1   5  -1    2.31    0.19
  -1   5  -1    1.66    0.19
   1   5   1    2.34    0.25
   1   5   1    2.03    0.49
   1   5   1    2.28    0.23
  -1   5  -1    2.51    0.26
  -1   5  -1    2.52    0.25
  -1   5  -2   11.29    0.40
   1   5   2   11.32    0.49
  -1   5  -2   11.66    0.58
  -1   5  -2   11.07    0.52
  -1   5  -2    9.93    0.44
   1   5   2   12.08    0.49
   1   5   2   12.53    0.50
   1   5   2   12.23    1.05
  -1   5  -2   11.60    0.53
  -1   5  -2   12.69    1.09
  -1   5  -2   12.20    0.45
  -1   5  -2   11.02    0.45
   1   5   2   12.62    0.47
   1   5   2   11.12    0.50
  -1   5  -2   14.08    0.93
   1   5   3    4.66    0.31
   1   5   3    5.00    0.33
  -1   5  -3    4.65    0.68
   1   5   3    4.72    0.30
   1   5   3    5.24    0.33
  -1   5  -3    3.46    0.28
  -1   5  -3    4.42    0.37
  -1   5  -3    4.23    0.29
  -1   5  -3    4.80    0.26
  -1   5  -3    4.46    0.28
  -1   5  -3    4.57    0.35
   1   5   3    4.10    0.63
  -1   5  -3    4.59    0.35
  -1   5  -3    4.96    0.58
   1   5   3    4.46    0.32
  -1   5  -4    2.42    0.27
  -1   5  -4    2.06    0.21
  -1   5  -4    1.79    0.26
   1   5   4    2.42    0.24
  -1   5  -4    2.44    0.52
  -1   5  -4    2.12    0.25
   1   5   4    2.30    0.24
   1   5   4    2.62    0.24
  -1   5  -4    2.44    0.23
  -1   5  -4    2.83    0.20
  -1   5  -4    3.17    0.48
   1   5   4    2.10    0.48
  -1   5  -4    2.43    0.22
   1   5   4    1.72    0.21
  -1   5  -5    3.79    0.23
  -1   5  -5    3.33    0.25
  -1   5  -5    3.12    0.30
  -1   5  -5    3.14    0.26
  -1   5  -5    2.68    0.32
   1   5   5    3.46    0.61
  -1   5  -5    3.22    0.30
   1   5   5    3.49    0.29
   1   5   5    3.44    0.28
   1   5   5    3.95    0.29
  -1   5  -5    4.50    0.68
   1   5   5    4.27    0.31
  -1   5  -5    2.78    0.25
  -1   5  -5    3.90    0.54
   1   5   6   42.12    1.01
   1   5   6   40.49    1.02
  -1   5  -6   39.58    1.89
  -1   5  -6   39.75    0.91
  -1   5  -6   42.75    1.17
  -1   5  -6   38.74    0.94
  -1   5  -6   39.99    1.05
  -1   5  -6   36.86    0.90
  -1   5  -6   40.84    1.06
   1   5   6   40.77    0.99
   1   5   7   10.83    0.49
  -1   5  -7   10.32    0.44
   1   5   7    9.34    0.47
  -1   5  -7    9.59    0.44
  -1   5  -7    9.78    0.45
  -1   5  -7   10.64    0.52
   1   5   7   10.46    0.48
  -1   5  -7   10.10    0.51
  -1   5  -7   10.22    0.57
   1   5   7   10.18    0.50
   1   5   8    8.20    0.43
  -1   5  -8    9.82    0.55
  -1   5  -8    8.17    0.42
   1   5   8    8.83    0.44
  -1   5  -8    7.58    0.40
  -1   5  -8    8.08    0.45
  -1   5  -8    8.51    0.47
   1   5   8    8.02    0.44
   1   5   8    8.14    0.44
  -1   5  -8    8.95    0.41
   1   5   9   11.54    0.51
   1   5   9   10.04    0.50
   1   5   9   10.89    0.50
  -1   5  -9    8.65    0.53
  -1   5  -9    9.27    0.45
   1   5   9    8.01    0.46
  -1   5  -9    9.92    0.44
  -1   5  -9    9.74    0.50
  -1   5  -9    9.96    0.51
  -1   5  -9    8.53    0.42
   1   5  10   15.40    0.59
  -1   5 -10   14.22    0.60
  -1   5 -10   13.09    0.52
  -1   5 -10   14.44    0.56
  -1   5 -10   15.15    0.69
   1   5  10   13.29    0.58
   1   5  10   14.65    0.60
   1   5  10   15.33    0.59
  -1   5 -10   14.95    0.54
  -1   5 -10   14.53    0.61
   1   5  11    2.89    0.29
  -1   5 -11    2.27    0.23
   1   5  11    3.12    0.28
  -1   5 -11    2.52    0.25
  -1   5 -11    2.68    0.32
  -1   5 -11    3.12    0.26
   1   5  11    2.36    0.26
  -1   5 -11    2.60    0.27
   1   5  11    3.20    0.28
   1   5  12    1.60    0.23
   1   5  12    1.90    0.24
   1   5  12    1.86    0.23
   1   5  12    2.07    0.24
  -1   5 -12    2.06    0.24
  -1   5 -12    1.96    0.21
  -1   5 -12    2.01    0.23
  -1   5 -12    1.71    0.21
  -1   5 -12    1.65    0.27
  -1   5 -13   25.35    0.72
   1   5  13   20.55    0.75
  -1   5 -13   21.53    0.83
  -1   5 -13   23.10    0.76
   1   5  13   24.59    0.80
  -1   5 -13   20.11    0.67
   1   5  13   26.06    0.78
  -1   5 -13   23.89    0.74
   1   5  13   27.84    0.80
  -1   5 -14    2.53    0.25
   1   5  14    2.88    0.29
   1   5  14    3.01    0.28
  -1   5 -14    2.47    0.25
   1   5  14    2.54    0.28
  -1   5 -14    2.35    0.25
  -1   5 -14    2.77    0.25
   1   5  14    3.17    0.28
  -1   5 -15    7.58    0.41
  -1   5 -15    7.00    0.38
  -1   5 -15    7.48    0.41
   1   5  15    9.60    0.46
  -1   5 -15    8.42    0.39
   1   5  15    7.28    0.44
   1   5  15    8.40    0.46
   1   5  15    8.27    0.41
   1   5  15    8.83    0.45
  -1   5 -15    8.33    0.41
  -1   5 -16    2.13    0.22
   1   5  16    2.52    0.26
  -1   5 -16    2.80    0.23
   1   5  16    3.19    0.27
  -1   5 -16    2.36    0.24
  -1   5 -16    2.85    0.25
   1   5  16    1.76    0.24
   1   5  16    2.27    0.26
  -1   5 -17    3.43    0.26
  -1   5 -17    3.83    0.29
   1   5  17    3.72    0.33
  -1   5 -17    3.86    0.28
   1   5  17    4.01    0.30
   1   5  17    4.10    0.31
  -1   5 -17    4.04    0.27
   1   5  17    3.98    0.32
  -1   5 -18    1.21    0.18
   1   5  18    1.29    0.19
  -1   5 -18    1.04    0.17
  -1   5 -18    1.34    0.16
   1   5  18    1.21    0.20
   1   5  18    1.02    0.16
  -1   5 -18    1.31    0.18
   1   5  18    1.00    0.20
   1   5  18    1.20    0.19
   1   5  19   10.37    0.45
   1   5  19   10.62    0.48
  -1   5 -19    9.79    0.38
   1   5  19   10.28    0.44
   1   5  19    9.48    0.48
  -1   5 -19   10.25    0.43
  -1   5 -19   10.06    0.41
  -1   5 -19    9.43    0.40
   1   5  19    8.66    0.41
   1   5  20    5.04    0.30
  -1   5 -20    4.99    0.29
   1   5  20    5.22    0.32
   1   5  20    4.72    0.34
  -1   5 -20    4.71    0.25
  -1   5 -20    4.55    0.27
  -1   5 -20    5.06    0.29
   1   5  20    4.98    0.33
   1   5  20    4.42    0.29
   1   5  21    3.37    0.25
  -1   5 -21    4.04    0.22
  -1   5 -21    3.71    0.24
   1   5  21    4.08    0.27
   1   5  21    4.49    0.27
   1   5  21    3.99    0.29
  -1   5 -21    4.06    0.25
  -1   5 -21    3.96    0.25
   1   5  21    3.38    0.29
   1   5  22    7.45    0.34
   1   5  22    8.81    0.41
  -1   5 -22    7.13    0.31
   1   5  22    7.76    0.36
  -1   5 -22    7.37    0.31
   1   5  22    7.02    0.33
  -1   5 -22    7.76    0.32
   1   5  22    7.14    0.31
  -1   5 -22    6.15    0.25
   1   5  23    5.54    0.28
  -1   5 -23    5.24    0.25
   1   5  23    5.31    0.25
  -1   5 -23    5.26    0.25
   1   5  23    5.30    0.28
  -1   5 -23    5.86    0.26
   1   5  23    5.71    0.30
   1   5  23    5.19    0.31
   1   5  24    1.05    0.14
   1   5  24    1.11    0.14
   1   5  24    1.14    0.16
  -1   5 -24    1.25    0.13
   1   5  24    1.20    0.12
  -1   5 -24    0.82    0.10
   1   5  24    1.32    0.14
  -1   5 -24    1.41    0.14
  -1   5 -25    3.58    0.18
   1   5  25    3.55    0.21
   1   5  25    3.66    0.19
   1   5  25    3.78    0.20
   1   5  25    3.35    0.23
  -1   5 -26    1.23    0.11
   1   5  26    0.90    0.10
   1   5  26    0.72    0.08
   1   5  26    1.05    0.14
   1   5  26    1.01    0.12
   1   5  27    2.25    0.13
  -1   6  23    1.82    0.12
  -1   6  23    1.54    0.12
  -1   6  22    0.33    0.09
  -1   6  22    0.29    0.08
  -1   6  22    0.31    0.10
   1   6 -22    0.37    0.17
   1   6 -21    4.02    0.27
  -1   6  21    5.32    0.25
  -1   6  21    5.63    0.24
   1   6 -21    4.45    0.19
  -1   6  21    5.38    0.24
   1   6 -21    5.55    0.23
   1   6 -20    0.83    0.12
  -1   6  20    0.85    0.13
  -1   6  20    0.63    0.12
   1   6 -20    0.63    0.10
  -1   6  20    0.96    0.13
  -1   6  20    0.78    0.13
  -1   6  19    2.44    0.19
   1   6 -19    2.25    0.18
   1   6 -19    2.04    0.16
  -1   6  19    2.50    0.20
  -1   6  19    1.91    0.17
  -1   6  19    2.69    0.20
  -1   6  18    2.68    0.21
  -1   6  18    2.89    0.21
  -1   6  18    2.51    0.21
   1   6 -18    3.01    0.19
   1   6 -18    2.60    0.20
  -1   6  17    5.57    0.30
  -1   6  17    5.29    0.30
  -1   6  17    5.46    0.29
  -1   6  17    4.15    0.26
   1   6 -17    5.32    0.26
  -1   6  17    4.65    0.25
   1   6 -17    4.76    0.27
  -1   6  16    2.74    0.21
  -1   6  16    2.99    0.23
   1   6 -16    3.44    0.22
   1   6 -16    2.53    0.22
  -1   6  16    2.76    0.23
  -1   6  16    3.20    0.24
  -1   6  16    2.51    0.21
  -1   6  15    4.11    0.27
  -1   6  15    5.26    0.31
   1   6 -15    5.27    0.28
  -1   6  15    5.32    0.32
  -1   6  15    5.34    0.31
   1   6 -15    4.76    0.30
  -1   6  15    4.93    0.30
  -1   6  14    4.89    0.30
  -1   6  14    4.84    0.31
  -1   6  14    4.30    0.27
  -1   6  14    5.23    0.31
  -1   6  14    4.72    0.31
   1   6 -14    4.84    0.30
   1   6 -14    5.19    0.28
   1   6 -13    4.45    0.30
  -1   6  13    5.21    0.32
  -1   6  13    5.26    0.32
  -1   6  13    4.64    0.31
   1   6 -13    5.44    0.30
  -1   6  12    9.58    0.44
   1   6 -12   10.71    0.42
   1   6 -12   10.21    0.44
  -1   6  12    9.90    0.43
  -1   6  12   10.55    0.45
  -1   6  11    2.73    0.24
  -1   6  11    3.03    0.26
  -1   6  11    3.28    0.27
   1   6 -11    3.13    0.24
   1   6 -11    2.95    0.26
  -1   6  10    6.44    0.35
   1   6 -10    5.96    0.35
  -1   6  10    6.64    0.36
  -1   6  10    6.03    0.35
   1   6 -10    6.94    0.34
   1   6  -9    0.45    0.26
  -1   6   9    0.79    0.16
  -1   6   9    0.77    0.15
   1   6  -9    0.65    0.15
   1   6  -9    1.03    0.17
   1   6  -9    0.40    0.15
  -1   6   9    0.90    0.16
  -1   6   8    9.32    0.42
   1   6  -8    9.30    0.45
   1   6  -8    9.86    0.41
   1   6  -8    8.97    0.42
  -1   6   8    8.96    0.42
  -1   6   8    9.06    0.43
   1   6  -8   10.15    0.46
  -1   6   7    0.37    0.12
   1   6  -7    0.16    0.13
  -1   6   7    0.20    0.10
   1   6  -7    0.48    0.13
  -1   6   7    0.38    0.13
   1   6  -7    0.46    0.15
   1   6  -6    0.26    0.13
  -1   6   6    0.37    0.13
  -1   6   6    0.47    0.13
  -1   6   6    0.50    0.13
   1   6  -6    0.43    0.12
   1   6  -6    0.48    0.16
   1   6  -5    4.73    0.29
  -1   6   5    3.71    0.29
   1   6  -5    3.55    0.27
  -1   6   5    4.38    0.30
   1   6  -5    3.55    0.31
   1   6  -4   24.02    0.79
   1   6  -4   22.29    0.64
  -1   6   4   22.67    0.68
  -1   6   4   22.84    0.72
   1   6  -4   23.34    0.67
  -1   6   3    0.52    0.12
   1   6  -3    0.35    0.12
   1   6  -3    0.51    0.12
   1   6  -3    0.73    0.20
  -1   6   3    0.55    0.16
  -1   6   2    1.07    0.19
   1   6  -2    0.58    0.13
   1   6  -2    0.80    0.19
   1   6  -2    1.10    0.15
  -1   6   1    2.08    0.25
  -1   6   1    1.78    0.17
   1   6  -1    2.23    0.26
   1   6  -1    1.74    0.18
  -1   6   0    7.64    0.43
   1   6   0    7.33    0.33
   1   6   0    6.38    0.34
   1   6   0    7.87    0.46
  -1   6   0    7.07    0.33
  -1   6  -1    7.89    0.36
   1   6   1    7.53    0.36
  -1   6  -1    9.77    0.41
   1   6   1    9.00    0.50
   1   6   1    8.62    0.40
  -1   6  -1    8.53    0.46
   1   6   2    0.61    0.11
   1   6   2    0.74    0.19
   1   6   2    0.52    0.13
  -1   6  -2    0.61    0.19
  -1   6  -2    0.49    0.12
  -1   6  -2    0.59    0.17
  -1   6  -2    0.67    0.13
  -1   6  -3    2.17    0.26
   1   6   3    2.30    0.28
   1   6   3    1.88    0.21
  -1   6  -3    2.25    0.27
  -1   6  -3    1.90    0.20
  -1   6  -3    1.97    0.20
   1   6   4    2.16    0.27
   1   6   4    1.91    0.21
  -1   6  -4    2.02    0.20
  -1   6  -4    1.64    0.18
   1   6   4    1.92    0.20
   1   6   4    1.94    0.21
  -1   6  -4    1.88    0.25
  -1   6  -4    2.00    0.24
  -1   6  -5    1.27    0.17
  -1   6  -5    1.20    0.17
  -1   6  -5    1.80    0.23
   1   6   5    1.08    0.16
   1   6   5    1.54    0.24
  -1   6  -5    1.27    0.23
   1   6   5    1.11    0.17
  -1   6  -5    1.50    0.21
   1   6   5    1.25    0.19
  -1   6  -6    0.86    0.15
  -1   6  -6    0.74    0.15
   1   6   6    0.78    0.15
   1   6   6    0.85    0.20
  -1   6  -6    0.90    0.20
  -1   6  -6    0.45    0.19
   1   6   6    0.87    0.16
   1   6   6    0.70    0.15
  -1   6  -6    0.92    0.18
  -1   6  -7    3.24    0.31
   1   6   7    3.05    0.26
   1   6   7    2.93    0.26
   1   6   7    2.91    0.25
  -1   6  -7    2.91    0.25
   1   6   7    3.34    0.32
  -1   6  -7    3.43    0.25
  -1   6  -7    2.86    0.26
   1   6   8    1.46    0.19
  -1   6  -8    1.60    0.23
  -1   6  -8    1.89    0.20
   1   6   8    1.52    0.20
   1   6   8    2.03    0.24
   1   6   8    1.54    0.19
  -1   6  -8    1.59    0.18
  -1   6  -9    1.46    0.19
   1   6   9    1.31    0.19
   1   6   9    1.46    0.22
  -1   6  -9    1.31    0.22
   1   6   9    1.34    0.19
  -1   6  -9    1.59    0.19
   1   6   9    1.47    0.19
  -1   6 -10    2.00    0.20
   1   6  10    1.99    0.21
   1   6  10    1.88    0.21
   1   6  10    1.84    0.23
   1   6  10    1.68    0.21
  -1   6 -10    1.92    0.24
  -1   6 -10    1.67    0.20
  -1   6 -11    1.46    0.18
  -1   6 -11    1.36    0.19
   1   6  11    1.58    0.20
   1   6  11    1.10    0.19
   1   6  11    1.41    0.19
   1   6  11    1.23    0.19
   1   6  12    0.67    0.15
   1   6  12    0.60    0.15
  -1   6 -12    0.66    0.14
   1   6  12    0.47    0.15
  -1   6 -12    0.56    0.15
   1   6  12    0.49    0.14
   1   6  13    0.92    0.17
   1   6  13    1.00    0.17
  -1   6 -13    0.98    0.17
   1   6  13    1.32    0.18
  -1   6 -13    1.41    0.17
   1   6  13    0.69    0.15
   1   6  14    0.81    0.14
   1   6  14    1.03    0.16
  -1   6 -14    1.05    0.15
   1   6  14    0.92    0.16
  -1   6 -14    1.06    0.17
   1   6  14    1.03    0.17
   1   6  15    0.07    0.12
   1   6  15    0.04    0.09
   1   6  15    0.02    0.11
  -1   6 -15    0.13    0.12
   1   6  15   -0.03    0.12
  -1   6 -15    0.00    0.10
   1   6  16    0.53    0.13
  -1   6 -16    0.67    0.12
  -1   6 -16    0.63    0.13
   1   6  16    0.43    0.13
   1   6  16    0.60    0.15
   1   6  17    1.05    0.16
   1   6  17    0.98    0.14
  -1   6 -17    0.60    0.13
  -1   6 -17    0.95    0.13
   1   6  17    0.96    0.15
   1   6  18    5.16    0.28
  -1   6 -18    4.90    0.25
   1   6  18    5.16    0.26
  -1   6 -18    5.26    0.23
   1   6  18    4.96    0.26
  -1   6 -19    3.10    0.17
  -1   6 -19    2.67    0.18
   1   6  19    2.96    0.21
   1   6  19    2.60    0.14
   1   6  19    2.94    0.20
   1   6  19    3.16    0.20
   1   6  20    1.14    0.12
  -1   6 -20    1.03    0.12
   1   6  20    1.17    0.13
   1   6  20    1.24    0.14
   1   6  21    2.55    0.18
   1   6  21    2.63    0.17
  -1   6 -21    2.46    0.15
   1   6  21    2.70    0.16
   1   6  22    0.45    0.08
   1   6  22    0.26    0.09
   1   7 -15    1.14    0.18
   1   7 -15    0.97    0.10
   1   7 -14    5.44    0.24
   1   7 -14    4.62    0.19
  -1   7  14    2.81    0.15
   1   7 -13    5.28    0.26
  -1   7  13    2.95    0.16
   1   7 -13    3.12    0.17
   1   7 -13    4.58    0.20
  -1   7  13    2.47    0.16
  -1   7  12    1.60    0.13
  -1   7  12    1.62    0.15
   1   7 -12    1.64    0.13
  -1   7  11    2.11    0.15
  -1   7  11    1.79    0.17
   1   7 -11    2.05    0.15
   1   7 -11    2.20    0.24
  -1   7  10    1.24    0.12
   1   7 -10    1.05    0.12
   1   7 -10    1.47    0.23
   1   7  -9    1.19    0.23
  -1   7   9    1.47    0.17
  -1   7   9    1.30    0.12
   1   7  -9    1.31    0.13
   1   7  -8    1.62    0.14
   1   7  -8    2.14    0.24
   1   7  -8    2.79    0.18
  -1   7   8    2.33    0.21
  -1   7   8    1.90    0.14
   1   7  -7    1.14    0.21
  -1   7   7    0.78    0.15
  -1   7   7    0.93    0.11
   1   7  -7    0.89    0.11
   1   7  -6    0.57    0.10
  -1   7   6    0.94    0.17
   1   7  -6    1.19    0.20
   1   7  -5    2.96    0.18
  -1   7   5    3.16    0.25
   1   7  -5    3.67    0.25
   1   7  -4    1.98    0.20
  -1   7   4    2.02    0.21
   1   7  -4    1.71    0.14
   1   7  -3    3.25    0.24
  -1   7   3    3.60    0.27
   1   7  -3    3.02    0.17
   1   7  -3    3.96    0.22
   1   7  -2    1.22    0.17
  -1   7   2    1.35    0.18
   1   7  -1    1.23    0.18
  -1   7   1    1.12    0.17
  -1   7   0    1.63    0.19
   1   7   0    1.59    0.20
  -1   7  -1    0.89    0.15
   1   7   1    0.73    0.16
  -1   7  -2    2.19    0.20
  -1   7  -2    2.03    0.14
   1   7   2    2.14    0.22
   1   7   3    1.59    0.20
  -1   7  -3    1.88    0.14
  -1   7  -3    1.71    0.18
   1   7   4    2.00    0.21
   1   7   4    1.96    0.15
  -1   7  -4    2.55    0.17
  -1   7  -4    2.05    0.15
  -1   7  -4    1.94    0.18
   1   7   5    0.25    0.08
  -1   7  -5    0.28    0.08
  -1   7  -5    0.08    0.08
   1   7   5    0.19    0.13
  -1   7  -5    0.26    0.10
   1   7   6    4.88    0.29
  -1   7  -6    4.72    0.24
   1   7   6    4.37    0.22
  -1   7  -6    4.78    0.22
  -1   7  -6    4.55    0.21
   1   7   7    0.34    0.13
  -1   7  -7    0.75    0.11
  -1   7  -7    0.27    0.09
  -1   7  -7    0.50    0.17
   1   7   7    0.57    0.10
  -1   7  -8    7.50    0.29
  -1   7  -8    6.84    0.26
   1   7   8    5.87    0.25
  -1   7  -8    6.55    0.25
   1   7   8    6.78    0.31
   1   7   9    0.12    0.08
  -1   7  -9    0.05    0.07
   1   7   9    0.05    0.06
   1   7   9    0.09    0.10
  -1   7  -9    0.30    0.18
  -1   7  -9   -0.10    0.09
   1   7  10    1.47    0.13
   1   7  10    1.32    0.12
   1   7  10    1.37    0.14
   1   7  10    1.13    0.11
  -1   7 -10    1.54    0.13
  -1   7 -10    1.73    0.13
  -1   7 -11    1.89    0.14
   1   7  11    1.77    0.15
   1   7  11    1.48    0.12
   1   7  11    1.56    0.12
   1   7  11    1.87    0.15
  -1   7 -11    2.00    0.14
  -1   7 -12    1.59    0.12
   1   7  12    1.23    0.11
   1   7  12    1.02    0.10
  -1   7 -12    1.60    0.13
   1   7  12    1.33    0.12
   1   7  12    1.52    0.13
  -1   7 -13    0.27    0.08
  -1   7 -13    0.01    0.08
   1   7  13    0.13    0.08
  -1   7 -14    1.54    0.11
   1   7  14    1.87    0.13
   2  -7 -15    0.41    0.11
   2  -7 -15    0.33    0.09
   2  -7 -14    2.55    0.16
  -2  -7  13    0.41    0.12
   2  -7 -13    0.36    0.09
  -2  -7  13    0.34    0.09
  -2  -7  12    1.21    0.18
   2  -7 -12    0.95    0.12
   2  -7 -11    1.30    0.14
  -2  -7  11    1.59    0.21
  -2  -7  11    0.97    0.10
  -2  -7  10    1.11    0.12
   2  -7 -10    1.12    0.14
   2  -7  -9    5.68    0.26
  -2  -7   9    4.00    0.21
  -2  -7   9    6.07    0.34
   2  -7  -9    4.88    0.28
  -2  -7   9    4.96    0.23
   2  -7  -8    1.86    0.19
  -2  -7   8    1.95    0.16
  -2  -7   8    1.73    0.15
   2  -7  -8    1.51    0.15
   2  -7  -7    0.22    0.11
  -2  -7   7    0.25    0.10
   2  -7  -7    0.22    0.10
  -2  -7   7    0.28    0.10
  -2  -7   7    0.55    0.26
   2  -7  -7    0.21    0.13
   2  -7  -6    6.84    0.30
   2  -7  -6    6.36    0.30
  -2  -7   6    6.88    0.30
   2  -7  -6    6.45    0.26
  -2  -7   6    7.02    0.32
   2  -7  -6    6.78    0.35
  -2  -7   6    7.85    0.41
   2  -7  -5    0.32    0.12
   2  -7  -5    0.38    0.11
   2  -7  -5    0.43    0.12
   2  -7  -5    0.23    0.11
   2  -7  -5    0.37    0.15
  -2  -7   5    0.27    0.10
  -2  -7   5    0.20    0.11
   2  -7  -4    2.65    0.25
  -2  -7   4    2.65    0.20
  -2  -7   4    2.83    0.23
   2  -7  -4    2.49    0.20
   2  -7  -4    2.59    0.20
   2  -7  -4    2.78    0.20
   2  -7  -4    2.63    0.19
  -2  -7   4    1.82    0.30
   2  -7  -3    0.34    0.11
   2  -7  -3    0.36    0.12
   2  -7  -3    0.41    0.15
  -2  -7   3    0.23    0.12
  -2  -7   3    0.30    0.11
   2  -7  -3    0.43    0.11
   2  -7  -2    3.22    0.23
   2  -7  -2    3.16    0.21
   2  -7  -2    3.34    0.22
  -2  -7   2    3.07    0.22
   2  -7  -2    3.72    0.28
  -2  -7   2    3.48    0.26
  -2  -7   2    3.75    0.26
   2  -7  -1    4.22    0.24
   2  -7  -1    3.75    0.25
  -2  -7   1    3.49    0.27
   2  -7  -1    3.77    0.29
  -2  -7   1    3.82    0.25
  -2  -7   1    4.12    0.28
   2  -7  -1    3.52    0.23
   2  -7   0    2.56    0.21
  -2  -7   0    2.82    0.23
  -2  -7   0    2.40    0.21
   2  -7   0    2.85    0.20
  -2  -7   0   -0.99    0.43
  -2  -7   0    2.41    0.23
   2  -7   0    2.55    0.20
   2  -7   0    2.72    0.26
   2  -7   0    1.04    0.32
  -2  -7  -1    0.58    0.15
   2  -7   1    0.01    0.31
   2  -7   1    0.62    0.17
  -2  -7  -1    0.53    0.15
   2  -7   1    0.58    0.14
   2  -7   1    0.60    0.12
   2  -7   1    0.53    0.11
   2  -7   2    0.74    0.15
   2  -7   2    0.69    0.12
   2  -7   2    0.77    0.14
   2  -7   2    0.82    0.17
  -2  -7  -2    0.79    0.16
   2  -7   2    0.73    0.12
  -2  -7  -2    0.73    0.15
   2  -7   2    0.86    0.34
   2  -7   3    1.97    0.36
   2  -7   3    0.69    0.11
   2  -7   3    0.72    0.14
  -2  -7  -3    0.77    0.15
   2  -7   3    0.65    0.16
   2  -7   3    0.74    0.12
   2  -7   3    0.60    0.14
  -2  -7  -3    2.81    0.18
  -2  -7  -3    0.68    0.17
  -2  -7  -3    2.83    0.17
   2  -7   4    6.85    0.31
   2  -7   4    6.11    0.27
   2  -7   4    6.70    0.33
   2  -7   4    6.27    0.26
  -2  -7  -4    5.71    0.23
  -2  -7  -4    6.52    0.31
   2  -7   4    6.98    0.36
   2  -7   5    1.25    0.18
   2  -7   5    1.16    0.15
   2  -7   5    1.14    0.16
   2  -7   5    1.25    0.13
  -2  -7  -5    0.86    0.11
  -2  -7  -5    1.35    0.16
   2  -7   6    0.72    0.10
   2  -7   6    0.96    0.14
   2  -7   6    0.69    0.13
   2  -7   6    0.82    0.15
  -2  -7  -6    0.69    0.13
   2  -7   7    3.02    0.21
   2  -7   7    3.40    0.25
   2  -7   7    3.90    0.19
  -2  -7  -7    3.24    0.21
   2  -7   7    3.68    0.22
   2  -7   8    2.40    0.19
   2  -7   8    2.81    0.20
   2  -7   8    2.39    0.15
   2  -7   8    2.64    0.21
  -2  -7  -8    2.38    0.17
   2  -7   9    0.89    0.12
   2  -7   9    1.04    0.14
  -2  -7  -9    0.89    0.11
   2  -7   9    0.85    0.09
   2  -7   9    1.11    0.14
   2  -7  10    0.20    0.09
   2  -7  10    0.12    0.07
  -2  -7 -10    0.15    0.09
   2  -7  10    0.08    0.09
  -2  -7 -11    0.91    0.11
  -2  -7 -11    1.03    0.14
   2  -7  11    1.15    0.12
   2  -7  11    1.05    0.12
   2  -7  12    1.96    0.14
  -2  -7 -12    1.69    0.15
   2  -7  13    1.88    0.20
   2  -7  13    0.32    0.08
   2  -6 -23    1.60    0.13
   2  -6 -22    5.44    0.24
   2  -6 -22    5.28    0.25
   2  -6 -21    4.39    0.26
   2  -6 -21    4.70    0.24
   2  -6 -20    1.76    0.17
   2  -6 -20    1.91    0.20
   2  -6 -19    2.08    0.22
   2  -6 -19    1.47    0.16
   2  -6 -19    2.10    0.19
   2  -6 -18    1.70    0.17
   2  -6 -18    1.85    0.19
   2  -6 -17    2.13    0.21
   2  -6 -17    1.57    0.17
   2  -6 -16    4.97    0.29
   2  -6 -16    5.10    0.30
   2  -6 -15    0.50    0.14
  -2  -6  15    0.62    0.12
   2  -6 -15    0.81    0.17
   2  -6 -14    1.36    0.18
  -2  -6  14    1.81    0.18
   2  -6 -14    1.96    0.22
  -2  -6  13    1.44    0.17
   2  -6 -13    1.56    0.23
   2  -6 -13    1.26    0.19
   2  -6 -13    1.42    0.21
   2  -6 -13    1.17    0.18
   2  -6 -12    7.03    0.40
   2  -6 -12    6.91    0.38
   2  -6 -12    6.57    0.36
   2  -6 -12    7.44    0.42
  -2  -6  12    7.88    0.36
  -2  -6  11    0.11    0.11
   2  -6 -11    0.13    0.11
  -2  -6  11    0.11    0.10
   2  -6 -11    0.09    0.15
   2  -6 -11    0.16    0.13
   2  -6 -11    0.16    0.14
   2  -6 -10    2.48    0.23
  -2  -6  10    2.86    0.24
   2  -6 -10    2.17    0.22
   2  -6 -10    2.69    0.27
   2  -6 -10    2.64    0.28
  -2  -6  10    2.43    0.24
   2  -6 -10    2.86    0.26
   2  -6  -9    0.63    0.14
   2  -6  -9    0.77    0.17
   2  -6  -9    0.46    0.14
  -2  -6   9    0.80    0.15
  -2  -6   9    0.69    0.16
   2  -6  -9    0.57    0.17
   2  -6  -9    0.75    0.18
   2  -6  -8    1.37    0.18
   2  -6  -8    1.39    0.19
  -2  -6   8    1.46    0.21
   2  -6  -8    1.23    0.23
   2  -6  -8    1.72    0.23
   2  -6  -8    1.49    0.21
  -2  -6   8    1.58    0.20
  -2  -6   7    1.21    0.21
   2  -6  -7    1.73    0.26
   2  -6  -7    1.99    0.25
  -2  -6   7    1.90    0.21
   2  -6  -7    2.07    0.24
   2  -6  -7    1.61    0.20
   2  -6  -7    1.75    0.22
   2  -6  -6    2.54    0.25
   2  -6  -6    2.92    0.27
   2  -6  -6    2.50    0.27
  -2  -6   6    2.71    0.25
  -2  -6   6    2.58    0.27
   2  -6  -6    2.61    0.30
   2  -6  -6    2.49    0.29
   2  -6  -6    3.13    0.42
  -2  -6   5    0.94    0.18
   2  -6  -5    0.79    0.22
   2  -6  -5    0.91    0.19
  -2  -6   5    0.98    0.20
   2  -6  -5    0.84    0.17
   2  -6  -5    0.81    0.17
   2  -6  -5    0.81    0.21
   2  -6  -5    1.61    0.41
   2  -6  -4    0.27    0.14
  -2  -6   4    0.32    0.16
   2  -6  -4    0.32    0.16
   2  -6  -4    0.35    0.15
  -2  -6   4    0.43    0.13
  -2  -6   4    0.48    0.15
   2  -6  -4    0.46    0.19
   2  -6  -4    0.32    0.18
   2  -6  -3    1.19    0.23
  -2  -6   3    0.51    0.33
   2  -6  -3    2.16    0.44
  -2  -6   3    1.22    0.19
  -2  -6   3    1.49    0.21
   2  -6  -3    1.20    0.23
  -2  -6   3    1.31    0.23
   2  -6  -3    1.40    0.21
   2  -6  -3    1.46    0.21
   2  -6  -3    2.04    0.23
  -2  -6   2    2.30    0.24
   2  -6  -2    2.24    0.28
   2  -6  -2    1.89    0.22
   2  -6  -2    2.59    0.30
   2  -6  -2    2.15    0.24
  -2  -6   2    2.26    0.28
  -2  -6   2    2.20    0.38
   2  -6  -2    2.19    0.41
  -2  -6   2    2.17    0.24
   2  -6  -2    2.32    0.25
   2  -6  -1    3.24    0.29
   2  -6  -1    2.88    0.31
  -2  -6   1    3.21    0.29
  -2  -6   1    2.79    0.31
  -2  -6   1    3.73    0.45
   2  -6  -1    4.30    0.31
   2  -6  -1    2.94    0.31
  -2  -6   1    3.14    0.28
   2  -6   0    0.54    0.16
   2  -6   0    0.76    0.20
  -2  -6   0    0.92    0.21
   2  -6   0    1.00    0.23
   2  -6   0    0.64    0.16
  -2  -6   0    0.82    0.18
  -2  -6  -1    4.15    0.32
  -2  -6  -1    4.06    0.36
   2  -6   1    4.37    0.38
   2  -6   1    4.62    0.32
   2  -6   1    3.78    0.35
   2  -6   2    4.41    0.31
  -2  -6  -2    4.53    0.30
  -2  -6  -2    4.78    0.34
   2  -6   2    5.01    0.39
  -2  -6  -2    5.08    0.39
  -2  -6  -2    4.52    0.28
  -2  -6  -3    0.31    0.19
  -2  -6  -3    0.03    0.09
  -2  -6  -3    0.22    0.15
   2  -6   3    0.06    0.11
  -2  -6  -3    0.19    0.11
   2  -6   3    0.19    0.16
  -2  -6  -4    9.31    0.46
  -2  -6  -4    9.57    0.41
   2  -6   4    9.25    0.43
   2  -6   4   10.37    0.53
  -2  -6  -4    8.63    0.42
  -2  -6  -4    9.21    0.51
  -2  -6  -4    8.38    0.57
  -2  -6  -5    0.38    0.13
   2  -6   5    0.37    0.13
  -2  -6  -5    0.18    0.12
   2  -6   5    0.15    0.15
   2  -6   5    0.37    0.13
  -2  -6  -5    0.28    0.17
  -2  -6  -5    0.25    0.14
  -2  -6  -6    1.97    0.20
  -2  -6  -6    1.57    0.25
  -2  -6  -6    1.53    0.22
   2  -6   6    1.86    0.20
   2  -6   6    1.43    0.22
  -2  -6  -6    1.47    0.20
  -2  -6  -6    1.47    0.22
   2  -6   6    2.06    0.21
  -2  -6  -6   -0.60    0.47
  -2  -6  -7    2.65    0.39
  -2  -6  -7   12.37    0.44
  -2  -6  -7    8.45    0.39
   2  -6   7    7.03    0.44
   2  -6   7    8.31    0.40
  -2  -6  -7    7.45    0.41
   2  -6   7    7.67    0.37
  -2  -6  -7    7.59    0.47
   2  -6   8    3.34    0.25
   2  -6   8    2.60    0.22
   2  -6   8    3.27    0.30
  -2  -6  -8    2.83    0.26
  -2  -6  -8    2.95    0.31
  -2  -6  -8    2.72    0.23
   2  -6   9    1.87    0.24
   2  -6   9    1.66    0.18
  -2  -6  -9    1.78    0.21
   2  -6   9    1.86    0.20
  -2  -6  -9    1.68    0.19
  -2  -6  -9    1.82    0.26
  -2  -6 -10    3.78    0.26
   2  -6  10    4.54    0.28
   2  -6  10    4.28    0.33
  -2  -6 -10    3.76    0.28
   2  -6  11    0.35    0.11
  -2  -6 -11    0.17    0.11
  -2  -6 -11    0.13    0.12
   2  -6  11    0.17    0.13
  -2  -6 -12    1.17    0.16
  -2  -6 -12    1.15    0.16
   2  -6  12    1.42    0.16
   2  -6  12    1.23    0.19
   2  -6  13    3.13    0.26
  -2  -6 -13    3.31    0.23
  -2  -6 -13    3.29    0.24
   2  -6  13    3.47    0.23
   2  -6  14    1.40    0.18
  -2  -6 -14    1.31    0.16
   2  -6  14    1.66    0.16
   2  -6  15    2.44    0.18
  -2  -6 -15    1.97    0.21
  -2  -6 -15    2.37    0.20
   2  -6  15    2.11    0.20
  -2  -6 -16    5.28    0.30
   2  -6  16    5.52    0.24
  -2  -6 -16    4.91    0.27
  -2  -6 -16    5.64    0.33
   2  -6  16    6.02    0.30
   2  -6  17    2.94    0.20
  -2  -6 -17    2.90    0.24
  -2  -6 -17    2.82    0.21
  -2  -6 -17    2.99    0.21
   2  -6  17    3.14    0.17
  -2  -6 -18    0.94    0.16
   2  -6  18    0.78    0.11
  -2  -6 -18    0.90    0.12
  -2  -6 -18    0.95    0.14
  -2  -6 -19    1.77    0.15
  -2  -6 -19    2.08    0.16
  -2  -6 -19    2.02    0.19
  -2  -6 -20    0.29    0.12
  -2  -6 -20    0.24    0.08
  -2  -6 -21    3.46    0.20
   2  -5 -27    0.36    0.10
   2  -5 -27    0.46    0.09
   2  -5 -27    0.42    0.11
   2  -5 -26    0.85    0.13
   2  -5 -26    0.83    0.11
   2  -5 -26    1.14    0.15
   2  -5 -25    0.53    0.10
   2  -5 -25    0.65    0.14
   2  -5 -25    0.53    0.13
   2  -5 -24    0.47    0.13
   2  -5 -24    0.51    0.11
   2  -5 -24    0.66    0.16
   2  -5 -23    2.87    0.24
   2  -5 -23    2.82    0.20
   2  -5 -23    2.94    0.26
   2  -5 -23    2.91    0.25
   2  -5 -22    2.30    0.24
   2  -5 -22    2.53    0.26
   2  -5 -22    1.84    0.18
   2  -5 -22    1.98    0.21
   2  -5 -21    3.46    0.29
   2  -5 -21    4.39    0.26
   2  -5 -21    3.98    0.30
   2  -5 -20    2.81    0.22
   2  -5 -20    2.74    0.26
   2  -5 -20    3.05    0.28
   2  -5 -19    8.24    0.45
   2  -5 -19    8.42    0.44
   2  -5 -19    8.62    0.38
   2  -5 -18    1.09    0.20
   2  -5 -18    1.27    0.17
   2  -5 -18    1.39    0.21
   2  -5 -17    9.23    0.48
   2  -5 -17    9.24    0.40
   2  -5 -17    8.85    0.46
   2  -5 -16    3.95    0.27
   2  -5 -16    3.09    0.30
   2  -5 -16    3.28    0.30
   2  -5 -16    3.91    0.31
   2  -5 -15    0.25    0.15
   2  -5 -15    0.28    0.15
   2  -5 -15    0.11    0.09
   2  -5 -15    0.17    0.14
   2  -5 -15    0.05    0.14
   2  -5 -14   10.08    0.53
   2  -5 -14   10.09    0.51
   2  -5 -14   10.64    0.52
   2  -5 -14   11.72    0.45
   2  -5 -13    6.65    0.40
   2  -5 -13    6.55    0.34
   2  -5 -13    6.11    0.40
   2  -5 -13    6.81    0.43
   2  -5 -13    6.50    0.44
   2  -5 -12    4.65    0.35
   2  -5 -12    4.49    0.31
   2  -5 -12    4.63    0.35
   2  -5 -12    4.76    0.37
   2  -5 -12    4.92    0.34
   2  -5 -12    4.52    0.28
   2  -5 -11    0.15    0.09
   2  -5 -11    0.02    0.12
   2  -5 -11    0.16    0.12
   2  -5 -11    0.16    0.15
   2  -5 -11    0.18    0.12
   2  -5 -11    0.07    0.12
   2  -5 -10   15.82    0.67
   2  -5 -10   16.72    0.63
   2  -5 -10   17.86    0.67
   2  -5 -10   15.72    0.52
   2  -5 -10   16.04    0.63
   2  -5 -10   17.32    0.70
   2  -5 -10   17.15    0.61
   2  -5  -9    2.53    0.26
   2  -5  -9    2.43    0.27
   2  -5  -9    2.47    0.25
   2  -5  -9    2.54    0.29
   2  -5  -9    2.07    0.23
   2  -5  -9    2.36    0.29
   2  -5  -9    3.24    0.38
   2  -5  -8    0.72    0.16
   2  -5  -8    0.53    0.15
   2  -5  -8    1.14    0.19
   2  -5  -8    0.64    0.18
   2  -5  -8    0.53    0.17
   2  -5  -8    0.54    0.16
   2  -5  -7    4.88    0.35
   2  -5  -7    5.35    0.35
   2  -5  -7    5.16    0.39
   2  -5  -7    5.24    0.35
   2  -5  -7    5.38    0.38
   2  -5  -7    6.60    0.47
   2  -5  -7    3.59    0.57
   2  -5  -7    4.90    0.40
  -2  -5   7    4.27    0.69
   2  -5  -6   23.38    0.82
   2  -5  -6   20.85    1.37
   2  -5  -6   24.20    0.73
   2  -5  -6   22.72    0.82
   2  -5  -6   23.78    0.80
  -2  -5   6   22.41    1.47
   2  -5  -6   24.27    0.75
   2  -5  -6   22.44    0.73
   2  -5  -5    0.93    0.18
   2  -5  -5    0.83    0.20
   2  -5  -5    0.87    0.16
   2  -5  -5    1.25    0.36
  -2  -5   5    0.93    0.40
   2  -5  -5    0.85    0.19
   2  -5  -5    0.64    0.16
  -2  -5   5    0.74    0.30
   2  -5  -4    7.89    0.42
   2  -5  -4    8.63    0.89
  -2  -5   4    7.89    0.89
   2  -5  -4    9.42    0.45
  -2  -5   4    9.89    0.85
   2  -5  -4    7.83    0.48
  -2  -5   4    8.56    0.48
  -2  -5   3    3.26    0.31
   2  -5  -3    3.10    0.59
  -2  -5   3    2.72    0.27
  -2  -5   3    2.72    0.48
   2  -5  -3    2.70    0.26
  -2  -5   3    2.88    0.55
   2  -5  -3    2.75    0.26
   2  -5  -3    3.37    0.28
   2  -5  -3    2.86    0.31
  -2  -5   2    6.04    0.76
  -2  -5   2    4.78    0.34
   2  -5  -2    4.80    0.37
  -2  -5   2    5.36    0.62
   2  -5  -2    5.25    0.74
   2  -5  -2    6.08    0.37
   2  -5  -2    4.64    0.33
  -2  -5   2    5.28    0.38
   2  -5  -1    2.02    0.41
   2  -5  -1    2.01    0.48
   2  -5  -1    1.76    0.24
  -2  -5   1    1.58    0.22
   2  -5  -1    2.38    0.24
   2  -5  -1    1.88    0.22
  -2  -5   1    2.33    0.27
  -2  -5   1    2.70    0.53
  -2  -5   1    2.38    0.24
  -2  -5   1    2.56    0.49
  -2  -5   0   34.89    1.01
   2  -5   0   36.63    1.04
  -2  -5   0   35.42    0.91
  -2  -5   0   28.67    1.62
  -2  -5   0   33.97    0.95
   2  -5   0   29.69    1.67
   2  -5   0   32.94    0.89
   2  -5   0   34.49    0.89
   2  -5   0   28.20    1.43
  -2  -5   0   32.65    1.52
   2  -5   1    1.00    0.31
  -2  -5  -1    1.58    0.24
   2  -5   1    1.45    0.22
   2  -5   1    1.47    0.20
   2  -5   1    1.51    0.43
  -2  -5  -1    1.47    0.18
   2  -5   1    1.53    0.20
  -2  -5  -1    1.66    0.21
  -2  -5  -1    1.55    0.41
  -2  -5  -1    0.57    0.29
  -2  -5  -1    1.67    0.20
  -2  -5  -1    1.31    0.21
  -2  -5  -1    1.31    0.39
  -2  -5  -2   18.13    0.71
  -2  -5  -2   19.72    0.66
   2  -5   2   18.24    1.31
  -2  -5  -2   17.81    0.68
  -2  -5  -2   18.30    0.63
   2  -5   2   18.29    0.64
   2  -5   2   19.45    0.74
   2  -5   2   17.44    1.14
  -2  -5  -2   17.26    1.23
   2  -5   2   19.84    0.65
  -2  -5  -2   19.20    0.61
  -2  -5  -2   17.85    0.72
  -2  -5  -2   18.73    1.22
   2  -5   2   18.92    1.11
  -2  -5  -3    2.80    0.55
  -2  -5  -3    3.49    0.27
  -2  -5  -3    2.91    0.32
   2  -5   3    2.98    0.27
   2  -5   3    3.07    0.63
   2  -5   3    2.90    0.30
   2  -5   3    3.05    0.53
  -2  -5  -3    3.40    0.29
  -2  -5  -3    3.18    0.35
  -2  -5  -3    3.23    0.54
   2  -5   3    3.58    0.52
  -2  -5  -3    3.38    0.28
   2  -5   3    3.77    0.29
  -2  -5  -3    2.86    0.29
  -2  -5  -4    5.70    0.36
  -2  -5  -4    5.86    0.40
   2  -5   4    5.59    0.35
   2  -5   4    4.95    0.58
   2  -5   4    5.93    0.36
  -2  -5  -4    5.38    0.35
   2  -5   4    4.87    0.72
   2  -5   4    4.67    0.64
  -2  -5  -4    5.09    0.68
  -2  -5  -4    7.13    0.48
  -2  -5  -4    5.73    0.41
  -2  -5  -4    5.67    0.68
  -2  -5  -4    5.86    0.34
  -2  -5  -5    0.97    0.18
   2  -5   5    0.90    0.16
   2  -5   5    0.78    0.30
  -2  -5  -5    0.93    0.22
   2  -5   5    0.54    0.34
   2  -5   5    0.71    0.15
   2  -5   5    0.34    0.22
  -2  -5  -5    0.81    0.15
  -2  -5  -5    0.96    0.17
  -2  -5  -6    9.11    0.46
   2  -5   6   10.88    0.48
   2  -5   6    9.47    0.45
  -2  -5  -6    9.41    0.53
  -2  -5  -6   10.03    0.57
  -2  -5  -6    9.80    0.45
  -2  -5  -6    9.03    0.46
  -2  -5  -7   10.70    0.59
  -2  -5  -7   10.84    0.57
  -2  -5  -7   10.25    0.49
  -2  -5  -7   10.75    0.48
  -2  -5  -7   10.32    0.50
   2  -5   7   10.43    0.47
  -2  -5  -8    8.32    0.44
  -2  -5  -8    7.95    0.44
  -2  -5  -8    9.19    0.44
  -2  -5  -8    8.35    0.50
  -2  -5  -8    7.09    0.50
   2  -5   8    8.77    0.43
  -2  -5  -9    4.71    0.35
  -2  -5  -9    4.99    0.35
  -2  -5  -9    4.98    0.33
   2  -5   9    4.82    0.32
  -2  -5  -9    4.47    0.39
  -2  -5  -9    4.90    0.35
  -2  -5 -10    1.84    0.24
   2  -5  10    1.95    0.21
  -2  -5 -10    2.09    0.27
  -2  -5 -10    1.84    0.21
  -2  -5 -10    1.77    0.22
  -2  -5 -11    0.86    0.22
  -2  -5 -11    0.84    0.18
   2  -5  11    0.96    0.16
  -2  -5 -11    0.86    0.16
  -2  -5 -12    4.83    0.33
  -2  -5 -12    4.84    0.33
  -2  -5 -12    5.13    0.40
  -2  -5 -13    6.55    0.38
  -2  -5 -13    6.29    0.38
  -2  -5 -14    6.79    0.39
  -2  -5 -14    8.07    0.40
  -2  -5 -15    0.70    0.16
  -2  -5 -16    1.91    0.21
  -2  -5 -16    2.51    0.25
  -2  -5 -17    3.88    0.31
  -2  -5 -17    3.32    0.27
  -2  -5 -17    3.80    0.30
  -2  -5 -18    4.99    0.34
  -2  -5 -18    5.41    0.38
  -2  -5 -19    4.41    0.30
  -2  -5 -19    4.30    0.31
  -2  -5 -19    4.03    0.34
  -2  -5 -20    0.55    0.15
  -2  -5 -20    0.19    0.13
  -2  -5 -20    0.51    0.19
  -2  -5 -21    0.23    0.09
  -2  -5 -21    0.16    0.11
  -2  -5 -21    0.18    0.08
  -2  -5 -21    0.35    0.17
  -2  -5 -21    0.21    0.12
  -2  -5 -22    1.19    0.12
  -2  -5 -22    1.24    0.16
  -2  -5 -22    1.16    0.16
  -2  -5 -22    1.04    0.12
  -2  -5 -22    1.23    0.20
  -2  -5 -23    1.29    0.16
  -2  -5 -23    1.18    0.19
  -2  -5 -23    0.86    0.12
  -2  -5 -23    1.18    0.11
  -2  -5 -23    1.15    0.11
  -2  -5 -24    0.95    0.13
  -2  -5 -24    0.92    0.09
  -2  -5 -25    0.21    0.09
  -2  -5 -25    0.27    0.13
  -2  -5 -26    2.51    0.18
   2  -4 -31    1.65    0.13
   2  -4 -31    1.65    0.12
   2  -4 -30    3.79    0.20
   2  -4 -30    3.34    0.16
   2  -4 -30    3.69    0.17
   2  -4 -30    3.63    0.18
   2  -4 -29    2.24    0.15
   2  -4 -29    2.61    0.17
   2  -4 -29    2.18    0.18
   2  -4 -29    2.24    0.18
   2  -4 -29    2.23    0.15
   2  -4 -28    0.84    0.15
   2  -4 -28    0.80    0.12
   2  -4 -28    0.70    0.11
   2  -4 -28    0.59    0.13
   2  -4 -28    0.70    0.11
   2  -4 -27    4.35    0.30
   2  -4 -27    4.88    0.30
   2  -4 -27    5.31    0.26
   2  -4 -27    6.05    0.28
   2  -4 -27    5.37    0.26
   2  -4 -26    0.49    0.12
   2  -4 -26    0.44    0.14
   2  -4 -26    0.50    0.11
   2  -4 -26    0.52    0.11
   2  -4 -26    0.61    0.18
   2  -4 -25    7.00    0.32
   2  -4 -25    6.53    0.41
   2  -4 -25    6.99    0.38
   2  -4 -25    6.84    0.32
   2  -4 -25    6.34    0.39
   2  -4 -24    7.78    0.35
   2  -4 -24    8.80    0.47
   2  -4 -24    7.19    0.40
   2  -4 -24    7.71    0.35
   2  -4 -24    7.47    0.36
   2  -4 -24    8.61    0.46
   2  -4 -23    7.58    0.35
   2  -4 -23    6.89    0.44
   2  -4 -23    6.83    0.43
   2  -4 -23    7.34    0.35
   2  -4 -23    8.15    0.44
   2  -4 -22    4.72    0.30
   2  -4 -22    4.11    0.35
   2  -4 -22    3.84    0.26
   2  -4 -22    4.51    0.33
   2  -4 -22    3.82    0.26
   2  -4 -22    4.12    0.35
   2  -4 -21    4.91    0.29
   2  -4 -21    5.42    0.33
   2  -4 -21    4.75    0.29
   2  -4 -21    4.76    0.29
   2  -4 -21    4.66    0.34
   2  -4 -21    4.46    0.37
   2  -4 -20    9.28    0.42
   2  -4 -20    9.99    0.41
   2  -4 -20   10.63    0.54
   2  -4 -20    8.82    0.40
   2  -4 -20   10.30    0.44
   2  -4 -20    9.55    0.40
   2  -4 -20    9.52    0.48
   2  -4 -19    7.08    0.37
   2  -4 -19    6.91    0.35
   2  -4 -19    7.92    0.44
   2  -4 -19    8.53    0.41
   2  -4 -19    7.82    0.38
   2  -4 -19    6.92    0.35
   2  -4 -19    6.34    0.44
   2  -4 -18    6.62    0.35
   2  -4 -18    6.95    0.44
   2  -4 -18    7.63    0.43
   2  -4 -18    7.28    0.36
   2  -4 -18    6.88    0.39
   2  -4 -18    6.71    0.34
   2  -4 -18    7.48    0.38
   2  -4 -18    6.39    0.33
   2  -4 -17    7.76    0.38
   2  -4 -17    6.88    0.39
   2  -4 -17    7.00    0.36
   2  -4 -17    8.09    0.44
   2  -4 -17    7.77    0.38
   2  -4 -17    7.24    0.45
   2  -4 -17    7.28    0.43
   2  -4 -16   19.21    0.67
   2  -4 -16   21.64    0.74
   2  -4 -16   18.10    0.59
   2  -4 -16   18.35    0.63
   2  -4 -16   20.21    0.71
  -2  -4  16   16.67    1.15
   2  -4 -16   18.63    0.58
   2  -4 -16   20.70    0.74
   2  -4 -16   17.80    0.59
   2  -4 -15    2.65    0.22
   2  -4 -15    2.90    0.28
   2  -4 -15    2.45    0.27
   2  -4 -15    2.67    0.23
  -2  -4  15    1.65    0.42
   2  -4 -15    2.63    0.27
  -2  -4  15    2.52    0.46
   2  -4 -15    2.16    0.22
   2  -4 -15    2.59    0.25
   2  -4 -15    2.68    0.51
  -2  -4  15    2.58    0.49
   2  -4 -14    5.84    0.74
   2  -4 -14    4.67    0.31
  -2  -4  14    5.93    0.71
   2  -4 -14    5.58    0.32
  -2  -4  14    5.54    0.65
   2  -4 -14    5.11    0.36
   2  -4 -14    6.16    0.37
  -2  -4  14    6.46    0.68
   2  -4 -14    5.70    0.32
   2  -4 -14    5.05    0.35
   2  -4 -14    5.28    0.37
   2  -4 -13    1.24    0.19
  -2  -4  13    0.82    0.34
  -2  -4  13    1.68    0.39
   2  -4 -13    0.72    0.31
   2  -4 -13    0.93    0.18
   2  -4 -13    1.24    0.17
   2  -4 -13    1.40    0.18
   2  -4 -13    1.25    0.16
  -2  -4  13    0.89    0.33
   2  -4 -13    1.18    0.19
   2  -4 -13    1.11    0.17
   2  -4 -13    1.32    0.20
   2  -4 -12    8.61    0.39
  -2  -4  12    8.95    0.86
   2  -4 -12   10.12    0.49
  -2  -4  12    8.91    0.78
   2  -4 -12    8.98    0.39
   2  -4 -12    9.12    0.85
   2  -4 -12   10.53    0.49
   2  -4 -12    9.86    0.46
  -2  -4  11   12.14    0.98
  -2  -4  11   12.81    0.93
   2  -4 -11   12.81    1.01
  -2  -4  10    5.58    0.67
   2  -4 -10    6.75    0.73
   2  -4 -10    6.31    0.64
  -2  -4  10    6.39    0.66
   2  -4  -9   18.92    1.19
  -2  -4   9   18.45    1.20
   2  -4  -9   17.82    1.10
  -2  -4   9   19.24    1.11
   2  -4  -8    0.28    0.18
  -2  -4   8    0.21    0.23
  -2  -4   8    0.00    0.16
   2  -4  -8    0.37    0.24
   2  -4  -7   15.24    1.03
  -2  -4   7   15.10    1.06
  -2  -4   7   15.90    0.97
  -2  -4   6    2.99    0.50
   2  -4  -6    2.78    0.45
  -2  -4   6    2.98    0.43
  -2  -4   5   37.05    1.67
   2  -4  -5   37.31    1.63
   2  -4  -4   20.06    1.18
  -2  -4   4   23.21    1.13
   2  -4  -4   22.10    1.01
  -2  -4   4   21.38    1.22
   2  -4  -3    1.89    0.29
   2  -4  -3    1.52    0.34
   2  -4  -3    1.36    0.29
  -2  -4   3    1.87    0.41
  -2  -4   3    1.69    0.33
   2  -4  -2   14.82    1.01
  -2  -4   2   16.64    0.94
   2  -4  -2   16.16    0.89
  -2  -4   2   16.22    1.05
   2  -4  -2   15.98    0.83
  -2  -4   1   15.18    0.88
   2  -4  -1   12.20    0.93
   2  -4  -1   13.19    0.82
  -2  -4   1   12.57    0.94
   2  -4  -1   13.13    0.77
   2  -4   0    8.92    0.64
  -2  -4   0    9.53    0.80
   2  -4   0    8.84    0.79
  -2  -4   0    9.60    0.70
   2  -4   0    8.29    0.66
   2  -4   1   14.01    0.82
   2  -4   1   12.64    0.95
  -2  -4  -1   14.20    0.85
  -2  -4  -1   12.68    0.92
   2  -4   1   14.09    0.88
  -2  -4  -2    6.89    0.60
  -2  -4  -2    6.18    0.64
   2  -4   2    6.16    0.67
   2  -4   2    6.53    0.61
   2  -4   2    6.18    0.56
   2  -4   3    2.89    0.50
  -2  -4  -3    3.46    0.48
   2  -4   3    3.18    0.45
  -2  -4  -3    3.54    0.43
  -2  -4  -3    2.77    0.44
   2  -4   4    0.21    0.17
  -2  -4  -4    0.32    0.21
  -2  -4  -4    0.27    0.18
   2  -4   4    0.27    0.26
  -2  -4  -4    0.25    0.19
   2  -4   5   11.70    0.93
  -2  -4  -5   12.75    0.91
  -2  -4  -5   10.79    0.75
   2  -4   5   11.90    0.87
  -2  -4  -5   11.63    0.86
  -2  -4  -6   10.24    0.82
   2  -4   6    8.66    0.75
   2  -4   6    8.50    0.79
  -2  -4  -6    9.30    0.76
  -2  -4  -7    7.79    0.74
   2  -4   7    7.18    0.75
   2  -4   7    7.41    0.72
  -2  -4  -7    7.16    0.66
   2  -4   8    2.64    0.47
  -2  -4  -8    2.62    0.47
   2  -4   8    2.47    0.44
  -2  -4  -9    8.83    0.81
   2  -4   9    7.94    0.79
   2  -4   9    8.15    0.78
  -2  -4 -10    2.81    0.49
  -2  -4 -10    3.41    0.27
  -2  -4 -10    3.68    0.33
   2  -4  10    2.87    0.51
  -2  -4 -10    4.32    0.34
   2  -4  10    2.89    0.50
  -2  -4 -10    3.34    0.24
  -2  -4 -10    3.48    0.26
  -2  -4 -10    3.60    0.28
  -2  -4 -11   10.56    0.54
  -2  -4 -11   12.71    0.51
   2  -4  11   11.45    0.95
   2  -4  11   10.92    0.92
  -2  -4 -11   10.72    0.49
  -2  -4 -11   10.82    0.48
  -2  -4 -11   13.42    0.48
  -2  -4 -11    8.76    0.50
  -2  -4 -11   13.35    1.03
  -2  -4 -12   11.17    0.45
  -2  -4 -12   10.48    0.53
  -2  -4 -12   10.89    0.48
  -2  -4 -12   11.74    0.57
  -2  -4 -12   11.55    0.97
  -2  -4 -12   11.66    0.52
  -2  -4 -12   11.71    0.50
   2  -4  12   11.63    0.95
   2  -4  12   11.13    0.94
  -2  -4 -13    9.93    0.46
  -2  -4 -13    8.82    0.45
  -2  -4 -13   10.28    0.54
  -2  -4 -13   10.24    0.47
  -2  -4 -13   10.13    0.43
  -2  -4 -13   10.49    0.94
   2  -4  13    9.50    0.89
  -2  -4 -14    8.56    0.87
  -2  -4 -14    8.63    0.40
  -2  -4 -14   10.52    0.49
  -2  -4 -14    9.36    0.46
   2  -4  14    8.25    0.84
  -2  -4 -15    2.69    0.27
  -2  -4 -15    3.16    0.25
  -2  -4 -15    3.06    0.28
  -2  -4 -16    0.83    0.15
  -2  -4 -16    0.53    0.14
  -2  -4 -16    0.49    0.16
  -2  -4 -17   14.67    0.60
  -2  -4 -17   15.64    0.55
  -2  -4 -18    2.97    0.30
  -2  -4 -18    2.86    0.28
  -2  -4 -18    2.60    0.27
  -2  -4 -18    3.00    0.25
  -2  -4 -19   12.65    0.49
  -2  -4 -19   10.51    0.52
  -2  -4 -19    9.47    0.54
  -2  -4 -19   12.14    0.54
  -2  -4 -19    9.47    0.49
  -2  -4 -20    2.94    0.28
  -2  -4 -20    3.80    0.32
  -2  -4 -20    2.68    0.23
  -2  -4 -20    4.39    0.37
  -2  -4 -21    4.28    0.37
  -2  -4 -21    4.49    0.27
  -2  -4 -21    4.68    0.27
  -2  -4 -21    4.01    0.32
  -2  -4 -21    4.79    0.35
  -2  -4 -21    5.23    0.30
  -2  -4 -22    0.35    0.10
  -2  -4 -22    0.47    0.17
  -2  -4 -22    0.49    0.13
  -2  -4 -22    0.18    0.19
  -2  -4 -22    0.35    0.10
  -2  -4 -22    0.19    0.14
  -2  -4 -23    3.97    0.35
  -2  -4 -23    4.81    0.28
  -2  -4 -23    5.30    0.35
  -2  -4 -23    4.21    0.25
  -2  -4 -23    4.37    0.25
  -2  -4 -23    3.68    0.29
  -2  -4 -24    6.09    0.28
  -2  -4 -24    6.17    0.32
  -2  -4 -24    5.80    0.35
  -2  -4 -24    6.26    0.34
  -2  -4 -24    6.90    0.42
  -2  -4 -24    6.04    0.30
  -2  -4 -24    5.98    0.28
  -2  -4 -25    6.10    0.27
  -2  -4 -25    5.75    0.30
  -2  -4 -25    6.31    0.35
  -2  -4 -25    5.28    0.37
  -2  -4 -25    6.30    0.31
  -2  -4 -25    5.19    0.29
  -2  -4 -25    5.97    0.27
  -2  -4 -26    2.52    0.22
  -2  -4 -26    2.56    0.20
  -2  -4 -26    2.52    0.19
  -2  -4 -26    2.47    0.17
  -2  -4 -26    2.63    0.17
  -2  -4 -26    2.75    0.26
  -2  -4 -27    1.53    0.17
  -2  -4 -27    1.32    0.14
  -2  -4 -27    1.18    0.14
  -2  -4 -27    1.40    0.12
  -2  -4 -27    1.34    0.12
  -2  -4 -27    0.97    0.18
  -2  -4 -28    2.32    0.16
  -2  -4 -28    2.03    0.15
  -2  -4 -28    2.11    0.13
  -2  -4 -28    2.06    0.13
  -2  -4 -29    1.78    0.13
  -2  -4 -29    1.82    0.12
   2  -3 -34    2.02    0.13
   2  -3 -33    0.31    0.10
   2  -3 -33    0.36    0.09
   2  -3 -33    0.36    0.09
   2  -3 -32   15.09    0.35
   2  -3 -32   15.88    0.44
   2  -3 -32   16.37    0.42
   2  -3 -32   16.32    0.42
   2  -3 -31    0.09    0.09
   2  -3 -31    0.12    0.09
   2  -3 -31    0.06    0.10
   2  -3 -31    0.27    0.08
   2  -3 -30    9.10    0.32
   2  -3 -30    9.03    0.38
   2  -3 -30    9.03    0.35
   2  -3 -30    9.46    0.36
   2  -3 -29    0.14    0.08
   2  -3 -29    0.28    0.15
   2  -3 -29    0.20    0.11
   2  -3 -29    0.20    0.11
   2  -3 -29    0.20    0.12
   2  -3 -29    0.22    0.13
   2  -3 -28   21.59    0.61
   2  -3 -28   20.06    0.64
   2  -3 -28   21.91    0.59
   2  -3 -28   21.93    0.62
   2  -3 -28   20.78    0.67
   2  -3 -27    3.75    0.27
   2  -3 -27    3.83    0.27
   2  -3 -27    3.38    0.28
   2  -3 -27    3.46    0.30
   2  -3 -27    3.95    0.26
   2  -3 -26   26.79    0.73
   2  -3 -26   24.87    0.77
   2  -3 -26   25.68    0.84
   2  -3 -26   26.48    0.72
   2  -3 -26   26.51    0.70
   2  -3 -26   25.50    0.81
   2  -3 -26   26.83    0.75
   2  -3 -25    1.77    0.22
   2  -3 -25    1.82    0.23
   2  -3 -25    1.77    0.20
   2  -3 -25    1.84    0.21
   2  -3 -25    1.69    0.24
   2  -3 -25    1.79    0.21
   2  -3 -25    1.71    0.26
   2  -3 -24    6.98    0.44
   2  -3 -24    7.68    0.39
   2  -3 -24    8.26    0.39
   2  -3 -24    7.47    0.40
   2  -3 -24    7.93    0.39
   2  -3 -24    8.40    0.45
   2  -3 -24    7.89    0.47
   2  -3 -23    0.34    0.12
   2  -3 -23    0.17    0.14
   2  -3 -23    0.33    0.12
   2  -3 -23    0.54    0.14
   2  -3 -23    0.53    0.17
   2  -3 -23    0.54    0.18
   2  -3 -23    0.26    0.10
   2  -3 -23    0.45    0.13
   2  -3 -22   18.31    0.71
   2  -3 -22   18.12    0.71
   2  -3 -22   16.36    0.57
   2  -3 -22   16.79    0.58
   2  -3 -22   16.19    0.53
   2  -3 -22   17.13    0.60
   2  -3 -22   16.02    0.62
   2  -3 -22   16.56    0.56
   2  -3 -21    6.50    0.35
   2  -3 -21    6.25    0.35
   2  -3 -21    6.41    0.37
   2  -3 -21    6.55    0.36
   2  -3 -21    6.07    0.38
   2  -3 -21    6.41    0.43
   2  -3 -21    6.26    0.33
   2  -3 -20    3.59    0.26
   2  -3 -20    4.06    0.27
   2  -3 -20    4.36    0.32
   2  -3 -20    3.98    0.28
   2  -3 -20    3.59    0.26
   2  -3 -20    3.68    0.30
   2  -3 -20    3.49    0.32
  -2  -3  20    4.68    0.57
   2  -3 -20    4.58    0.63
   2  -3 -20    4.44    0.29
   2  -3 -19    5.91    0.37
   2  -3 -19    6.40    0.38
   2  -3 -19    6.31    0.73
   2  -3 -19    5.82    0.33
  -2  -3  19    6.65    0.67
   2  -3 -19    5.66    0.31
   2  -3 -19    5.98    0.34
   2  -3 -19    5.89    0.40
   2  -3 -19    6.42    0.34
   2  -3 -19    6.09    0.34
  -2  -3  18    9.53    0.79
   2  -3 -18    9.41    0.45
   2  -3 -18    8.96    0.39
   2  -3 -18    8.59    0.40
   2  -3 -18    8.61    0.39
   2  -3 -18    8.55    0.43
  -2  -3  18    9.67    0.78
   2  -3 -18    8.92    0.39
   2  -3 -18    8.99    0.84
   2  -3 -18    9.16    0.48
   2  -3 -18    8.23    0.38
   2  -3 -17   17.15    1.15
  -2  -3  17   17.32    1.03
  -2  -3  17   16.09    1.02
   2  -3 -17   15.75    0.62
   2  -3 -17   16.36    0.54
   2  -3 -16    8.65    0.80
  -2  -3  16    6.81    0.65
  -2  -3  16    7.73    0.67
  -2  -3  15    6.56    0.64
   2  -3 -15    6.39    0.69
  -2  -3  15    6.87    0.64
  -2  -3  15    6.56    0.63
   2  -3 -14    3.12    0.42
  -2  -3  14    3.51    0.47
  -2  -3  14    3.47    0.45
   2  -3 -14    3.61    0.52
   2  -3 -13    8.79    0.66
  -2  -3  13    8.29    0.67
   2  -3 -13    8.37    0.74
  -2  -3  13    8.05    0.70
   2  -3 -12   14.06    0.92
   2  -3 -12   14.52    0.80
  -2  -3  12   12.07    0.83
  -2  -3  12   12.93    0.81
  -2  -3  11    7.71    0.62
   2  -3 -11    6.93    0.57
  -2  -3  11    7.79    0.67
   2  -3 -11    7.36    0.68
   2  -3 -11    8.22    0.59
   2  -3 -10   30.98    1.11
   2  -3 -10   27.15    1.13
  -2  -3  10   27.23    1.22
  -2  -3  10   28.49    1.16
   2  -3 -10   27.76    1.25
   2  -3  -9   15.55    0.75
   2  -3  -9   14.03    0.82
   2  -3  -9   14.89    0.90
  -2  -3   9   14.47    0.82
  -2  -3   9   14.72    0.89
  -2  -3   8    1.88    0.36
   2  -3  -8    1.83    0.31
  -2  -3   8    2.08    0.33
   2  -3  -8    2.22    0.28
  -2  -3   7    8.11    0.65
   2  -3  -7    8.09    0.50
  -2  -3   7    8.36    0.60
   2  -3  -7    7.73    0.61
  -2  -3   6   49.47    1.47
  -2  -3   6   46.77    1.56
   2  -3  -6   46.53    1.52
   2  -3  -6   51.78    1.26
   2  -3  -5    0.80    0.16
   2  -3  -5    0.74    0.16
  -2  -3   5    1.13    0.26
  -2  -3   5    1.02    0.29
   2  -3  -5    0.74    0.25
  -2  -3   4   25.50    1.00
   2  -3  -4   25.92    0.84
  -2  -3   4   27.14    1.14
   2  -3  -4   24.54    1.07
  -2  -3   4   26.33    0.86
   2  -3  -4   27.94    0.80
  -2  -3   3    1.63    0.28
   2  -3  -3    1.53    0.32
  -2  -3   3    1.38    0.22
   2  -3  -3    1.62    0.23
  -2  -3   3    1.48    0.32
   2  -3  -2   12.05    0.75
  -2  -3   2   12.64    0.76
  -2  -3   2   11.79    0.60
  -2  -3   2   12.64    0.68
  -2  -3   1    4.07    0.38
  -2  -3   1    3.95    0.45
   2  -3  -1    4.43    0.48
  -2  -3   1    4.26    0.40
   2  -3  -1    4.01    0.35
  -2  -3   0    5.02    0.48
   2  -3   0    5.31    0.39
  -2  -3   0    4.60    0.41
  -2  -3   0    5.53    0.44
   2  -3   0    5.64    0.53
  -2  -3  -1    1.21    0.24
  -2  -3  -1    0.94    0.25
   2  -3   1    0.87    0.18
  -2  -3  -1    0.58    0.19
   2  -3   1    1.10    0.30
   2  -3   2    1.23    0.29
   2  -3   2    1.13    0.25
   2  -3   2    1.29    0.21
  -2  -3  -2    1.43    0.28
  -2  -3  -2    1.18    0.26
  -2  -3  -2    1.48    0.24
   2  -3   3    2.03    0.36
   2  -3   3    2.19    0.26
   2  -3   3    1.87    0.31
  -2  -3  -3    1.74    0.26
  -2  -3  -3    2.22    0.33
  -2  -3  -3    1.70    0.30
  -2  -3  -4    4.34    0.44
   2  -3   4    4.28    0.48
   2  -3   4    3.45    0.32
  -2  -3  -4    4.51    0.41
   2  -3   4    4.14    0.44
  -2  -3  -4    3.95    0.42
  -2  -3  -5    9.38    0.63
   2  -3   5    9.08    0.53
   2  -3   5    9.48    0.66
   2  -3   5    8.98    0.68
  -2  -3  -5    9.13    0.66
  -2  -3  -5   10.33    0.61
  -2  -3  -6   29.64    1.11
  -2  -3  -6   30.66    1.20
   2  -3   6   30.57    1.23
   2  -3   6   30.67    0.98
   2  -3   6   29.18    1.17
   2  -3   7   22.82    1.08
  -2  -3  -7   22.81    1.07
   2  -3   7   22.81    0.86
  -2  -3  -7   22.40    0.95
   2  -3   7   22.91    1.06
   2  -3   8   16.15    0.91
   2  -3   8   15.77    0.89
  -2  -3  -8   15.31    0.77
  -2  -3  -8   16.93    0.93
   2  -3   8   15.70    0.72
   2  -3   9   21.59    0.88
   2  -3   9   20.88    1.07
  -2  -3  -9   17.81    0.88
  -2  -3  -9   20.96    1.09
   2  -3   9   21.70    1.07
   2  -3  10   29.06    1.05
   2  -3  10   28.25    1.26
   2  -3  10   28.03    1.23
  -2  -3 -10   30.13    1.33
   2  -3  11   17.53    0.83
  -2  -3 -11   17.58    1.05
   2  -3  11   17.75    0.98
   2  -3  11   16.54    0.99
  -2  -3 -12    9.67    0.79
   2  -3  12    9.24    0.72
   2  -3  12    9.19    0.61
   2  -3  12    9.20    0.75
   2  -3  13    7.30    0.71
  -2  -3 -13    8.04    0.77
   2  -3  13    7.30    0.64
  -2  -3 -14   33.70    1.56
   2  -3  14   31.36    1.45
  -2  -3 -15    2.58    0.50
   2  -3  15    2.46    0.43
  -2  -3 -16   36.89    0.84
  -2  -3 -16   36.07    0.84
  -2  -3 -16   39.47    0.87
   2  -3  16   38.38    1.68
  -2  -3 -16   38.84    0.96
  -2  -3 -16   39.42    1.00
  -2  -3 -17    6.52    0.34
   2  -3  17    6.08    0.68
  -2  -3 -17    6.04    0.32
  -2  -3 -17    6.75    0.42
  -2  -3 -17    6.06    0.40
  -2  -3 -17    5.87    0.32
  -2  -3 -17    6.50    0.38
  -2  -3 -17    6.67    0.75
  -2  -3 -18   18.05    0.57
   2  -3  18   17.50    1.15
  -2  -3 -18   19.31    1.29
  -2  -3 -18   16.33    0.65
  -2  -3 -18   18.36    0.65
  -2  -3 -18   16.50    0.55
  -2  -3 -18   16.06    0.64
  -2  -3 -18   16.48    0.55
  -2  -3 -19    1.25    0.17
   2  -3  19    1.81    0.47
  -2  -3 -19    1.31    0.21
  -2  -3 -19    1.41    0.18
  -2  -3 -19    1.28    0.21
  -2  -3 -19    1.24    0.24
   2  -3  19    1.56    0.42
  -2  -3 -19    1.36    0.17
  -2  -3 -19    1.37    0.21
  -2  -3 -20    8.14    0.38
  -2  -3 -20    7.64    0.44
  -2  -3 -20    8.65    0.40
  -2  -3 -20    8.86    0.48
  -2  -3 -20    8.33    0.39
  -2  -3 -20    8.73    0.48
  -2  -3 -20    9.60    0.53
  -2  -3 -21    0.28    0.15
  -2  -3 -21    0.11    0.14
  -2  -3 -21    0.14    0.09
  -2  -3 -21    0.18    0.16
  -2  -3 -21    0.19    0.10
  -2  -3 -21    0.15    0.10
  -2  -3 -22   13.02    0.57
  -2  -3 -22   13.00    0.50
  -2  -3 -22   13.85    0.64
  -2  -3 -22   12.91    0.57
  -2  -3 -22   13.16    0.50
  -2  -3 -22   13.75    0.49
  -2  -3 -23    1.04    0.17
  -2  -3 -23    0.70    0.21
  -2  -3 -23    1.31    0.17
  -2  -3 -23    1.16    0.21
  -2  -3 -23    1.16    0.18
  -2  -3 -23    0.89    0.18
  -2  -3 -24   16.39    0.52
  -2  -3 -24   16.35    0.61
  -2  -3 -24   16.86    0.60
  -2  -3 -24   16.63    0.55
  -2  -3 -24   16.58    0.63
  -2  -3 -24   16.64    0.56
  -2  -3 -24   17.32    0.70
  -2  -3 -25    3.37    0.27
  -2  -3 -25    4.10    0.25
  -2  -3 -25    3.57    0.26
  -2  -3 -25    3.61    0.31
  -2  -3 -25    2.61    0.26
  -2  -3 -25    3.20    0.25
  -2  -3 -25    2.56    0.31
  -2  -3 -26   17.31    0.62
  -2  -3 -26   18.14    0.68
  -2  -3 -26   17.01    0.58
  -2  -3 -26   18.05    0.56
  -2  -3 -26   18.49    0.56
  -2  -3 -26   17.84    0.58
  -2  -3 -26   17.50    0.50
  -2  -3 -27    1.53    0.18
  -2  -3 -27    1.50    0.24
  -2  -3 -27    1.13    0.17
  -2  -3 -27    1.71    0.16
  -2  -3 -27    1.61    0.22
  -2  -3 -27    1.46    0.19
  -2  -3 -27    1.72    0.18
  -2  -3 -28   13.80    0.47
  -2  -3 -28   13.85    0.44
  -2  -3 -28   13.48    0.54
  -2  -3 -28   13.90    0.45
  -2  -3 -29    0.76    0.14
  -2  -3 -29    0.73    0.14
  -2  -3 -29    0.72    0.12
  -2  -3 -29    0.78    0.10
  -2  -3 -29    0.76    0.12
  -2  -3 -30    3.60    0.21
  -2  -3 -30    3.92    0.22
  -2  -3 -30    3.63    0.20
  -2  -3 -30    3.88    0.21
  -2  -3 -31    0.96    0.12
  -2  -3 -31    1.03    0.11
  -2  -3 -31    1.00    0.11
  -2  -3 -31    0.96    0.12
  -2  -3 -32    2.75    0.15
  -2  -3 -32    2.72    0.14
  -2  -3 -32    2.67    0.14
  -2  -3 -32    2.72    0.15
   2  -2 -35    0.17    0.08
   2  -2 -35    0.10    0.07
   2  -2 -35    0.05    0.07
   2  -2 -35    0.12    0.07
   2  -2 -34    2.77    0.17
   2  -2 -34    2.74    0.17
   2  -2 -34    2.56    0.17
   2  -2 -33    2.28    0.18
   2  -2 -33    2.16    0.18
   2  -2 -33    2.32    0.18
   2  -2 -32    6.34    0.30
   2  -2 -32    6.34    0.31
   2  -2 -32    6.49    0.30
   2  -2 -31    1.86    0.19
   2  -2 -31    1.69    0.19
   2  -2 -31    1.94    0.15
   2  -2 -31    1.94    0.20
   2  -2 -30    0.71    0.16
   2  -2 -30    0.93    0.16
   2  -2 -30    0.70    0.11
   2  -2 -30    0.89    0.15
   2  -2 -29    4.04    0.24
   2  -2 -29    4.00    0.29
   2  -2 -29    4.30    0.31
   2  -2 -29    4.15    0.29
   2  -2 -28    7.28    0.40
   2  -2 -28    8.17    0.44
   2  -2 -28    8.34    0.40
   2  -2 -28    8.18    0.41
   2  -2 -28    7.14    0.33
   2  -2 -28    8.22    0.40
   2  -2 -27    1.80    0.21
   2  -2 -27    1.62    0.22
   2  -2 -27    1.90    0.22
   2  -2 -27    1.52    0.23
   2  -2 -27    1.95    0.19
   2  -2 -27    1.62    0.21
   2  -2 -26    1.76    0.23
   2  -2 -26    2.02    0.22
   2  -2 -26    2.13    0.22
   2  -2 -26    2.14    0.26
   2  -2 -26    1.99    0.19
   2  -2 -26    2.05    0.22
   2  -2 -25    4.21    0.31
   2  -2 -25    4.09    0.27
   2  -2 -25    4.15    0.33
   2  -2 -25    4.38    0.31
   2  -2 -25    3.91    0.29
   2  -2 -25    3.38    0.32
   2  -2 -25    4.14    0.35
   2  -2 -24   40.20    1.06
   2  -2 -24   36.52    0.90
   2  -2 -24   32.34    0.92
   2  -2 -24   33.59    0.82
   2  -2 -24   37.17    0.91
   2  -2 -24   37.91    0.93
   2  -2 -24   40.21    1.08
   2  -2 -23    2.47    0.26
   2  -2 -23    2.80    0.25
   2  -2 -23    2.82    0.25
   2  -2 -23    2.56    0.24
   2  -2 -23    2.03    0.26
   2  -2 -23    3.32    0.53
   2  -2 -23    2.63    0.22
   2  -2 -23    2.83    0.30
   2  -2 -22    5.59    0.36
   2  -2 -22    5.19    0.33
   2  -2 -22    5.42    0.32
   2  -2 -22    5.98    0.32
   2  -2 -22    6.77    0.73
   2  -2 -22    5.24    0.38
   2  -2 -22    5.48    0.32
   2  -2 -22    5.13    0.37
   2  -2 -21    3.64    0.29
   2  -2 -21    3.89    0.27
   2  -2 -21    4.17    0.34
   2  -2 -21    4.34    0.28
   2  -2 -21    3.95    0.55
   2  -2 -21    3.96    0.28
   2  -2 -21    4.21    0.27
   2  -2 -21    3.66    0.31
   2  -2 -20   12.48    0.94
   2  -2 -19    5.65    0.63
  -2  -2  19    6.20    0.55
   2  -2 -19    7.11    0.67
   2  -2 -18   17.44    1.07
  -2  -2  18   17.58    0.91
   2  -2 -18   18.62    1.04
   2  -2 -17    0.84    0.26
  -2  -2  17    1.10    0.24
   2  -2 -17    0.92    0.29
   2  -2 -16   32.66    1.30
  -2  -2  16   31.07    1.18
   2  -2 -16   30.90    1.34
   2  -2 -15    3.79    0.47
   2  -2 -15    3.51    0.43
  -2  -2  15    2.94    0.37
  -2  -2  15    3.53    0.40
  -2  -2  14   39.80    1.28
  -2  -2  14   37.88    1.26
   2  -2 -14   38.36    1.42
   2  -2 -14   40.69    1.36
   2  -2 -13   17.08    0.84
   2  -2 -13   16.76    0.90
  -2  -2  13   15.75    0.79
   2  -2 -12    3.20    0.31
  -2  -2  12    2.96    0.34
   2  -2 -12    3.41    0.41
   2  -2 -12    3.62    0.38
   2  -2 -11   30.03    1.14
   2  -2 -11   29.47    1.04
  -2  -2  11   29.52    1.06
   2  -2 -11   29.75    0.97
   2  -2 -10    5.34    0.47
  -2  -2  10    4.73    0.42
   2  -2 -10    4.89    0.41
   2  -2 -10    4.88    0.38
   2  -2  -9   53.83    1.36
  -2  -2   9   52.63    1.07
  -2  -2   9   56.51    1.47
   2  -2  -9   52.15    1.47
   2  -2  -9   55.58    1.36
   2  -2  -8    6.86    0.28
   2  -2  -8    6.12    0.44
   2  -2  -8    6.88    0.43
  -2  -2   8    7.08    0.35
  -2  -2   8    7.02    0.50
   2  -2  -7   50.15    1.19
   2  -2  -7   48.88    1.28
   2  -2  -7   48.57    0.83
  -2  -2   7   50.44    1.35
  -2  -2   7   48.51    1.04
  -2  -2   7   50.23    1.26
   2  -2  -6    5.87    0.43
  -2  -2   6    6.06    0.33
  -2  -2   6    5.89    0.44
  -2  -2   6    5.84    0.40
   2  -2  -6    5.68    0.26
   2  -2  -6    6.19    0.38
   2  -2  -5   48.17    1.28
  -2  -2   5   48.39    1.06
   2  -2  -5   50.79    1.10
   2  -2  -5   45.70    0.90
  -2  -2   5   48.04    1.20
  -2  -2   5   50.70    1.33
  -2  -2   4    5.09    0.32
   2  -2  -4    4.70    0.39
  -2  -2   4    4.64    0.35
  -2  -2   4    5.01    0.41
   2  -2  -4    4.99    0.30
  -2  -2   3   61.91    1.47
   2  -2  -3   59.89    1.15
  -2  -2   3   61.32    1.27
   2  -2  -3   61.87    1.28
   2  -2  -3   60.82    1.46
  -2  -2   3   61.60    1.34
  -2  -2   2   39.26    0.98
   2  -2  -2   40.53    0.84
  -2  -2   2   38.93    1.11
   2  -2  -2   39.59    1.12
  -2  -2   2   39.31    1.02
   2  -2  -2   43.35    1.01
  -2  -2   1   77.92    1.53
   2  -2  -1   74.87    1.23
  -2  -2   1   76.37    1.54
   2  -2  -1   78.17    1.71
   2  -2  -1   78.11    1.46
  -2  -2   0   44.80    1.11
  -2  -2   0   46.08    1.09
   2  -2   0   43.84    1.20
   2  -2   0   43.47    1.01
   2  -2   0   44.14    0.80
  -2  -2   0   44.14    1.16
  -2  -2  -1   47.55    1.11
  -2  -2  -1   44.47    1.15
   2  -2   1   44.02    0.76
   2  -2   1   45.09    1.03
  -2  -2  -1   44.88    1.18
   2  -2   1   47.37    1.25
   2  -2   2   25.09    0.82
   2  -2   2   25.43    0.89
  -2  -2  -2   24.97    0.84
   2  -2   2   23.80    0.47
  -2  -2  -2   24.90    0.77
   2  -2   2   25.02    0.74
  -2  -2  -2   25.35    0.83
  -2  -2  -3   63.72    1.48
  -2  -2  -3   65.86    1.41
   2  -2   3   66.47    1.53
  -2  -2  -3   68.40    1.37
   2  -2   3   63.56    1.44
   2  -2   3   64.30    1.29
   2  -2   4   10.20    0.54
  -2  -2  -4   10.66    0.55
  -2  -2  -4   10.71    0.51
   2  -2   4   10.41    0.57
   2  -2   4    9.03    0.23
  -2  -2  -4   10.44    0.51
   2  -2   4   10.02    0.47
  -2  -2  -4   10.26    0.57
   2  -2   5   47.34    1.11
   2  -2   5   48.22    1.27
   2  -2   5   48.52    1.28
  -2  -2  -5   47.91    1.32
  -2  -2  -5   46.90    1.27
  -2  -2  -5   47.18    1.15
   2  -2   6    5.93    0.44
  -2  -2  -6    5.26    0.45
  -2  -2  -6    5.79    0.37
  -2  -2  -6    5.96    0.45
   2  -2   6    5.31    0.43
   2  -2   6    5.36    0.37
   2  -2   7   20.58    0.85
  -2  -2  -7   19.74    0.88
   2  -2   7   20.30    0.82
  -2  -2  -7   19.85    0.70
   2  -2   7   20.41    0.73
  -2  -2  -7   20.16    0.86
  -2  -2  -8    4.69    0.39
  -2  -2  -8    4.72    0.46
   2  -2   8    4.67    0.36
  -2  -2  -8    4.49    0.44
   2  -2   8    4.65    0.43
  -2  -2  -8    4.64    0.32
   2  -2   8    4.62    0.40
   2  -2   9   33.34    1.11
   2  -2   9   33.89    1.18
  -2  -2  -9   32.53    0.99
  -2  -2  -9   32.45    0.87
  -2  -2  -9   34.18    1.22
   2  -2   9   33.87    1.04
  -2  -2 -10   44.25    1.14
   2  -2  10   41.46    1.24
  -2  -2 -10   43.53    1.41
   2  -2  10   44.18    1.23
   2  -2  10   42.64    1.36
  -2  -2 -11    8.78    0.50
   2  -2  11    8.73    0.63
   2  -2  11    8.34    0.54
   2  -2  11    8.84    0.55
  -2  -2 -11    8.91    0.66
   2  -2  12    6.87    0.50
   2  -2  12    7.19    0.57
  -2  -2 -12    6.89    0.59
   2  -2  12    6.18    0.47
  -2  -2 -13    4.11    0.49
   2  -2  13    4.51    0.48
   2  -2  13    3.88    0.40
   2  -2  14    5.94    0.50
  -2  -2 -14    5.22    0.56
   2  -2  14    5.77    0.55
   2  -2  15    3.73    0.47
  -2  -2 -15    3.79    0.51
   2  -2  15    3.38    0.39
   2  -2  16    8.06    0.69
  -2  -2 -16    8.85    0.77
   2  -2  16    8.67    0.64
   2  -2  17    1.64    0.32
  -2  -2 -17    1.51    0.36
   2  -2  17    1.96    0.37
   2  -2  17    1.71    0.37
   2  -2  18    2.10    0.38
   2  -2  18    1.91    0.41
   2  -2  18    1.93    0.33
  -2  -2 -18    2.70    0.49
  -2  -2 -19    8.43    0.82
  -2  -2 -19    8.48    0.44
   2  -2  19    8.47    0.79
  -2  -2 -19    8.01    0.47
  -2  -2 -19    8.52    0.39
   2  -2  19    8.86    0.77
   2  -2  19    8.72    0.71
  -2  -2 -19    8.56    0.39
  -2  -2 -19    7.70    0.44
  -2  -2 -20    5.73    0.30
   2  -2  20    6.06    0.61
  -2  -2 -20    4.44    0.33
  -2  -2 -20    5.41    0.36
   2  -2  20    5.84    0.67
  -2  -2 -20    5.77    0.69
  -2  -2 -20    4.72    0.30
  -2  -2 -20    4.43    0.36
  -2  -2 -20    5.05    0.31
  -2  -2 -21    6.28    0.35
   2  -2  21    6.43    0.64
  -2  -2 -21    5.20    0.37
   2  -2  21    6.55    0.75
  -2  -2 -21    6.23    0.76
  -2  -2 -21    5.87    0.31
  -2  -2 -21    6.21    0.35
  -2  -2 -21    5.83    0.38
  -2  -2 -21    5.70    0.41
  -2  -2 -22    5.74    0.34
  -2  -2 -22    5.79    0.38
  -2  -2 -22    4.89    0.35
   2  -2  22    4.90    0.65
  -2  -2 -22    5.72    0.34
  -2  -2 -22    6.32    0.44
  -2  -2 -22    5.12    0.29
  -2  -2 -23    4.43    0.31
  -2  -2 -23    3.81    0.33
  -2  -2 -23    4.24    0.26
  -2  -2 -23    4.37    0.35
  -2  -2 -23    4.14    0.30
  -2  -2 -23    4.02    0.36
  -2  -2 -24   19.90    0.64
  -2  -2 -24   20.28    0.68
  -2  -2 -24   17.90    0.54
  -2  -2 -24   19.72    0.64
  -2  -2 -24   17.66    0.68
  -2  -2 -24   22.59    0.81
  -2  -2 -24   20.66    0.71
  -2  -2 -25    2.95    0.29
  -2  -2 -25    3.41    0.27
  -2  -2 -25    3.17    0.28
  -2  -2 -25    2.96    0.29
  -2  -2 -25    3.11    0.34
  -2  -2 -25    3.40    0.28
  -2  -2 -25    3.18    0.22
  -2  -2 -26    2.26    0.29
  -2  -2 -26    2.62    0.24
  -2  -2 -26    2.69    0.27
  -2  -2 -26    2.28    0.24
  -2  -2 -26    2.63    0.24
  -2  -2 -26    1.96    0.24
  -2  -2 -27    1.18    0.19
  -2  -2 -27    1.15    0.18
  -2  -2 -27    1.25    0.19
  -2  -2 -27    0.93    0.22
  -2  -2 -27    1.03    0.18
  -2  -2 -28    3.63    0.23
  -2  -2 -28    4.57    0.29
  -2  -2 -28    4.76    0.32
  -2  -2 -28    4.38    0.29
  -2  -2 -29    1.11    0.17
  -2  -2 -29    1.05    0.13
  -2  -2 -29    1.27    0.18
  -2  -2 -29    1.22    0.19
  -2  -2 -30    1.00    0.15
  -2  -2 -30    1.10    0.16
  -2  -2 -30    1.03    0.15
  -2  -2 -30    1.11    0.17
  -2  -2 -31    4.81    0.27
  -2  -2 -31    4.42    0.24
  -2  -2 -31    4.72    0.25
  -2  -2 -31    4.71    0.25
  -2  -2 -32    4.40    0.22
  -2  -2 -32    4.55    0.22
  -2  -2 -32    4.45    0.22
  -2  -2 -32    4.43    0.23
  -2  -2 -33    3.00    0.17
  -2  -2 -33    2.79    0.16
  -2  -2 -33    2.82    0.18
  -2  -2 -33    2.89    0.17
  -2  -2 -34    5.59    0.20
  -2  -2 -34    5.60    0.19
  -2  -2 -34    5.58    0.19
   2  -1 -35    4.10    0.17
   2  -1 -35    4.22    0.19
   2  -1 -35    4.98    0.21
   2  -1 -35    4.81    0.21
   2  -1 -34    2.27    0.17
   2  -1 -34    2.28    0.17
   2  -1 -34    2.20    0.17
   2  -1 -33    3.61    0.22
   2  -1 -33    3.21    0.22
   2  -1 -33    3.74    0.23
   2  -1 -32    8.64    0.36
   2  -1 -32    8.50    0.36
   2  -1 -32    8.15    0.36
   2  -1 -31    0.79    0.16
   2  -1 -31    0.69    0.14
   2  -1 -31    0.72    0.14
   2  -1 -30    9.12    0.40
   2  -1 -30    8.71    0.41
   2  -1 -30    9.14    0.40
   2  -1 -29    0.13    0.11
   2  -1 -29    0.19    0.11
   2  -1 -29    0.15    0.12
   2  -1 -29    0.03    0.10
   2  -1 -28    9.52    0.43
   2  -1 -28    9.82    0.46
   2  -1 -28    9.60    0.43
   2  -1 -28    9.97    0.44
   2  -1 -27    0.67    0.15
   2  -1 -27    0.73    0.15
   2  -1 -27    0.56    0.14
   2  -1 -27    0.75    0.17
   2  -1 -26   39.69    0.93
   2  -1 -26   38.67    0.93
   2  -1 -26   39.46    0.94
   2  -1 -26   38.69    0.84
   2  -1 -25    2.88    0.25
   2  -1 -25    2.78    0.27
   2  -1 -25    3.30    0.26
   2  -1 -25    2.21    0.26
   2  -1 -25    3.16    0.23
   2  -1 -25    3.13    0.26
   2  -1 -24   10.37    0.41
   2  -1 -24   10.95    0.46
   2  -1 -24   11.04    0.46
   2  -1 -24   10.29    0.51
   2  -1 -24    9.25    0.83
   2  -1 -24   10.95    0.46
   2  -1 -24   10.30    0.48
   2  -1 -23    1.19    0.15
   2  -1 -23    1.21    0.17
   2  -1 -23    1.17    0.18
   2  -1 -23    1.19    0.16
   2  -1 -23    1.30    0.17
   2  -1 -23    1.00    0.34
   2  -1 -22    7.71    0.73
   2  -1 -22    6.80    0.34
   2  -1 -22    7.21    0.35
   2  -1 -22    7.02    0.36
  -2  -1  22    7.04    0.62
  -2  -1  21    7.35    0.60
   2  -1 -21    7.27    0.69
   2  -1 -20   34.57    1.43
  -2  -1  20   34.82    1.30
   2  -1 -20   34.76    1.46
   2  -1 -19    9.52    0.76
  -2  -1  19   10.47    0.67
   2  -1 -19   10.00    0.75
  -2  -1  18   20.87    0.92
   2  -1 -18   21.54    1.04
  -2  -1  18   20.83    0.87
   2  -1 -18   20.18    1.04
   2  -1 -17   12.42    0.77
  -2  -1  17   11.48    0.60
  -2  -1  17   10.83    0.63
   2  -1 -17   10.62    0.74
  -2  -1  17   11.44    0.64
  -2  -1  16    2.23    0.27
  -2  -1  16    2.02    0.26
   2  -1 -16    1.96    0.31
   2  -1 -16    2.26    0.36
  -2  -1  16    2.21    0.26
  -2  -1  15   16.75    0.69
   2  -1 -15   16.36    0.84
   2  -1 -15   17.96    0.85
  -2  -1  15   16.86    0.69
  -2  -1  15   16.12    0.70
  -2  -1  15   16.33    0.72
  -2  -1  15   17.32    0.70
   2  -1 -14   69.99    1.76
  -2  -1  14   72.08    1.50
   2  -1 -14   71.40    1.74
  -2  -1  14   70.68    1.48
  -2  -1  14   71.05    1.50
  -2  -1  14   71.09    1.55
   2  -1 -13    8.98    0.58
   2  -1 -13    9.58    0.58
  -2  -1  13    9.73    0.49
  -2  -1  13    9.50    0.48
  -2  -1  12   70.48    1.44
   2  -1 -12   65.83    1.55
  -2  -1  12   69.92    1.39
   2  -1 -11   11.75    0.61
  -2  -1  11   12.81    0.52
   2  -1 -11   11.73    0.60
   2  -1 -10   12.25    0.57
   2  -1 -10   11.21    0.56
  -2  -1  10   12.19    0.49
  -2  -1   9    7.04    0.30
  -2  -1   9    7.70    0.37
   2  -1  -9    7.23    0.43
   2  -1  -9    6.80    0.43
   2  -1  -9    7.50    0.38
  -2  -1   8   80.93    1.38
   2  -1  -8   80.90    1.44
   2  -1  -8   78.86    1.51
   2  -1  -8   76.55    1.50
  -2  -1   8   79.31    1.19
   2  -1  -7    0.14    0.12
   2  -1  -7    0.15    0.11
  -2  -1   7    0.12    0.08
   2  -1  -7    0.12    0.13
  -2  -1   7    0.10    0.05
   2  -1  -6   67.02    1.26
   2  -1  -6   66.14    1.25
   2  -1  -6   66.15    0.83
  -2  -1   6   66.42    0.93
  -2  -1   6   65.59    1.17
  -2  -1   5    0.55    0.06
   2  -1  -5    0.62    0.13
  -2  -1   5    0.68    0.13
   2  -1  -5    0.63    0.15
  -2  -1   5    0.62    0.12
   2  -1  -5    0.57    0.07
  -2  -1   4  111.14    1.27
  -2  -1   4  109.58    1.64
   2  -1  -4  113.30    1.43
   2  -1  -4  110.55    1.65
   2  -1  -4  114.64    1.77
   2  -1  -3    2.96    0.17
   2  -1  -3    3.07    0.22
  -2  -1   3    2.80    0.10
   2  -1  -3    2.94    0.26
  -2  -1   3    3.07    0.23
   2  -1  -2  371.13    4.29
   2  -1  -2  370.00    4.24
   2  -1  -2  365.56    4.51
  -2  -1   2  373.95    4.41
   2  -1  -1    4.44    0.24
  -2  -1   1    4.52    0.28
   2  -1  -1    4.48    0.30
   2  -1  -1    4.62    0.23
   2  -1   0  193.14    2.40
   2  -1   0  190.71    2.65
  -2  -1   0  196.84    2.62
   2  -1   0  195.11    2.53
   2  -1   1    6.24    0.32
  -2  -1  -1    6.20    0.29
   2  -1   1    6.01    0.25
   2  -1   1    5.72    0.34
  -2  -1  -1    6.29    0.34
   2  -1   2  179.56    2.45
  -2  -1  -2  179.10    2.51
   2  -1   2  175.66    2.47
  -2  -1  -2  178.60    2.38
   2  -1   2  173.63    2.37
  -2  -1  -2  175.77    2.41
   2  -1   3   15.38    0.50
  -2  -1  -3   16.62    0.58
   2  -1   3   15.32    0.54
   2  -1   3   14.76    0.52
  -2  -1  -3   14.77    0.51
   2  -1   4    8.25    0.38
  -2  -1  -4    7.88    0.42
   2  -1   4    8.93    0.42
   2  -1   4    8.10    0.37
  -2  -1  -4    7.82    0.39
  -2  -1  -5   19.92    0.51
   2  -1   5   19.06    0.61
   2  -1   5   20.91    0.68
  -2  -1  -5   20.35    0.68
  -2  -1  -5   21.03    0.72
   2  -1   5   20.04    0.62
  -2  -1  -6   43.86    1.09
   2  -1   6   44.13    0.97
  -2  -1  -6   45.23    0.99
   2  -1   6   44.66    1.08
  -2  -1  -6   43.43    1.11
  -2  -1  -6   45.19    0.80
   2  -1   6   44.83    1.01
  -2  -1  -7   16.46    0.68
  -2  -1  -7   14.79    0.64
  -2  -1  -7   15.05    0.55
   2  -1   7   14.25    0.53
  -2  -1  -7   14.08    0.39
   2  -1   7   15.70    0.64
   2  -1   7   16.17    0.60
  -2  -1  -8   45.01    1.19
   2  -1   8   47.38    1.17
  -2  -1  -8   47.35    1.03
   2  -1   8   48.16    1.10
   2  -1   8   47.01    0.99
  -2  -1  -8   45.02    0.68
  -2  -1  -8   48.42    1.22
  -2  -1  -9   19.59    0.68
   2  -1   9   19.52    0.62
   2  -1   9   20.15    0.78
  -2  -1  -9   19.74    0.81
  -2  -1  -9   20.04    0.82
   2  -1   9   20.61    0.75
   2  -1  10   16.32    0.69
  -2  -1 -10   16.16    0.62
  -2  -1 -10   16.90    0.78
   2  -1  10   17.30    0.74
   2  -1  10   17.51    0.58
  -2  -1 -10   16.54    0.65
   2  -1  11   20.44    0.84
  -2  -1 -11   22.30    0.95
   2  -1  11   20.75    0.80
   2  -1  11   20.55    0.64
  -2  -1 -11   21.33    0.73
  -2  -1 -11   20.00    0.74
  -2  -1 -12   12.67    0.56
  -2  -1 -12   11.82    0.57
   2  -1  12   12.29    0.64
   2  -1  12   12.20    0.66
  -2  -1 -12   12.33    0.72
   2  -1  13    2.53    0.33
  -2  -1 -13    2.77    0.39
   2  -1  13    2.72    0.33
   2  -1  13    2.75    0.38
  -2  -1 -13    2.53    0.28
  -2  -1 -14   32.51    1.28
   2  -1  14   31.58    1.13
   2  -1  14   30.64    1.20
   2  -1  14   29.73    1.12
   2  -1  15    5.45    0.50
  -2  -1 -15    5.74    0.57
   2  -1  15    6.03    0.51
   2  -1  15    5.74    0.55
   2  -1  16   34.47    1.37
   2  -1  16   33.63    1.26
   2  -1  16   34.98    1.28
  -2  -1 -16   38.35    1.49
   2  -1  17    1.88    0.38
  -2  -1 -17    1.99    0.40
   2  -1  17    2.42    0.36
   2  -1  17    2.23    0.35
   2  -1  18   10.70    0.73
  -2  -1 -18   11.57    0.87
   2  -1  18   10.50    0.74
   2  -1  18   10.37    0.80
  -2  -1 -19    0.26    0.22
   2  -1  19   -0.05    0.15
   2  -1  19    0.15    0.20
  -2  -1 -20   28.34    1.45
   2  -1  20   25.54    1.25
   2  -1  20   24.78    1.32
  -2  -1 -21    0.73    0.16
   2  -1  21    1.29    0.30
   2  -1  21    0.64    0.28
  -2  -1 -21    0.90    0.14
  -2  -1 -21    1.04    0.17
  -2  -1 -21    1.07    0.20
  -2  -1 -21    0.84    0.33
  -2  -1 -21    0.90    0.18
  -2  -1 -21    1.01    0.15
   2  -1  22    6.71    0.67
  -2  -1 -22    6.26    0.40
  -2  -1 -22    6.25    0.37
  -2  -1 -22    6.53    0.35
  -2  -1 -22    6.53    0.35
  -2  -1 -22    6.39    0.43
  -2  -1 -22    6.14    0.72
  -2  -1 -22    6.04    0.39
   2  -1  22    5.65    0.67
  -2  -1 -23    0.67    0.16
  -2  -1 -23    0.84    0.15
  -2  -1 -23    0.79    0.22
  -2  -1 -23    0.74    0.15
  -2  -1 -23    0.71    0.17
  -2  -1 -23    0.84    0.19
   2  -1  23    0.64    0.31
  -2  -1 -24    6.33    0.36
  -2  -1 -24    6.05    0.40
  -2  -1 -24    6.48    0.36
  -2  -1 -24    6.37    0.44
  -2  -1 -24    6.16    0.38
  -2  -1 -25    0.27    0.15
  -2  -1 -25    0.24    0.12
  -2  -1 -25    0.14    0.14
  -2  -1 -25    0.23    0.12
  -2  -1 -26   10.96    0.51
  -2  -1 -26   10.71    0.42
  -2  -1 -26   11.33    0.47
  -2  -1 -26   11.59    0.52
  -2  -1 -26   11.19    0.47
  -2  -1 -27    0.30    0.15
  -2  -1 -27    0.26    0.12
  -2  -1 -27    0.36    0.13
  -2  -1 -28    3.22    0.25
  -2  -1 -28    3.21    0.25
  -2  -1 -28    2.95    0.27
  -2  -1 -29    2.18    0.21
  -2  -1 -29    2.13    0.23
  -2  -1 -29    2.11    0.21
  -2  -1 -30    2.72    0.24
  -2  -1 -30    2.95    0.23
  -2  -1 -30    2.80    0.22
  -2  -1 -31    3.59    0.26
  -2  -1 -31    3.66    0.22
  -2  -1 -31    3.57    0.24
  -2  -1 -31    3.65    0.24
  -2  -1 -32    5.14    0.27
  -2  -1 -32    4.99    0.23
  -2  -1 -32    5.08    0.25
  -2  -1 -32    5.26    0.26
  -2  -1 -33    3.13    0.20
  -2  -1 -33    3.23    0.19
  -2  -1 -33    3.34    0.19
  -2  -1 -34    0.21    0.10
  -2  -1 -34    0.26    0.08
  -2  -1 -34    0.28    0.08
   2   0 -34    1.19    0.12
   2   0 -34    0.99    0.12
   2   0 -34    1.07    0.11
   2   0 -33    7.35    0.29
   2   0 -33    7.41    0.29
   2   0 -33    6.73    0.30
   2   0 -32    0.20    0.09
   2   0 -32    0.22    0.10
   2   0 -32    0.33    0.11
   2   0 -31   14.93    0.48
   2   0 -31   14.80    0.48
   2   0 -31   13.85    0.49
   2   0 -30   12.89    0.47
   2   0 -30   12.92    0.49
   2   0 -30   13.04    0.47
   2   0 -29   11.61    0.46
   2   0 -29   10.70    0.46
   2   0 -29   11.50    0.45
   2   0 -28   10.21    0.43
   2   0 -28   10.03    0.45
   2   0 -28   10.30    0.42
   2   0 -28   10.43    0.44
   2   0 -27    6.93    0.36
   2   0 -27    6.43    0.34
   2   0 -27    6.46    0.35
   2   0 -27    6.50    0.37
   2   0 -26    0.50    0.14
   2   0 -26    0.44    0.12
   2   0 -26    0.61    0.13
   2   0 -26    0.52    0.12
   2   0 -25   17.18    0.57
   2   0 -25   17.02    0.56
   2   0 -25   16.75    0.57
   2   0 -25   15.92    0.59
   2   0 -24   52.11    1.11
   2   0 -24   46.51    1.81
  -2   0  24   47.60    1.81
   2   0 -24   52.05    1.05
   2   0 -24   51.96    1.06
   2   0 -24   50.89    1.05
  -2   0  24   47.12    1.78
   2   0 -23   32.96    0.80
  -2   0  23   37.40    1.54
   2   0 -23   31.24    0.78
   2   0 -23   35.69    1.53
   2   0 -23   31.72    0.83
  -2   0  23   34.79    1.48
   2   0 -23   33.60    0.81
  -2   0  22    5.01    0.55
   2   0 -22    5.22    0.57
  -2   0  22    5.11    0.57
   2   0 -21   48.68    1.72
  -2   0  21   48.46    1.60
  -2   0  21   49.63    1.68
   2   0 -20    0.84    0.25
   2   0 -20    1.29    0.29
  -2   0  20    0.82    0.26
  -2   0  20    0.76    0.22
   2   0 -19   20.23    1.01
   2   0 -19   21.42    1.02
  -2   0  19   20.96    0.96
  -2   0  19   20.00    0.98
  -2   0  18   10.79    0.66
   2   0 -18   11.87    0.72
  -2   0  18   10.41    0.62
   2   0 -18   10.15    0.69
  -2   0  17   12.84    0.70
   2   0 -17   13.16    0.73
  -2   0  17   11.95    0.64
   2   0 -17   11.16    0.70
   2   0 -16   60.67    1.57
  -2   0  16   58.11    1.43
   2   0 -16   55.70    1.55
  -2   0  16   59.74    1.53
   2   0 -15   13.60    0.70
  -2   0  15   14.03    0.69
   2   0 -15   12.92    0.69
  -2   0  15   14.18    0.64
   2   0 -14   31.18    1.01
   2   0 -14   29.85    1.01
  -2   0  14   32.02    0.84
  -2   0  14   32.27    0.93
  -2   0  14   31.81    1.00
  -2   0  13    4.50    0.37
   2   0 -13    3.95    0.36
   2   0 -13    4.38    0.24
  -2   0  13    4.28    0.29
   2   0 -13    4.14    0.37
  -2   0  13    4.08    0.31
   2   0 -12    5.68    0.39
   2   0 -12    5.61    0.26
  -2   0  12    5.90    0.34
  -2   0  12    5.85    0.33
   2   0 -12    5.52    0.39
  -2   0  12    5.78    0.39
  -2   0  12    6.03    0.24
   2   0 -11    5.81    0.38
  -2   0  11    5.57    0.23
  -2   0  11    6.12    0.39
   2   0 -11    6.06    0.39
   2   0 -11    5.73    0.25
  -2   0  11    5.97    0.33
  -2   0  11    6.14    0.33
  -2   0  10    0.58    0.11
   2   0 -10    0.44    0.14
  -2   0  10    0.52    0.10
   2   0 -10    0.43    0.14
  -2   0  10    0.50    0.07
   2   0 -10    0.54    0.08
   2   0  -9    0.00    0.09
   2   0  -9    0.03    0.10
   2   0  -9    0.03    0.05
  -2   0   9    0.03    0.07
  -2   0   9    0.06    0.05
  -2   0   9    0.07    0.05
   2   0  -9    0.05    0.09
  -2   0   8   38.24    0.66
  -2   0   8   39.70    0.74
   2   0  -8   39.34    0.86
   2   0  -8   40.31    0.67
   2   0  -8   39.21    0.90
  -2   0   8   37.98    0.84
   2   0  -7    2.80    0.20
   2   0  -7    2.97    0.16
  -2   0   7    2.86    0.22
  -2   0   7    2.74    0.16
   2   0  -7    2.88    0.22
  -2   0   7    2.79    0.15
  -2   0   7    2.82    0.21
   2   0  -7    2.77    0.23
   2   0  -6   63.48    1.13
  -2   0   6   68.62    0.92
   2   0  -6   62.89    1.02
  -2   0   6   63.32    1.12
  -2   0   6   70.33    1.12
   2   0  -6   67.21    1.16
  -2   0   6   65.66    0.93
   2   0  -5    1.25    0.11
  -2   0   5    1.15    0.09
   2   0  -5    1.18    0.15
   2   0  -5    1.26    0.15
  -2   0   5    1.06    0.07
  -2   0   5    1.15    0.14
  -2   0   5    1.20    0.13
   2   0  -4   30.81    0.66
   2   0  -4   29.50    0.50
  -2   0   4   33.48    0.54
   2   0  -4   30.33    0.66
  -2   0   4   30.57    0.66
  -2   0   4   33.22    0.63
  -2   0   3    0.11    0.07
  -2   0   3    0.12    0.08
   2   0  -3    0.07    0.03
   2   0  -3    0.13    0.06
  -2   0   3    0.05    0.03
   2   0  -3    0.10    0.06
   2   0  -3    0.12    0.06
  -2   0   2   70.62    0.92
   2   0  -2   67.32    0.82
  -2   0   2   68.77    0.84
   2   0  -2   65.79    0.77
   2   0  -1    0.15    0.05
  -2   0   1    0.06    0.05
   2   0  -1    0.15    0.08
  -2   0   1    0.15    0.03
  -2   0   1    0.14    0.06
  -2   0   1    0.19    0.07
  -2   0   1    0.14    0.07
   2   0  -1    0.13    0.04
   2   0  -1    0.19    0.07
  -2   0   0   28.20    0.57
   2   0   0   30.86    0.53
  -2   0   0   30.76    0.49
  -2   0   0   30.70    0.60
   2   0   0   29.63    0.56
  -2   0   0   29.94    0.61
   2   0   0   28.48    0.61
   2   0   0   30.54    0.55
  -2   0   0   30.69    0.59
   2   0   1    0.98    0.09
  -2   0  -1    0.96    0.10
  -2   0  -1    0.98    0.12
  -2   0  -1    0.81    0.10
   2   0   1    1.04    0.11
   2   0   1    0.98    0.11
   2   0   1    0.89    0.13
  -2   0  -1    0.83    0.11
   2   0   1    0.83    0.10
   2   0   2   91.87    1.35
   2   0   2   90.75    1.27
   2   0   2   93.56    1.41
  -2   0  -2   96.00    1.37
  -2   0  -2   91.46    1.32
   2   0   2   93.94    1.19
   2   0   2   89.82    1.30
  -2   0  -2   93.18    1.34
  -2   0  -2   87.16    1.21
  -2   0  -3    6.52    0.22
  -2   0  -3    6.74    0.30
   2   0   3    6.82    0.32
   2   0   3    6.99    0.29
   2   0   3    7.32    0.27
  -2   0  -3    6.71    0.30
  -2   0  -3    7.46    0.32
   2   0   3    6.42    0.31
  -2   0  -4   13.48    0.43
   2   0   4   13.40    0.39
   2   0   4   12.98    0.46
  -2   0  -4   13.48    0.30
  -2   0  -4   13.30    0.46
  -2   0  -4   12.88    0.45
   2   0   4   13.43    0.47
  -2   0  -5   13.29    0.51
  -2   0  -5   13.32    0.45
  -2   0  -5   13.03    0.48
   2   0   5   13.77    0.51
   2   0   5   12.98    0.49
   2   0   5   13.22    0.40
   2   0   6   35.17    0.85
  -2   0  -6   34.20    0.86
  -2   0  -6   34.70    0.81
   2   0   6   34.77    0.88
   2   0   6   34.39    0.72
  -2   0  -6   35.17    0.78
  -2   0  -7   19.58    0.63
   2   0   7   19.45    0.69
   2   0   7   19.23    0.65
  -2   0  -7   18.68    0.59
  -2   0  -7   18.02    0.65
   2   0   7   17.42    0.54
   2   0   8  215.64    3.15
  -2   0  -8  218.99    3.16
   2   0   8  214.76    3.04
  -2   0  -8  216.27    3.07
   2   0   8  216.09    2.83
   2   0   8  212.11    3.01
  -2   0  -8  213.45    2.95
  -2   0  -9   18.96    0.71
   2   0   9   20.29    0.72
   2   0   9   21.11    0.73
   2   0   9   19.45    0.62
  -2   0  -9   19.84    0.77
   2   0   9   20.36    0.78
   2   0  10    7.32    0.44
  -2   0 -10    7.23    0.44
   2   0  10    7.26    0.38
  -2   0 -10    7.51    0.50
   2   0  10    7.42    0.44
   2   0  10    7.45    0.49
   2   0  11   11.37    0.50
   2   0  11   11.07    0.56
   2   0  11   11.33    0.63
   2   0  11   12.39    0.61
  -2   0 -11   11.25    0.58
  -2   0 -11   11.91    0.66
  -2   0 -12    6.83    0.45
  -2   0 -12    7.00    0.53
   2   0  12    6.08    0.42
   2   0  12    6.61    0.39
   2   0  12    6.67    0.50
   2   0  12    7.18    0.48
   2   0  13    4.58    0.39
   2   0  13    5.00    0.47
   2   0  13    4.54    0.35
   2   0  13    5.20    0.44
  -2   0 -13    4.42    0.39
  -2   0 -13    5.15    0.48
   2   0  14   21.82    0.87
  -2   0 -14   22.24    0.86
   2   0  14   22.54    0.93
  -2   0 -14   22.53    1.01
   2   0  14   21.99    0.98
   2   0  14   21.96    0.79
  -2   0 -15   17.29    0.79
   2   0  15   16.44    0.78
   2   0  15   17.49    0.92
   2   0  15   19.04    0.89
  -2   0 -15   18.57    0.97
   2   0  15   18.20    0.74
  -2   0 -16    3.75    0.47
  -2   0 -16    3.78    0.37
   2   0  16    3.47    0.34
   2   0  16    3.77    0.38
   2   0  16    3.39    0.44
   2   0  16    3.67    0.42
  -2   0 -17   27.39    1.27
   2   0  17   27.63    1.17
   2   0  17   26.15    1.22
   2   0  18    1.22    0.33
  -2   0 -18    1.29    0.34
   2   0  18    1.61    0.31
   2   0  19   36.71    1.55
   2   0  19   38.25    1.50
  -2   0 -19   39.28    1.63
   2   0  20    0.68    0.22
  -2   0 -20    0.88    0.29
   2   0  20    1.09    0.32
  -2   0 -21   44.92    1.85
  -2   0 -21   40.33    0.97
   2   0  21   41.89    1.74
   2   0  21   45.52    1.73
  -2   0 -22    1.17    0.19
   2   0  22    2.59    0.48
  -2   0 -22    1.89    0.20
  -2   0 -22    1.66    0.21
  -2   0 -22    3.59    0.57
  -2   0 -22    2.10    0.20
   2   0  22    3.06    0.47
   2   0  23   37.79    1.65
   2   0  23   34.98    1.68
  -2   0 -23   34.22    0.92
  -2   0 -23   35.00    0.86
  -2   0 -23   35.36    0.86
  -2   0 -24   19.34    0.67
  -2   0 -24   20.02    0.63
  -2   0 -24   19.85    0.62
  -2   0 -25   11.51    0.47
  -2   0 -25   10.71    0.50
  -2   0 -25   11.04    0.46
  -2   0 -26    0.60    0.16
  -2   0 -26    0.74    0.14
  -2   0 -26    0.91    0.15
  -2   0 -27   11.78    0.47
  -2   0 -27   11.33    0.46
  -2   0 -27   12.02    0.52
  -2   0 -28    3.96    0.27
  -2   0 -28    3.72    0.29
  -2   0 -28    3.76    0.26
  -2   0 -29   11.93    0.45
  -2   0 -29   11.67    0.45
  -2   0 -29   11.43    0.48
  -2   0 -30    4.02    0.25
  -2   0 -30    4.10    0.25
  -2   0 -30    3.82    0.28
  -2   0 -31    3.80    0.23
  -2   0 -31    3.73    0.26
  -2   0 -31    3.59    0.22
  -2   0 -32    4.63    0.23
  -2   0 -32    4.70    0.26
  -2   0 -32    4.32    0.23
  -2   0 -33    2.47    0.16
  -2   0 -33    2.53    0.19
  -2   0 -33    2.35    0.15
  -2   0 -34    1.25    0.10
  -2   0 -34    1.23    0.10
  -2   0 -34    1.38    0.13
  -2   0 -35    0.68    0.09
  -2   1  24    9.51    0.81
  -2   1  24    9.18    0.83
  -2   1  23    1.22    0.33
  -2   1  23    1.10    0.31
  -2   1  22    8.63    0.76
   2   1 -22    8.40    0.70
  -2   1  22    8.68    0.74
   2   1 -21    7.83    0.67
  -2   1  21    6.72    0.64
  -2   1  21    7.23    0.68
  -2   1  20   32.99    1.40
   2   1 -20   34.46    1.35
  -2   1  20   33.90    1.40
   2   1 -19   10.53    0.71
  -2   1  19    9.63    0.72
  -2   1  19   10.00    0.75
  -2   1  18   22.52    1.06
  -2   1  18   20.97    1.03
   2   1 -18   22.76    0.93
   2   1 -18   21.75    0.98
  -2   1  18   21.01    0.92
   2   1 -17   11.75    0.64
   2   1 -17   12.39    0.61
  -2   1  17   11.20    0.74
  -2   1  17   10.95    0.73
  -2   1  17   10.44    0.63
   2   1 -17   11.30    0.69
  -2   1  16    1.70    0.26
  -2   1  16    1.76    0.31
   2   1 -16    2.04    0.27
   2   1 -16    1.92    0.29
   2   1 -16    1.85    0.24
  -2   1  16    1.80    0.31
   2   1 -15   15.31    0.64
   2   1 -15   16.16    0.68
  -2   1  15   15.75    0.81
   2   1 -15   15.96    0.69
   2   1 -15   15.78    0.75
  -2   1  15   14.57    0.69
   2   1 -14   63.41    1.40
   2   1 -14   64.90    1.42
  -2   1  14   66.02    1.49
   2   1 -14   62.77    1.52
  -2   1  14   64.22    1.64
   2   1 -14   64.13    1.42
   2   1 -13    8.92    0.48
   2   1 -13    9.61    0.49
  -2   1  13    9.86    0.45
   2   1 -13    9.46    0.53
  -2   1  13    9.75    0.59
   2   1 -13    9.68    0.49
  -2   1  13    9.74    0.52
  -2   1  12   72.56    1.47
  -2   1  12   75.58    1.38
   2   1 -12   70.89    1.41
   2   1 -12   71.00    1.50
  -2   1  12   72.33    1.65
   2   1 -12   73.22    1.46
   2   1 -12   71.00    1.46
  -2   1  11   12.66    0.63
   2   1 -11   11.67    0.53
  -2   1  11   12.72    0.50
   2   1 -11   11.77    0.53
   2   1 -11   12.12    0.54
   2   1 -11   11.72    0.49
  -2   1  11   12.10    0.53
  -2   1  10   13.25    0.52
   2   1 -10   13.33    0.53
   2   1 -10   13.02    0.52
   2   1 -10   12.84    0.54
  -2   1  10   13.95    0.51
  -2   1  10   13.61    0.60
  -2   1  10   13.63    0.61
   2   1 -10   13.34    0.49
   2   1  -9    7.50    0.41
  -2   1   9    7.52    0.44
   2   1  -9    7.33    0.37
  -2   1   9    6.80    0.42
  -2   1   9    6.69    0.37
   2   1  -9    7.29    0.34
   2   1  -9    7.27    0.38
  -2   1   9    7.81    0.38
   2   1  -8   71.93    1.41
   2   1  -8   74.22    1.36
   2   1  -8   73.05    1.24
  -2   1   8   78.68    1.37
  -2   1   8   73.32    1.31
  -2   1   8   76.99    1.49
   2   1  -8   75.13    1.30
  -2   1   8   76.21    1.46
   2   1  -7    0.26    0.13
   2   1  -7    0.19    0.09
  -2   1   7    0.16    0.12
  -2   1   7    0.22    0.10
  -2   1   7    0.31    0.12
   2   1  -7    0.25    0.10
   2   1  -7    0.27    0.12
  -2   1   6   80.26    1.41
   2   1  -6   76.48    1.20
   2   1  -6   78.43    1.43
  -2   1   6   77.15    1.28
   2   1  -6   75.93    1.33
   2   1  -6   81.25    1.23
  -2   1   6   84.42    1.40
   2   1  -5    0.48    0.09
  -2   1   5    0.31    0.10
  -2   1   5    0.39    0.05
   2   1  -5    0.61    0.15
   2   1  -5    0.50    0.12
  -2   1   5    0.53    0.13
  -2   1   5    0.52    0.14
   2   1  -4  117.33    1.59
  -2   1   4  118.82    1.47
  -2   1   4  118.36    1.67
  -2   1   4  117.39    1.77
  -2   1   4  120.51    1.80
  -2   1   4  113.79    1.75
   2   1  -3    3.33    0.20
  -2   1   3    3.08    0.23
  -2   1   3    3.24    0.21
  -2   1   3    2.93    0.21
   2   1  -3    3.10    0.19
  -2   1   3    2.88    0.17
  -2   1   2  377.12    4.28
  -2   1   2  350.92    4.17
   2   1  -2  362.95    4.18
  -2   1   2  368.79    4.14
   2   1  -2  343.51    4.28
   2   1  -1    4.65    0.25
  -2   1   1    4.89    0.27
  -2   1   1    4.86    0.26
   2   1  -1    4.50    0.27
  -2   1   1    4.64    0.22
   2   1   0  183.46    2.09
  -2   1   0  198.14    2.44
  -2   1   0  191.96    2.46
   2   1   0  188.25    2.50
  -2   1   0  179.90    2.22
   2   1   0  180.49    2.42
   2   1   1    4.74    0.29
  -2   1  -1    5.55    0.30
  -2   1  -1    5.01    0.18
  -2   1  -1    5.40    0.28
   2   1   1    5.51    0.30
  -2   1  -1    5.33    0.30
   2   1   2  178.80    2.39
  -2   1  -2  184.19    2.10
  -2   1  -2  181.97    2.41
   2   1   2  176.52    2.44
  -2   1  -2  174.12    1.99
   2   1   2  185.18    2.47
  -2   1  -2  175.01    2.37
   2   1   3   14.27    0.47
   2   1   3   15.85    0.54
   2   1   3   15.39    0.54
  -2   1  -3   13.84    0.31
  -2   1  -3   15.29    0.49
  -2   1  -3   14.84    0.49
   2   1   4   10.56    0.39
  -2   1  -4   11.21    0.43
   2   1   4   11.11    0.45
  -2   1  -4   10.80    0.24
  -2   1  -4   11.51    0.42
   2   1   4   10.40    0.46
   2   1   5   17.47    0.50
   2   1   5   19.56    0.67
  -2   1  -5   18.09    0.55
   2   1   5   20.87    0.64
  -2   1  -5   15.24    0.30
  -2   1  -5   20.27    0.60
  -2   1  -6   42.95    0.90
   2   1   6   44.71    1.09
  -2   1  -6   44.51    1.09
   2   1   6   42.65    0.99
   2   1   6   44.87    1.05
   2   1   6   44.33    0.84
  -2   1  -7   12.50    0.43
   2   1   7   14.95    0.56
   2   1   7   15.15    0.60
   2   1   7   13.27    0.42
  -2   1  -7   15.00    0.63
  -2   1  -7   14.59    0.63
   2   1   7   14.86    0.64
  -2   1  -8   46.31    1.19
  -2   1  -8   45.43    1.17
  -2   1  -8   43.27    0.83
   2   1   8   45.82    1.14
   2   1   8   43.92    0.81
   2   1   8   45.27    1.20
   2   1   8   46.69    1.07
   2   1   9   20.05    0.80
   2   1   9   19.93    0.69
   2   1   9   16.89    0.44
  -2   1  -9   16.92    0.45
  -2   1  -9   19.60    0.78
  -2   1  -9   18.21    0.75
   2   1   9   19.94    0.74
  -2   1 -10   20.27    0.81
   2   1  10   18.69    0.81
   2   1  10   18.81    0.75
   2   1  10   18.91    0.68
  -2   1 -10   19.24    0.82
   2   1  11   21.59    0.91
   2   1  11   22.32    0.85
  -2   1 -11   22.69    0.93
  -2   1 -11   22.39    0.88
   2   1  11   20.80    0.75
   2   1  12   13.20    0.59
  -2   1 -12   13.69    0.74
  -2   1 -12   13.12    0.69
   2   1  12   12.38    0.65
   2   1  12   12.89    0.73
   2   1  13    2.94    0.34
   2   1  13    2.99    0.39
  -2   1 -13    2.94    0.39
  -2   1 -13    2.99    0.37
   2   1  13    2.69    0.29
   2   1  14   27.60    1.04
   2   1  14   26.26    1.12
  -2   1 -14   28.24    1.07
  -2   1 -14   25.99    1.12
  -2   1 -15    5.73    0.55
  -2   1 -15    5.74    0.50
   2   1  15    5.44    0.55
   2   1  15    5.55    0.49
   2   1  16   33.81    1.37
   2   1  16   33.42    1.23
   2   1  16   33.72    1.27
  -2   1 -16   33.79    1.37
  -2   1 -16   35.07    1.26
  -2   1 -17    2.32    0.41
  -2   1 -17    2.53    0.36
   2   1  17    2.20    0.36
   2   1  17    1.65    0.36
   2   1  17    2.23    0.33
   2   1  18    9.80    0.73
   2   1  18    9.50    0.69
   2   1  18   10.01    0.79
  -2   1 -18    9.92    0.79
  -2   1 -18    9.65    0.68
   2   1  19   -0.13    0.22
  -2   1 -19    0.23    0.18
   2   1  19    0.15    0.14
  -2   1 -19    0.12    0.19
   2   1  19    0.15    0.18
  -2   1 -20   26.49    1.36
   2   1  20   25.35    1.26
   2   1  20   26.56    1.21
   2   1  20   24.83    1.32
   2   1  21    0.86    0.32
  -2   1 -21    1.35    0.35
   2   1  21    1.07    0.33
  -2   1 -21    1.09    0.17
  -2   1 -22    5.32    0.30
  -2   1 -22    5.48    0.34
   2   1  22    5.72    0.64
  -2   1 -22    5.47    0.68
  -2   1 -22    5.18    0.30
   2   1  22    5.18    0.64
   2   1  23    0.49    0.28
  -2   1 -23    0.76    0.13
  -2   1 -23    0.60    0.15
  -2   1 -23    0.75    0.13
  -2   1 -24    5.97    0.32
  -2   1 -24    6.25    0.37
  -2   1 -24    5.94    0.32
  -2   1 -25    0.33    0.11
  -2   1 -25    0.43    0.12
  -2   1 -25    0.36    0.13
  -2   1 -26   11.62    0.45
  -2   1 -26   11.72    0.45
  -2   1 -26   11.32    0.50
  -2   1 -27    0.33    0.13
  -2   1 -27    0.31    0.10
  -2   1 -27    0.31    0.11
  -2   1 -28    3.10    0.23
  -2   1 -28    3.54    0.27
  -2   1 -28    3.43    0.23
  -2   1 -28    3.26    0.23
  -2   1 -29    2.38    0.22
  -2   1 -29    1.96    0.18
  -2   1 -30    3.36    0.25
  -2   1 -30    2.83    0.20
  -2   1 -31    3.00    0.22
  -2   1 -32    5.09    0.26
  -2   1 -33    2.97    0.18
   2   1  33    2.67    0.14
  -2   1 -34    0.30    0.08
  -2   2  34    2.12    0.13
  -2   2  32    7.48    0.31
  -2   2  23    1.89    0.46
  -2   2  22    7.88    0.78
  -2   2  22    7.05    0.74
  -2   2  21    3.91    0.55
  -2   2  21    4.45    0.59
  -2   2  20   12.56    0.93
  -2   2  20   11.71    0.90
  -2   2  19    6.61    0.67
  -2   2  19    6.63    0.67
   2   2 -19    6.48    0.57
   2   2 -18   21.51    1.00
  -2   2  18   19.85    1.10
  -2   2  18   19.50    0.98
  -2   2  18   20.48    1.11
   2   2 -17    1.36    0.27
  -2   2  17    1.62    0.33
  -2   2  17    1.04    0.28
  -2   2  17    1.55    0.29
   2   2 -16   32.08    1.18
  -2   2  16   30.59    1.27
  -2   2  16   30.74    1.17
  -2   2  16   30.80    1.30
   2   2 -15    3.82    0.39
  -2   2  15    3.71    0.45
  -2   2  15    4.10    0.42
   2   2 -15    3.79    0.41
  -2   2  15    3.47    0.44
   2   2 -14   39.69    1.28
   2   2 -14   40.02    1.26
  -2   2  14   39.88    1.36
  -2   2  14   40.35    1.41
  -2   2  14   38.80    1.26
   2   2 -13   17.29    0.81
   2   2 -13   17.55    0.81
  -2   2  13   17.23    0.89
  -2   2  13   16.65    0.85
  -2   2  13   16.34    0.68
  -2   2  13   14.40    0.74
   2   2 -12    2.39    0.30
   2   2 -12    2.70    0.33
  -2   2  12    2.79    0.28
  -2   2  12    2.98    0.38
  -2   2  12    2.35    0.31
  -2   2  12    2.48    0.34
  -2   2  11   27.91    0.98
  -2   2  11   27.63    1.02
   2   2 -11   28.96    1.01
  -2   2  11   27.12    0.90
  -2   2  11   28.27    1.07
   2   2 -11   27.48    1.01
  -2   2  10    5.98    0.46
  -2   2  10    6.22    0.41
   2   2 -10    6.35    0.46
   2   2 -10    6.41    0.47
  -2   2  10    6.12    0.44
  -2   2  10    6.61    0.49
  -2   2   9   54.14    1.39
  -2   2   9   54.91    1.44
  -2   2   9   52.57    1.29
   2   2  -9   55.45    1.39
   2   2  -9   55.15    1.44
  -2   2   9   52.96    1.33
   2   2  -8    6.07    0.43
  -2   2   8    6.38    0.42
  -2   2   8    5.92    0.44
   2   2  -8    6.13    0.45
  -2   2   8    6.24    0.43
  -2   2   8    5.56    0.40
  -2   2   7   49.62    1.21
  -2   2   7   49.10    1.23
   2   2  -7   48.22    1.32
  -2   2   7   50.11    1.27
   2   2  -7   48.81    1.24
  -2   2   7   50.09    1.22
   2   2  -6    6.44    0.19
  -2   2   6    6.99    0.44
  -2   2   6    6.83    0.43
  -2   2   6    6.85    0.43
   2   2  -6    6.31    0.45
   2   2  -6    6.33    0.41
  -2   2   6    6.46    0.41
  -2   2   6    6.97    0.28
  -2   2   5   48.88    1.21
  -2   2   5   49.57    1.18
  -2   2   5   49.18    1.17
  -2   2   5   48.27    0.89
   2   2  -5   48.42    1.19
  -2   2   5   49.82    1.15
   2   2  -5   47.57    1.28
  -2   2   4    4.67    0.36
  -2   2   4    4.89    0.34
  -2   2   4    4.57    0.26
   2   2  -4    4.75    0.35
  -2   2   4    4.98    0.34
   2   2  -4    4.59    0.39
   2   2  -4    4.99    0.20
  -2   2   4    4.85    0.35
  -2   2   3   57.11    1.10
  -2   2   3   58.36    1.21
  -2   2   3   58.96    1.34
   2   2  -3   55.21    1.22
  -2   2   3   56.39    1.21
   2   2  -3   54.65    1.39
   2   2  -3   52.97    0.90
   2   2  -3   60.90    1.31
  -2   2   2   38.27    0.90
   2   2  -2   38.34    1.11
  -2   2   2   39.14    0.90
   2   2  -2   38.47    0.98
   2   2  -2   39.33    1.02
  -2   2   2   39.49    1.06
   2   2  -2   41.17    1.01
  -2   2   2   40.67    0.96
   2   2  -1   78.22    1.53
  -2   2   1   78.58    1.60
   2   2  -1   82.31    1.53
  -2   2   1   75.84    1.34
  -2   2   1   74.25    1.43
   2   2  -1   80.94    1.57
   2   2  -1   72.71    1.00
   2   2  -1   72.37    1.64
  -2   2   1   78.29    1.42
  -2   2   0   46.37    1.07
   2   2   0   47.20    1.23
  -2   2   0   45.36    1.01
   2   2   0   48.25    1.15
   2   2   0   47.49    1.16
  -2   2   0   46.27    0.92
  -2   2   0   47.58    1.18
   2   2   0   49.52    1.11
  -2   2  -1   46.71    1.20
   2   2   1   45.08    1.22
   2   2   1   48.50    1.18
  -2   2  -1   45.96    0.87
  -2   2  -1   47.92    1.14
  -2   2  -1   47.39    1.03
   2   2   1   48.81    1.20
  -2   2  -2   21.65    0.74
  -2   2  -2   21.24    0.64
   2   2   2   21.38    0.77
   2   2   2   22.15    0.79
  -2   2  -2   21.23    0.48
   2   2   2   21.24    0.78
  -2   2  -2   20.72    0.76
   2   2   3   68.52    1.50
  -2   2  -3   68.33    1.46
  -2   2  -3   69.54    1.46
   2   2   3   69.38    1.48
  -2   2  -3   66.52    1.23
   2   2   4   11.49    0.58
  -2   2  -4   10.59    0.55
  -2   2  -4   10.74    0.45
   2   2   4   10.53    0.55
   2   2   4   11.49    0.59
  -2   2  -4   11.05    0.55
  -2   2  -4   10.35    0.56
   2   2   5   48.61    1.32
  -2   2  -5   46.06    1.26
  -2   2  -5   49.58    1.07
   2   2   5   46.46    1.21
  -2   2  -5   49.51    1.30
   2   2   5   50.53    1.31
  -2   2  -6    5.13    0.32
  -2   2  -6    5.51    0.43
   2   2   6    5.34    0.39
   2   2   6    6.24    0.47
  -2   2  -6    4.77    0.38
   2   2   6    5.10    0.41
  -2   2  -7   19.11    0.76
   2   2   7   17.87    0.73
   2   2   7   20.61    0.86
   2   2   7   19.19    0.85
  -2   2  -7   20.47    0.86
  -2   2  -8    4.49    0.43
   2   2   8    4.96    0.36
   2   2   8    4.64    0.44
  -2   2  -8    4.06    0.35
   2   2   8    4.72    0.43
   2   2   9   30.86    0.95
  -2   2  -9   33.25    1.17
  -2   2  -9   30.90    0.98
   2   2   9   33.61    1.19
   2   2   9   33.90    1.18
   2   2  10   44.15    1.41
   2   2  10   45.88    1.41
  -2   2 -10   44.20    1.16
   2   2  10   43.56    1.12
  -2   2 -10   44.38    1.39
  -2   2 -10   45.58    1.41
   2   2  11    8.15    0.61
  -2   2 -11    8.30    0.61
   2   2  11    8.29    0.63
  -2   2 -11    8.85    0.64
  -2   2 -12    4.65    0.49
  -2   2 -12    4.38    0.46
   2   2  12    4.67    0.50
   2   2  12    5.03    0.48
   2   2  13    3.76    0.46
   2   2  13    3.77    0.45
  -2   2 -13    4.10    0.46
  -2   2 -13    3.24    0.43
  -2   2 -14    5.84    0.56
   2   2  14    5.51    0.57
   2   2  14    5.44    0.53
  -2   2 -14    5.97    0.57
  -2   2 -15    3.07    0.43
  -2   2 -15    3.44    0.46
   2   2  15    3.02    0.43
   2   2  15    2.79    0.44
   2   2  16    8.16    0.69
  -2   2 -16    8.30    0.67
  -2   2 -16    8.20    0.71
   2   2  16    7.45    0.68
   2   2  17    2.09    0.41
  -2   2 -17    2.56    0.42
  -2   2 -17    2.54    0.40
   2   2  17    1.75    0.35
  -2   2 -18    1.78    0.39
   2   2  18    1.77    0.37
   2   2  18    2.13    0.37
   2   2  18    2.31    0.44
  -2   2 -18    2.19    0.37
   2   2  19    8.87    0.81
   2   2  19    8.34    0.76
   2   2  19    9.10    0.75
  -2   2 -19   10.08    0.79
  -2   2 -19    9.67    0.83
  -2   2 -20    5.61    0.33
   2   2  20    6.08    0.64
  -2   2 -20    5.81    0.35
   2   2  20    6.92    0.70
   2   2  20    6.79    0.73
  -2   2 -20    5.83    0.33
  -2   2 -20    6.80    0.71
  -2   2 -20    6.66    0.65
  -2   2 -21    5.94    0.35
  -2   2 -21    5.94    0.33
   2   2  21    5.84    0.71
  -2   2 -21    6.18    0.35
   2   2  21    5.68    0.65
  -2   2 -21    6.12    0.72
   2   2  21    7.07    0.71
  -2   2 -22    5.87    0.33
  -2   2 -22    6.03    0.36
  -2   2 -22    5.99    0.35
   2   2  22    5.12    0.69
  -2   2 -23    4.27    0.28
  -2   2 -23    4.02    0.29
  -2   2 -23    4.29    0.31
  -2   2 -24   20.58    0.65
  -2   2 -24   20.44    0.66
  -2   2 -25    3.33    0.26
   2   2  25    3.46    0.28
  -2   2 -25    3.33    0.25
  -2   2 -25    3.37    0.27
   2   2  26    2.23    0.22
  -2   2 -26    1.98    0.21
  -2   2 -26    2.08    0.19
  -2   2 -26    2.40    0.22
  -2   2 -27    1.24    0.18
  -2   2 -27    1.22    0.17
  -2   2 -28    4.69    0.28
  -2   2 -28    4.74    0.27
  -2   2 -29    1.28    0.15
   2   2  29    1.28    0.16
  -2   2 -29    1.25    0.16
   2   2  30    0.75    0.13
  -2   2 -30    0.60    0.10
   2   2  30    0.85    0.11
  -2   2 -30    0.74    0.12
   2   2  31    3.80    0.21
  -2   2 -31    4.20    0.22
  -2   2 -32    4.08    0.19
  -2   3  33    0.38    0.09
  -2   3  32   15.00    0.42
  -2   3  31    0.05    0.09
  -2   3  30   11.37    0.38
  -2   3  30   11.73    0.45
  -2   3  29    0.19    0.10
  -2   3  28   21.11    0.57
  -2   3  28   21.82    0.63
  -2   3  27    4.06    0.29
  -2   3  27    3.50    0.24
  -2   3  26   27.89    0.78
  -2   3  26   27.38    0.73
  -2   3  25    1.49    0.18
  -2   3  24    8.80    0.40
  -2   3  24    8.48    0.41
  -2   3  23    0.43    0.12
   2   3 -23    0.47    0.12
  -2   3  22   20.10    0.63
   2   3 -22   17.94    0.57
   2   3 -22   19.24    0.58
   2   3 -21    6.92    0.35
   2   3 -21    6.28    0.34
  -2   3  21    7.09    0.38
  -2   3  20    3.88    0.58
  -2   3  20    3.99    0.59
   2   3 -20    4.04    0.27
  -2   3  20    4.50    0.30
   2   3 -20    4.06    0.27
   2   3 -20    3.76    0.26
   2   3 -20    3.86    0.52
   2   3 -19    7.51    0.68
   2   3 -19    6.76    0.34
  -2   3  19    6.10    0.68
  -2   3  19    6.64    0.74
   2   3 -19    6.65    0.35
   2   3 -19    6.84    0.34
   2   3 -18    8.70    0.39
  -2   3  18    9.80    0.83
   2   3 -18    9.42    0.39
   2   3 -18    9.19    0.76
  -2   3  18    9.41    0.84
   2   3 -18    9.17    0.39
  -2   3  17   17.19    1.12
   2   3 -17   18.14    1.05
  -2   3  17   14.90    0.96
  -2   3  17   16.76    1.06
   2   3 -16    7.96    0.68
  -2   3  16    8.00    0.73
  -2   3  16    7.01    0.67
  -2   3  16    7.27    0.66
   2   3 -15    7.56    0.64
  -2   3  15    7.26    0.69
   2   3 -15    7.49    0.66
  -2   3  15    6.31    0.63
  -2   3  15    6.67    0.62
   2   3 -14    3.89    0.46
  -2   3  14    3.61    0.46
   2   3 -14    3.96    0.47
  -2   3  14    3.57    0.46
  -2   3  14    3.77    0.49
   2   3 -13    9.30    0.70
  -2   3  13    8.22    0.66
  -2   3  13    7.55    0.64
  -2   3  13    8.27    0.70
   2   3 -13    8.16    0.66
  -2   3  12   14.03    0.84
   2   3 -12   15.21    0.87
   2   3 -12   14.83    0.87
  -2   3  12   14.38    0.89
  -2   3  12   14.21    0.75
  -2   3  12   13.93    0.83
   2   3 -11    9.16    0.69
   2   3 -11    9.15    0.68
  -2   3  11    8.35    0.63
  -2   3  11    8.72    0.68
  -2   3  11    7.30    0.55
  -2   3  11    7.98    0.63
   2   3 -10   28.71    1.16
  -2   3  10   26.45    1.08
   2   3 -10   28.24    1.20
  -2   3  10   26.49    1.12
  -2   3  10   28.58    1.19
  -2   3  10   26.64    1.05
  -2   3   9   15.40    0.80
  -2   3   9   16.04    0.87
  -2   3   9   15.57    0.81
  -2   3   9   15.30    0.84
   2   3  -9   16.74    0.87
   2   3  -9   15.67    0.89
  -2   3   8    1.92    0.33
  -2   3   8    2.08    0.32
  -2   3   8    1.79    0.28
   2   3  -8    1.92    0.35
   2   3  -8    1.91    0.31
  -2   3   8    1.90    0.30
  -2   3   7    8.11    0.60
  -2   3   7    8.72    0.60
  -2   3   7    7.85    0.57
  -2   3   7    7.84    0.54
   2   3  -7    8.78    0.61
   2   3  -7    9.00    0.67
   2   3  -6   51.46    1.63
  -2   3   6   48.73    1.46
  -2   3   6   51.64    1.51
   2   3  -6   51.74    1.49
  -2   3   6   51.73    1.45
  -2   3   6   50.59    1.38
  -2   3   5    0.81    0.16
  -2   3   5    0.65    0.20
   2   3  -5    0.55    0.19
   2   3  -5    0.73    0.27
  -2   3   5    0.61    0.18
  -2   3   5    0.65    0.24
   2   3  -4   26.53    1.13
  -2   3   4   26.55    0.91
   2   3  -4   27.46    1.02
  -2   3   4   26.61    0.83
  -2   3   4   26.99    0.95
  -2   3   4   25.25    1.03
  -2   3   3    1.39    0.22
   2   3  -3    1.79    0.28
  -2   3   3    1.62    0.24
  -2   3   3    1.43    0.29
   2   3  -3    1.61    0.25
   2   3  -3    1.36    0.31
  -2   3   3    1.38    0.21
  -2   3   2   13.71    0.75
  -2   3   2   12.92    0.59
  -2   3   2   12.83    0.60
   2   3  -2   12.90    0.67
  -2   3   2   13.48    0.62
   2   3  -2   12.99    0.78
   2   3  -2   13.30    0.66
   2   3  -1    4.15    0.46
  -2   3   1    3.84    0.47
  -2   3   1    3.96    0.43
   2   3  -1    4.12    0.39
  -2   3   1    3.43    0.33
  -2   3   1    4.05    0.33
  -2   3   1    4.05    0.33
   2   3  -1    4.19    0.39
  -2   3   0    5.38    0.36
  -2   3   0    5.46    0.42
   2   3   0    5.42    0.51
   2   3   0    5.53    0.45
  -2   3   0    5.08    0.52
  -2   3   0    5.57    0.36
   2   3   0    5.29    0.48
   2   3   1    1.24    0.25
   2   3   1    1.28    0.30
  -2   3  -1    0.86    0.21
   2   3   1    1.26    0.27
  -2   3  -1    1.07    0.28
  -2   3  -1    1.01    0.16
   2   3   2    1.03    0.23
   2   3   2    1.14    0.27
  -2   3  -2    1.18    0.18
  -2   3  -2    1.11    0.23
   2   3   2    1.32    0.30
  -2   3  -2    0.83    0.26
  -2   3  -3    1.32    0.32
   2   3   3    1.27    0.28
   2   3   3    1.32    0.27
  -2   3  -3    1.51    0.27
   2   3   3    1.37    0.27
  -2   3  -3    1.37    0.18
  -2   3  -4    3.79    0.40
   2   3   4    3.55    0.29
   2   3   4    3.68    0.43
   2   3   4    3.64    0.41
  -2   3  -4    3.25    0.42
   2   3   4    3.37    0.40
   2   3   5    9.34    0.50
  -2   3  -5    9.74    0.64
   2   3   5    8.89    0.65
   2   3   5    9.17    0.65
   2   3   5    8.52    0.63
  -2   3  -5    8.72    0.67
   2   3   6   30.05    1.18
   2   3   6   27.38    1.12
  -2   3  -6   29.61    1.15
  -2   3  -6   27.91    1.17
   2   3   6   30.12    1.21
   2   3   7   20.96    0.99
   2   3   7   22.39    1.06
  -2   3  -7   24.71    1.08
  -2   3  -7   21.87    1.04
   2   3   7   22.92    1.09
   2   3   8   16.99    0.94
  -2   3  -8   18.97    0.95
  -2   3  -8   16.25    0.88
   2   3   8   17.95    0.95
   2   3   8   16.87    0.86
   2   3   9   21.76    0.99
   2   3   9   21.26    1.09
   2   3   9   21.82    1.09
  -2   3  -9   21.65    1.03
  -2   3  -9   22.21    1.07
   2   3  10   24.61    1.05
   2   3  10   26.60    1.22
  -2   3 -10   25.46    1.09
   2   3  10   25.71    1.22
  -2   3 -10   27.02    1.20
   2   3  11   17.37    1.02
   2   3  11   15.75    0.98
  -2   3 -11   19.21    1.04
   2   3  12   10.78    0.83
  -2   3 -12   12.14    0.85
   2   3  12   11.80    0.86
   2   3  13    7.29    0.71
   2   3  13    7.59    0.72
  -2   3 -13    7.75    0.70
   2   3  14   29.61    1.44
  -2   3 -14   31.77    1.43
   2   3  14   30.88    1.45
   2   3  15    3.11    0.53
   2   3  15    3.10    0.49
  -2   3 -15    3.45    0.50
   2   3  16   42.21    0.96
  -2   3 -16   40.61    0.93
   2   3  16   43.26    1.02
  -2   3 -16   40.10    0.95
   2   3  16   42.56    1.79
  -2   3 -16   43.95    1.75
   2   3  16   41.31    1.78
   2   3  16   41.09    0.93
  -2   3 -17    6.22    0.35
   2   3  17    6.78    0.37
   2   3  17    6.79    0.36
  -2   3 -17    7.47    0.74
   2   3  17    5.61    0.68
   2   3  17    6.50    0.73
  -2   3 -17    6.41    0.37
   2   3  17    6.63    0.38
  -2   3 -17    6.87    0.36
  -2   3 -18   13.77    0.52
   2   3  18   15.63    0.54
  -2   3 -18   14.55    0.53
   2   3  18   16.05    0.99
   2   3  18   16.08    1.12
   2   3  18   14.73    1.09
  -2   3 -18   16.81    1.10
   2   3  18   14.84    1.04
   2   3  18   15.51    0.59
  -2   3 -18   13.54    0.53
   2   3  18   15.45    0.56
   2   3  19    1.46    0.18
   2   3  19    1.67    0.20
   2   3  19    1.53    0.37
   2   3  19    1.31    0.31
   2   3  19    1.65    0.21
  -2   3 -19    1.26    0.18
  -2   3 -19    1.64    0.19
  -2   3 -19    1.49    0.19
   2   3  19    1.42    0.42
  -2   3 -20   10.83    0.46
  -2   3 -20   11.00    0.45
   2   3  20   11.19    0.47
   2   3  20   11.87    0.51
  -2   3 -20   10.77    0.47
  -2   3 -20   11.52    0.49
  -2   3 -21    0.16    0.11
   2   3  21    0.17    0.16
   2   3  21    0.23    0.12
  -2   3 -21    0.18    0.11
  -2   3 -21    0.15    0.12
   2   3  21    0.17    0.10
   2   3  22   14.10    0.61
   2   3  22   13.75    0.51
  -2   3 -22   13.18    0.52
  -2   3 -22   13.57    0.51
   2   3  22   14.19    0.55
  -2   3 -22   12.77    0.50
  -2   3 -23    1.09    0.17
   2   3  23    1.00    0.16
   2   3  23    0.93    0.19
  -2   3 -23    0.87    0.16
   2   3  23    1.46    0.17
  -2   3 -23    0.93    0.16
   2   3  24   17.73    0.66
  -2   3 -24   16.05    0.57
  -2   3 -24   17.07    0.55
  -2   3 -24   16.28    0.55
   2   3  24   17.51    0.58
   2   3  25    3.22    0.29
  -2   3 -25    3.62    0.25
  -2   3 -25    2.88    0.24
  -2   3 -25    3.41    0.25
  -2   3 -26   16.83    0.52
   2   3  26   17.78    0.61
  -2   3 -26   16.98    0.51
  -2   3 -26   16.05    0.53
  -2   3 -27    1.49    0.15
  -2   3 -27    1.30    0.16
   2   3  27    1.24    0.19
   2   3  27    1.46    0.19
  -2   3 -27    1.44    0.16
   2   3  28   15.04    0.50
  -2   3 -28   14.18    0.44
  -2   3 -28   14.80    0.41
   2   3  28   14.52    0.49
  -2   3 -29    0.55    0.10
   2   3  29    0.58    0.12
   2   3  29    0.63    0.13
  -2   3 -30    2.73    0.15
   2   3  30    2.94    0.17
   2   3  30    3.04    0.18
   2   3  30    3.18    0.20
   2   3  31    0.97    0.10
   2   3  31    0.79    0.10
  -2   4  31    1.60    0.14
  -2   4  31    1.81    0.14
  -2   4  30    3.43    0.17
  -2   4  30    3.75    0.22
  -2   4  29    2.57    0.18
  -2   4  29    2.54    0.16
  -2   4  29    2.30    0.20
  -2   4  28    0.57    0.11
  -2   4  28    0.53    0.15
  -2   4  28    0.59    0.12
  -2   4  27    6.71    0.28
  -2   4  27    6.21    0.32
  -2   4  27    6.23    0.30
  -2   4  27    5.76    0.35
  -2   4  26    0.59    0.11
  -2   4  26    0.59    0.15
  -2   4  26    0.57    0.13
  -2   4  25    8.10    0.36
  -2   4  25    7.75    0.40
   2   4 -25    8.01    0.32
  -2   4  25    8.29    0.39
   2   4 -25    6.74    0.29
   2   4 -24    7.48    0.32
  -2   4  24    7.75    0.41
  -2   4  24    7.70    0.38
  -2   4  24    6.71    0.34
   2   4 -24    7.11    0.32
  -2   4  23    9.18    0.42
   2   4 -23    7.37    0.33
   2   4 -23    8.09    0.36
   2   4 -23    7.65    0.36
  -2   4  23    9.03    0.46
  -2   4  23    8.88    0.43
   2   4 -22    4.52    0.28
  -2   4  22    5.22    0.32
   2   4 -22    5.09    0.27
  -2   4  22    5.65    0.35
   2   4 -22    4.70    0.29
   2   4 -22    5.30    0.30
  -2   4  22    5.48    0.37
   2   4 -21    4.46    0.27
  -2   4  21    4.88    0.36
  -2   4  21    5.35    0.35
   2   4 -21    4.80    0.30
   2   4 -21    4.81    0.30
  -2   4  21    5.46    0.34
   2   4 -21    4.19    0.27
  -2   4  20   10.53    0.50
   2   4 -20    9.26    0.42
   2   4 -20    9.09    0.40
  -2   4  20    9.86    0.47
   2   4 -20    8.90    0.40
   2   4 -20    8.88    0.38
  -2   4  20    9.53    0.45
   2   4 -19    5.45    0.32
   2   4 -19    7.48    0.36
   2   4 -19    6.98    0.36
  -2   4  19    6.53    0.41
  -2   4  19    8.35    0.43
  -2   4  19    7.48    0.42
   2   4 -19    6.57    0.36
   2   4 -18    8.05    0.41
  -2   4  18    8.92    0.44
   2   4 -18    8.61    0.39
   2   4 -18    8.14    0.38
   2   4 -18    8.33    0.40
  -2   4  18    8.57    0.47
   2   4 -17    7.53    0.37
   2   4 -17    6.58    0.37
  -2   4  17    7.75    0.41
   2   4 -17    7.07    0.37
  -2   4  17    7.05    0.43
   2   4 -16   16.33    0.57
  -2   4  16   16.12    1.09
  -2   4  16   19.55    0.69
   2   4 -16   17.49    0.60
   2   4 -16   16.50    0.55
   2   4 -16   17.54    0.58
  -2   4  16   16.80    1.10
  -2   4  16   17.93    0.63
   2   4 -15    3.28    0.50
   2   4 -15    3.04    0.24
  -2   4  15    3.15    0.27
  -2   4  15    3.55    0.55
  -2   4  15    3.27    0.29
  -2   4  15    3.50    0.32
   2   4 -15    2.95    0.25
  -2   4  15    3.15    0.50
   2   4 -15    2.46    0.22
  -2   4  15    2.60    0.46
   2   4 -15    3.07    0.24
  -2   4  14    5.58    0.62
   2   4 -14    5.32    0.32
  -2   4  14    5.91    0.68
  -2   4  14    4.93    0.61
  -2   4  14    5.14    0.36
  -2   4  14    5.33    0.38
  -2   4  14    5.82    0.66
  -2   4  14    6.18    0.36
   2   4 -14    5.90    0.66
   2   4 -14    6.82    0.70
   2   4 -14    5.57    0.32
   2   4 -14    5.78    0.32
   2   4 -14    4.72    0.30
   2   4 -13    1.52    0.36
  -2   4  13    1.19    0.28
  -2   4  13    1.54    0.22
   2   4 -13    1.27    0.16
   2   4 -13    1.29    0.17
   2   4 -13    1.52    0.20
  -2   4  13    1.47    0.21
   2   4 -13    1.25    0.17
   2   4 -13    1.14    0.32
  -2   4  13    0.62    0.26
   2   4 -13    1.37    0.17
  -2   4  13    1.51    0.34
  -2   4  13    1.51    0.20
   2   4 -12    9.52    0.80
   2   4 -12    8.07    0.37
   2   4 -12    8.44    0.78
  -2   4  12    8.15    0.70
   2   4 -12    7.75    0.37
  -2   4  12    8.43    0.42
   2   4 -12    7.90    0.42
  -2   4  12    9.13    0.47
  -2   4  12    7.98    0.78
  -2   4  12    9.94    0.50
   2   4 -12    7.97    0.39
   2   4 -12    7.84    0.38
  -2   4  12    8.23    0.76
  -2   4  11    9.87    0.87
   2   4 -11   11.41    0.91
  -2   4  11   10.32    0.77
   2   4 -11   11.87    0.89
  -2   4  11   10.76    0.85
  -2   4  10    6.72    0.66
  -2   4  10    6.22    0.71
   2   4 -10    6.93    0.67
   2   4 -10    7.17    0.73
  -2   4  10    6.64    0.60
  -2   4   9   18.32    1.06
  -2   4   9   17.25    1.16
   2   4  -9   19.25    1.18
   2   4  -9   21.01    1.14
  -2   4   9   17.75    0.95
  -2   4   8    0.28    0.24
   2   4  -8    0.32    0.19
   2   4  -8    0.12    0.17
  -2   4   8    0.10    0.19
  -2   4   7   17.14    0.98
   2   4  -7   18.47    1.14
   2   4  -7   18.61    1.04
  -2   4   7   16.86    1.14
   2   4  -6    3.66    0.52
  -2   4   6    3.40    0.53
   2   4  -6    4.02    0.48
  -2   4   6    3.36    0.43
   2   4  -5   43.95    1.58
   2   4  -5   40.44    1.72
  -2   4   5   39.45    1.75
  -2   4   5   40.25    1.43
   2   4  -4   22.38    1.24
   2   4  -4   23.67    1.13
  -2   4   4   21.41    1.25
   2   4  -3    1.19    0.29
   2   4  -3    1.27    0.34
  -2   4   3    1.29    0.34
   2   4  -2   16.12    0.85
  -2   4   2   16.44    0.82
   2   4  -2   15.75    1.03
  -2   4   2   16.92    1.11
  -2   4   1   12.99    0.98
  -2   4   1   13.83    0.77
   2   4  -1   12.35    0.77
   2   4  -1   12.92    0.95
   2   4   0    9.25    0.78
  -2   4   0    8.79    0.63
   2   4   0    8.09    0.63
  -2   4   0    8.64    0.80
  -2   4  -1   14.01    1.02
   2   4   1   13.88    0.85
   2   4   1   13.83    0.97
  -2   4  -1   15.06    0.85
   2   4   2    7.20    0.69
  -2   4  -2    6.88    0.71
  -2   4  -2    7.02    0.59
   2   4   2    6.77    0.61
  -2   4  -3    3.58    0.54
  -2   4  -3    3.89    0.45
   2   4   3    3.54    0.50
   2   4   3    3.69    0.52
   2   4   3    4.04    0.49
   2   4   4    0.41    0.22
  -2   4  -4    0.43    0.23
   2   4   4    0.55    0.29
  -2   4  -4    0.33    0.23
   2   4   4    0.32    0.17
   2   4   5   14.01    0.97
  -2   4  -5   13.25    0.87
  -2   4  -5   13.08    0.97
   2   4   5   13.86    0.92
   2   4   5   12.65    0.93
  -2   4  -6    7.78    0.68
   2   4   6    8.18    0.73
   2   4   6    7.47    0.72
   2   4   6    7.97    0.71
  -2   4  -6    7.51    0.74
  -2   4  -7    8.25    0.72
   2   4   7    8.31    0.75
  -2   4  -7    7.69    0.76
   2   4   7    7.92    0.73
   2   4   7    7.68    0.74
  -2   4  -8    2.65    0.45
   2   4   8    2.54    0.42
   2   4   8    2.59    0.47
  -2   4  -8    2.94    0.43
   2   4   8    3.04    0.48
   2   4   9    7.91    0.75
  -2   4  -9    8.97    0.77
   2   4   9    7.64    0.71
  -2   4  -9    8.29    0.76
   2   4   9    8.25    0.81
  -2   4 -10    1.90    0.36
   2   4  10    2.73    0.50
  -2   4 -10    2.61    0.22
  -2   4 -10    3.04    0.30
   2   4  10    2.65    0.24
   2   4  10    2.93    0.26
   2   4  10    2.53    0.45
  -2   4 -10    2.88    0.26
  -2   4 -10    2.30    0.21
   2   4  10    2.68    0.24
  -2   4 -10    2.11    0.39
   2   4  11    9.68    0.88
  -2   4 -11    8.69    0.42
   2   4  11   10.64    0.49
   2   4  11    8.73    0.47
  -2   4 -11    8.64    0.50
  -2   4 -11    9.68    0.47
  -2   4 -11   11.31    0.90
   2   4  11   11.44    0.93
  -2   4 -11   10.05    0.43
   2   4  11   11.95    0.50
   2   4  11   11.30    0.49
  -2   4 -11    9.68    0.46
  -2   4 -12   11.41    0.47
   2   4  12   11.18    0.53
   2   4  12   12.31    0.53
  -2   4 -12   12.02    0.58
   2   4  12   11.34    0.96
   2   4  12   11.90    0.50
  -2   4 -12   13.69    1.01
   2   4  12   12.56    0.52
  -2   4 -12   11.62    0.47
   2   4  12   12.04    0.96
  -2   4 -12   10.70    0.49
  -2   4 -12   11.31    0.51
   2   4  13   11.77    0.97
   2   4  13   10.12    0.52
  -2   4 -13   11.31    0.92
  -2   4 -13   10.38    0.48
   2   4  13   11.30    0.52
  -2   4 -13   10.43    0.49
   2   4  13   11.99    0.51
   2   4  13   10.38    0.94
  -2   4 -13   10.47    0.46
   2   4  13   12.09    0.51
  -2   4 -13   10.94    0.47
  -2   4 -13   10.59    0.56
   2   4  14    7.71    0.82
   2   4  14    8.16    0.42
   2   4  14    9.41    0.46
  -2   4 -14    9.15    0.43
  -2   4 -14    9.51    0.85
   2   4  14    9.38    0.48
  -2   4 -14    8.60    0.44
  -2   4 -14    8.43    0.43
   2   4  14    7.94    0.81
  -2   4 -14   11.11    0.56
  -2   4 -14    8.23    0.41
   2   4  14   11.00    0.54
  -2   4 -15    1.84    0.25
  -2   4 -15    1.99    0.21
  -2   4 -15    2.15    0.23
   2   4  15    2.49    0.27
  -2   4 -15    2.17    0.23
   2   4  15    2.45    0.24
   2   4  15    2.09    0.26
   2   4  15    2.21    0.24
   2   4  16    1.05    0.19
   2   4  16    0.95    0.17
   2   4  16    0.58    0.18
  -2   4 -16    0.85    0.16
   2   4  16    0.93    0.19
  -2   4 -16    1.16    0.19
  -2   4 -16    0.99    0.16
  -2   4 -16    0.59    0.18
   2   4  17   12.09    0.58
   2   4  17   14.00    0.59
   2   4  17   15.67    0.57
  -2   4 -17   12.08    0.58
  -2   4 -17   11.66    0.51
  -2   4 -17   14.33    0.54
   2   4  17   15.17    0.58
  -2   4 -17   12.86    0.53
  -2   4 -18    2.78    0.26
   2   4  18    3.42    0.28
   2   4  18    2.81    0.30
  -2   4 -18    3.16    0.26
  -2   4 -18    3.35    0.26
  -2   4 -18    3.03    0.29
   2   4  18    3.43    0.27
   2   4  18    3.18    0.29
  -2   4 -19   11.55    0.47
   2   4  19   11.56    0.50
   2   4  19    9.45    0.51
   2   4  19   11.97    0.49
  -2   4 -19    8.86    0.44
  -2   4 -19   11.14    0.43
  -2   4 -19   10.06    0.45
   2   4  19   11.48    0.53
  -2   4 -20    2.86    0.24
   2   4  20    3.05    0.26
  -2   4 -20    3.09    0.24
   2   4  20    3.47    0.30
  -2   4 -20    2.95    0.26
  -2   4 -20    2.54    0.20
   2   4  20    2.70    0.23
  -2   4 -21    4.40    0.29
   2   4  21    4.51    0.29
  -2   4 -21    4.00    0.27
  -2   4 -21    3.62    0.28
   2   4  21    4.26    0.31
   2   4  21    4.05    0.35
   2   4  21    4.72    0.31
   2   4  22    0.24    0.12
  -2   4 -22    0.24    0.13
   2   4  22    0.16    0.17
   2   4  22    0.23    0.10
  -2   4 -22    0.21    0.09
  -2   4 -22    0.35    0.12
   2   4  22    0.28    0.12
   2   4  23    4.39    0.34
   2   4  23    5.41    0.28
  -2   4 -23    5.33    0.30
   2   4  23    5.22    0.32
  -2   4 -23    4.21    0.28
   2   4  23    5.42    0.31
  -2   4 -23    5.09    0.28
   2   4  24    7.29    0.40
  -2   4 -24    6.69    0.32
   2   4  24    6.92    0.37
  -2   4 -24    6.10    0.31
   2   4  24    6.97    0.35
   2   4  24    6.47    0.31
   2   4  25    6.58    0.29
   2   4  25    5.56    0.34
  -2   4 -25    6.49    0.30
  -2   4 -25    6.14    0.30
   2   4  25    5.93    0.34
   2   4  25    6.41    0.31
  -2   4 -26    2.95    0.19
   2   4  26    2.55    0.17
   2   4  26    2.69    0.22
   2   4  26    2.88    0.20
   2   4  26    3.00    0.24
  -2   4 -26    2.60    0.19
   2   4  27    1.24    0.16
  -2   4 -27    1.42    0.13
   2   4  27    1.33    0.13
   2   4  27    1.35    0.16
  -2   4 -27    1.55    0.13
   2   4  28    2.27    0.16
  -2   4 -28    2.04    0.14
  -2   4 -28    1.93    0.12
   2   4  28    2.08    0.17
   2   4  28    2.15    0.17
   2   4  29    1.92    0.15
   2   4  29    2.17    0.14
  -2   5  28    3.89    0.19
  -2   5  27    0.26    0.09
  -2   5  27    0.31    0.08
  -2   5  27    0.44    0.12
  -2   5  27    0.35    0.09
  -2   5  26    0.93    0.13
  -2   5  26    0.91    0.11
  -2   5  26    1.16    0.15
  -2   5  26    0.83    0.10
  -2   5  26    1.01    0.13
  -2   5  25    0.60    0.14
   2   5 -25    0.82    0.11
  -2   5  25    0.47    0.12
  -2   5  25    0.44    0.11
  -2   5  25    0.39    0.09
  -2   5  24    0.53    0.15
   2   5 -24    0.52    0.11
  -2   5  24    0.46    0.12
  -2   5  24    0.39    0.10
  -2   5  24    0.62    0.14
   2   5 -23    3.17    0.21
  -2   5  23    3.49    0.27
  -2   5  23    3.07    0.22
  -2   5  23    3.40    0.26
  -2   5  23    3.27    0.24
   2   5 -23    2.65    0.17
  -2   5  22    2.34    0.23
   2   5 -22    1.84    0.18
  -2   5  22    2.79    0.25
  -2   5  22    1.90    0.19
   2   5 -22    1.47    0.14
  -2   5  22    2.23    0.21
   2   5 -22    3.06    0.22
   2   5 -21    3.92    0.25
  -2   5  21    4.55    0.30
  -2   5  21    3.63    0.30
   2   5 -21    3.90    0.26
   2   5 -21    4.05    0.24
  -2   5  21    4.37    0.32
  -2   5  21    4.46    0.29
   2   5 -20    3.66    0.25
  -2   5  20    3.08    0.28
   2   5 -20    2.83    0.23
  -2   5  20    3.41    0.29
   2   5 -20    3.05    0.22
  -2   5  20    3.17    0.26
  -2   5  20    2.95    0.25
   2   5 -19    9.75    0.39
   2   5 -19    9.09    0.39
  -2   5  19   10.19    0.46
  -2   5  19   10.19    0.48
   2   5 -19    9.82    0.40
  -2   5  19    9.11    0.46
  -2   5  19   10.16    0.46
   2   5 -19    9.54    0.43
   2   5 -18    0.81    0.17
   2   5 -18    1.55    0.19
  -2   5  18    1.25    0.20
   2   5 -18    1.36    0.17
  -2   5  18    0.99    0.20
  -2   5  18    0.93    0.19
   2   5 -18    1.52    0.19
  -2   5  18    1.56    0.20
  -2   5  17    9.07    0.47
  -2   5  17    9.16    0.46
   2   5 -17    8.55    0.39
   2   5 -17    8.63    0.40
  -2   5  17    9.09    0.45
   2   5 -17    9.94    0.42
   2   5 -17    8.77    0.43
  -2   5  17    9.23    0.47
  -2   5  16    4.36    0.32
   2   5 -16    3.84    0.27
   2   5 -16    4.51    0.29
  -2   5  16    4.09    0.31
   2   5 -16    3.64    0.29
  -2   5  16    3.58    0.31
  -2   5  16    3.84    0.32
   2   5 -16    4.33    0.28
  -2   5  16    3.75    0.31
  -2   5  15    0.03    0.12
   2   5 -15    0.39    0.14
   2   5 -15    0.11    0.12
   2   5 -15    0.10    0.11
  -2   5  15   -0.02    0.11
  -2   5  15    0.03    0.12
  -2   5  15    0.08    0.13
   2   5 -15    0.23    0.13
  -2   5  14   11.39    0.51
  -2   5  14   10.81    0.52
  -2   5  14   11.78    0.52
   2   5 -14   11.18    0.46
  -2   5  14   10.10    0.52
   2   5 -14   12.74    0.49
   2   5 -14   10.51    0.48
   2   5 -14    9.13    0.43
  -2   5  13    7.64    0.46
   2   5 -13    6.87    0.39
  -2   5  13    6.90    0.42
  -2   5  13    7.03    0.40
   2   5 -13    6.77    0.37
   2   5 -13    6.71    0.36
   2   5 -13    7.32    0.38
  -2   5  13    7.26    0.41
   2   5 -12    3.21    0.27
  -2   5  12    3.17    0.28
   2   5 -12    3.96    0.28
  -2   5  12    3.63    0.29
   2   5 -12    3.41    0.26
  -2   5  12    3.62    0.33
  -2   5  12    3.18    0.29
   2   5 -12    3.35    0.26
  -2   5  12    3.26    0.28
   2   5 -11    0.45    0.14
  -2   5  11    0.22    0.13
   2   5 -11    0.27    0.12
  -2   5  11    0.23    0.12
   2   5 -11    0.22    0.13
   2   5 -11    0.77    0.18
  -2   5  11    0.23    0.13
  -2   5  11    0.45    0.17
  -2   5  11    0.22    0.13
  -2   5  10   16.47    0.61
  -2   5  10   16.68    0.61
   2   5 -10   16.19    0.56
  -2   5  10   18.42    0.72
  -2   5  10   16.90    0.63
   2   5 -10   17.70    0.65
   2   5 -10   16.71    0.60
   2   5 -10   17.54    0.58
   2   5 -10   16.26    0.56
  -2   5   9    1.91    0.27
  -2   5   9    1.84    0.22
   2   5  -9    1.66    0.19
  -2   5   9    1.70    0.20
   2   5  -9    1.90    0.24
   2   5  -9    2.42    0.25
   2   5  -9    1.81    0.24
   2   5  -9    1.64    0.21
  -2   5   9    1.87    0.22
  -2   5   8    0.70    0.15
   2   5  -8    0.43    0.16
  -2   5   8    0.39    0.14
  -2   5   8    0.28    0.17
   2   5  -8    0.34    0.15
   2   5  -8    0.66    0.14
   2   5  -8    0.37    0.14
  -2   5   8    0.56    0.14
   2   5  -7    4.41    0.35
   2   5  -7    4.40    0.31
  -2   5   7    4.82    0.33
   2   5  -7    4.58    0.30
   2   5  -7    6.11    0.35
  -2   5   7    4.55    0.31
  -2   5   7    5.17    0.40
   2   5  -7    3.48    0.28
   2   5  -7    4.64    0.35
  -2   5   7    4.76    0.32
  -2   5   7    4.71    0.32
  -2   5   6   21.88    0.68
  -2   5   6   21.82    0.70
   2   5  -6   22.73    0.67
  -2   5   6   21.40    0.69
  -2   5   6   23.23    0.71
   2   5  -6   22.60    0.66
   2   5  -6   22.84    0.66
   2   5  -6   21.78    0.75
   2   5  -6   22.19    0.68
   2   5  -6   23.09    0.77
  -2   5   6   22.55    0.81
  -2   5   5    0.83    0.21
   2   5  -5    0.05    0.20
   2   5  -5    0.95    0.16
  -2   5   5    0.98    0.16
  -2   5   5    1.12    0.18
   2   5  -5    1.01    0.16
  -2   5   5    0.98    0.39
  -2   5   5    1.01    0.17
   2   5  -5    1.17    0.36
   2   5  -5    1.02    0.20
   2   5  -5    0.80    0.18
   2   5  -4    7.58    0.44
  -2   5   4    7.41    0.86
   2   5  -4    7.32    0.37
  -2   5   4    7.03    0.39
   2   5  -4    9.40    0.92
   2   5  -4    8.28    0.40
   2   5  -4    7.80    0.45
  -2   5   4    7.50    0.47
   2   5  -4    8.27    0.38
  -2   5   4    7.60    0.42
  -2   5   4    8.23    0.41
  -2   5   3    3.35    0.63
   2   5  -3    2.87    0.24
  -2   5   3    2.77    0.26
   2   5  -3    3.49    0.29
   2   5  -3    3.54    0.61
  -2   5   3    2.54    0.27
  -2   5   3    2.72    0.26
  -2   5   3    2.74    0.31
   2   5  -3    3.38    0.31
   2   5  -3    3.26    0.24
  -2   5   3    3.15    0.25
  -2   5   3    2.71    0.25
   2   5  -3    2.99    0.29
  -2   5   2    5.11    0.72
   2   5  -2    5.05    0.29
   2   5  -2    5.28    0.70
   2   5  -2    4.55    0.29
   2   5  -2    4.64    0.35
  -2   5   2    5.35    0.28
   2   5  -2    6.26    0.36
   2   5  -2    4.36    0.33
  -2   5   2    3.93    0.33
  -2   5   2    4.27    0.36
  -2   5   2    4.29    0.29
  -2   5   2    4.43    0.32
  -2   5   2    4.30    0.32
   2   5  -1    2.98    0.55
  -2   5   1    2.10    0.27
   2   5  -1    2.21    0.24
  -2   5   1    2.63    0.26
   2   5  -1    2.97    0.25
  -2   5   1    1.79    0.24
  -2   5   1    2.65    0.53
   2   5  -1    2.39    0.26
  -2   5   1    1.86    0.23
  -2   5   1    1.87    0.23
  -2   5   1    1.78    0.18
   2   5  -1    2.38    0.21
   2   5  -1    2.72    0.22
   2   5   0   32.37    0.79
  -2   5   0   26.18    0.72
  -2   5   0   29.67    0.86
  -2   5   0   29.75    0.87
  -2   5   0   32.66    0.97
   2   5   0   27.68    0.70
   2   5   0   32.58    1.69
   2   5   0   30.50    0.81
  -2   5   0   32.09    0.73
  -2   5   0   30.99    1.72
   2   5   0   28.42    0.85
  -2   5   0   31.53    0.96
  -2   5  -1    1.42    0.21
   2   5   1    1.26    0.20
  -2   5  -1    1.72    0.44
  -2   5  -1    1.23    0.15
  -2   5  -1    0.76    0.16
  -2   5  -1    1.16    0.16
  -2   5  -1    1.33    0.21
   2   5   1    1.28    0.18
   2   5   1    0.60    0.31
   2   5   1    1.22    0.18
  -2   5  -1    1.19    0.22
  -2   5  -1    1.39    0.23
   2   5   1    1.21    0.17
  -2   5  -2   16.67    0.57
  -2   5  -2   19.84    0.76
  -2   5  -2   18.94    0.60
  -2   5  -2   20.12    0.74
   2   5   2   21.94    1.38
   2   5   2   20.66    0.61
   2   5   2   18.99    0.66
  -2   5  -2   20.87    0.56
  -2   5  -2   21.04    1.41
   2   5   2   20.96    0.67
   2   5   2   18.28    0.65
  -2   5  -2   19.94    0.71
  -2   5  -2   20.17    0.70
  -2   5  -2   19.75    0.59
   2   5   2   19.73    0.64
   2   5   3    3.18    0.27
  -2   5  -3    3.18    0.30
   2   5   3    2.75    0.24
  -2   5  -3    3.81    0.60
  -2   5  -3    2.81    0.31
  -2   5  -3    3.47    0.48
   2   5   3    3.48    0.57
  -2   5  -3    3.33    0.22
  -2   5  -3    3.29    0.31
   2   5   3    3.71    0.29
  -2   5  -3    3.12    0.24
  -2   5  -3    2.95    0.30
   2   5   3    3.59    0.28
  -2   5  -3    2.98    0.25
   2   5   3    3.61    0.29
  -2   5  -3    2.80    0.24
  -2   5  -4    3.69    0.27
  -2   5  -4    4.23    0.37
   2   5   4    3.78    0.25
   2   5   4    4.76    0.66
   2   5   4    3.85    0.30
   2   5   4    3.92    0.29
  -2   5  -4    4.07    0.33
  -2   5  -4    3.88    0.26
   2   5   4    3.85    0.29
  -2   5  -4    4.14    0.33
  -2   5  -4    3.78    0.51
  -2   5  -4    3.96    0.24
  -2   5  -4    4.32    0.66
  -2   5  -4    3.60    0.27
  -2   5  -5    0.91    0.16
  -2   5  -5    0.99    0.13
   2   5   5    0.92    0.14
  -2   5  -5    0.95    0.16
  -2   5  -5    0.82    0.18
   2   5   5    0.85    0.17
  -2   5  -5    0.83    0.22
  -2   5  -5    0.99    0.16
   2   5   5    1.15    0.19
  -2   5  -5    0.90    0.18
   2   5   5    0.99    0.17
   2   5   6    7.69    0.43
   2   5   6    9.87    0.47
  -2   5  -6    8.88    0.53
   2   5   6    9.39    0.47
  -2   5  -6    9.97    0.37
  -2   5  -6    9.36    0.41
  -2   5  -6    8.86    0.48
  -2   5  -6    7.95    0.40
  -2   5  -6    9.19    0.48
  -2   5  -6    8.52    0.42
   2   5   6    9.34    0.45
  -2   5  -7    9.82    0.37
  -2   5  -7   10.31    0.57
   2   5   7   10.01    0.49
  -2   5  -7    9.54    0.45
   2   5   7   10.22    0.48
  -2   5  -7    8.73    0.42
  -2   5  -7    9.68    0.43
   2   5   7    9.26    0.48
  -2   5  -7    9.69    0.50
  -2   5  -7    9.92    0.51
   2   5   7   10.12    0.48
  -2   5  -8    8.76    0.41
  -2   5  -8    8.99    0.34
  -2   5  -8    8.31    0.52
  -2   5  -8    6.88    0.38
  -2   5  -8    8.62    0.47
  -2   5  -8    8.19    0.46
  -2   5  -8    8.71    0.43
   2   5   8    9.13    0.45
   2   5   8    8.52    0.44
   2   5   8    8.57    0.46
   2   5   8    7.03    0.42
   2   5   9    3.48    0.29
   2   5   9    3.46    0.29
  -2   5  -9    3.37    0.28
  -2   5  -9    3.43    0.35
  -2   5  -9    3.49    0.27
  -2   5  -9    3.47    0.31
  -2   5  -9    3.47    0.31
   2   5   9    3.14    0.30
  -2   5  -9    3.16    0.26
   2   5   9    3.59    0.31
  -2   5 -10    2.23    0.26
   2   5  10    1.98    0.24
   2   5  10    1.71    0.22
  -2   5 -10    2.32    0.30
  -2   5 -10    2.00    0.22
   2   5  10    2.24    0.25
  -2   5 -10    1.93    0.24
  -2   5 -10    1.85    0.22
   2   5  10    1.90    0.23
   2   5  10    2.06    0.25
  -2   5 -10    1.67    0.20
  -2   5 -11    0.40    0.13
   2   5  11    0.41    0.16
   2   5  11    0.54    0.15
  -2   5 -11    0.52    0.18
  -2   5 -11    0.66    0.18
  -2   5 -11    0.51    0.14
   2   5  11    0.61    0.16
  -2   5 -11    0.42    0.15
  -2   5 -11    0.60    0.16
   2   5  11    0.36    0.14
   2   5  11    0.57    0.16
   2   5  12    4.84    0.36
  -2   5 -12    5.06    0.41
   2   5  12    5.14    0.35
   2   5  12    4.58    0.35
   2   5  12    4.30    0.32
  -2   5 -12    4.24    0.29
  -2   5 -12    4.23    0.33
  -2   5 -12    3.99    0.31
  -2   5 -12    4.09    0.30
  -2   5 -12    4.24    0.34
   2   5  12    4.28    0.30
   2   5  12    4.78    0.33
  -2   5 -13    6.87    0.47
  -2   5 -13    5.98    0.36
  -2   5 -13    6.30    0.38
   2   5  13    6.75    0.43
   2   5  13    6.84    0.40
   2   5  13    7.50    0.41
  -2   5 -13    6.36    0.39
   2   5  13    6.70    0.42
  -2   5 -13    6.36    0.36
   2   5  13    6.70    0.37
   2   5  13    6.56    0.40
  -2   5 -14    7.01    0.40
  -2   5 -14    7.38    0.39
   2   5  14    8.16    0.41
  -2   5 -14    8.51    0.51
   2   5  14    7.42    0.43
  -2   5 -14    7.20    0.38
   2   5  14    8.37    0.47
   2   5  14    7.68    0.40
   2   5  14    6.65    0.39
   2   5  14    7.17    0.41
  -2   5 -14    6.97    0.39
  -2   5 -15    0.38    0.14
  -2   5 -15    0.82    0.21
  -2   5 -15    0.66    0.16
   2   5  15    0.33    0.16
  -2   5 -15    0.43    0.14
   2   5  15    0.64    0.18
   2   5  15    0.43    0.14
  -2   5 -15    0.56    0.15
   2   5  15    0.45    0.15
   2   5  15    0.50    0.17
   2   5  16    2.20    0.24
  -2   5 -16    2.11    0.22
  -2   5 -16    2.16    0.22
   2   5  16    2.42    0.24
  -2   5 -16    2.33    0.21
  -2   5 -16    1.95    0.21
   2   5  16    1.71    0.24
  -2   5 -16    2.13    0.22
   2   5  16    1.89    0.21
   2   5  16    2.15    0.25
   2   5  17    3.63    0.27
   2   5  17    3.69    0.32
  -2   5 -17    4.04    0.29
  -2   5 -17    3.85    0.27
  -2   5 -17    3.44    0.24
   2   5  17    4.02    0.32
   2   5  17    3.74    0.28
   2   5  17    3.83    0.30
  -2   5 -17    3.59    0.27
   2   5  18    4.81    0.35
  -2   5 -18    4.76    0.29
  -2   5 -18    4.45    0.29
   2   5  18    4.49    0.29
   2   5  18    4.05    0.28
   2   5  18    4.78    0.33
  -2   5 -18    3.76    0.24
   2   5  18    4.47    0.31
  -2   5 -18    4.52    0.29
   2   5  19    4.64    0.34
  -2   5 -19    4.72    0.29
   2   5  19    4.77    0.31
  -2   5 -19    5.00    0.27
  -2   5 -19    5.20    0.30
   2   5  19    5.09    0.32
   2   5  19    5.36    0.34
  -2   5 -19    5.38    0.30
   2   5  19    5.41    0.31
   2   5  20    0.28    0.13
   2   5  20    0.40    0.15
  -2   5 -20    0.41    0.12
  -2   5 -20    0.34    0.13
  -2   5 -20    0.28    0.09
  -2   5 -20    0.30    0.12
   2   5  20    0.30    0.11
   2   5  20    0.37    0.12
   2   5  20    0.60    0.18
  -2   5 -21    0.34    0.12
  -2   5 -21    0.32    0.12
   2   5  21    0.36    0.15
   2   5  21    0.29    0.12
   2   5  21    0.24    0.10
  -2   5 -21    0.18    0.09
  -2   5 -21    0.18    0.07
   2   5  21    0.27    0.11
   2   5  21    0.29    0.13
   2   5  22    1.07    0.15
  -2   5 -22    1.01    0.14
   2   5  22    1.26    0.19
   2   5  22    0.92    0.14
   2   5  22    1.09    0.16
  -2   5 -22    1.16    0.14
   2   5  22    0.89    0.12
  -2   5 -22    1.04    0.14
  -2   5 -23    0.87    0.11
  -2   5 -23    1.50    0.15
   2   5  23    1.25    0.13
   2   5  23    1.15    0.15
  -2   5 -23    1.54    0.15
   2   5  23    1.39    0.18
   2   5  23    1.43    0.16
   2   5  23    1.43    0.15
  -2   5 -24    1.31    0.13
   2   5  24    1.38    0.13
   2   5  24    1.01    0.10
   2   5  24    1.59    0.17
   2   5  24    1.29    0.14
  -2   5 -24    0.77    0.09
   2   5  24    1.45    0.14
  -2   5 -24    1.59    0.14
   2   5  25    0.20    0.08
   2   5  25    0.15    0.06
   2   5  25    0.13    0.07
   2   5  25    0.14    0.09
  -2   5 -26    1.86    0.12
   2   5  26    1.84    0.13
   2   5  26    2.16    0.14
  -2   6  23    1.53    0.13
  -2   6  23    1.70    0.13
  -2   6  22    5.99    0.24
  -2   6  22    5.96    0.23
  -2   6  22    6.12    0.25
  -2   6  21    3.31    0.19
   2   6 -21    5.83    0.23
   2   6 -21    4.32    0.18
  -2   6  21    4.92    0.23
   2   6 -21    6.29    0.29
  -2   6  21    4.62    0.23
  -2   6  21    4.67    0.24
  -2   6  20    1.15    0.13
  -2   6  20    1.43    0.15
   2   6 -20    1.40    0.13
  -2   6  20    1.49    0.15
  -2   6  20    1.49    0.16
   2   6 -20    1.99    0.17
   2   6 -20    1.42    0.26
  -2   6  19    2.60    0.20
  -2   6  19    2.44    0.20
  -2   6  19    2.62    0.20
   2   6 -19    2.61    0.19
   2   6 -19    2.26    0.16
  -2   6  18    2.11    0.18
  -2   6  18    2.36    0.20
   2   6 -18    1.86    0.16
  -2   6  18    2.33    0.20
  -2   6  18    2.46    0.20
  -2   6  18    2.38    0.17
   2   6 -18    2.67    0.20
  -2   6  17    1.98    0.19
   2   6 -17    1.50    0.18
  -2   6  17    1.73    0.18
  -2   6  17    1.29    0.16
  -2   6  17    1.35    0.16
  -2   6  17    1.70    0.19
   2   6 -17    1.77    0.17
   2   6 -16    4.83    0.28
  -2   6  16    4.48    0.27
  -2   6  16    5.31    0.29
   2   6 -16    4.74    0.26
  -2   6  16    4.74    0.29
  -2   6  16    4.48    0.28
  -2   6  16    4.40    0.26
  -2   6  15    0.98    0.16
   2   6 -15    0.47    0.14
   2   6 -15    0.87    0.14
  -2   6  15    0.78    0.15
  -2   6  15    0.77    0.15
  -2   6  14    2.21    0.22
  -2   6  14    2.31    0.22
   2   6 -14    2.31    0.20
  -2   6  14    2.62    0.23
   2   6 -14    1.85    0.20
  -2   6  13    1.44    0.19
   2   6 -13    1.18    0.19
  -2   6  13    1.48    0.19
   2   6 -13    1.40    0.18
  -2   6  13    1.50    0.19
  -2   6  12    5.81    0.33
  -2   6  12    6.32    0.35
   2   6 -12    6.36    0.35
  -2   6  12    6.13    0.35
   2   6 -12    6.81    0.34
   2   6 -11   -0.27    0.35
   2   6 -11   -0.16    0.16
   2   6 -11    0.19    0.12
  -2   6  11    0.08    0.11
  -2   6  11    0.11    0.11
  -2   6  11    0.12    0.10
  -2   6  10    3.30    0.26
   2   6 -10    2.63    0.24
  -2   6  10    2.85    0.24
  -2   6  10    2.84    0.24
   2   6 -10    2.93    0.23
  -2   6   9    0.57    0.13
   2   6  -9    0.72    0.15
  -2   6   9    0.67    0.15
   2   6  -9    0.18    0.14
   2   6  -9    0.48    0.14
  -2   6   9    0.60    0.14
   2   6  -8    1.06    0.17
  -2   6   8    1.22    0.18
  -2   6   8    1.10    0.16
   2   6  -8    1.51    0.18
  -2   6   8    1.20    0.16
   2   6  -8    1.14    0.19
  -2   6   7    1.75    0.19
  -2   6   7    2.29    0.22
   2   6  -7    1.66    0.20
  -2   6   7    1.74    0.19
   2   6  -7    1.88    0.24
   2   6  -7    2.33    0.21
  -2   6   6    2.51    0.23
   2   6  -6    2.49    0.21
   2   6  -6    2.27    0.22
  -2   6   6    2.57    0.23
   2   6  -6    2.27    0.26
  -2   6   5    0.47    0.12
   2   6  -5    0.54    0.18
   2   6  -5    0.29    0.12
  -2   6   5    0.43    0.13
   2   6  -5    0.52    0.12
   2   6  -4    0.29    0.15
  -2   6   4    0.19    0.10
   2   6  -4    0.03    0.13
   2   6  -4    0.32    0.11
  -2   6   4    0.34    0.14
  -2   6   3    1.48    0.21
   2   6  -3    1.59    0.24
   2   6  -3    1.96    0.19
   2   6  -3    1.63    0.19
   2   6  -2    2.02    0.19
   2   6  -2    1.75    0.18
  -2   6   2    1.98    0.23
  -2   6   2    1.79    0.17
   2   6  -2    2.10    0.26
   2   6  -1    3.84    0.28
   2   6  -1    4.18    0.25
  -2   6   1    3.33    0.30
   2   6  -1    3.58    0.33
  -2   6   1    4.09    0.25
   2   6   0    0.56    0.13
  -2   6   0    0.75    0.13
   2   6   0    0.72    0.14
   2   6   0    0.73    0.19
  -2   6   0    0.90    0.20
   2   6   1    4.33    0.36
   2   6   1    4.88    0.31
  -2   6  -1    4.66    0.35
   2   6   1    4.46    0.27
   2   6   2    3.95    0.25
  -2   6  -2    4.02    0.26
   2   6   2    3.75    0.26
  -2   6  -2    3.74    0.32
   2   6   2    4.45    0.35
   2   6   2    3.50    0.27
  -2   6  -2    4.61    0.28
  -2   6  -2    5.04    0.39
  -2   6  -3    0.33    0.18
   2   6   3    0.21    0.17
   2   6   3   -0.01    0.10
   2   6   3    0.11    0.11
  -2   6  -3    0.31    0.16
   2   6   3    0.06    0.11
  -2   6  -3    0.10    0.10
  -2   6  -3    0.04    0.14
   2   6   3    0.07    0.08
  -2   6  -3   -0.01    0.13
  -2   6  -4    8.24    0.38
   2   6   4    8.49    0.41
  -2   6  -4    8.37    0.46
   2   6   4    8.48    0.47
   2   6   4    8.08    0.39
  -2   6  -4    8.15    0.38
  -2   6  -4    8.42    0.44
   2   6   4    8.03    0.34
  -2   6  -4    8.50    0.50
   2   6   4    7.88    0.40
  -2   6  -5    0.31    0.17
  -2   6  -5    0.16    0.18
   2   6   5    0.24    0.12
   2   6   5    0.35    0.13
   2   6   5    0.21    0.17
  -2   6  -5    0.32    0.12
  -2   6  -5    0.18    0.12
   2   6   5    0.30    0.12
  -2   6  -5    0.16    0.19
  -2   6  -6    1.33    0.20
  -2   6  -6    1.96    0.22
   2   6   6    2.11    0.26
  -2   6  -6    2.20    0.26
   2   6   6    2.08    0.22
   2   6   6    2.09    0.22
  -2   6  -6    2.06    0.21
   2   6   6    2.10    0.22
  -2   6  -7    7.41    0.37
   2   6   7    7.64    0.44
   2   6   7    7.45    0.38
   2   6   7    7.40    0.39
   2   6   7    6.89    0.39
  -2   6  -7    7.17    0.42
  -2   6  -8    3.48    0.25
   2   6   8    3.37    0.27
   2   6   8    3.32    0.27
   2   6   8    3.49    0.30
   2   6   8    3.14    0.26
  -2   6  -8    3.40    0.26
  -2   6  -8    3.23    0.29
  -2   6  -9    2.17    0.21
   2   6   9    1.88    0.21
   2   6   9    1.95    0.22
  -2   6  -9    1.87    0.21
  -2   6  -9    0.39    0.22
   2   6   9    2.24    0.23
  -2   6  -9    1.73    0.23
  -2   6  -9    3.69    0.30
   2   6   9    2.03    0.24
   2   6  10    3.79    0.29
   2   6  10    3.90    0.28
  -2   6 -10    4.31    0.28
   2   6  10    3.79    0.29
  -2   6 -10    6.08    0.34
  -2   6 -10    4.12    0.27
  -2   6 -10    3.82    0.30
   2   6  10    4.12    0.29
  -2   6 -10    1.89    0.21
  -2   6 -11    0.17    0.12
   2   6  11    0.20    0.13
   2   6  11    0.14    0.12
   2   6  11    0.18    0.13
  -2   6 -11    0.19    0.12
  -2   6 -11    0.34    0.15
   2   6  11    0.25    0.13
  -2   6 -12    1.19    0.18
   2   6  12    1.18    0.17
   2   6  12    1.17    0.18
  -2   6 -12    1.31    0.18
   2   6  12    1.20    0.19
   2   6  12    1.10    0.17
  -2   6 -12    1.44    0.17
  -2   6 -13    4.99    0.30
   2   6  13    3.84    0.26
   2   6  13    4.15    0.29
   2   6  13    4.23    0.30
  -2   6 -13    3.91    0.25
  -2   6 -13    3.92    0.27
   2   6  13    4.43    0.29
   2   6  14    1.35    0.16
  -2   6 -14    1.64    0.19
  -2   6 -14    1.58    0.17
   2   6  14    1.72    0.19
   2   6  14    1.46    0.18
   2   6  14    1.51    0.19
  -2   6 -15    2.42    0.20
  -2   6 -15    2.68    0.19
  -2   6 -15    3.27    0.25
   2   6  15    2.79    0.23
   2   6  15    2.72    0.23
   2   6  15    2.78    0.22
   2   6  16    4.80    0.27
  -2   6 -16    5.00    0.27
   2   6  16    4.68    0.28
  -2   6 -16    4.60    0.24
   2   6  16    4.85    0.28
  -2   6 -17    3.15    0.21
  -2   6 -17    2.87    0.18
   2   6  17    3.00    0.23
   2   6  17    2.91    0.21
   2   6  17    3.14    0.22
   2   6  18    1.19    0.15
   2   6  18    1.09    0.13
  -2   6 -18    0.91    0.13
  -2   6 -18    1.22    0.12
   2   6  18    1.18    0.14
   2   6  19    2.19    0.16
   2   6  19    2.24    0.17
   2   6  19    2.09    0.18
  -2   6 -19    2.03    0.13
  -2   6 -19    1.77    0.15
   2   6  20    0.26    0.08
   2   6  20    0.28    0.10
   2   6  20    0.33    0.10
  -2   6 -20    0.12    0.09
   2   6  21    4.83    0.21
  -2   6 -21    7.47    0.22
   2   6  21    3.76    0.19
  -2   6 -21    4.02    0.17
   2   6  21    5.21    0.20
   2   7 -15    0.58    0.18
   2   7 -15    0.30    0.08
   2   7 -14    2.63    0.22
   2   7 -14    2.51    0.14
  -2   7  14    2.14    0.13
   2   7 -13    0.09    0.08
  -2   7  13    0.24    0.08
  -2   7  13    0.16    0.08
  -2   7  12    0.94    0.13
   2   7 -12    0.61    0.10
   2   7 -12    0.74    0.22
  -2   7  12    0.79    0.10
  -2   7  11    1.13    0.14
   2   7 -11    0.90    0.23
   2   7 -11    1.03    0.11
  -2   7  11    1.10    0.11
   2   7 -10    0.71    0.10
  -2   7  10    1.06    0.15
  -2   7  10    0.95    0.11
   2   7 -10    0.81    0.23
   2   7  -9    5.25    0.31
  -2   7   9    5.05    0.28
   2   7  -9    5.45    0.23
  -2   7   9    5.17    0.22
  -2   7   8    1.58    0.12
   2   7  -8    1.54    0.13
   2   7  -8    1.96    0.25
   2   7  -7    0.31    0.21
  -2   7   7    0.27    0.13
   2   7  -7   -0.04    0.10
  -2   7   6    6.46    0.33
   2   7  -6    6.80    0.32
   2   7  -5    0.47    0.19
   2   7  -5    0.05    0.10
  -2   7   5    0.38    0.14
   2   7  -4    2.45    0.22
  -2   7   4    2.16    0.21
   2   7  -3    0.02    0.10
   2   7  -3    0.60    0.17
   2   7  -3    0.32    0.12
  -2   7   3    0.38    0.14
  -2   7   2    3.44    0.25
   2   7  -2    3.47    0.26
   2   7  -2    3.52    0.22
   2   7  -1    3.75    0.22
  -2   7   1    3.41    0.25
   2   7  -1    3.81    0.27
   2   7   0    2.41    0.23
  -2   7   0    2.22    0.20
   2   7   0    2.04    0.16
  -2   7  -1    0.66    0.09
   2   7   1    0.55    0.15
  -2   7  -1    0.57    0.13
  -2   7  -2    0.32    0.08
   2   7   2    0.22    0.13
  -2   7  -2    0.37    0.11
   2   7   3    0.51    0.14
  -2   7  -3    0.56    0.10
  -2   7  -3    0.63    0.13
   2   7   3    0.45    0.09
  -2   7  -4    5.74    0.27
  -2   7  -4    5.84    0.24
   2   7   4    5.42    0.24
   2   7   5    1.26    0.17
  -2   7  -5    0.74    0.10
   2   7   5    1.15    0.12
  -2   7  -5    1.20    0.12
  -2   7  -6    0.47    0.09
   2   7   6    0.75    0.15
  -2   7  -6    0.84    0.11
   2   7   6    0.68    0.10
  -2   7  -6    0.95    0.14
  -2   7  -7    3.75    0.20
   2   7   7    3.16    0.19
   2   7   7    2.88    0.16
  -2   7  -7    3.49    0.18
  -2   7  -7    2.98    0.17
   2   7   7    3.36    0.23
   2   7   8    2.05    0.14
  -2   7  -8    2.32    0.15
   2   7   8    2.33    0.19
   2   7   8    2.10    0.14
   2   7   8    2.38    0.16
  -2   7  -8    2.21    0.15
   2   7   9    1.12    0.13
  -2   7  -9    1.14    0.12
   2   7   9    0.89    0.11
  -2   7  -9    0.85    0.11
   2   7   9    1.05    0.13
   2   7   9    0.99    0.11
   2   7  10    0.16    0.08
  -2   7 -10    0.09    0.07
  -2   7 -10    0.01    0.08
   2   7  10    0.20    0.07
   2   7  10    0.10    0.07
  -2   7 -11    0.77    0.10
   2   7  11    0.84    0.10
  -2   7 -11    1.06    0.11
   2   7  11    0.83    0.10
   2   7  11    0.96    0.12
   2   7  12    1.82    0.14
   2   7  12    1.42    0.11
  -2   7 -12    1.57    0.12
  -2   7 -12    1.63    0.12
  -2   7 -13    0.22    0.08
  -2   7 -13    0.29    0.07
   2   7  13    0.28    0.08
   3  -7 -15    0.39    0.09
   3  -7 -15    0.45    0.11
   3  -7 -14    1.16    0.12
   3  -7 -13    0.19    0.09
   3  -7 -12    2.39    0.17
  -3  -7  12    2.16    0.15
  -3  -7  11    0.11    0.08
   3  -7 -11    0.03    0.08
  -3  -7  11   -0.14    0.14
  -3  -7  10    1.64    0.15
   3  -7 -10    1.61    0.15
  -3  -7  10    1.66    0.19
  -3  -7   9    1.57    0.16
   3  -7  -9    1.55    0.15
  -3  -7   9    1.31    0.12
   3  -7  -9    1.27    0.16
  -3  -7   9    1.16    0.20
  -3  -7   8    4.75    0.25
   3  -7  -8    4.28    0.23
  -3  -7   8    4.15    0.28
   3  -7  -8    4.19    0.24
  -3  -7   8    4.20    0.20
   3  -7  -8    4.36    0.26
   3  -7  -7    1.04    0.15
  -3  -7   7    1.08    0.12
  -3  -7   7    1.37    0.17
   3  -7  -7    0.95    0.14
   3  -7  -7    0.96    0.16
  -3  -7   7    1.00    0.13
  -3  -7   6    0.13    0.09
  -3  -7   6    0.19    0.09
   3  -7  -6    0.07    0.12
   3  -7  -6    0.08    0.10
  -3  -7   6    0.25    0.12
   3  -7  -6    0.18    0.10
   3  -7  -5    1.62    0.18
   3  -7  -5    1.52    0.14
   3  -7  -5    1.60    0.19
  -3  -7   5    1.96    0.19
   3  -7  -5    1.58    0.16
  -3  -7   5    1.41    0.16
  -3  -7   5    1.58    0.15
   3  -7  -4    1.20    0.16
   3  -7  -4    1.17    0.14
  -3  -7   4    1.58    0.19
   3  -7  -4    1.16    0.14
   3  -7  -4    1.30    0.19
  -3  -7   4    1.12    0.14
  -3  -7   4    1.29    0.16
  -3  -7   3    1.10    0.16
  -3  -7   3    1.51    0.19
   3  -7  -3    1.24    0.19
   3  -7  -3    1.31    0.15
   3  -7  -3    1.63    0.17
   3  -7  -3    1.26    0.16
   3  -7  -2    1.89    0.18
  -3  -7   2    2.09    0.21
   3  -7  -2    1.89    0.17
  -3  -7   2    2.09    0.20
   3  -7  -2    1.96    0.21
   3  -7  -2    1.79    0.18
   3  -7  -1    1.02    0.28
  -3  -7   1    3.09    0.24
   3  -7  -1    3.04    0.26
   3  -7  -1    2.61    0.20
  -3  -7   1    2.80    0.23
   3  -7  -1    2.79    0.21
   3  -7  -1    2.75    0.21
  -3  -7   1   -0.22    0.35
  -3  -7   0    5.25    0.29
  -3  -7   0    0.86    0.32
   3  -7   0    4.58    0.26
   3  -7   0    4.68    0.36
   3  -7   0    5.31    0.32
   3  -7   0    4.05    0.24
  -3  -7   0    5.12    0.30
   3  -7   0    4.74    0.26
   3  -7   1    1.65    0.31
   3  -7   1    1.70    0.17
   3  -7   1    1.45    0.16
   3  -7   1    1.53    0.17
   3  -7   1    1.24    0.18
  -3  -7  -1    1.62    0.19
   3  -7   1    1.46    0.20
  -3  -7  -1    5.74    0.25
   3  -7   2    7.60    0.37
   3  -7   2    6.76    0.31
   3  -7   2    9.39    0.44
   3  -7   2    6.83    0.29
  -3  -7  -2    7.29    0.33
   3  -7   2    7.07    0.35
  -3  -7  -2    7.80    0.28
   3  -7   2    6.90    0.29
  -3  -7  -2    8.49    0.30
   3  -7   3    1.84    0.20
   3  -7   3    1.88    0.21
   3  -7   3    1.78    0.18
   3  -7   3    1.88    0.16
  -3  -7  -3    2.45    0.16
   3  -7   3    1.78    0.16
  -3  -7  -3    2.68    0.17
  -3  -7  -3    2.01    0.19
   3  -7   4    0.16    0.08
   3  -7   4    0.14    0.12
  -3  -7  -4    0.14    0.11
   3  -7   4    0.25    0.11
  -3  -7  -4    0.17    0.09
   3  -7   4    0.09    0.08
  -3  -7  -4    0.19    0.08
   3  -7   4    0.17    0.11
  -3  -7  -5    1.57    0.13
   3  -7   5    1.98    0.19
   3  -7   5    2.50    0.22
   3  -7   5    2.71    0.18
  -3  -7  -5    2.17    0.19
   3  -7   5    2.05    0.15
   3  -7   5    2.58    0.19
   3  -7   6    1.15    0.14
   3  -7   6    1.55    0.14
   3  -7   6    0.97    0.11
  -3  -7  -6    1.23    0.15
   3  -7   6    1.15    0.15
   3  -7   6    1.39    0.17
   3  -7   7    0.10    0.10
   3  -7   7    0.23    0.08
   3  -7   7    0.13    0.11
  -3  -7  -7    0.10    0.07
  -3  -7  -7    0.08    0.09
   3  -7   7    0.17    0.10
  -3  -7  -8    0.60    0.11
   3  -7   8    0.95    0.10
   3  -7   8    0.55    0.12
   3  -7   8    0.68    0.12
   3  -7   8    0.49    0.12
   3  -7   9    0.88    0.13
   3  -7   9    0.85    0.09
   3  -7   9    0.87    0.14
   3  -7   9    0.77    0.12
  -3  -7  -9    0.57    0.10
   3  -7  10    3.27    0.20
  -3  -7 -10    3.26    0.21
   3  -7  10    3.60    0.19
   3  -7  11    0.52    0.10
   3  -7  11    0.38    0.09
  -3  -7 -11    0.36    0.12
   3  -7  12    0.93    0.11
  -3  -7 -12    0.75    0.12
   3  -6 -23    0.16    0.08
   3  -6 -22    1.76    0.15
   3  -6 -22    2.08    0.16
   3  -6 -21    0.20    0.12
   3  -6 -21    0.72    0.12
   3  -6 -20    4.10    0.24
   3  -6 -20    3.84    0.25
   3  -6 -20    3.42    0.22
   3  -6 -19    1.22    0.15
   3  -6 -19    1.35    0.16
   3  -6 -18    1.62    0.18
   3  -6 -18    1.52    0.18
  -3  -6  18    1.16    0.14
   3  -6 -17    0.16    0.11
   3  -6 -17    0.40    0.14
   3  -6 -16    5.77    0.32
   3  -6 -16    6.25    0.33
   3  -6 -15    1.14    0.18
   3  -6 -15    1.81    0.21
   3  -6 -14    0.81    0.18
   3  -6 -14    0.71    0.15
   3  -6 -14    0.81    0.18
   3  -6 -13    3.01    0.26
   3  -6 -13    2.84    0.27
   3  -6 -13    2.60    0.24
   3  -6 -13    3.00    0.27
  -3  -6  13    3.23    0.22
  -3  -6  12    3.10    0.22
   3  -6 -12    2.84    0.27
   3  -6 -12    2.90    0.26
   3  -6 -12    2.95    0.27
   3  -6 -12    3.00    0.26
   3  -6 -11    2.72    0.27
   3  -6 -11    2.20    0.25
   3  -6 -11    2.26    0.24
   3  -6 -11    3.30    0.28
  -3  -6  11    2.84    0.22
   3  -6 -10    0.48    0.17
   3  -6 -10    0.36    0.15
   3  -6 -10    0.31    0.11
   3  -6 -10    0.26    0.14
  -3  -6  10    0.36    0.11
   3  -6 -10    0.26    0.13
  -3  -6   9    0.31    0.13
   3  -6  -9    0.25    0.14
   3  -6  -9    0.30    0.16
  -3  -6   9    0.28    0.12
   3  -6  -9    0.25    0.13
   3  -6  -9    0.21    0.14
   3  -6  -9    0.19    0.12
  -3  -6   8    3.92    0.27
   3  -6  -8    3.11    0.25
   3  -6  -8    3.68    0.31
   3  -6  -8    3.50    0.28
   3  -6  -8    4.00    0.30
  -3  -6   8    3.67    0.29
   3  -6  -8    3.62    0.32
  -3  -6   7    0.87    0.18
  -3  -6   7    0.96    0.16
   3  -6  -7    0.45    0.31
   3  -6  -7    1.14    0.20
   3  -6  -7    1.07    0.18
   3  -6  -7    0.77    0.16
   3  -6  -7    1.16    0.21
   3  -6  -7    0.94    0.20
   3  -6  -7    0.87    0.22
   3  -6  -6    8.24    0.42
  -3  -6   6    7.14    0.45
   3  -6  -6    7.31    0.47
   3  -6  -6    7.59    0.46
   3  -6  -6    7.46    0.40
   3  -6  -6    9.43    0.54
  -3  -6   6    7.68    0.43
   3  -6  -6    7.64    0.40
  -3  -6   6    8.25    0.40
   3  -6  -6    8.00    0.44
  -3  -6   5    1.46    0.19
   3  -6  -5    1.37    0.24
   3  -6  -5    1.58    0.20
   3  -6  -5    1.63    0.23
   3  -6  -5    1.31    0.19
   3  -6  -5    1.87    0.23
  -3  -6   5    1.13    0.28
   3  -6  -5    1.39    0.24
  -3  -6   5    1.51    0.22
  -3  -6   4    0.09    0.12
   3  -6  -4    0.21    0.17
  -3  -6   4    0.17    0.26
   3  -6  -4    0.27    0.13
  -3  -6   4    0.28    0.13
   3  -6  -4    0.22    0.11
   3  -6  -4    0.29    0.14
   3  -6  -4    0.19    0.15
   3  -6  -4    0.25    0.17
  -3  -6   3    0.80    0.17
   3  -6  -3    0.82    0.17
   3  -6  -3    0.75    0.17
  -3  -6   3    0.87    0.19
   3  -6  -3    0.77    0.16
   3  -6  -3    0.69    0.20
   3  -6  -3    0.73    0.21
  -3  -6   3    1.16    0.33
   3  -6  -3    0.83    0.19
   3  -6  -2   14.44    0.56
  -3  -6   2   14.01    0.55
   3  -6  -2   13.93    0.63
   3  -6  -2   15.11    0.57
   3  -6  -2   14.54    0.64
  -3  -6   2   15.93    0.69
  -3  -6   2   14.53    0.62
  -3  -6   1    3.16    0.28
   3  -6  -1    3.58    0.29
  -3  -6   1    3.30    0.32
   3  -6  -1    3.19    0.33
   3  -6  -1    3.05    0.32
   3  -6  -1    4.25    0.32
  -3  -6   0    2.91    0.31
   3  -6   0    3.27    0.33
  -3  -6   0    3.03    0.27
   3  -6   0    3.35    0.33
   3  -6   0    2.93    0.26
  -3  -6  -1    0.68    0.17
  -3  -6  -1    0.73    0.20
   3  -6   1    0.65    0.16
   3  -6   1    0.83    0.21
  -3  -6  -1    1.34    0.38
   3  -6   2    1.14    0.19
   3  -6   2    0.89    0.17
  -3  -6  -2    0.87    0.18
   3  -6   2    0.84    0.21
  -3  -6  -2    1.24    0.37
  -3  -6  -2    1.01    0.21
   3  -6   3    3.88    0.29
   3  -6   3    3.71    0.35
  -3  -6  -3    3.85    0.34
   3  -6   3    4.74    0.32
  -3  -6  -3    4.41    0.33
  -3  -6  -3    3.38    0.42
   3  -6   4   32.86    0.86
  -3  -6  -4   32.31    0.87
  -3  -6  -4   34.51    1.00
  -3  -6  -4   31.47    0.97
   3  -6   4   34.70    1.00
   3  -6   4   32.31    0.85
  -3  -6  -4   34.12    0.92
  -3  -6  -5    9.02    0.47
   3  -6   5    8.00    0.48
  -3  -6  -5   17.32    0.55
  -3  -6  -5    5.40    0.45
[truncated: 1,815,991 more chars]
