# Supplementary material for: Nanangenines: drimane sesquiterpenoids as the dominant metabolite cohort of a novel Australian fungus, Aspergillus nanangensis
Source: Beilstein J Org Chem. 2019 Nov 5;15:2631–43. doi: 10.3762/bjoc.15.256 (PMC6880815; doi:10.3762/bjoc.15.256)
Supplement: File 2 — Crystal structure information files for nanangenines A–C and G. [file Beilstein_J_Org_Chem-15-2631-s002.zip › Nanangenine_A_1_190715.cif]

data_global
 
#=======================================================================
 
# 1. SUBMISSION DETAILS
#----------------------
 
_publ_contact_author_name     'Andrew M. Piggott'    
_publ_contact_author_address               
;    
 Department of Molecular Sciences, 
 Macquarie University,
 NSW 2109, Australia
;
_publ_contact_author_email     andrew.piggott@mq.edu.au

_publ_requested_journal       'Beilstein Journal of Organic Chemistry'   

_publ_section_title                        
;    
 Nanangenines: drimane sesquiterpenes as the dominant metabolite cohort 
 of a novel Australian fungus, Aspergillus nanangense
;
 
loop_
_publ_author_name
_publ_author_address                       
'Heather J. Lacey'                                     
;    
 Microbial Screening Technologies, 
 Smithfield, NSW 2164, Australia
And 
 School of Chemistry, 
 The University of Sydney, 
 NSW 2006, Australia
;
'Andrew Crombie'                                     
;    
 Microbial Screening Technologies, 
 Smithfield, NSW 2164, Australia
;
'Cameron L. M. Gilchrist'                                     
;    
 School of Molecular Sciences, 
 The University of Western Australia, 
 WA 6009, Australia
;
'John A. Kalaitzis'                                     
;    
 Microbial Screening Technologies, 
 Smithfield, NSW 2164, Australia
And 
 Department of Molecular Sciences, 
 Macquarie University, 
 NSW 2109, Australia
;
'Daniel Vuong'                                     
;    
 Microbial Screening Technologies, 
 Smithfield, NSW 2164, Australia
;
'Peter Rutledge'                                     
;    
 School of Chemistry, 
 The University of Sydney, 
 NSW 2006, Australia
;
'Peter Turner'                                     
;    
 School of Chemistry, 
 The University of Sydney, 
 NSW 2006, Australia
;
'Ernest Lacey'                                     
;    
 Microbial Screening Technologies, 
 Smithfield, NSW 2164, Australia
And 
 Department of Molecular Sciences, 
 Macquarie University, 
 NSW 2109, Australia
;
'Yit Heng Chooi'                                     
;    
 School of Molecular Sciences, 
 The University of Western Australia, 
 WA 6009, Australia
;
'Andrew M. Piggott'                                     
;    
 Department of Molecular Sciences, 
 Macquarie University, 
 NSW 2109, Australia
;
 
 
#=======================================================================
#  Nanangenine A - molecule (1) 
#=======================================================================
 
data_pjr17pt3
 
_audit_creation_method            'SHELXL-2018/3'
_shelx_SHELXL_version_number      '2018/3'
_chemical_name_systematic         
;
 (5S,5aR,9S,9aS,9bS)-5,9,9b-trihydroxy-6,6,9a-trimethyl-
 5,5a,6,7,8,9,9a,9b-octahydronaphtho[1,2-c]furan-1(3H)-one 
;
_chemical_name_common             'Nanangenine A'
_chemical_melting_point           ?
_chemical_formula_moiety          ?
_chemical_formula_sum
 'C15 H22 O5' 
_chemical_formula_weight          282.32

loop_
 _atom_type_symbol
 _atom_type_description
 _atom_type_scat_dispersion_real
 _atom_type_scat_dispersion_imag
 _atom_type_scat_source
 'C'  'C'   0.0181   0.0091
 'International Tables Vol C Tables 4.2.6.8 and 6.1.1.4'
 'H'  'H'   0.0000   0.0000
 'International Tables Vol C Tables 4.2.6.8 and 6.1.1.4'
 'O'  'O'   0.0492   0.0322
 'International Tables Vol C Tables 4.2.6.8 and 6.1.1.4'
 
_space_group_crystal_system       monoclinic
_space_group_IT_number            4
_space_group_name_H-M_alt         'P 21'
_space_group_name_Hall            'P 2yb'

_symmetry_cell_setting                  monoclinic
_symmetry_space_group_name_H-M          'P 21'
_symmetry_space_group_name_Hall         'P 2yb'
_symmetry_Int_Tables_number             4
 
_shelx_space_group_comment
;
The symmetry employed for this shelxl refinement is uniquely defined
by the following loop, which should always be used as a source of
symmetry information in preference to the above space-group names.
They are only intended as comments.
;
 
loop_
 _space_group_symop_operation_xyz
 'x, y, z'
 '-x, y+1/2, -z'
 
_cell_length_a                    15.7957(2)
_cell_length_b                    10.30070(10)
_cell_length_c                    19.6228(2)
_cell_angle_alpha                 90
_cell_angle_beta                  113.6310(10)
_cell_angle_gamma                 90
_cell_volume                      2925.04(6)
_cell_formula_units_Z             8
_cell_measurement_temperature     150.0(5)
_cell_measurement_reflns_used   35948
_cell_measurement_theta_min     4.6090
_cell_measurement_theta_max     76.1140

 
_exptl_crystal_description        blade
_exptl_crystal_colour             colourless
_exptl_crystal_density_meas       ?
_exptl_crystal_density_method     ?
_exptl_crystal_density_diffrn     1.282          
_exptl_crystal_F_000              1216
_exptl_transmission_factor_min    ?
_exptl_transmission_factor_max    ?
_exptl_crystal_size_max           0.295
_exptl_crystal_size_mid           0.080
_exptl_crystal_size_min           0.039
_exptl_absorpt_coefficient_mu     0.788
_shelx_estimated_absorpt_T_min    ?
_shelx_estimated_absorpt_T_max    ?
_exptl_absorpt_correction_T_min  0.884
_exptl_absorpt_correction_T_max  1.00
_exptl_absorpt_correction_type   multi-scan
_exptl_absorpt_process_details
;
CrysAlisPro 1.171.38.46 (Rigaku Oxford Diffraction, 2015)
Empirical absorption correction using spherical harmonics,
 implemented in SCALE3 ABSPACK scaling algorithm.
;
_oxdiff_exptl_absorpt_empirical_full_min           0.739
_oxdiff_exptl_absorpt_empirical_full_max           1.383
_oxdiff_exptl_absorpt_empirical_details
;
Empirical correction (ABSPACK) includes:
- Absorption correction using spherical harmonics
- Frame scaling
;


_diffrn_crystal_treatment
;
attached with Exxon Paratone N to a nylon loop and quenched 
in a cold nitrogen gas stream from an Oxford Cryosystems Cryostream. 
;

_diffrn_ambient_temperature       150.0(5)
_diffrn_radiation_wavelength 1.5418
_diffrn_radiation_type 'Cu K\a'
_diffrn_source 'SuperNova (Cu) X-ray Source'
_diffrn_radiation_monochromator 'mirror'
_diffrn_measurement_device_type 'SuperNova, Dual, Cu at zero, Atlas'
_diffrn_measurement_device 'four-circle diffractometer'
_diffrn_detector 'CCD plate'
_diffrn_detector_type 'Atlas'
_diffrn_measurement_method        \w 
_diffrn_detector_area_resol_mean 10.5861
_diffrn_reflns_number             65936
_diffrn_reflns_av_unetI/netI      0.0224
_diffrn_reflns_av_R_equivalents   0.0338
_diffrn_reflns_limit_h_min        -19
_diffrn_reflns_limit_h_max        18
_diffrn_reflns_limit_k_min        -12
_diffrn_reflns_limit_k_max        12
_diffrn_reflns_limit_l_min        -24
_diffrn_reflns_limit_l_max        24
_diffrn_reflns_theta_min          4.627
_diffrn_reflns_theta_max          76.293
_diffrn_reflns_theta_full         67.679
_diffrn_measured_fraction_theta_max   0.996
_diffrn_measured_fraction_theta_full  0.999
_diffrn_reflns_Laue_measured_fraction_max    0.996
_diffrn_reflns_Laue_measured_fraction_full   0.999
_diffrn_reflns_point_group_measured_fraction_max   0.979
_diffrn_reflns_point_group_measured_fraction_full  0.987
_reflns_number_total              11984
_reflns_number_gt                 11783
_reflns_threshold_expression      'I > 2\s(I)'
_reflns_Friedel_coverage          0.859
_reflns_Friedel_fraction_max      0.960
_reflns_Friedel_fraction_full     0.973
 
_reflns_special_details
;
 Reflections were merged by SHELXL according to the crystal
 class for the calculation of statistics and refinement.
 
 _reflns_Friedel_fraction is defined as the number of unique
 Friedel pairs measured divided by the number that would be
 possible theoretically, ignoring centric projections and
 systematic absences.
;
 
_computing_data_collection     'CrysAlisPro 1.171.38.46 (Rigaku OD, 2015)'
_computing_cell_refinement     'CrysAlisPro 1.171.38.46 (Rigaku OD, 2015)'
_computing_data_reduction      'CrysAlisPro 1.171.38.46 (Rigaku OD, 2015)'
_computing_structure_solution    'SHELXT 2014/5 (Sheldrick, 2014)'
_computing_structure_refinement 'SHELXL-2018/3 (Sheldrick, 2016)'

_computing_molecular_graphics     
;
  OLEX2 (Dolomanov,O.V.et al., 2009)
  ShelXle (H�bschle,C.B., et al., 2011) 
;

_computing_publication_material
;    
  WinGX (Farrugia, 2012)
  PLATON (Spek, A.K., 2009) 
  XNPP (Parsons, S., et al., 2013)
;

_refine_special_details    
;
 The asymmetric unit was found to contains four crystallographically 
 independent molecules. The non-hydrogen atoms in the asymmetric unit were 
 modelled with anisotropic displacement parameters and in general a riding 
 atom model was used for the hydrogen atoms. The hydroxyl hydrogens were 
 located in final difference maps and in general modelled with isotropic 
 displacement parameters. The displacement parameter for one of the model 
 hydroxyl hydrogen atoms (H3O_4) was tied to that of the oxygen atom.

 The SHELXL calculated Flack parameter and that of XNPP refined to 0.06(3). 
 The PLATON calculated Bayesian probability estimate that the assigned 
 absolute structure is correct is 1.0. The probability estimate that the 
 assignment is incorrect is 0.0, while that for an inversion twin is 
 8.0x10-51. Accordingly,the assigned absolute structure appears likely to be
 correct.
;

_refine_ls_structure_factor_coef  Fsqd
_refine_ls_matrix_type            full
_refine_ls_weighting_scheme       calc
_refine_ls_weighting_details
'w=1/[\s^2^(Fo^2^)+(0.04P)^2^+1.0P] where P=(Fo^2^+2Fc^2^)/3'
_atom_sites_solution_primary      ?
_atom_sites_solution_secondary    ?
_atom_sites_solution_hydrogens    mixed
_refine_ls_hydrogen_treatment     mixed
_refine_ls_extinction_method      none
_refine_ls_extinction_coef        .
_refine_ls_abs_structure_details
;
 Flack x determined using 5231 quotients [(I+)-(I-)]/[(I+)+(I-)]
 (Parsons, Flack and Wagner, Acta Cryst. B69 (2013) 249-259).
;
_refine_ls_abs_structure_Flack    0.06(3)
_chemical_absolute_configuration  ad
_refine_ls_number_reflns          11984
_refine_ls_number_parameters      780
_refine_ls_number_restraints      2
_refine_ls_R_factor_all           0.0409
_refine_ls_R_factor_gt            0.0403
_refine_ls_wR_factor_ref          0.1114
_refine_ls_wR_factor_gt           0.1111
_refine_ls_goodness_of_fit_ref    1.303
_refine_ls_restrained_S_all       1.303
_refine_ls_shift/su_max           0.000
_refine_ls_shift/su_mean          0.000
 
loop_
 _atom_site_label
 _atom_site_type_symbol
 _atom_site_fract_x
 _atom_site_fract_y
 _atom_site_fract_z
 _atom_site_U_iso_or_equiv
 _atom_site_adp_type
 _atom_site_occupancy
 _atom_site_site_symmetry_order  
 _atom_site_calc_flag
 _atom_site_refinement_flags_posn
 _atom_site_refinement_flags_adp
 _atom_site_refinement_flags_occupancy
 _atom_site_disorder_assembly
 _atom_site_disorder_group
O1_1 O 0.01614(19) 0.4268(3) -0.21298(13) 0.0458(6) Uani 1 1 d . . . . .
O2_1 O -0.08200(16) 0.4172(3) -0.15834(14) 0.0453(6) Uani 1 1 d . . . . .
O3_1 O 0.06922(16) 0.2293(2) -0.08765(12) 0.0268(4) Uani 1 1 d . . . . .
H3O_1 H 0.118(3) 0.192(4) -0.072(2) 0.026(9) Uiso 1 1 d . . . . .
O4_1 O 0.29660(16) 0.5779(2) 0.03620(14) 0.0334(5) Uani 1 1 d . . . . .
H4O_1 H 0.350(4) 0.596(5) 0.033(3) 0.062(15) Uiso 1 1 d . . . . .
O5_1 O -0.05996(16) 0.4091(3) -0.01578(14) 0.0390(6) Uani 1 1 d . . . . .
H5OO_1 H -0.077(4) 0.391(6) -0.067(3) 0.081(19) Uiso 1 1 d . . . . .
C1_1 C 0.0336(2) 0.3678(3) 0.02242(17) 0.0270(6) Uani 1 1 d . . . . .
H1_1 H 0.035340 0.271807 0.015604 0.032 Uiso 1 1 calc R U . . .
C2_1 C 0.0604(2) 0.3932(4) 0.10413(18) 0.0346(7) Uani 1 1 d . . . . .
H2A_1 H 0.015927 0.349606 0.120566 0.041 Uiso 1 1 calc R U . . .
H2B_1 H 0.057965 0.487597 0.112575 0.041 Uiso 1 1 calc R U . . .
C3_1 C 0.1571(3) 0.3429(4) 0.14928(18) 0.0361(7) Uani 1 1 d . . . . .
H3A_1 H 0.158858 0.248381 0.140921 0.043 Uiso 1 1 calc R U . . .
H3B_1 H 0.172103 0.356768 0.202809 0.043 Uiso 1 1 calc R U . . .
C4_1 C 0.2303(2) 0.4104(3) 0.12877(16) 0.0286(6) Uani 1 1 d . . . . .
C5_1 C 0.20163(18) 0.3939(3) 0.04315(15) 0.0191(5) Uani 1 1 d . . . . .
H5_1 H 0.203501 0.297780 0.036708 0.023 Uiso 1 1 calc R U . . .
C6_1 C 0.27345(19) 0.4453(3) 0.01548(16) 0.0231(5) Uani 1 1 d . . . . .
H6_1 H 0.330893 0.392186 0.039083 0.028 Uiso 1 1 calc R U . . .
C7_1 C 0.2423(2) 0.4359(3) -0.06726(17) 0.0263(6) Uani 1 1 d . . . . .
H7_1 H 0.285451 0.454742 -0.088430 0.032 Uiso 1 1 calc R U . . .
C8_1 C 0.1574(2) 0.4025(3) -0.11196(16) 0.0265(6) Uani 1 1 d . . . . .
C9_1 C 0.08323(19) 0.3671(3) -0.08550(16) 0.0223(5) Uani 1 1 d . . . . .
C10_1 C 0.09979(18) 0.4310(3) -0.00903(15) 0.0203(5) Uani 1 1 d . . . . .
C11_1 C -0.0036(2) 0.4074(3) -0.15369(18) 0.0326(7) Uani 1 1 d . . . . .
C12_1 C 0.1136(3) 0.4069(4) -0.19540(19) 0.0405(8) Uani 1 1 d . . . . .
H12A_1 H 0.139087 0.479305 -0.214560 0.049 Uiso 1 1 calc R U . . .
H12B_1 H 0.123736 0.324439 -0.216938 0.049 Uiso 1 1 calc R U . . .
C13_1 C 0.0836(2) 0.5777(3) -0.01992(18) 0.0282(6) Uani 1 1 d . . . . .
H13A_1 H 0.022101 0.593760 -0.058876 0.042 Uiso 1 1 calc R U . . .
H13B_1 H 0.130589 0.615878 -0.034611 0.042 Uiso 1 1 calc R U . . .
H13C_1 H 0.087786 0.617102 0.026774 0.042 Uiso 1 1 calc R U . . .
C14_1 C 0.2424(3) 0.5503(4) 0.15897(18) 0.0388(8) Uani 1 1 d . . . . .
H14A_1 H 0.257416 0.548424 0.212501 0.058 Uiso 1 1 calc R U . . .
H14B_1 H 0.184904 0.598771 0.133488 0.058 Uiso 1 1 calc R U . . .
H14C_1 H 0.292640 0.592677 0.150132 0.058 Uiso 1 1 calc R U . . .
C15_1 C 0.3226(3) 0.3393(4) 0.16970(19) 0.0405(8) Uani 1 1 d . . . . .
H15A_1 H 0.336732 0.336756 0.223083 0.061 Uiso 1 1 calc R U . . .
H15B_1 H 0.371936 0.385458 0.161479 0.061 Uiso 1 1 calc R U . . .
H15C_1 H 0.317835 0.250536 0.150589 0.061 Uiso 1 1 calc R U . . .
O1_2 O 0.49907(18) 0.5116(3) -0.19761(12) 0.0440(6) Uani 1 1 d . . . . .
O2_2 O 0.42831(17) 0.6075(2) -0.13384(13) 0.0378(5) Uani 1 1 d . . . . .
O3_2 O 0.48802(15) 0.3460(2) -0.07556(12) 0.0267(4) Uani 1 1 d . . . . .
H3O_2 H 0.518(5) 0.292(7) -0.048(4) 0.09(2) Uiso 1 1 d . . . . .
O4_2 O 0.81709(15) 0.5075(2) 0.03507(13) 0.0297(5) Uani 1 1 d . . . . .
H4O_2 H 0.860(3) 0.484(5) 0.020(2) 0.042(11) Uiso 1 1 d . . . . .
O5_2 O 0.45795(14) 0.6084(2) 0.01123(12) 0.0254(4) Uani 1 1 d . . . . .
H5O_2 H 0.436(3) 0.597(4) -0.037(2) 0.036(10) Uiso 1 1 d . . . . .
C1_2 C 0.53014(19) 0.5131(3) 0.04478(15) 0.0213(5) Uani 1 1 d . . . . .
H1_2 H 0.500334 0.425687 0.037824 0.026 Uiso 1 1 calc R U . . .
C2_2 C 0.5744(2) 0.5409(3) 0.12741(16) 0.0290(6) Uani 1 1 d . . . . .
H2A_2 H 0.526653 0.541047 0.148080 0.035 Uiso 1 1 calc R U . . .
H2B_2 H 0.603957 0.627635 0.136054 0.035 Uiso 1 1 calc R U . . .
C3_2 C 0.6465(2) 0.4378(3) 0.16607(16) 0.0311(7) Uani 1 1 d . . . . .
H3A_2 H 0.616312 0.351591 0.156777 0.037 Uiso 1 1 calc R U . . .
H3B_2 H 0.672360 0.453583 0.220382 0.037 Uiso 1 1 calc R U . . .
C4_2 C 0.7259(2) 0.4362(3) 0.13953(15) 0.0265(6) Uani 1 1 d . . . . .
C5_2 C 0.68137(18) 0.4176(3) 0.05302(14) 0.0192(5) Uani 1 1 d . . . . .
H5_2 H 0.651202 0.330498 0.046363 0.023 Uiso 1 1 calc R U . . .
C6_2 C 0.75313(19) 0.4004(3) 0.01842(16) 0.0235(6) Uani 1 1 d . . . . .
H6_2 H 0.789300 0.319729 0.039587 0.028 Uiso 1 1 calc R U . . .
C7_2 C 0.7085(2) 0.3859(3) -0.06442(17) 0.0288(6) Uani 1 1 d . . . . .
H7_2 H 0.745780 0.361263 -0.090069 0.035 Uiso 1 1 calc R U . . .
C8_2 C 0.6198(2) 0.4060(3) -0.10311(15) 0.0261(6) Uani 1 1 d . . . . .
C9_2 C 0.55218(18) 0.4481(3) -0.07134(14) 0.0196(5) Uani 1 1 d . . . . .
C10_2 C 0.59943(17) 0.5110(2) 0.00706(14) 0.0164(5) Uani 1 1 d . . . . .
C11_2 C 0.4873(2) 0.5337(3) -0.13501(16) 0.0286(6) Uani 1 1 d . . . . .
C12_2 C 0.5698(3) 0.4100(5) -0.18543(17) 0.0452(9) Uani 1 1 d . . . . .
H12A_2 H 0.612035 0.433622 -0.209509 0.054 Uiso 1 1 calc R U . . .
H12B_2 H 0.540769 0.325255 -0.205071 0.054 Uiso 1 1 calc R U . . .
C13_2 C 0.63139(19) 0.6484(3) -0.00189(15) 0.0212(5) Uani 1 1 d . . . . .
H13A_2 H 0.578111 0.699626 -0.034174 0.032 Uiso 1 1 calc R U . . .
H13B_2 H 0.676793 0.643202 -0.024188 0.032 Uiso 1 1 calc R U . . .
H13C_2 H 0.659656 0.690095 0.046999 0.032 Uiso 1 1 calc R U . . .
C14_2 C 0.7847(2) 0.5592(4) 0.16932(16) 0.0339(7) Uani 1 1 d . . . . .
H14A_2 H 0.801055 0.567001 0.222882 0.051 Uiso 1 1 calc R U . . .
H14B_2 H 0.749321 0.635729 0.143787 0.051 Uiso 1 1 calc R U . . .
H14C_2 H 0.841245 0.553118 0.160222 0.051 Uiso 1 1 calc R U . . .
C15_2 C 0.7866(3) 0.3185(4) 0.1751(2) 0.0405(8) Uani 1 1 d . . . . .
H15A_2 H 0.841339 0.319743 0.163342 0.061 Uiso 1 1 calc R U . . .
H15B_2 H 0.751518 0.238681 0.155637 0.061 Uiso 1 1 calc R U . . .
H15C_2 H 0.805979 0.321790 0.229199 0.061 Uiso 1 1 calc R U . . .
O1_3 O 0.2154(2) 0.5732(3) 0.70108(13) 0.0483(7) Uani 1 1 d . . . . .
O2_3 O 0.0632(2) 0.5844(3) 0.64444(15) 0.0497(7) Uani 1 1 d . . . . .
O3_3 O 0.14775(16) 0.7699(2) 0.57488(13) 0.0284(5) Uani 1 1 d . . . . .
H3O_3 H 0.184(3) 0.800(4) 0.560(2) 0.036(11) Uiso 1 1 d . . . . .
O4_3 O 0.25510(16) 0.4127(2) 0.45753(15) 0.0356(5) Uani 1 1 d . . . . .
H4O_3 H 0.311(3) 0.384(5) 0.470(3) 0.048(13) Uiso 1 1 d . . . . .
O5_3 O -0.05339(17) 0.5971(3) 0.50045(16) 0.0406(6) Uani 1 1 d . . . . .
H5O_3 H -0.026(4) 0.610(6) 0.547(3) 0.071(18) Uiso 1 1 d . . . . .
C1_3 C 0.0050(2) 0.6329(3) 0.46337(18) 0.0294(6) Uani 1 1 d . . . . .
H1_3 H 0.015043 0.728812 0.469355 0.035 Uiso 1 1 calc R U . . .
C2_3 C -0.0486(2) 0.6061(4) 0.3811(2) 0.0399(8) Uani 1 1 d . . . . .
H2A_3 H -0.060700 0.511787 0.373075 0.048 Uiso 1 1 calc R U . . .
H2B_3 H -0.108749 0.651699 0.363161 0.048 Uiso 1 1 calc R U . . .
C3_3 C 0.0065(2) 0.6522(4) 0.33795(18) 0.0415(8) Uani 1 1 d . . . . .
H3A_3 H 0.018716 0.746388 0.346640 0.050 Uiso 1 1 calc R U . . .
H3B_3 H -0.030546 0.639333 0.284136 0.050 Uiso 1 1 calc R U . . .
C4_3 C 0.0991(2) 0.5801(4) 0.36026(16) 0.0323(7) Uani 1 1 d . . . . .
C5_3 C 0.15335(19) 0.5998(3) 0.44624(15) 0.0212(5) Uani 1 1 d . . . . .
H5_3 H 0.162167 0.695970 0.451582 0.025 Uiso 1 1 calc R U . . .
C6_3 C 0.25277(19) 0.5468(3) 0.47652(17) 0.0235(6) Uani 1 1 d . . . . .
H6_3 H 0.288077 0.597546 0.453159 0.028 Uiso 1 1 calc R U . . .
C7_3 C 0.3021(2) 0.5596(3) 0.55936(17) 0.0277(6) Uani 1 1 d . . . . .
H7_3 H 0.366335 0.540862 0.581856 0.033 Uiso 1 1 calc R U . . .
C8_3 C 0.2599(2) 0.5961(3) 0.60232(16) 0.0277(6) Uani 1 1 d . . . . .
C9_3 C 0.1593(2) 0.6322(3) 0.57371(16) 0.0242(6) Uani 1 1 d . . . . .
C10_3 C 0.10116(19) 0.5670(3) 0.49709(15) 0.0218(5) Uani 1 1 d . . . . .
C11_3 C 0.1372(3) 0.5926(4) 0.64039(18) 0.0358(7) Uani 1 1 d . . . . .
C12_3 C 0.2967(3) 0.5962(4) 0.68560(19) 0.0432(8) Uani 1 1 d . . . . .
H12A_3 H 0.343034 0.526569 0.706945 0.052 Uiso 1 1 calc R U . . .
H12B_3 H 0.325422 0.680811 0.706094 0.052 Uiso 1 1 calc R U . . .
C13_3 C 0.0931(2) 0.4214(3) 0.5087(2) 0.0332(7) Uani 1 1 d . . . . .
H13A_3 H 0.077923 0.407818 0.551949 0.050 Uiso 1 1 calc R U . . .
H13B_3 H 0.152000 0.378945 0.517224 0.050 Uiso 1 1 calc R U . . .
H13C_3 H 0.044227 0.384319 0.464385 0.050 Uiso 1 1 calc R U . . .
C14_3 C 0.0792(3) 0.4408(4) 0.3320(2) 0.0502(10) Uani 1 1 d . . . . .
H14A_3 H 0.041921 0.441277 0.278303 0.075 Uiso 1 1 calc R U . . .
H14B_3 H 0.045280 0.396011 0.357364 0.075 Uiso 1 1 calc R U . . .
H14C_3 H 0.137612 0.395553 0.342272 0.075 Uiso 1 1 calc R U . . .
C15_3 C 0.1531(3) 0.6481(5) 0.3200(2) 0.0504(10) Uani 1 1 d . . . . .
H15A_3 H 0.208945 0.598156 0.327550 0.076 Uiso 1 1 calc R U . . .
H15B_3 H 0.170475 0.735760 0.340210 0.076 Uiso 1 1 calc R U . . .
H15C_3 H 0.114151 0.653585 0.266673 0.076 Uiso 1 1 calc R U . . .
O1_4 O 0.68813(17) 0.4744(3) 0.70461(12) 0.0361(5) Uani 1 1 d . . . . .
O2_4 O 0.54872(17) 0.3957(2) 0.63856(12) 0.0322(5) Uani 1 1 d . . . . .
O3_4 O 0.56787(15) 0.65213(19) 0.58243(11) 0.0243(4) Uani 1 1 d D . . . .
H3O_4 H 0.566(3) 0.713(3) 0.5474(19) 0.036 Uiso 1 1 d D U . . .
O4_4 O 0.78194(16) 0.4844(2) 0.46923(13) 0.0308(5) Uani 1 1 d . . . . .
H4O_4 H 0.830(3) 0.517(4) 0.476(2) 0.025(9) Uiso 1 1 d . . . . .
O5_4 O 0.44427(14) 0.3823(2) 0.49265(11) 0.0225(4) Uani 1 1 d . . . . .
H5O_4 H 0.478(3) 0.394(5) 0.546(3) 0.059(14) Uiso 1 1 d . . . . .
C1_4 C 0.48389(17) 0.4814(3) 0.46207(14) 0.0182(5) Uani 1 1 d . . . . .
H1_4 H 0.461979 0.567831 0.471688 0.022 Uiso 1 1 calc R U . . .
C2_4 C 0.44482(19) 0.4602(3) 0.37888(15) 0.0242(6) Uani 1 1 d . . . . .
H2A_4 H 0.376549 0.465620 0.358419 0.029 Uiso 1 1 calc R U . . .
H2B_4 H 0.462011 0.372675 0.367949 0.029 Uiso 1 1 calc R U . . .
C3_4 C 0.4825(2) 0.5629(3) 0.34220(15) 0.0261(6) Uani 1 1 d . . . . .
H3A_4 H 0.465415 0.650262 0.353621 0.031 Uiso 1 1 calc R U . . .
H3B_4 H 0.453745 0.551215 0.287555 0.031 Uiso 1 1 calc R U . . .
C4_4 C 0.5882(2) 0.5543(3) 0.36932(15) 0.0230(5) Uani 1 1 d . . . . .
C5_4 C 0.62971(18) 0.5722(3) 0.45566(14) 0.0183(5) Uani 1 1 d . . . . .
H5_4 H 0.607042 0.659917 0.462401 0.022 Uiso 1 1 calc R U . . .
C6_4 C 0.73609(19) 0.5873(3) 0.49074(15) 0.0221(5) Uani 1 1 d . . . . .
H6_4 H 0.751754 0.671100 0.472814 0.027 Uiso 1 1 calc R U . . .
C7_4 C 0.7749(2) 0.5917(3) 0.57442(17) 0.0269(6) Uani 1 1 d . . . . .
H7_4 H 0.839048 0.607948 0.600693 0.032 Uiso 1 1 calc R U . . .
C8_4 C 0.72440(19) 0.5742(3) 0.61265(15) 0.0235(6) Uani 1 1 d . . . . .
C9_4 C 0.62261(19) 0.5432(3) 0.57906(14) 0.0188(5) Uani 1 1 d . . . . .
C10_4 C 0.59114(17) 0.4801(2) 0.50022(13) 0.0157(5) Uani 1 1 d . . . . .
C11_4 C 0.6144(2) 0.4606(3) 0.64129(15) 0.0254(6) Uani 1 1 d . . . . .
C12_4 C 0.7550(2) 0.5636(4) 0.69535(17) 0.0384(8) Uani 1 1 d . . . . .
H12A_4 H 0.818492 0.528094 0.718807 0.046 Uiso 1 1 calc R U . . .
H12B_4 H 0.753410 0.649323 0.717571 0.046 Uiso 1 1 calc R U . . .
C13_4 C 0.62991(19) 0.3419(3) 0.50924(15) 0.0200(5) Uani 1 1 d . . . . .
H13A_4 H 0.620903 0.298745 0.550353 0.030 Uiso 1 1 calc R U . . .
H13B_4 H 0.696048 0.345338 0.519992 0.030 Uiso 1 1 calc R U . . .
H13C_4 H 0.597590 0.293130 0.463163 0.030 Uiso 1 1 calc R U . . .
C14_4 C 0.6121(2) 0.4268(3) 0.34024(16) 0.0297(6) Uani 1 1 d . . . . .
H14A_4 H 0.596701 0.353071 0.364759 0.045 Uiso 1 1 calc R U . . .
H14B_4 H 0.678260 0.425149 0.351052 0.045 Uiso 1 1 calc R U . . .
H14C_4 H 0.576494 0.420829 0.286378 0.045 Uiso 1 1 calc R U . . .
C15_4 C 0.6207(3) 0.6674(3) 0.33442(18) 0.0331(7) Uani 1 1 d . . . . .
H15A_4 H 0.587445 0.664833 0.280204 0.050 Uiso 1 1 calc R U . . .
H15B_4 H 0.687215 0.659233 0.347453 0.050 Uiso 1 1 calc R U . . .
H15C_4 H 0.608198 0.749948 0.353388 0.050 Uiso 1 1 calc R U . . .
 
loop_
 _atom_site_aniso_label
 _atom_site_aniso_U_11
 _atom_site_aniso_U_22
 _atom_site_aniso_U_33
 _atom_site_aniso_U_23
 _atom_site_aniso_U_13
 _atom_site_aniso_U_12
O1_1 0.0432(14) 0.0616(17) 0.0261(11) 0.0105(11) 0.0073(10) 0.0091(13)
O2_1 0.0229(12) 0.0649(17) 0.0384(12) 0.0020(12) 0.0020(9) 0.0113(12)
O3_1 0.0215(11) 0.0232(10) 0.0342(11) -0.0038(8) 0.0097(9) -0.0011(8)
O4_1 0.0286(12) 0.0256(11) 0.0545(14) -0.0136(10) 0.0256(10) -0.0097(9)
O5_1 0.0185(10) 0.0584(16) 0.0434(13) -0.0097(12) 0.0160(9) 0.0003(10)
C1_1 0.0203(14) 0.0300(15) 0.0362(16) -0.0021(12) 0.0172(12) -0.0013(11)
C2_1 0.0320(17) 0.0450(19) 0.0362(16) -0.0025(14) 0.0236(14) -0.0036(14)
C3_1 0.0393(19) 0.0464(19) 0.0268(15) 0.0044(13) 0.0177(13) 0.0020(15)
C4_1 0.0250(15) 0.0383(17) 0.0214(13) -0.0033(12) 0.0083(11) -0.0001(12)
C5_1 0.0172(12) 0.0190(12) 0.0226(12) -0.0024(10) 0.0094(10) 0.0005(10)
C6_1 0.0173(12) 0.0209(13) 0.0340(14) -0.0053(11) 0.0133(11) -0.0009(10)
C7_1 0.0281(15) 0.0247(13) 0.0347(15) -0.0018(12) 0.0215(12) -0.0025(11)
C8_1 0.0316(15) 0.0256(14) 0.0272(14) 0.0035(11) 0.0170(12) 0.0019(12)
C9_1 0.0181(13) 0.0211(13) 0.0273(14) 0.0014(10) 0.0088(11) 0.0007(10)
C10_1 0.0168(12) 0.0205(12) 0.0257(12) -0.0002(10) 0.0108(10) 0.0000(10)
C11_1 0.0286(16) 0.0335(16) 0.0299(15) 0.0003(13) 0.0056(12) 0.0045(13)
C12_1 0.043(2) 0.050(2) 0.0310(16) 0.0056(15) 0.0183(14) 0.0009(17)
C13_1 0.0234(14) 0.0183(13) 0.0443(16) 0.0008(12) 0.0150(12) 0.0048(11)
C14_1 0.0384(18) 0.047(2) 0.0292(15) -0.0148(15) 0.0120(14) -0.0039(15)
C15_1 0.0332(18) 0.054(2) 0.0274(16) 0.0018(15) 0.0053(13) 0.0080(16)
O1_2 0.0383(13) 0.0696(18) 0.0202(10) 0.0059(11) 0.0078(9) 0.0042(13)
O2_2 0.0357(13) 0.0377(13) 0.0310(11) 0.0064(9) 0.0038(9) 0.0112(10)
O3_2 0.0198(10) 0.0249(10) 0.0321(11) -0.0013(9) 0.0070(8) -0.0048(8)
O4_2 0.0189(10) 0.0327(11) 0.0411(12) -0.0120(9) 0.0157(9) -0.0060(9)
O5_2 0.0171(9) 0.0300(11) 0.0319(11) -0.0031(8) 0.0126(8) 0.0015(8)
C1_2 0.0190(13) 0.0233(13) 0.0240(13) -0.0006(10) 0.0113(10) -0.0026(10)
C2_2 0.0303(15) 0.0393(17) 0.0242(14) -0.0004(12) 0.0180(12) -0.0012(13)
C3_2 0.0353(16) 0.0386(17) 0.0215(13) 0.0054(12) 0.0137(12) -0.0020(13)
C4_2 0.0255(14) 0.0309(15) 0.0206(12) 0.0028(11) 0.0066(11) -0.0015(12)
C5_2 0.0170(12) 0.0194(12) 0.0196(11) 0.0010(10) 0.0055(9) -0.0010(10)
C6_2 0.0154(12) 0.0252(14) 0.0279(13) -0.0055(11) 0.0066(10) -0.0008(11)
C7_2 0.0249(15) 0.0356(16) 0.0305(15) -0.0108(12) 0.0159(12) -0.0034(12)
C8_2 0.0251(14) 0.0336(15) 0.0208(12) -0.0093(11) 0.0104(11) -0.0027(12)
C9_2 0.0169(12) 0.0218(13) 0.0188(11) -0.0015(10) 0.0058(9) -0.0030(10)
C10_2 0.0164(12) 0.0177(12) 0.0164(11) -0.0016(9) 0.0079(9) -0.0028(10)
C11_2 0.0250(15) 0.0342(16) 0.0225(13) 0.0030(11) 0.0052(11) -0.0032(12)
C12_2 0.0373(19) 0.077(3) 0.0215(14) -0.0128(16) 0.0116(13) -0.0002(19)
C13_2 0.0203(13) 0.0192(12) 0.0258(13) -0.0003(10) 0.0109(10) -0.0033(10)
C14_2 0.0321(16) 0.0445(19) 0.0195(13) -0.0054(13) 0.0046(12) -0.0117(14)
C15_2 0.0349(18) 0.044(2) 0.0339(17) 0.0123(15) 0.0050(14) 0.0066(15)
O1_3 0.0501(16) 0.0670(18) 0.0282(11) 0.0081(12) 0.0161(11) -0.0081(14)
O2_3 0.0490(16) 0.0677(19) 0.0460(14) 0.0008(13) 0.0332(12) -0.0135(14)
O3_3 0.0283(12) 0.0257(11) 0.0358(11) -0.0044(9) 0.0177(10) -0.0040(9)
O4_3 0.0230(11) 0.0259(11) 0.0598(15) -0.0134(10) 0.0185(10) -0.0015(9)
O5_3 0.0220(11) 0.0539(16) 0.0532(15) -0.0152(13) 0.0227(11) -0.0098(11)
C1_3 0.0158(13) 0.0343(16) 0.0404(17) -0.0079(13) 0.0138(12) -0.0019(12)
C2_3 0.0186(15) 0.050(2) 0.0434(18) -0.0062(16) 0.0043(13) 0.0022(14)
C3_3 0.0330(18) 0.055(2) 0.0259(15) -0.0004(15) 0.0003(13) 0.0059(16)
C4_3 0.0280(15) 0.0446(19) 0.0230(13) -0.0053(13) 0.0089(12) 0.0005(14)
C5_3 0.0194(13) 0.0210(12) 0.0246(13) -0.0025(10) 0.0102(10) -0.0002(10)
C6_3 0.0166(13) 0.0204(13) 0.0360(15) -0.0029(11) 0.0131(11) -0.0020(10)
C7_3 0.0150(13) 0.0270(14) 0.0371(15) 0.0000(12) 0.0061(11) 0.0006(11)
C8_3 0.0228(14) 0.0290(14) 0.0262(14) 0.0032(11) 0.0045(11) -0.0023(12)
C9_3 0.0210(14) 0.0274(14) 0.0269(14) 0.0006(11) 0.0123(11) -0.0020(11)
C10_3 0.0185(13) 0.0213(13) 0.0277(13) -0.0022(10) 0.0115(10) -0.0024(10)
C11_3 0.0435(19) 0.0382(17) 0.0322(15) 0.0008(14) 0.0220(14) -0.0073(15)
C12_3 0.0377(19) 0.056(2) 0.0288(16) 0.0039(15) 0.0061(14) -0.0007(17)
C13_3 0.0309(16) 0.0214(14) 0.0520(19) -0.0002(13) 0.0217(14) -0.0053(12)
C14_3 0.046(2) 0.059(2) 0.0371(18) -0.0228(18) 0.0074(16) -0.0031(19)
C15_3 0.049(2) 0.078(3) 0.0270(17) 0.0044(18) 0.0174(16) 0.002(2)
O1_4 0.0404(13) 0.0439(13) 0.0195(9) 0.0031(9) 0.0074(9) -0.0039(11)
O2_4 0.0419(13) 0.0317(11) 0.0271(10) 0.0028(9) 0.0182(9) -0.0067(10)
O3_4 0.0317(11) 0.0195(9) 0.0270(10) 0.0002(8) 0.0172(9) 0.0054(8)
O4_4 0.0204(10) 0.0314(11) 0.0477(13) -0.0102(10) 0.0210(9) -0.0032(9)
O5_4 0.0186(9) 0.0264(10) 0.0260(10) -0.0015(8) 0.0125(8) -0.0035(8)
C1_4 0.0144(12) 0.0202(12) 0.0216(12) 0.0011(10) 0.0089(9) 0.0013(10)
C2_4 0.0176(13) 0.0296(15) 0.0216(12) -0.0005(11) 0.0038(10) 0.0002(11)
C3_4 0.0268(14) 0.0298(15) 0.0187(12) 0.0035(11) 0.0059(10) 0.0055(12)
C4_4 0.0273(14) 0.0256(13) 0.0187(12) 0.0018(10) 0.0118(10) 0.0032(11)
C5_4 0.0180(12) 0.0192(12) 0.0202(11) 0.0012(10) 0.0104(10) 0.0015(10)
C6_4 0.0211(13) 0.0214(13) 0.0272(13) -0.0039(11) 0.0130(11) -0.0042(10)
C7_4 0.0171(13) 0.0288(14) 0.0312(14) -0.0028(12) 0.0060(11) -0.0036(11)
C8_4 0.0210(13) 0.0244(14) 0.0208(12) -0.0030(10) 0.0039(10) -0.0019(11)
C9_4 0.0206(13) 0.0178(12) 0.0183(12) -0.0002(9) 0.0080(10) -0.0001(10)
C10_4 0.0147(12) 0.0157(11) 0.0177(11) -0.0003(9) 0.0075(9) 0.0006(9)
C11_4 0.0329(15) 0.0246(14) 0.0216(13) 0.0011(10) 0.0139(11) 0.0039(12)
C12_4 0.0319(17) 0.052(2) 0.0241(14) -0.0031(14) 0.0038(12) -0.0085(15)
C13_4 0.0198(13) 0.0192(12) 0.0231(12) -0.0003(10) 0.0107(10) 0.0013(10)
C14_4 0.0373(17) 0.0316(15) 0.0241(13) -0.0026(12) 0.0165(12) 0.0037(13)
C15_4 0.0436(19) 0.0343(16) 0.0279(15) 0.0063(12) 0.0211(14) 0.0009(14)
 
_geom_special_details
;
 All esds (except the esd in the dihedral angle between two l.s. planes)
 are estimated using the full covariance matrix.  The cell esds are taken
 into account individually in the estimation of esds in distances, angles
 and torsion angles; correlations between esds in cell parameters are only
 used when they are defined by crystal symmetry.  An approximate (isotropic)
 treatment of cell esds is used for estimating esds involving l.s. planes.
;
 
loop_
 _geom_bond_atom_site_label_1
 _geom_bond_atom_site_label_2
 _geom_bond_distance
 _geom_bond_site_symmetry_2
 _geom_bond_publ_flag
O1_1 C11_1 1.334(4) . ?
O1_1 C12_1 1.451(5) . ?
O2_1 C11_1 1.210(4) . ?
O3_1 C9_1 1.435(3) . ?
O3_1 H3O_1 0.81(4) . ?
O4_1 C6_1 1.431(3) . ?
O4_1 H4O_1 0.90(5) . ?
O5_1 C1_1 1.428(4) . ?
O5_1 H5OO_1 0.95(6) . ?
C1_1 C2_1 1.508(4) . ?
C1_1 C10_1 1.554(4) . ?
C1_1 H1_1 1.0000 . ?
C2_1 C3_1 1.517(5) . ?
C2_1 H2A_1 0.9900 . ?
C2_1 H2B_1 0.9900 . ?
C3_1 C4_1 1.535(5) . ?
C3_1 H3A_1 0.9900 . ?
C3_1 H3B_1 0.9900 . ?
C4_1 C15_1 1.539(5) . ?
C4_1 C14_1 1.540(5) . ?
C4_1 C5_1 1.564(4) . ?
C5_1 C6_1 1.535(4) . ?
C5_1 C10_1 1.569(4) . ?
C5_1 H5_1 1.0000 . ?
C6_1 C7_1 1.499(4) . ?
C6_1 H6_1 1.0000 . ?
C7_1 C8_1 1.320(4) . ?
C7_1 H7_1 0.9500 . ?
C8_1 C12_1 1.501(4) . ?
C8_1 C9_1 1.504(4) . ?
C9_1 C11_1 1.540(4) . ?
C9_1 C10_1 1.561(4) . ?
C10_1 C13_1 1.533(4) . ?
C12_1 H12A_1 0.9900 . ?
C12_1 H12B_1 0.9900 . ?
C13_1 H13A_1 0.9800 . ?
C13_1 H13B_1 0.9800 . ?
C13_1 H13C_1 0.9800 . ?
C14_1 H14A_1 0.9800 . ?
C14_1 H14B_1 0.9800 . ?
C14_1 H14C_1 0.9800 . ?
C15_1 H15A_1 0.9800 . ?
C15_1 H15B_1 0.9800 . ?
C15_1 H15C_1 0.9800 . ?
O1_2 C11_2 1.334(4) . ?
O1_2 C12_2 1.479(5) . ?
O2_2 C11_2 1.210(4) . ?
O3_2 C9_2 1.439(3) . ?
O3_2 H3O_2 0.78(7) . ?
O4_2 C6_2 1.442(4) . ?
O4_2 H4O_2 0.88(5) . ?
O5_2 C1_2 1.448(3) . ?
O5_2 H5O_2 0.88(4) . ?
C1_2 C2_2 1.514(4) . ?
C1_2 C10_2 1.548(3) . ?
C1_2 H1_2 1.0000 . ?
C2_2 C3_2 1.519(5) . ?
C2_2 H2A_2 0.9900 . ?
C2_2 H2B_2 0.9900 . ?
C3_2 C4_2 1.538(4) . ?
C3_2 H3A_2 0.9900 . ?
C3_2 H3B_2 0.9900 . ?
C4_2 C15_2 1.530(5) . ?
C4_2 C14_2 1.541(4) . ?
C4_2 C5_2 1.567(4) . ?
C5_2 C6_2 1.547(4) . ?
C5_2 C10_2 1.574(4) . ?
C5_2 H5_2 1.0000 . ?
C6_2 C7_2 1.498(4) . ?
C6_2 H6_2 1.0000 . ?
C7_2 C8_2 1.315(4) . ?
C7_2 H7_2 0.9500 . ?
C8_2 C12_2 1.487(4) . ?
C8_2 C9_2 1.501(4) . ?
C9_2 C11_2 1.537(4) . ?
C9_2 C10_2 1.557(3) . ?
C10_2 C13_2 1.536(4) . ?
C12_2 H12A_2 0.9900 . ?
C12_2 H12B_2 0.9900 . ?
C13_2 H13A_2 0.9800 . ?
C13_2 H13B_2 0.9800 . ?
C13_2 H13C_2 0.9800 . ?
C14_2 H14A_2 0.9800 . ?
C14_2 H14B_2 0.9800 . ?
C14_2 H14C_2 0.9800 . ?
C15_2 H15A_2 0.9800 . ?
C15_2 H15B_2 0.9800 . ?
C15_2 H15C_2 0.9800 . ?
O1_3 C11_3 1.343(5) . ?
O1_3 C12_3 1.452(5) . ?
O2_3 C11_3 1.207(5) . ?
O3_3 C9_3 1.432(4) . ?
O3_3 H3O_3 0.79(5) . ?
O4_3 C6_3 1.434(3) . ?
O4_3 H4O_3 0.87(5) . ?
O5_3 C1_3 1.433(4) . ?
O5_3 H5O_3 0.84(6) . ?
C1_3 C2_3 1.518(5) . ?
C1_3 C10_3 1.550(4) . ?
C1_3 H1_3 1.0000 . ?
C2_3 C3_3 1.514(6) . ?
C2_3 H2A_3 0.9900 . ?
C2_3 H2B_3 0.9900 . ?
C3_3 C4_3 1.538(5) . ?
C3_3 H3A_3 0.9900 . ?
C3_3 H3B_3 0.9900 . ?
C4_3 C14_3 1.525(5) . ?
C4_3 C15_3 1.544(5) . ?
C4_3 C5_3 1.569(4) . ?
C5_3 C6_3 1.539(4) . ?
C5_3 C10_3 1.565(4) . ?
C5_3 H5_3 1.0000 . ?
C6_3 C7_3 1.501(4) . ?
C6_3 H6_3 1.0000 . ?
C7_3 C8_3 1.322(5) . ?
C7_3 H7_3 0.9500 . ?
C8_3 C12_3 1.499(4) . ?
C8_3 C9_3 1.504(4) . ?
C9_3 C11_3 1.538(4) . ?
C9_3 C10_3 1.565(4) . ?
C10_3 C13_3 1.530(4) . ?
C12_3 H12A_3 0.9900 . ?
C12_3 H12B_3 0.9900 . ?
C13_3 H13A_3 0.9800 . ?
C13_3 H13B_3 0.9800 . ?
C13_3 H13C_3 0.9800 . ?
C14_3 H14A_3 0.9800 . ?
C14_3 H14B_3 0.9800 . ?
C14_3 H14C_3 0.9800 . ?
C15_3 H15A_3 0.9800 . ?
C15_3 H15B_3 0.9800 . ?
C15_3 H15C_3 0.9800 . ?
O1_4 C11_4 1.327(4) . ?
O1_4 C12_4 1.465(4) . ?
O2_4 C11_4 1.217(4) . ?
O3_4 C9_4 1.434(3) . ?
O3_4 H3O_4 0.92(2) . ?
O4_4 C6_4 1.439(3) . ?
O4_4 H4O_4 0.79(4) . ?
O5_4 C1_4 1.448(3) . ?
O5_4 H5O_4 0.97(5) . ?
C1_4 C2_4 1.512(3) . ?
C1_4 C10_4 1.554(3) . ?
C1_4 H1_4 1.0000 . ?
C2_4 C3_4 1.528(4) . ?
C2_4 H2A_4 0.9900 . ?
C2_4 H2B_4 0.9900 . ?
C3_4 C4_4 1.538(4) . ?
C3_4 H3A_4 0.9900 . ?
C3_4 H3B_4 0.9900 . ?
C4_4 C14_4 1.539(4) . ?
C4_4 C15_4 1.540(4) . ?
C4_4 C5_4 1.563(3) . ?
C5_4 C6_4 1.547(4) . ?
C5_4 C10_4 1.569(3) . ?
C5_4 H5_4 1.0000 . ?
C6_4 C7_4 1.506(4) . ?
C6_4 H6_4 1.0000 . ?
C7_4 C8_4 1.308(4) . ?
C7_4 H7_4 0.9500 . ?
C8_4 C12_4 1.500(4) . ?
C8_4 C9_4 1.507(4) . ?
C9_4 C11_4 1.536(4) . ?
C9_4 C10_4 1.564(3) . ?
C10_4 C13_4 1.532(4) . ?
C12_4 H12A_4 0.9900 . ?
C12_4 H12B_4 0.9900 . ?
C13_4 H13A_4 0.9800 . ?
C13_4 H13B_4 0.9800 . ?
C13_4 H13C_4 0.9800 . ?
C14_4 H14A_4 0.9800 . ?
C14_4 H14B_4 0.9800 . ?
C14_4 H14C_4 0.9800 . ?
C15_4 H15A_4 0.9800 . ?
C15_4 H15B_4 0.9800 . ?
C15_4 H15C_4 0.9800 . ?
 
loop_
 _geom_angle_atom_site_label_1
 _geom_angle_atom_site_label_2
 _geom_angle_atom_site_label_3
 _geom_angle
 _geom_angle_site_symmetry_1
 _geom_angle_site_symmetry_3
 _geom_angle_publ_flag
C11_1 O1_1 C12_1 111.6(2) . . ?
C9_1 O3_1 H3O_1 110(3) . . ?
C6_1 O4_1 H4O_1 109(4) . . ?
C1_1 O5_1 H5OO_1 106(4) . . ?
O5_1 C1_1 C2_1 107.2(2) . . ?
O5_1 C1_1 C10_1 112.7(3) . . ?
C2_1 C1_1 C10_1 113.8(3) . . ?
O5_1 C1_1 H1_1 107.6 . . ?
C2_1 C1_1 H1_1 107.6 . . ?
C10_1 C1_1 H1_1 107.6 . . ?
C1_1 C2_1 C3_1 110.5(3) . . ?
C1_1 C2_1 H2A_1 109.6 . . ?
C3_1 C2_1 H2A_1 109.6 . . ?
C1_1 C2_1 H2B_1 109.6 . . ?
C3_1 C2_1 H2B_1 109.6 . . ?
H2A_1 C2_1 H2B_1 108.1 . . ?
C2_1 C3_1 C4_1 112.4(3) . . ?
C2_1 C3_1 H3A_1 109.1 . . ?
C4_1 C3_1 H3A_1 109.1 . . ?
C2_1 C3_1 H3B_1 109.1 . . ?
C4_1 C3_1 H3B_1 109.1 . . ?
H3A_1 C3_1 H3B_1 107.9 . . ?
C3_1 C4_1 C15_1 107.7(3) . . ?
C3_1 C4_1 C14_1 108.3(3) . . ?
C15_1 C4_1 C14_1 107.4(3) . . ?
C3_1 C4_1 C5_1 108.0(2) . . ?
C15_1 C4_1 C5_1 108.3(2) . . ?
C14_1 C4_1 C5_1 116.9(3) . . ?
C6_1 C5_1 C4_1 113.9(2) . . ?
C6_1 C5_1 C10_1 113.3(2) . . ?
C4_1 C5_1 C10_1 117.0(2) . . ?
C6_1 C5_1 H5_1 103.5 . . ?
C4_1 C5_1 H5_1 103.5 . . ?
C10_1 C5_1 H5_1 103.5 . . ?
O4_1 C6_1 C7_1 107.8(2) . . ?
O4_1 C6_1 C5_1 111.7(2) . . ?
C7_1 C6_1 C5_1 113.1(2) . . ?
O4_1 C6_1 H6_1 108.0 . . ?
C7_1 C6_1 H6_1 108.0 . . ?
C5_1 C6_1 H6_1 108.0 . . ?
C8_1 C7_1 C6_1 122.8(3) . . ?
C8_1 C7_1 H7_1 118.6 . . ?
C6_1 C7_1 H7_1 118.6 . . ?
C7_1 C8_1 C12_1 128.2(3) . . ?
C7_1 C8_1 C9_1 123.9(3) . . ?
C12_1 C8_1 C9_1 107.6(3) . . ?
O3_1 C9_1 C8_1 111.2(2) . . ?
O3_1 C9_1 C11_1 99.7(2) . . ?
C8_1 C9_1 C11_1 100.4(2) . . ?
O3_1 C9_1 C10_1 114.2(2) . . ?
C8_1 C9_1 C10_1 112.1(2) . . ?
C11_1 C9_1 C10_1 118.0(2) . . ?
C13_1 C10_1 C1_1 111.5(2) . . ?
C13_1 C10_1 C9_1 109.1(2) . . ?
C1_1 C10_1 C9_1 109.0(2) . . ?
C13_1 C10_1 C5_1 113.6(2) . . ?
C1_1 C10_1 C5_1 108.4(2) . . ?
C9_1 C10_1 C5_1 104.9(2) . . ?
O2_1 C11_1 O1_1 120.8(3) . . ?
O2_1 C11_1 C9_1 128.0(3) . . ?
O1_1 C11_1 C9_1 111.1(3) . . ?
O1_1 C12_1 C8_1 104.1(3) . . ?
O1_1 C12_1 H12A_1 110.9 . . ?
C8_1 C12_1 H12A_1 110.9 . . ?
O1_1 C12_1 H12B_1 110.9 . . ?
C8_1 C12_1 H12B_1 110.9 . . ?
H12A_1 C12_1 H12B_1 108.9 . . ?
C10_1 C13_1 H13A_1 109.5 . . ?
C10_1 C13_1 H13B_1 109.5 . . ?
H13A_1 C13_1 H13B_1 109.5 . . ?
C10_1 C13_1 H13C_1 109.5 . . ?
H13A_1 C13_1 H13C_1 109.5 . . ?
H13B_1 C13_1 H13C_1 109.5 . . ?
C4_1 C14_1 H14A_1 109.5 . . ?
C4_1 C14_1 H14B_1 109.5 . . ?
H14A_1 C14_1 H14B_1 109.5 . . ?
C4_1 C14_1 H14C_1 109.5 . . ?
H14A_1 C14_1 H14C_1 109.5 . . ?
H14B_1 C14_1 H14C_1 109.5 . . ?
C4_1 C15_1 H15A_1 109.5 . . ?
C4_1 C15_1 H15B_1 109.5 . . ?
H15A_1 C15_1 H15B_1 109.5 . . ?
C4_1 C15_1 H15C_1 109.5 . . ?
H15A_1 C15_1 H15C_1 109.5 . . ?
H15B_1 C15_1 H15C_1 109.5 . . ?
C11_2 O1_2 C12_2 110.3(2) . . ?
C9_2 O3_2 H3O_2 106(5) . . ?
C6_2 O4_2 H4O_2 106(3) . . ?
C1_2 O5_2 H5O_2 107(3) . . ?
O5_2 C1_2 C2_2 107.5(2) . . ?
O5_2 C1_2 C10_2 111.8(2) . . ?
C2_2 C1_2 C10_2 113.8(2) . . ?
O5_2 C1_2 H1_2 107.9 . . ?
C2_2 C1_2 H1_2 107.9 . . ?
C10_2 C1_2 H1_2 107.9 . . ?
C1_2 C2_2 C3_2 109.6(2) . . ?
C1_2 C2_2 H2A_2 109.8 . . ?
C3_2 C2_2 H2A_2 109.8 . . ?
C1_2 C2_2 H2B_2 109.8 . . ?
C3_2 C2_2 H2B_2 109.8 . . ?
H2A_2 C2_2 H2B_2 108.2 . . ?
C2_2 C3_2 C4_2 112.8(2) . . ?
C2_2 C3_2 H3A_2 109.0 . . ?
C4_2 C3_2 H3A_2 109.0 . . ?
C2_2 C3_2 H3B_2 109.0 . . ?
C4_2 C3_2 H3B_2 109.0 . . ?
H3A_2 C3_2 H3B_2 107.8 . . ?
C15_2 C4_2 C3_2 107.5(3) . . ?
C15_2 C4_2 C14_2 107.8(3) . . ?
C3_2 C4_2 C14_2 108.2(3) . . ?
C15_2 C4_2 C5_2 108.9(3) . . ?
C3_2 C4_2 C5_2 107.2(2) . . ?
C14_2 C4_2 C5_2 116.8(2) . . ?
C6_2 C5_2 C4_2 113.6(2) . . ?
C6_2 C5_2 C10_2 113.4(2) . . ?
C4_2 C5_2 C10_2 117.1(2) . . ?
C6_2 C5_2 H5_2 103.6 . . ?
C4_2 C5_2 H5_2 103.6 . . ?
C10_2 C5_2 H5_2 103.6 . . ?
O4_2 C6_2 C7_2 107.7(2) . . ?
O4_2 C6_2 C5_2 112.5(2) . . ?
C7_2 C6_2 C5_2 112.3(2) . . ?
O4_2 C6_2 H6_2 108.1 . . ?
C7_2 C6_2 H6_2 108.1 . . ?
C5_2 C6_2 H6_2 108.1 . . ?
C8_2 C7_2 C6_2 122.7(3) . . ?
C8_2 C7_2 H7_2 118.7 . . ?
C6_2 C7_2 H7_2 118.7 . . ?
C7_2 C8_2 C12_2 127.6(3) . . ?
C7_2 C8_2 C9_2 125.2(3) . . ?
C12_2 C8_2 C9_2 106.6(3) . . ?
O3_2 C9_2 C8_2 111.5(2) . . ?
O3_2 C9_2 C11_2 98.5(2) . . ?
C8_2 C9_2 C11_2 100.5(2) . . ?
O3_2 C9_2 C10_2 114.1(2) . . ?
C8_2 C9_2 C10_2 113.1(2) . . ?
C11_2 C9_2 C10_2 117.6(2) . . ?
C13_2 C10_2 C1_2 111.7(2) . . ?
C13_2 C10_2 C9_2 108.7(2) . . ?
C1_2 C10_2 C9_2 109.1(2) . . ?
C13_2 C10_2 C5_2 113.3(2) . . ?
C1_2 C10_2 C5_2 108.1(2) . . ?
C9_2 C10_2 C5_2 105.7(2) . . ?
O2_2 C11_2 O1_2 121.2(3) . . ?
O2_2 C11_2 C9_2 127.8(3) . . ?
O1_2 C11_2 C9_2 110.9(3) . . ?
O1_2 C12_2 C8_2 103.5(3) . . ?
O1_2 C12_2 H12A_2 111.1 . . ?
C8_2 C12_2 H12A_2 111.1 . . ?
O1_2 C12_2 H12B_2 111.1 . . ?
C8_2 C12_2 H12B_2 111.1 . . ?
H12A_2 C12_2 H12B_2 109.0 . . ?
C10_2 C13_2 H13A_2 109.5 . . ?
C10_2 C13_2 H13B_2 109.5 . . ?
H13A_2 C13_2 H13B_2 109.5 . . ?
C10_2 C13_2 H13C_2 109.5 . . ?
H13A_2 C13_2 H13C_2 109.5 . . ?
H13B_2 C13_2 H13C_2 109.5 . . ?
C4_2 C14_2 H14A_2 109.5 . . ?
C4_2 C14_2 H14B_2 109.5 . . ?
H14A_2 C14_2 H14B_2 109.5 . . ?
C4_2 C14_2 H14C_2 109.5 . . ?
H14A_2 C14_2 H14C_2 109.5 . . ?
H14B_2 C14_2 H14C_2 109.5 . . ?
C4_2 C15_2 H15A_2 109.5 . . ?
C4_2 C15_2 H15B_2 109.5 . . ?
H15A_2 C15_2 H15B_2 109.5 . . ?
C4_2 C15_2 H15C_2 109.5 . . ?
H15A_2 C15_2 H15C_2 109.5 . . ?
H15B_2 C15_2 H15C_2 109.5 . . ?
C11_3 O1_3 C12_3 111.5(3) . . ?
C9_3 O3_3 H3O_3 105(3) . . ?
C6_3 O4_3 H4O_3 112(3) . . ?
C1_3 O5_3 H5O_3 110(4) . . ?
O5_3 C1_3 C2_3 107.2(3) . . ?
O5_3 C1_3 C10_3 113.0(3) . . ?
C2_3 C1_3 C10_3 114.0(3) . . ?
O5_3 C1_3 H1_3 107.4 . . ?
C2_3 C1_3 H1_3 107.4 . . ?
C10_3 C1_3 H1_3 107.4 . . ?
C3_3 C2_3 C1_3 109.7(3) . . ?
C3_3 C2_3 H2A_3 109.7 . . ?
C1_3 C2_3 H2A_3 109.7 . . ?
C3_3 C2_3 H2B_3 109.7 . . ?
C1_3 C2_3 H2B_3 109.7 . . ?
H2A_3 C2_3 H2B_3 108.2 . . ?
C2_3 C3_3 C4_3 112.5(3) . . ?
C2_3 C3_3 H3A_3 109.1 . . ?
C4_3 C3_3 H3A_3 109.1 . . ?
C2_3 C3_3 H3B_3 109.1 . . ?
C4_3 C3_3 H3B_3 109.1 . . ?
H3A_3 C3_3 H3B_3 107.8 . . ?
C14_3 C4_3 C3_3 108.5(3) . . ?
C14_3 C4_3 C15_3 108.4(3) . . ?
C3_3 C4_3 C15_3 107.0(3) . . ?
C14_3 C4_3 C5_3 117.1(3) . . ?
C3_3 C4_3 C5_3 106.9(2) . . ?
C15_3 C4_3 C5_3 108.4(3) . . ?
C6_3 C5_3 C10_3 113.2(2) . . ?
C6_3 C5_3 C4_3 113.7(2) . . ?
C10_3 C5_3 C4_3 117.2(2) . . ?
C6_3 C5_3 H5_3 103.5 . . ?
C10_3 C5_3 H5_3 103.5 . . ?
C4_3 C5_3 H5_3 103.5 . . ?
O4_3 C6_3 C7_3 108.1(2) . . ?
O4_3 C6_3 C5_3 111.7(2) . . ?
C7_3 C6_3 C5_3 113.2(2) . . ?
O4_3 C6_3 H6_3 107.9 . . ?
C7_3 C6_3 H6_3 107.9 . . ?
C5_3 C6_3 H6_3 107.9 . . ?
C8_3 C7_3 C6_3 122.7(3) . . ?
C8_3 C7_3 H7_3 118.7 . . ?
C6_3 C7_3 H7_3 118.7 . . ?
C7_3 C8_3 C12_3 128.4(3) . . ?
C7_3 C8_3 C9_3 124.0(3) . . ?
C12_3 C8_3 C9_3 107.3(3) . . ?
O3_3 C9_3 C8_3 111.2(2) . . ?
O3_3 C9_3 C11_3 100.1(2) . . ?
C8_3 C9_3 C11_3 100.5(2) . . ?
O3_3 C9_3 C10_3 114.3(2) . . ?
C8_3 C9_3 C10_3 112.2(2) . . ?
C11_3 C9_3 C10_3 117.2(3) . . ?
C13_3 C10_3 C1_3 111.5(3) . . ?
C13_3 C10_3 C9_3 109.2(2) . . ?
C1_3 C10_3 C9_3 108.7(2) . . ?
C13_3 C10_3 C5_3 113.8(2) . . ?
C1_3 C10_3 C5_3 108.1(2) . . ?
C9_3 C10_3 C5_3 105.3(2) . . ?
O2_3 C11_3 O1_3 120.2(3) . . ?
O2_3 C11_3 C9_3 129.1(3) . . ?
O1_3 C11_3 C9_3 110.6(3) . . ?
O1_3 C12_3 C8_3 103.8(3) . . ?
O1_3 C12_3 H12A_3 111.0 . . ?
C8_3 C12_3 H12A_3 111.0 . . ?
O1_3 C12_3 H12B_3 111.0 . . ?
C8_3 C12_3 H12B_3 111.0 . . ?
H12A_3 C12_3 H12B_3 109.0 . . ?
C10_3 C13_3 H13A_3 109.5 . . ?
C10_3 C13_3 H13B_3 109.5 . . ?
H13A_3 C13_3 H13B_3 109.5 . . ?
C10_3 C13_3 H13C_3 109.5 . . ?
H13A_3 C13_3 H13C_3 109.5 . . ?
H13B_3 C13_3 H13C_3 109.5 . . ?
C4_3 C14_3 H14A_3 109.5 . . ?
C4_3 C14_3 H14B_3 109.5 . . ?
H14A_3 C14_3 H14B_3 109.5 . . ?
C4_3 C14_3 H14C_3 109.5 . . ?
H14A_3 C14_3 H14C_3 109.5 . . ?
H14B_3 C14_3 H14C_3 109.5 . . ?
C4_3 C15_3 H15A_3 109.5 . . ?
C4_3 C15_3 H15B_3 109.5 . . ?
H15A_3 C15_3 H15B_3 109.5 . . ?
C4_3 C15_3 H15C_3 109.5 . . ?
H15A_3 C15_3 H15C_3 109.5 . . ?
H15B_3 C15_3 H15C_3 109.5 . . ?
C11_4 O1_4 C12_4 111.0(2) . . ?
C9_4 O3_4 H3O_4 110(3) . . ?
C6_4 O4_4 H4O_4 102(3) . . ?
C1_4 O5_4 H5O_4 103(3) . . ?
O5_4 C1_4 C2_4 106.8(2) . . ?
O5_4 C1_4 C10_4 111.3(2) . . ?
C2_4 C1_4 C10_4 114.4(2) . . ?
O5_4 C1_4 H1_4 108.0 . . ?
C2_4 C1_4 H1_4 108.0 . . ?
C10_4 C1_4 H1_4 108.0 . . ?
C1_4 C2_4 C3_4 110.0(2) . . ?
C1_4 C2_4 H2A_4 109.7 . . ?
C3_4 C2_4 H2A_4 109.7 . . ?
C1_4 C2_4 H2B_4 109.7 . . ?
C3_4 C2_4 H2B_4 109.7 . . ?
H2A_4 C2_4 H2B_4 108.2 . . ?
C2_4 C3_4 C4_4 111.7(2) . . ?
C2_4 C3_4 H3A_4 109.3 . . ?
C4_4 C3_4 H3A_4 109.3 . . ?
C2_4 C3_4 H3B_4 109.3 . . ?
C4_4 C3_4 H3B_4 109.3 . . ?
H3A_4 C3_4 H3B_4 107.9 . . ?
C3_4 C4_4 C14_4 108.3(2) . . ?
C3_4 C4_4 C15_4 108.2(2) . . ?
C14_4 C4_4 C15_4 107.8(2) . . ?
C3_4 C4_4 C5_4 107.1(2) . . ?
C14_4 C4_4 C5_4 116.4(2) . . ?
C15_4 C4_4 C5_4 108.8(2) . . ?
C6_4 C5_4 C4_4 113.8(2) . . ?
C6_4 C5_4 C10_4 114.1(2) . . ?
C4_4 C5_4 C10_4 116.4(2) . . ?
C6_4 C5_4 H5_4 103.5 . . ?
C4_4 C5_4 H5_4 103.5 . . ?
C10_4 C5_4 H5_4 103.5 . . ?
O4_4 C6_4 C7_4 108.0(2) . . ?
O4_4 C6_4 C5_4 112.3(2) . . ?
C7_4 C6_4 C5_4 112.5(2) . . ?
O4_4 C6_4 H6_4 107.9 . . ?
C7_4 C6_4 H6_4 107.9 . . ?
C5_4 C6_4 H6_4 107.9 . . ?
C8_4 C7_4 C6_4 123.1(3) . . ?
C8_4 C7_4 H7_4 118.4 . . ?
C6_4 C7_4 H7_4 118.4 . . ?
C7_4 C8_4 C12_4 128.6(3) . . ?
C7_4 C8_4 C9_4 124.5(3) . . ?
C12_4 C8_4 C9_4 106.4(2) . . ?
O3_4 C9_4 C8_4 111.8(2) . . ?
O3_4 C9_4 C11_4 98.7(2) . . ?
C8_4 C9_4 C11_4 100.7(2) . . ?
O3_4 C9_4 C10_4 114.3(2) . . ?
C8_4 C9_4 C10_4 112.4(2) . . ?
C11_4 C9_4 C10_4 117.5(2) . . ?
C13_4 C10_4 C1_4 111.8(2) . . ?
C13_4 C10_4 C9_4 108.5(2) . . ?
C1_4 C10_4 C9_4 109.0(2) . . ?
C13_4 C10_4 C5_4 113.6(2) . . ?
C1_4 C10_4 C5_4 108.6(2) . . ?
C9_4 C10_4 C5_4 105.0(2) . . ?
O2_4 C11_4 O1_4 120.9(3) . . ?
O2_4 C11_4 C9_4 127.7(3) . . ?
O1_4 C11_4 C9_4 111.2(3) . . ?
O1_4 C12_4 C8_4 104.1(2) . . ?
O1_4 C12_4 H12A_4 110.9 . . ?
C8_4 C12_4 H12A_4 110.9 . . ?
O1_4 C12_4 H12B_4 110.9 . . ?
C8_4 C12_4 H12B_4 110.9 . . ?
H12A_4 C12_4 H12B_4 109.0 . . ?
C10_4 C13_4 H13A_4 109.5 . . ?
C10_4 C13_4 H13B_4 109.5 . . ?
H13A_4 C13_4 H13B_4 109.5 . . ?
C10_4 C13_4 H13C_4 109.5 . . ?
H13A_4 C13_4 H13C_4 109.5 . . ?
H13B_4 C13_4 H13C_4 109.5 . . ?
C4_4 C14_4 H14A_4 109.5 . . ?
C4_4 C14_4 H14B_4 109.5 . . ?
H14A_4 C14_4 H14B_4 109.5 . . ?
C4_4 C14_4 H14C_4 109.5 . . ?
H14A_4 C14_4 H14C_4 109.5 . . ?
H14B_4 C14_4 H14C_4 109.5 . . ?
C4_4 C15_4 H15A_4 109.5 . . ?
C4_4 C15_4 H15B_4 109.5 . . ?
H15A_4 C15_4 H15B_4 109.5 . . ?
C4_4 C15_4 H15C_4 109.5 . . ?
H15A_4 C15_4 H15C_4 109.5 . . ?
H15B_4 C15_4 H15C_4 109.5 . . ?
 
loop_
 _geom_torsion_atom_site_label_1
 _geom_torsion_atom_site_label_2
 _geom_torsion_atom_site_label_3
 _geom_torsion_atom_site_label_4
 _geom_torsion
 _geom_torsion_site_symmetry_1
 _geom_torsion_site_symmetry_2
 _geom_torsion_site_symmetry_3
 _geom_torsion_site_symmetry_4
 _geom_torsion_publ_flag
O5_1 C1_1 C2_1 C3_1 176.0(3) . . . . ?
C10_1 C1_1 C2_1 C3_1 -58.6(4) . . . . ?
C1_1 C2_1 C3_1 C4_1 61.5(4) . . . . ?
C2_1 C3_1 C4_1 C15_1 -172.3(3) . . . . ?
C2_1 C3_1 C4_1 C14_1 71.9(3) . . . . ?
C2_1 C3_1 C4_1 C5_1 -55.6(4) . . . . ?
C3_1 C4_1 C5_1 C6_1 -174.4(3) . . . . ?
C15_1 C4_1 C5_1 C6_1 -58.1(3) . . . . ?
C14_1 C4_1 C5_1 C6_1 63.3(3) . . . . ?
C3_1 C4_1 C5_1 C10_1 50.3(3) . . . . ?
C15_1 C4_1 C5_1 C10_1 166.6(3) . . . . ?
C14_1 C4_1 C5_1 C10_1 -72.0(3) . . . . ?
C4_1 C5_1 C6_1 O4_1 -54.7(3) . . . . ?
C10_1 C5_1 C6_1 O4_1 82.3(3) . . . . ?
C4_1 C5_1 C6_1 C7_1 -176.5(2) . . . . ?
C10_1 C5_1 C6_1 C7_1 -39.5(3) . . . . ?
O4_1 C6_1 C7_1 C8_1 -115.8(3) . . . . ?
C5_1 C6_1 C7_1 C8_1 8.2(4) . . . . ?
C6_1 C7_1 C8_1 C12_1 170.8(3) . . . . ?
C6_1 C7_1 C8_1 C9_1 -1.6(5) . . . . ?
C7_1 C8_1 C9_1 O3_1 -103.4(3) . . . . ?
C12_1 C8_1 C9_1 O3_1 82.9(3) . . . . ?
C7_1 C8_1 C9_1 C11_1 151.9(3) . . . . ?
C12_1 C8_1 C9_1 C11_1 -21.8(3) . . . . ?
C7_1 C8_1 C9_1 C10_1 25.8(4) . . . . ?
C12_1 C8_1 C9_1 C10_1 -147.9(3) . . . . ?
O5_1 C1_1 C10_1 C13_1 46.7(3) . . . . ?
C2_1 C1_1 C10_1 C13_1 -75.7(3) . . . . ?
O5_1 C1_1 C10_1 C9_1 -73.8(3) . . . . ?
C2_1 C1_1 C10_1 C9_1 163.8(3) . . . . ?
O5_1 C1_1 C10_1 C5_1 172.6(2) . . . . ?
C2_1 C1_1 C10_1 C5_1 50.1(3) . . . . ?
O3_1 C9_1 C10_1 C13_1 -162.5(2) . . . . ?
C8_1 C9_1 C10_1 C13_1 69.9(3) . . . . ?
C11_1 C9_1 C10_1 C13_1 -45.9(3) . . . . ?
O3_1 C9_1 C10_1 C1_1 -40.5(3) . . . . ?
C8_1 C9_1 C10_1 C1_1 -168.1(2) . . . . ?
C11_1 C9_1 C10_1 C1_1 76.1(3) . . . . ?
O3_1 C9_1 C10_1 C5_1 75.4(3) . . . . ?
C8_1 C9_1 C10_1 C5_1 -52.2(3) . . . . ?
C11_1 C9_1 C10_1 C5_1 -168.0(2) . . . . ?
C6_1 C5_1 C10_1 C13_1 -58.3(3) . . . . ?
C4_1 C5_1 C10_1 C13_1 77.3(3) . . . . ?
C6_1 C5_1 C10_1 C1_1 177.1(2) . . . . ?
C4_1 C5_1 C10_1 C1_1 -47.3(3) . . . . ?
C6_1 C5_1 C10_1 C9_1 60.8(3) . . . . ?
C4_1 C5_1 C10_1 C9_1 -163.6(2) . . . . ?
C12_1 O1_1 C11_1 O2_1 -178.5(4) . . . . ?
C12_1 O1_1 C11_1 C9_1 -1.1(4) . . . . ?
O3_1 C9_1 C11_1 O2_1 77.8(4) . . . . ?
C8_1 C9_1 C11_1 O2_1 -168.4(4) . . . . ?
C10_1 C9_1 C11_1 O2_1 -46.3(5) . . . . ?
O3_1 C9_1 C11_1 O1_1 -99.4(3) . . . . ?
C8_1 C9_1 C11_1 O1_1 14.5(3) . . . . ?
C10_1 C9_1 C11_1 O1_1 136.5(3) . . . . ?
C11_1 O1_1 C12_1 C8_1 -13.0(4) . . . . ?
C7_1 C8_1 C12_1 O1_1 -151.3(3) . . . . ?
C9_1 C8_1 C12_1 O1_1 22.1(4) . . . . ?
O5_2 C1_2 C2_2 C3_2 176.2(2) . . . . ?
C10_2 C1_2 C2_2 C3_2 -59.5(3) . . . . ?
C1_2 C2_2 C3_2 C4_2 62.2(3) . . . . ?
C2_2 C3_2 C4_2 C15_2 -173.1(3) . . . . ?
C2_2 C3_2 C4_2 C14_2 70.7(3) . . . . ?
C2_2 C3_2 C4_2 C5_2 -56.1(3) . . . . ?
C15_2 C4_2 C5_2 C6_2 -58.2(3) . . . . ?
C3_2 C4_2 C5_2 C6_2 -174.3(2) . . . . ?
C14_2 C4_2 C5_2 C6_2 64.1(3) . . . . ?
C15_2 C4_2 C5_2 C10_2 166.6(3) . . . . ?
C3_2 C4_2 C5_2 C10_2 50.5(3) . . . . ?
C14_2 C4_2 C5_2 C10_2 -71.1(3) . . . . ?
C4_2 C5_2 C6_2 O4_2 -57.0(3) . . . . ?
C10_2 C5_2 C6_2 O4_2 79.9(3) . . . . ?
C4_2 C5_2 C6_2 C7_2 -178.7(2) . . . . ?
C10_2 C5_2 C6_2 C7_2 -41.9(3) . . . . ?
O4_2 C6_2 C7_2 C8_2 -114.6(3) . . . . ?
C5_2 C6_2 C7_2 C8_2 9.8(4) . . . . ?
C6_2 C7_2 C8_2 C12_2 172.1(4) . . . . ?
C6_2 C7_2 C8_2 C9_2 1.4(5) . . . . ?
C7_2 C8_2 C9_2 O3_2 -110.8(3) . . . . ?
C12_2 C8_2 C9_2 O3_2 76.9(3) . . . . ?
C7_2 C8_2 C9_2 C11_2 145.7(3) . . . . ?
C12_2 C8_2 C9_2 C11_2 -26.7(3) . . . . ?
C7_2 C8_2 C9_2 C10_2 19.4(4) . . . . ?
C12_2 C8_2 C9_2 C10_2 -152.9(3) . . . . ?
O5_2 C1_2 C10_2 C13_2 47.9(3) . . . . ?
C2_2 C1_2 C10_2 C13_2 -74.1(3) . . . . ?
O5_2 C1_2 C10_2 C9_2 -72.3(3) . . . . ?
C2_2 C1_2 C10_2 C9_2 165.7(2) . . . . ?
O5_2 C1_2 C10_2 C5_2 173.2(2) . . . . ?
C2_2 C1_2 C10_2 C5_2 51.3(3) . . . . ?
O3_2 C9_2 C10_2 C13_2 -156.3(2) . . . . ?
C8_2 C9_2 C10_2 C13_2 74.8(3) . . . . ?
C11_2 C9_2 C10_2 C13_2 -41.6(3) . . . . ?
O3_2 C9_2 C10_2 C1_2 -34.3(3) . . . . ?
C8_2 C9_2 C10_2 C1_2 -163.1(2) . . . . ?
C11_2 C9_2 C10_2 C1_2 80.4(3) . . . . ?
O3_2 C9_2 C10_2 C5_2 81.8(3) . . . . ?
C8_2 C9_2 C10_2 C5_2 -47.1(3) . . . . ?
C11_2 C9_2 C10_2 C5_2 -163.6(2) . . . . ?
C6_2 C5_2 C10_2 C13_2 -59.0(3) . . . . ?
C4_2 C5_2 C10_2 C13_2 76.3(3) . . . . ?
C6_2 C5_2 C10_2 C1_2 176.6(2) . . . . ?
C4_2 C5_2 C10_2 C1_2 -48.1(3) . . . . ?
C6_2 C5_2 C10_2 C9_2 59.9(3) . . . . ?
C4_2 C5_2 C10_2 C9_2 -164.8(2) . . . . ?
C12_2 O1_2 C11_2 O2_2 -175.2(3) . . . . ?
C12_2 O1_2 C11_2 C9_2 1.0(4) . . . . ?
O3_2 C9_2 C11_2 O2_2 78.1(4) . . . . ?
C8_2 C9_2 C11_2 O2_2 -168.0(3) . . . . ?
C10_2 C9_2 C11_2 O2_2 -44.8(4) . . . . ?
O3_2 C9_2 C11_2 O1_2 -97.7(3) . . . . ?
C8_2 C9_2 C11_2 O1_2 16.1(3) . . . . ?
C10_2 C9_2 C11_2 O1_2 139.3(3) . . . . ?
C11_2 O1_2 C12_2 C8_2 -18.0(4) . . . . ?
C7_2 C8_2 C12_2 O1_2 -144.0(4) . . . . ?
C9_2 C8_2 C12_2 O1_2 28.1(4) . . . . ?
O5_3 C1_3 C2_3 C3_3 175.4(3) . . . . ?
C10_3 C1_3 C2_3 C3_3 -58.7(4) . . . . ?
C1_3 C2_3 C3_3 C4_3 62.3(4) . . . . ?
C2_3 C3_3 C4_3 C14_3 70.3(4) . . . . ?
C2_3 C3_3 C4_3 C15_3 -172.9(3) . . . . ?
C2_3 C3_3 C4_3 C5_3 -56.9(4) . . . . ?
C14_3 C4_3 C5_3 C6_3 64.7(4) . . . . ?
C3_3 C4_3 C5_3 C6_3 -173.4(3) . . . . ?
C15_3 C4_3 C5_3 C6_3 -58.3(4) . . . . ?
C14_3 C4_3 C5_3 C10_3 -70.5(4) . . . . ?
C3_3 C4_3 C5_3 C10_3 51.4(4) . . . . ?
C15_3 C4_3 C5_3 C10_3 166.5(3) . . . . ?
C10_3 C5_3 C6_3 O4_3 82.4(3) . . . . ?
C4_3 C5_3 C6_3 O4_3 -54.6(3) . . . . ?
C10_3 C5_3 C6_3 C7_3 -39.8(3) . . . . ?
C4_3 C5_3 C6_3 C7_3 -176.9(3) . . . . ?
O4_3 C6_3 C7_3 C8_3 -115.4(3) . . . . ?
C5_3 C6_3 C7_3 C8_3 8.8(4) . . . . ?
C6_3 C7_3 C8_3 C12_3 171.1(3) . . . . ?
C6_3 C7_3 C8_3 C9_3 -1.8(5) . . . . ?
C7_3 C8_3 C9_3 O3_3 -104.2(4) . . . . ?
C12_3 C8_3 C9_3 O3_3 81.6(3) . . . . ?
C7_3 C8_3 C9_3 C11_3 150.6(3) . . . . ?
C12_3 C8_3 C9_3 C11_3 -23.7(3) . . . . ?
C7_3 C8_3 C9_3 C10_3 25.2(4) . . . . ?
C12_3 C8_3 C9_3 C10_3 -149.0(3) . . . . ?
O5_3 C1_3 C10_3 C13_3 47.3(3) . . . . ?
C2_3 C1_3 C10_3 C13_3 -75.4(4) . . . . ?
O5_3 C1_3 C10_3 C9_3 -73.1(3) . . . . ?
C2_3 C1_3 C10_3 C9_3 164.1(3) . . . . ?
O5_3 C1_3 C10_3 C5_3 173.1(2) . . . . ?
C2_3 C1_3 C10_3 C5_3 50.3(3) . . . . ?
O3_3 C9_3 C10_3 C13_3 -161.2(2) . . . . ?
C8_3 C9_3 C10_3 C13_3 71.0(3) . . . . ?
C11_3 C9_3 C10_3 C13_3 -44.6(4) . . . . ?
O3_3 C9_3 C10_3 C1_3 -39.3(3) . . . . ?
C8_3 C9_3 C10_3 C1_3 -167.1(2) . . . . ?
C11_3 C9_3 C10_3 C1_3 77.3(3) . . . . ?
O3_3 C9_3 C10_3 C5_3 76.3(3) . . . . ?
C8_3 C9_3 C10_3 C5_3 -51.5(3) . . . . ?
C11_3 C9_3 C10_3 C5_3 -167.1(3) . . . . ?
C6_3 C5_3 C10_3 C13_3 -59.2(3) . . . . ?
C4_3 C5_3 C10_3 C13_3 76.3(3) . . . . ?
C6_3 C5_3 C10_3 C1_3 176.4(2) . . . . ?
C4_3 C5_3 C10_3 C1_3 -48.1(3) . . . . ?
C6_3 C5_3 C10_3 C9_3 60.4(3) . . . . ?
C4_3 C5_3 C10_3 C9_3 -164.1(2) . . . . ?
C12_3 O1_3 C11_3 O2_3 -176.1(4) . . . . ?
C12_3 O1_3 C11_3 C9_3 0.4(4) . . . . ?
O3_3 C9_3 C11_3 O2_3 76.7(5) . . . . ?
C8_3 C9_3 C11_3 O2_3 -169.3(4) . . . . ?
C10_3 C9_3 C11_3 O2_3 -47.4(5) . . . . ?
O3_3 C9_3 C11_3 O1_3 -99.3(3) . . . . ?
C8_3 C9_3 C11_3 O1_3 14.7(4) . . . . ?
C10_3 C9_3 C11_3 O1_3 136.5(3) . . . . ?
C11_3 O1_3 C12_3 C8_3 -15.5(4) . . . . ?
C7_3 C8_3 C12_3 O1_3 -149.1(4) . . . . ?
C9_3 C8_3 C12_3 O1_3 24.8(4) . . . . ?
O5_4 C1_4 C2_4 C3_4 179.2(2) . . . . ?
C10_4 C1_4 C2_4 C3_4 -57.2(3) . . . . ?
C1_4 C2_4 C3_4 C4_4 62.1(3) . . . . ?
C2_4 C3_4 C4_4 C14_4 67.8(3) . . . . ?
C2_4 C3_4 C4_4 C15_4 -175.6(2) . . . . ?
C2_4 C3_4 C4_4 C5_4 -58.5(3) . . . . ?
C3_4 C4_4 C5_4 C6_4 -171.1(2) . . . . ?
C14_4 C4_4 C5_4 C6_4 67.6(3) . . . . ?
C15_4 C4_4 C5_4 C6_4 -54.3(3) . . . . ?
C3_4 C4_4 C5_4 C10_4 53.2(3) . . . . ?
C14_4 C4_4 C5_4 C10_4 -68.1(3) . . . . ?
C15_4 C4_4 C5_4 C10_4 169.9(2) . . . . ?
C4_4 C5_4 C6_4 O4_4 -52.4(3) . . . . ?
C10_4 C5_4 C6_4 O4_4 84.4(3) . . . . ?
C4_4 C5_4 C6_4 C7_4 -174.6(2) . . . . ?
C10_4 C5_4 C6_4 C7_4 -37.8(3) . . . . ?
O4_4 C6_4 C7_4 C8_4 -119.5(3) . . . . ?
C5_4 C6_4 C7_4 C8_4 5.1(4) . . . . ?
C6_4 C7_4 C8_4 C12_4 173.7(3) . . . . ?
C6_4 C7_4 C8_4 C9_4 2.1(5) . . . . ?
C7_4 C8_4 C9_4 O3_4 -107.1(3) . . . . ?
C12_4 C8_4 C9_4 O3_4 79.7(3) . . . . ?
C7_4 C8_4 C9_4 C11_4 148.9(3) . . . . ?
C12_4 C8_4 C9_4 C11_4 -24.3(3) . . . . ?
C7_4 C8_4 C9_4 C10_4 23.0(4) . . . . ?
C12_4 C8_4 C9_4 C10_4 -150.1(3) . . . . ?
O5_4 C1_4 C10_4 C13_4 44.3(3) . . . . ?
C2_4 C1_4 C10_4 C13_4 -76.9(3) . . . . ?
O5_4 C1_4 C10_4 C9_4 -75.8(3) . . . . ?
C2_4 C1_4 C10_4 C9_4 163.1(2) . . . . ?
O5_4 C1_4 C10_4 C5_4 170.3(2) . . . . ?
C2_4 C1_4 C10_4 C5_4 49.2(3) . . . . ?
O3_4 C9_4 C10_4 C13_4 -159.9(2) . . . . ?
C8_4 C9_4 C10_4 C13_4 71.2(3) . . . . ?
C11_4 C9_4 C10_4 C13_4 -44.9(3) . . . . ?
O3_4 C9_4 C10_4 C1_4 -37.9(3) . . . . ?
C8_4 C9_4 C10_4 C1_4 -166.7(2) . . . . ?
C11_4 C9_4 C10_4 C1_4 77.2(3) . . . . ?
O3_4 C9_4 C10_4 C5_4 78.3(3) . . . . ?
C8_4 C9_4 C10_4 C5_4 -50.5(3) . . . . ?
C11_4 C9_4 C10_4 C5_4 -166.6(2) . . . . ?
C6_4 C5_4 C10_4 C13_4 -58.8(3) . . . . ?
C4_4 C5_4 C10_4 C13_4 76.8(3) . . . . ?
C6_4 C5_4 C10_4 C1_4 176.2(2) . . . . ?
C4_4 C5_4 C10_4 C1_4 -48.2(3) . . . . ?
C6_4 C5_4 C10_4 C9_4 59.7(3) . . . . ?
C4_4 C5_4 C10_4 C9_4 -164.7(2) . . . . ?
C12_4 O1_4 C11_4 O2_4 -176.1(3) . . . . ?
C12_4 O1_4 C11_4 C9_4 -0.4(4) . . . . ?
O3_4 C9_4 C11_4 O2_4 76.7(3) . . . . ?
C8_4 C9_4 C11_4 O2_4 -169.0(3) . . . . ?
C10_4 C9_4 C11_4 O2_4 -46.6(4) . . . . ?
O3_4 C9_4 C11_4 O1_4 -98.6(3) . . . . ?
C8_4 C9_4 C11_4 O1_4 15.7(3) . . . . ?
C10_4 C9_4 C11_4 O1_4 138.1(3) . . . . ?
C11_4 O1_4 C12_4 C8_4 -15.3(4) . . . . ?
C7_4 C8_4 C12_4 O1_4 -147.8(3) . . . . ?
C9_4 C8_4 C12_4 O1_4 25.0(3) . . . . ?
 
loop_
 _geom_hbond_atom_site_label_D 
 _geom_hbond_atom_site_label_H 
 _geom_hbond_atom_site_label_A 
 _geom_hbond_distance_DH 
 _geom_hbond_distance_HA 
 _geom_hbond_distance_DA 
 _geom_hbond_angle_DHA 
 _geom_hbond_site_symmetry_A 
 _geom_hbond_publ_flag
O3_1 H3O_1 O4_2  0.81(4) 2.14(4) 2.832(3) 143(4) 2_645 yes
O4_1 H4O_1 O5_2  0.90(5) 1.92(5) 2.799(3) 168(5) . yes
O5_1 H5OO_1 O2_1  0.95(6) 1.78(6) 2.678(4) 156(6) . yes
C12_1 H12A_1 O1_3  0.99 2.59 3.502(4) 152.4 1_554 yes
O3_2 H3O_2 O5_2  0.78(7) 2.01(7) 2.729(3) 153(7) 2_645 yes
O4_2 H4O_2 O5_1  0.88(5) 1.84(5) 2.711(3) 170(4) 1_655 yes
O5_2 H5O_2 O2_2  0.88(4) 1.86(4) 2.693(3) 159(4) . yes
C12_2 H12A_2 O1_4  0.99 2.47 3.439(4) 166.9 1_554 yes
O3_3 H3O_3 O4_4  0.79(5) 2.12(5) 2.763(3) 138(4) 2_656 yes
O4_3 H4O_3 O5_4  0.87(5) 1.97(5) 2.802(3) 161(5) . yes
O5_3 H5O_3 O2_3  0.84(6) 1.89(6) 2.687(4) 158(6) . yes
C12_3 H12A_3 O1_2  0.99 2.43 3.218(4) 136.2 1_556 yes
O3_4 H3O_4 O5_4  0.92(2) 1.90(3) 2.757(3) 155(4) 2_656 yes
O4_4 H4O_4 O5_3  0.79(4) 1.90(4) 2.685(3) 176(4) 1_655 yes
O5_4 H5O_4 O2_4  0.97(5) 1.71(5) 2.674(3) 170(5) . yes
C2_4 H2B_4 O3_4  0.99 2.59 3.288(4) 127.7 2_646 yes
C12_4 H12A_4 O2_1  0.99 2.56 3.349(4) 136.7 1_656 yes
 
_refine_diff_density_max    0.203
_refine_diff_density_min   -0.260
_refine_diff_density_rms    0.050

_shelx_res_file
;
TITL pjr17pt3.res in P2(1)
    pjr17pt3.res
    created by SHELXL-2018/3 at 14:33:58 on 15-Jul-2019
REM SHELXT solution in P2(1)
REM R1 0.137,  Rweak 0.048,  Alpha 0.007,  Orientation as input
REM Flack x =  0.113 ( 0.030 ) from Parsons' quotients
REM Formula found by SHELXT:  C60 O20
CELL  1.54178  15.7957  10.3007  19.6228   90.000  113.631   90.000
ZERR    8.000   0.0002   0.0001   0.0002    0.000    0.001    0.000
LATT -1
SYMM -X, 1/2+Y, -Z
SFAC C H O
UNIT 120 176 40
L.S. 10
DFIX 0.9 O3_4 H3O_4
TEMP -123.2
LIST 4
ACTA
BOND $H
CONF
HTAB
EQIV $1 -x+1, y-1/2, -z
HTAB_2 O3_1 O4_$1
HTAB O4_1 O5_2
HTAB O5_1 O2_1
EQIV $2 x, y, z-1
HTAB_3 C12_1 O1_$2
HTAB_2 O3_2 O5_$1
EQIV $3 x+1, y, z
HTAB_1 O4_2 O5_$3
HTAB O5_2 O2_2
HTAB_4 C12_2 O1_$2
EQIV $4 -x+1, y+1/2, -z+1
HTAB_4 O3_3 O4_$4
HTAB O4_3 O5_4
HTAB O5_3 O2_3
EQIV $5 x, y, z+1
HTAB_2 C12_3 O1_$5
HTAB_4 O3_4 O5_$4
HTAB_3 O4_4 O5_$3
HTAB O5_4 O2_4
EQIV $6 -x+1, y-1/2, -z+1
HTAB_4 C2_4 O3_$6
EQIV $7 x+1, y, z+1
HTAB_1 C12_4 O2_$7
FMAP 2
PLAN 20
WGHT    0.040000    1.000000
FVAR       0.31427
RESI 1
O1    3    0.016142    0.426835   -0.212977    11.00000    0.04324    0.06161 =
         0.02609    0.01055    0.00728    0.00913
O2    3   -0.082000    0.417153   -0.158338    11.00000    0.02293    0.06493 =
         0.03836    0.00204    0.00200    0.01132
O3    3    0.069216    0.229277   -0.087653    11.00000    0.02152    0.02317 =
         0.03419   -0.00376    0.00970   -0.00112
H3O   2    0.118380    0.192203   -0.072300    11.00000    0.02599
O4    3    0.296601    0.577919    0.036197    11.00000    0.02861    0.02558 =
         0.05447   -0.01358    0.02563   -0.00967
H4O   2    0.350339    0.596287    0.033101    11.00000    0.06190
O5    3   -0.059964    0.409130   -0.015776    11.00000    0.01851    0.05839 =
         0.04345   -0.00972    0.01595    0.00030
H5OO  2   -0.076526    0.390611   -0.066807    11.00000    0.08091
C1    1    0.033620    0.367837    0.022421    11.00000    0.02030    0.03005 =
         0.03615   -0.00206    0.01721   -0.00128
AFIX  13
H1    2    0.035340    0.271807    0.015604    11.00000   -1.20000
AFIX   0
C2    1    0.060385    0.393169    0.104130    11.00000    0.03196    0.04503 =
         0.03621   -0.00249    0.02362   -0.00360
AFIX  23
H2A   2    0.015927    0.349606    0.120566    11.00000   -1.20000
H2B   2    0.057965    0.487597    0.112575    11.00000   -1.20000
AFIX   0
C3    1    0.157076    0.342940    0.149279    11.00000    0.03930    0.04638 =
         0.02682    0.00438    0.01772    0.00197
AFIX  23
H3A   2    0.158858    0.248381    0.140921    11.00000   -1.20000
H3B   2    0.172103    0.356768    0.202809    11.00000   -1.20000
AFIX   0
C4    1    0.230275    0.410415    0.128766    11.00000    0.02499    0.03835 =
         0.02140   -0.00332    0.00828   -0.00014
C5    1    0.201627    0.393891    0.043154    11.00000    0.01720    0.01901 =
         0.02256   -0.00235    0.00943    0.00047
AFIX  13
H5    2    0.203501    0.297780    0.036708    11.00000   -1.20000
AFIX   0
C6    1    0.273450    0.445280    0.015478    11.00000    0.01729    0.02093 =
         0.03399   -0.00528    0.01333   -0.00092
AFIX  13
H6    2    0.330893    0.392186    0.039083    11.00000   -1.20000
AFIX   0
C7    1    0.242273    0.435887   -0.067264    11.00000    0.02813    0.02468 =
         0.03467   -0.00176    0.02152   -0.00246
AFIX  43
H7    2    0.285451    0.454742   -0.088430    11.00000   -1.20000
AFIX   0
C8    1    0.157407    0.402545   -0.111962    11.00000    0.03155    0.02560 =
         0.02722    0.00349    0.01697    0.00189
C9    1    0.083233    0.367134   -0.085497    11.00000    0.01814    0.02108 =
         0.02730    0.00143    0.00883    0.00069
C10   1    0.099791    0.430978   -0.009028    11.00000    0.01678    0.02045 =
         0.02575   -0.00019    0.01085   -0.00005
C11   1   -0.003562    0.407378   -0.153693    11.00000    0.02863    0.03351 =
         0.02988    0.00028    0.00555    0.00447
C12   1    0.113627    0.406926   -0.195403    11.00000    0.04348    0.05041 =
         0.03095    0.00559    0.01827    0.00093
AFIX  23
H12A  2    0.139087    0.479305   -0.214560    11.00000   -1.20000
H12B  2    0.123736    0.324439   -0.216938    11.00000   -1.20000
AFIX   0
C13   1    0.083607    0.577657   -0.019917    11.00000    0.02341    0.01833 =
         0.04432    0.00076    0.01498    0.00477
AFIX 137
H13A  2    0.022101    0.593760   -0.058876    11.00000   -1.50000
H13B  2    0.130589    0.615878   -0.034611    11.00000   -1.50000
H13C  2    0.087786    0.617102    0.026774    11.00000   -1.50000
AFIX   0
C14   1    0.242413    0.550294    0.158969    11.00000    0.03840    0.04711 =
         0.02923   -0.01481    0.01196   -0.00391
AFIX 137
H14A  2    0.257416    0.548424    0.212501    11.00000   -1.50000
H14B  2    0.184904    0.598771    0.133488    11.00000   -1.50000
H14C  2    0.292640    0.592677    0.150132    11.00000   -1.50000
AFIX   0
C15   1    0.322574    0.339339    0.169695    11.00000    0.03318    0.05449 =
         0.02735    0.00176    0.00531    0.00802
AFIX 137
H15A  2    0.336732    0.336756    0.223083    11.00000   -1.50000
H15B  2    0.371936    0.385458    0.161479    11.00000   -1.50000
H15C  2    0.317835    0.250536    0.150589    11.00000   -1.50000
AFIX   0
RESI 2
O1    3    0.499069    0.511626   -0.197614    11.00000    0.03833    0.06965 =
         0.02025    0.00586    0.00777    0.00422
O2    3    0.428311    0.607477   -0.133840    11.00000    0.03566    0.03775 =
         0.03099    0.00636    0.00382    0.01120
O3    3    0.488023    0.346034   -0.075563    11.00000    0.01984    0.02495 =
         0.03209   -0.00132    0.00695   -0.00481
H3O   2    0.517543    0.291986   -0.048194    11.00000    0.09309
O4    3    0.817094    0.507515    0.035068    11.00000    0.01887    0.03269 =
         0.04107   -0.01202    0.01567   -0.00596
H4O   2    0.859766    0.484444    0.019625    11.00000    0.04170
O5    3    0.457954    0.608446    0.011228    11.00000    0.01714    0.02996 =
         0.03190   -0.00311    0.01264    0.00150
H5O   2    0.436186    0.597313   -0.037088    11.00000    0.03644
C1    1    0.530145    0.513122    0.044775    11.00000    0.01902    0.02332 =
         0.02404   -0.00064    0.01128   -0.00259
AFIX  13
H1    2    0.500334    0.425687    0.037824    11.00000   -1.20000
AFIX   0
C2    1    0.574450    0.540940    0.127407    11.00000    0.03028    0.03926 =
         0.02424   -0.00041    0.01800   -0.00118
AFIX  23
H2A   2    0.526653    0.541047    0.148080    11.00000   -1.20000
H2B   2    0.603957    0.627635    0.136054    11.00000   -1.20000
AFIX   0
C3    1    0.646521    0.437818    0.166069    11.00000    0.03530    0.03858 =
         0.02150    0.00537    0.01367   -0.00197
AFIX  23
H3A   2    0.616312    0.351591    0.156777    11.00000   -1.20000
H3B   2    0.672360    0.453583    0.220382    11.00000   -1.20000
AFIX   0
C4    1    0.725867    0.436205    0.139533    11.00000    0.02552    0.03086 =
         0.02058    0.00279    0.00655   -0.00149
C5    1    0.681370    0.417642    0.053022    11.00000    0.01697    0.01940 =
         0.01958    0.00095    0.00553   -0.00105
AFIX  13
H5    2    0.651202    0.330498    0.046363    11.00000   -1.20000
AFIX   0
C6    1    0.753126    0.400442    0.018417    11.00000    0.01543    0.02521 =
         0.02790   -0.00550    0.00656   -0.00084
AFIX  13
H6    2    0.789300    0.319729    0.039587    11.00000   -1.20000
AFIX   0
C7    1    0.708485    0.385937   -0.064425    11.00000    0.02490    0.03555 =
         0.03052   -0.01085    0.01585   -0.00344
AFIX  43
H7    2    0.745780    0.361263   -0.090069    11.00000   -1.20000
AFIX   0
C8    1    0.619802    0.405950   -0.103112    11.00000    0.02514    0.03356 =
         0.02078   -0.00933    0.01044   -0.00269
C9    1    0.552183    0.448073   -0.071335    11.00000    0.01695    0.02177 =
         0.01877   -0.00145    0.00584   -0.00302
C10   1    0.599430    0.511033    0.007060    11.00000    0.01645    0.01769 =
         0.01635   -0.00161    0.00788   -0.00276
C11   1    0.487312    0.533699   -0.135009    11.00000    0.02498    0.03425 =
         0.02253    0.00296    0.00520   -0.00319
C12   1    0.569801    0.410050   -0.185425    11.00000    0.03725    0.07677 =
         0.02145   -0.01280    0.01161   -0.00019
AFIX  23
H12A  2    0.612035    0.433622   -0.209509    11.00000   -1.20000
H12B  2    0.540769    0.325255   -0.205071    11.00000   -1.20000
AFIX   0
C13   1    0.631390    0.648423   -0.001885    11.00000    0.02033    0.01919 =
         0.02578   -0.00029    0.01092   -0.00326
AFIX 137
H13A  2    0.578111    0.699626   -0.034174    11.00000   -1.50000
H13B  2    0.676793    0.643202   -0.024188    11.00000   -1.50000
H13C  2    0.659656    0.690095    0.046999    11.00000   -1.50000
AFIX   0
C14   1    0.784732    0.559214    0.169318    11.00000    0.03213    0.04450 =
         0.01953   -0.00537    0.00459   -0.01169
AFIX 137
H14A  2    0.801055    0.567001    0.222882    11.00000   -1.50000
H14B  2    0.749321    0.635729    0.143787    11.00000   -1.50000
H14C  2    0.841245    0.553118    0.160222    11.00000   -1.50000
AFIX   0
C15   1    0.786638    0.318528    0.175127    11.00000    0.03494    0.04427 =
         0.03394    0.01232    0.00503    0.00664
AFIX 137
H15A  2    0.841339    0.319743    0.163342    11.00000   -1.50000
H15B  2    0.751518    0.238681    0.155637    11.00000   -1.50000
H15C  2    0.805979    0.321790    0.229199    11.00000   -1.50000
AFIX   0
RESI 3
O1    3    0.215437    0.573180    0.701076    11.00000    0.05013    0.06701 =
         0.02820    0.00814    0.01610   -0.00813
O2    3    0.063182    0.584361    0.644440    11.00000    0.04902    0.06769 =
         0.04601    0.00076    0.03322   -0.01350
O3    3    0.147746    0.769902    0.574880    11.00000    0.02827    0.02570 =
         0.03583   -0.00443    0.01770   -0.00399
H3O   2    0.183527    0.799755    0.560162    11.00000    0.03601
O4    3    0.255099    0.412714    0.457532    11.00000    0.02298    0.02592 =
         0.05981   -0.01343    0.01852   -0.00152
H4O   2    0.310943    0.384484    0.470036    11.00000    0.04791
O5    3   -0.053394    0.597083    0.500452    11.00000    0.02197    0.05394 =
         0.05322   -0.01515    0.02275   -0.00979
H5O   2   -0.025774    0.609795    0.546574    11.00000    0.07073
C1    1    0.004955    0.632912    0.463372    11.00000    0.01579    0.03433 =
         0.04038   -0.00793    0.01376   -0.00195
AFIX  13
H1    2    0.015043    0.728812    0.469355    11.00000   -1.20000
AFIX   0
C2    1   -0.048579    0.606054    0.381086    11.00000    0.01863    0.04996 =
         0.04338   -0.00623    0.00432    0.00215
AFIX  23
H2A   2   -0.060700    0.511787    0.373075    11.00000   -1.20000
H2B   2   -0.108749    0.651699    0.363161    11.00000   -1.20000
AFIX   0
C3    1    0.006541    0.652248    0.337952    11.00000    0.03296    0.05452 =
         0.02592   -0.00043    0.00027    0.00589
AFIX  23
H3A   2    0.018716    0.746388    0.346640    11.00000   -1.20000
H3B   2   -0.030546    0.639333    0.284136    11.00000   -1.20000
AFIX   0
C4    1    0.099050    0.580147    0.360260    11.00000    0.02797    0.04455 =
         0.02303   -0.00526    0.00885    0.00053
C5    1    0.153353    0.599800    0.446241    11.00000    0.01940    0.02101 =
         0.02460   -0.00247    0.01020   -0.00020
AFIX  13
H5    2    0.162167    0.695970    0.451582    11.00000   -1.20000
AFIX   0
C6    1    0.252769    0.546750    0.476523    11.00000    0.01658    0.02040 =
         0.03599   -0.00287    0.01311   -0.00202
AFIX  13
H6    2    0.288077    0.597546    0.453159    11.00000   -1.20000
AFIX   0
C7    1    0.302107    0.559641    0.559362    11.00000    0.01497    0.02699 =
         0.03714    0.00004    0.00611    0.00059
AFIX  43
H7    2    0.366335    0.540862    0.581856    11.00000   -1.20000
AFIX   0
C8    1    0.259872    0.596051    0.602319    11.00000    0.02280    0.02902 =
         0.02620    0.00317    0.00454   -0.00230
C9    1    0.159318    0.632194    0.573714    11.00000    0.02099    0.02745 =
         0.02687    0.00057    0.01234   -0.00196
C10   1    0.101165    0.567047    0.497087    11.00000    0.01845    0.02130 =
         0.02771   -0.00224    0.01145   -0.00237
C11   1    0.137224    0.592584    0.640387    11.00000    0.04350    0.03818 =
         0.03219    0.00084    0.02203   -0.00726
C12   1    0.296712    0.596237    0.685602    11.00000    0.03767    0.05636 =
         0.02879    0.00391    0.00610   -0.00065
AFIX  23
H12A  2    0.343034    0.526569    0.706945    11.00000   -1.20000
H12B  2    0.325422    0.680811    0.706094    11.00000   -1.20000
AFIX   0
C13   1    0.093104    0.421448    0.508705    11.00000    0.03095    0.02145 =
         0.05199   -0.00017    0.02168   -0.00526
AFIX 137
H13A  2    0.077923    0.407818    0.551949    11.00000   -1.50000
H13B  2    0.152000    0.378945    0.517224    11.00000   -1.50000
H13C  2    0.044227    0.384319    0.464385    11.00000   -1.50000
AFIX   0
C14   1    0.079191    0.440792    0.332026    11.00000    0.04615    0.05852 =
         0.03709   -0.02275    0.00742   -0.00310
AFIX 137
H14A  2    0.041921    0.441277    0.278303    11.00000   -1.50000
H14B  2    0.045280    0.396011    0.357364    11.00000   -1.50000
H14C  2    0.137612    0.395553    0.342272    11.00000   -1.50000
AFIX   0
C15   1    0.153090    0.648119    0.319997    11.00000    0.04867    0.07757 =
         0.02704    0.00445    0.01741    0.00154
AFIX 137
H15A  2    0.208945    0.598156    0.327550    11.00000   -1.50000
H15B  2    0.170475    0.735760    0.340210    11.00000   -1.50000
H15C  2    0.114151    0.653585    0.266673    11.00000   -1.50000
AFIX   0
RESI 4
O1    3    0.688133    0.474426    0.704607    11.00000    0.04039    0.04394 =
         0.01948    0.00309    0.00739   -0.00391
O2    3    0.548721    0.395652    0.638558    11.00000    0.04193    0.03173 =
         0.02708    0.00285    0.01822   -0.00666
O3    3    0.567872    0.652131    0.582434    11.00000    0.03167    0.01945 =
         0.02701    0.00022    0.01723    0.00540
H3O   2    0.565955    0.712582    0.547390    11.00000   -1.50000
O4    3    0.781943    0.484431    0.469227    11.00000    0.02039    0.03141 =
         0.04768   -0.01020    0.02096   -0.00322
H4O   2    0.830242    0.516671    0.476447    11.00000    0.02532
O5    3    0.444271    0.382281    0.492649    11.00000    0.01861    0.02640 =
         0.02600   -0.00147    0.01247   -0.00350
H5O   2    0.477550    0.394170    0.545767    11.00000    0.05925
C1    1    0.483895    0.481424    0.462071    11.00000    0.01441    0.02021 =
         0.02157    0.00110    0.00890    0.00135
AFIX  13
H1    2    0.461979    0.567831    0.471688    11.00000   -1.20000
AFIX   0
C2    1    0.444821    0.460248    0.378876    11.00000    0.01762    0.02960 =
         0.02159   -0.00047    0.00379    0.00024
AFIX  23
H2A   2    0.376549    0.465620    0.358419    11.00000   -1.20000
H2B   2    0.462011    0.372675    0.367949    11.00000   -1.20000
AFIX   0
C3    1    0.482453    0.562940    0.342197    11.00000    0.02681    0.02976 =
         0.01865    0.00348    0.00592    0.00549
AFIX  23
H3A   2    0.465415    0.650262    0.353621    11.00000   -1.20000
H3B   2    0.453745    0.551215    0.287555    11.00000   -1.20000
AFIX   0
C4    1    0.588166    0.554309    0.369319    11.00000    0.02732    0.02560 =
         0.01868    0.00181    0.01181    0.00319
C5    1    0.629705    0.572200    0.455660    11.00000    0.01803    0.01916 =
         0.02022    0.00117    0.01037    0.00154
AFIX  13
H5    2    0.607042    0.659917    0.462401    11.00000   -1.20000
AFIX   0
C6    1    0.736094    0.587292    0.490744    11.00000    0.02108    0.02135 =
         0.02717   -0.00394    0.01299   -0.00424
AFIX  13
H6    2    0.751754    0.671100    0.472814    11.00000   -1.20000
AFIX   0
C7    1    0.774871    0.591687    0.574420    11.00000    0.01711    0.02883 =
         0.03119   -0.00284    0.00597   -0.00364
AFIX  43
H7    2    0.839048    0.607948    0.600693    11.00000   -1.20000
AFIX   0
C8    1    0.724401    0.574183    0.612651    11.00000    0.02097    0.02437 =
         0.02083   -0.00303    0.00387   -0.00188
C9    1    0.622608    0.543225    0.579061    11.00000    0.02060    0.01779 =
         0.01831   -0.00019    0.00804   -0.00012
C10   1    0.591140    0.480129    0.500220    11.00000    0.01474    0.01572 =
         0.01769   -0.00031    0.00748    0.00059
C11   1    0.614350    0.460613    0.641292    11.00000    0.03288    0.02460 =
         0.02163    0.00106    0.01393    0.00387
C12   1    0.755038    0.563562    0.695354    11.00000    0.03189    0.05215 =
         0.02407   -0.00312    0.00378   -0.00849
AFIX  23
H12A  2    0.818492    0.528094    0.718807    11.00000   -1.20000
H12B  2    0.753410    0.649323    0.717571    11.00000   -1.20000
AFIX   0
C13   1    0.629913    0.341880    0.509245    11.00000    0.01978    0.01920 =
         0.02309   -0.00035    0.01069    0.00131
AFIX 137
H13A  2    0.620903    0.298745    0.550353    11.00000   -1.50000
H13B  2    0.696048    0.345338    0.519992    11.00000   -1.50000
H13C  2    0.597590    0.293130    0.463163    11.00000   -1.50000
AFIX   0
C14   1    0.612075    0.426763    0.340237    11.00000    0.03735    0.03164 =
         0.02406   -0.00256    0.01651    0.00370
AFIX 137
H14A  2    0.596701    0.353071    0.364759    11.00000   -1.50000
H14B  2    0.678260    0.425149    0.351052    11.00000   -1.50000
H14C  2    0.576494    0.420829    0.286378    11.00000   -1.50000
AFIX   0
C15   1    0.620715    0.667358    0.334418    11.00000    0.04356    0.03430 =
         0.02791    0.00632    0.02114    0.00087
AFIX 137
H15A  2    0.587445    0.664833    0.280204    11.00000   -1.50000
H15B  2    0.687215    0.659233    0.347453    11.00000   -1.50000
H15C  2    0.608198    0.749948    0.353388    11.00000   -1.50000
AFIX   0
HKLF 4


REM  pjr17pt3.res in P2(1)
REM wR2 = 0.1114, GooF = S = 1.303, Restrained GooF = 1.303 for all data
REM R1 = 0.0403 for 11783 Fo > 4sig(Fo) and 0.0409 for all 11984 data
REM 780 parameters refined using 2 restraints

END

WGHT      0.0455      1.5238

REM Instructions for potential hydrogen bonds
HTAB_2 O3_1 O4_$1
HTAB O4_1 O5_2
HTAB O5_1 O2_1
HTAB_3 C12_1 O1_$2
HTAB_2 O3_2 O5_$1
HTAB_1 O4_2 O5_$3
HTAB O5_2 O2_2
HTAB_4 C12_2 O1_$2
HTAB_4 O3_3 O4_$4
HTAB O4_3 O5_4
HTAB O5_3 O2_3
HTAB_2 C12_3 O1_$5
HTAB_4 O3_4 O5_$4
HTAB_3 O4_4 O5_$3
HTAB O5_4 O2_4
HTAB_4 C2_4 O3_$6
HTAB_1 C12_4 O2_$7

REM Highest difference peak  0.203,  deepest hole -0.260,  1-sigma level  0.050
Q1    1   0.5067  0.6407  0.2478  11.00000  0.05    0.20
Q2    1   0.9028  0.4752  0.2145  11.00000  0.05    0.20
Q3    1   0.1045  0.1149  0.1469  11.00000  0.05    0.19
Q4    1   0.9008  0.4173  0.1623  11.00000  0.05    0.19
Q5    1   0.9294  0.4418  0.6285  11.00000  0.05    0.18
Q6    1   0.7020  0.4182  0.0982  11.00000  0.05    0.17
Q7    1   0.3169  0.2869  0.2739  11.00000  0.05    0.17
Q8    1   0.4780  0.4625  0.4225  11.00000  0.05    0.17
Q9    1   0.5189  0.3566  0.1431  11.00000  0.05    0.17
Q10   1   0.5055  0.5778  0.2128  11.00000  0.05    0.17
Q11   1   0.0722  0.7542  0.5686  11.00000  0.05    0.16
Q12   1   0.2800  0.5569  0.5173  11.00000  0.05    0.16
Q13   1   0.7971  0.4379  0.3590  11.00000  0.05    0.16
Q14   1   0.6341  0.8227  0.3142  11.00000  0.05    0.16
Q15   1   0.5784  0.8393  0.2713  11.00000  0.05    0.16
Q16   1   0.9172  0.2352  0.2007  11.00000  0.05    0.16
Q17   1   0.0568  0.2641  0.0473  11.00000  0.05    0.16
Q18   1   0.5335  0.3570  0.2180  11.00000  0.05    0.16
Q19   1  -0.0611  0.3361  0.3417  11.00000  0.05    0.16
Q20   1   0.1293  0.5793  0.4016  11.00000  0.05    0.16
;
_shelx_res_checksum   85895

_shelx_hkl_file
;
   0   0   2 5690.93   82.19
   0   0  -2 5462.05   81.69
   0   0   2 5347.67   81.69
   0   0  -2 5607.84   81.89
   0   0   2 5812.12   82.09
   0   0  -2 5522.45   81.79
   0   0   3    0.10    0.30
   0   0  -3    0.60    0.30
   0   0  -3   -0.30    0.30
   0   0  -3   -0.20    0.20
   0   0   3    0.20    0.20
   0   0   3    0.10    0.30
   0   0   4   55.69    2.00
   0   0  -4   54.79    1.90
   0   0  -4   55.89    1.70
   0   0  -4   56.69    1.90
   0   0   4   53.59    1.70
   0   0   4   57.79    2.20
   0   0  -5    0.70    0.60
   0   0   5   -0.10    0.30
   0   0   5    0.90    0.60
   0   0  -5    0.30    0.40
   0   0  -6 3231.78   49.90
   0   0  -6 3356.16   50.69
   0   0   6 3488.35   50.39
   0   0   6 3387.36   51.49
   0   0   6 3236.88   49.70
   0   0   7    6.00    0.80
   0   0  -7    6.80    0.90
   0   0   7    7.50    0.80
   0   0   7    5.40    0.90
   0   0   8   14.10    1.30
   0   0   8   13.10    1.50
   0   0  -8   13.70    1.40
   0   0   8   15.40    1.10
   0   0   9    1.00    0.60
   0   0  -9    1.90    0.70
   0   0   9    1.00    0.50
   0   0   9    0.00    0.70
   0   0  10    2.00    0.80
   0   0 -10    2.70    0.80
   0   0  10    1.20    0.70
   0   0  11    2.40    0.70
   0   0 -11    3.50    0.90
   0   0  11    2.20    0.80
   0   0  12    7.30    1.30
   0   0 -12    6.70    1.20
   0   0  12    7.50    1.50
   0   0 -13    3.00    0.80
   0   0  13    2.10    0.80
   0   0  14  187.78    4.80
   0   0 -14  186.48    4.80
   0   0 -14  186.78    8.70
   0   0  14  199.28    5.00
   0   0  14  203.28    4.80
   0   0 -14  189.38    5.00
   0   0  14  204.48    5.10
   0   0 -14  201.68    5.40
   0   0  14  196.48    8.00
   0   0  14  203.08    5.10
   0   0 -15   27.90    1.60
   0   0 -15   32.90    1.90
   0   0 -15   34.40    2.00
   0   0  15   32.60    1.80
   0   0  15   32.30    1.70
   0   0 -15   30.50    3.50
   0   0  15   31.90    1.80
   0   0  15   31.70    1.80
   0   0  15   30.70    3.10
   0   0 -15   30.50    1.70
   0   0  15   31.40    1.70
   0   0 -15   33.40    1.80
   0   0  16    1.70    0.50
   0   0 -16    1.20    0.50
   0   0 -16    3.30    0.70
   0   0  16    2.60    0.60
   0   0  16    1.80    0.50
   0   0  16    1.90    0.50
   0   0  16    2.10    0.60
   0   0 -16    1.80    0.50
   0   0 -16    2.50    0.70
   0   0  17   -0.50    0.40
   0   0 -17    1.40    0.70
   0   0 -17    0.90    0.40
   0   0  17    0.50    0.50
   0   0  17    0.70    0.50
   0   0  17    0.90    0.60
   0   0  17    0.00    0.50
   0   0 -17    0.20    0.40
   0   0 -17    0.00    0.40
   0   0  18    6.10    0.80
   0   0  18    5.40    0.70
   0   0 -18    6.40    0.80
   0   0 -18    6.40    0.90
   0   0  18    6.10    0.80
   0   0 -18    6.70    1.00
   0   0  18    5.10    0.70
   0   0  19    0.40    0.40
   0   0 -19    0.20    0.40
   0   0  19   -0.10    0.40
   0   0 -19    0.00    0.30
   0   0 -19    0.80    0.50
   0   0  19    0.30    0.30
   0   0 -19    0.90    0.70
   0   0  19    0.60    0.50
   0   0  20    5.60    0.70
   0   0 -20    5.20    0.70
   0   0  20    5.00    0.60
   0   0 -20    5.20    0.60
   0   0 -20    4.60    0.60
   0   0 -20    5.80    0.80
   0   0  20    4.60    0.50
   0   0  20    4.80    0.60
   0   0 -21    4.80    0.50
   0   0 -21    4.70    0.60
   0   0  21    4.30    0.50
   0   0  21    4.70    0.60
   0   0 -21    3.70    0.60
   0   0 -21    5.30    0.60
   0   0  21    4.70    0.60
   0   0 -22    0.20    0.40
   0   0  22    0.40    0.30
   0   0 -22    0.10    0.30
   0   0  22    0.70    0.30
   0   0  22   -0.20    0.30
   0  -1   0   -0.10    0.20
   0   1   0   -0.10    0.10
   0   1   0    0.00    0.10
   0   1  -1   49.80    1.40
   0   1  -1   48.00    1.10
   0  -1   1   50.69    1.50
   0   1   1   54.39    1.50
   0  -1  -1   48.80    1.40
   0   1   1   47.50    1.30
   0  -1  -1   49.10    1.30
   0   1  -1   47.50    1.40
   0  -1  -1   51.49    1.40
   0  -1  -2  124.19    2.80
   0   1   2  120.19    2.60
   0   1  -2  123.79    2.70
   0   1   2  124.29    2.70
   0   1   2  115.69    2.70
   0  -1  -2  122.39    2.80
   0   1   2  116.09    2.70
   0   1  -2  123.09    2.80
   0  -1   2  126.29    2.90
   0   1   2  127.59    3.00
   0   1   3  214.08    4.70
   0   1  -3  207.18    4.30
   0  -1  -3  204.88    4.50
   0  -1   3  225.78    4.50
   0   1   3  210.58    4.20
   0   1   3  208.88    4.40
   0   1  -3  210.78    4.40
   0  -1   3  201.48    4.10
   0   1   3  187.48    4.30
   0  -1  -3  207.98    4.50
   0   1  -4  472.35    8.60
   0  -1  -4  474.55    8.80
   0  -1   4  472.15    8.70
   0   1  -4  470.75    8.40
   0  -1  -4  464.25    8.80
   0  -1   4  461.15    8.30
   0  -1   4  448.66    8.10
   0  -1  -4  471.55    8.50
   0   1   4  466.15    8.20
   0   1   4  452.35    8.50
   0   1   4  462.45    8.60
   0   1   4  472.45    9.00
   0  -1   5    8.60    0.70
   0   1   5    8.20    0.90
   0   1   5    8.00    1.00
   0   1  -5    8.50    0.90
   0  -1  -5    8.70    0.90
   0  -1   5    8.10    0.90
   0   1   5    8.30    0.80
   0   1  -5    9.40    0.90
   0  -1   5    8.30    0.80
   0   1   5    8.40    1.00
   0   1   6   43.30    2.30
   0  -1   6   43.60    1.80
   0  -1   6   52.09    2.40
   0   1   6   46.40    1.90
   0   1  -6   44.60    2.20
   0   1   6   44.70    2.40
   0   1  -6   47.70    2.10
   0  -1   6   45.50    2.00
   0   1   6   46.60    2.20
   0  -1  -6   47.80    2.20
   0   1  -6   43.40    1.60
   0   1  -7  915.11   15.10
   0   1  -7  936.01   16.60
   0  -1  -7  919.51   16.50
   0   1  -7  940.91   16.40
   0  -1   7  922.21   15.50
   0   1   7  903.71   17.00
   0   1   7  924.11   15.70
   0   1   7  926.81   16.70
   0   1   7  877.91   17.10
   0  -1   7  957.40   16.70
   0  -1   8  785.52   13.70
   0  -1   8  796.12   15.00
   0   1  -8  781.12   15.00
   0  -1  -8  780.82   14.90
   0   1   8  778.12   15.10
   0   1  -8  789.32   14.80
   0   1  -8  776.02   13.40
   0   1   8  743.73   15.40
   0   1   8  786.02   13.90
   0   1  -9 1812.52   30.90
   0   1   9 1853.71   29.50
   0  -1  -9 1842.92   30.80
   0  -1   9 1806.32   30.90
   0   1   9 1809.92   31.10
   0   1   9 1840.72   30.00
   0  -1 -10  204.88    6.50
   0  -1  10  193.88    6.40
   0   1  10  202.98    5.90
   0   1  10  198.78    6.60
   0  -1  10  209.08    7.00
   0   1 -10  205.78    6.60
   0  -1  11    0.90    0.70
   0   1 -11    0.70    0.50
   0   1  11    0.90    0.70
   0   1  11    1.80    0.70
   0  -1 -11    1.30    0.60
   0  -1  11    0.80    0.60
   0  -1 -12   -0.90    0.60
   0  -1  12   -0.10    0.70
   0  -1  12    0.80    0.70
   0   1 -12   -0.50    0.70
   0   1  12    0.80    0.60
   0   1  12   -0.50    0.70
   0  -1  13  131.09    6.20
   0  -1  13  117.29    5.50
   0   1 -13  118.89    5.50
   0  -1 -13  124.39    6.80
   0   1  13  124.29    5.50
   0   1  13  127.49    6.00
   0  -1  14    5.00    0.80
   0   1  14    4.80    0.70
   0   1 -14    5.60    1.70
   0  -1 -14    6.30    0.90
   0   1 -14    5.70    0.90
   0   1  14    4.10    1.00
   0  -1 -14    4.30    0.70
   0   1  14    4.50    0.60
   0  -1  14    5.80    0.70
   0   1 -14    4.40    0.70
   0   1  14    4.70    0.70
   0  -1 -14    5.20    0.70
   0   1 -14    5.40    0.70
   0  -1 -14    4.40    0.70
   0  -1  14    5.20    0.80
   0  -1  14    5.50    1.40
   0  -1 -14    3.40    1.40
   0   1  14    3.80    0.70
   0  -1  14    4.70    0.70
   0  -1 -14    5.90    0.80
   0  -1  14    3.90    0.70
   0   1  14    6.60    1.40
   0   1  14    4.00    0.70
   0   1 -14    5.30    0.70
   0   1 -15   43.80    2.30
   0  -1  15   47.30    2.30
   0  -1 -15   41.00    2.10
   0   1  15   42.10    2.10
   0   1  15   43.10    2.10
   0  -1  15   44.80    2.20
   0  -1 -15   44.70    2.30
   0  -1 -15   41.40    2.10
   0  -1 -15   43.60    4.30
   0   1  15   44.10    2.10
   0   1  15   42.20    2.00
   0   1  15   38.60    3.20
   0  -1  15   43.10    2.00
   0  -1  15   43.40    3.80
   0   1 -15   41.70    2.10
   0  -1  15   44.90    2.10
   0  -1  15   43.30    2.10
   0  -1 -15   42.40    2.00
   0  -1 -15   42.50    2.20
   0   1 -15   44.10    2.10
   0   1 -15   39.50    4.00
   0   1  15   41.90    2.00
   0  -1  15   44.30    2.00
   0   1 -15   41.40    2.00
   0   1 -16   34.80    1.80
   0   1  16   34.00    1.90
   0   1  16   38.60    1.90
   0   1 -16   37.40    2.20
   0  -1 -16   35.80    2.10
   0  -1  16   36.30    1.80
   0   1  16   35.90    2.00
   0  -1  16   32.10    1.90
   0   1 -16   34.50    1.90
   0  -1  16   36.70    2.00
   0  -1 -16   38.90    1.90
   0   1  16   36.00    1.90
   0  -1 -16   35.00    2.10
   0  -1 -16   35.30    1.90
   0  -1  16   37.50    1.90
   0   1  16   36.60    1.80
   0   1 -16   34.60    1.80
   0  -1  16   35.30    1.90
   0   1 -17  146.59    4.60
   0   1  17  141.99    4.20
   0  -1  17  138.19    4.10
   0  -1 -17  137.09    4.10
   0   1  17  140.49    4.00
   0   1 -17  145.59    4.20
   0   1 -17  131.29    3.90
   0  -1  17  133.89    3.90
   0   1  17  143.89    3.90
   0  -1  17  140.39    4.20
   0  -1 -17  143.29    4.50
   0   1  17  138.19    3.60
   0  -1  17  143.29    4.10
   0  -1  17  146.09    4.30
   0   1  17  144.89    4.20
   0  -1 -17  137.99    4.00
   0  -1 -18    1.60    0.50
   0   1  18    0.90    0.50
   0  -1  18    1.70    0.50
   0   1  18    1.10    0.50
   0  -1  18    1.40    0.50
   0   1 -18    0.70    0.40
   0  -1  18    2.10    0.60
   0  -1  18    1.10    0.50
   0   1  18    1.40    0.50
   0   1 -18    2.00    0.60
   0  -1 -18    0.80    0.40
   0  -1 -18    1.50    0.60
   0   1 -18    1.50    0.60
   0  -1  18    1.10    0.50
   0   1 -18    0.80    0.60
   0   1 -19   15.60    1.10
   0  -1  19   14.80    1.20
   0  -1 -19   14.80    1.10
   0   1 -19   14.90    1.20
   0  -1  19   15.70    1.20
   0   1 -19   17.10    1.30
   0   1  19   17.30    1.20
   0  -1  19   16.20    1.10
   0  -1  19   15.80    1.20
   0  -1 -19   16.10    1.20
   0   1  19   17.90    1.30
   0  -1  19   18.00    1.10
   0  -1 -19   16.00    1.20
   0   1  19   15.90    1.10
   0   1  19   16.40    1.10
   0  -1 -19   18.10    1.40
   0   1 -19   15.20    1.40
   0  -1 -20    3.50    0.60
   0   1 -20    4.00    0.60
   0  -1  20    3.90    0.60
   0   1  20    4.10    0.60
   0   1 -20    5.80    0.70
   0   1  20    4.10    0.50
   0  -1 -20    5.60    0.70
   0   1  20    5.40    0.70
   0   1 -20    4.40    0.80
   0  -1 -20    4.80    0.80
   0  -1  20    4.50    0.50
   0  -1  20    5.00    0.60
   0   1  20    5.30    0.70
   0   1 -20    4.00    0.70
   0  -1 -21   19.30    1.00
   0   1 -21   19.30    1.20
   0   1  21   18.40    1.00
   0   1 -21   15.30    0.90
   0   1  21   17.40    1.00
   0   1 -21   20.80    1.00
   0  -1 -21   19.50    1.10
   0  -1  21   20.50    1.10
   0  -1 -21   17.40    1.10
   0   1 -21   17.50    1.10
   0  -1  21   16.60    0.90
   0   1 -21   18.20    1.00
   0  -1  21   17.80    1.00
   0  -1 -21   14.50    0.90
   0   1 -22    0.90    0.30
   0   1  22    1.70    0.30
   0  -1  22    1.60    0.40
   0  -1 -22    1.00    0.30
   0  -1  22    0.90    0.30
   0   1  22    1.70    0.30
   0  -1 -22    2.00    0.40
   0  -1 -22    0.90    0.20
   0   1  22    1.20    0.40
   0   1 -22    0.70    0.40
   0  -2   0 9881.31  141.99
   0   2   0 9999.00  142.99
   0   2   0 9583.14  142.69
   0  -2   0 9862.31  143.19
   0  -2  -1 3373.66   49.99
   0   2  -1 3366.46   49.20
   0  -2  -1 3433.16   49.99
   0  -2  -1 3461.45   50.09
   0   2  -1 3220.58   48.80
   0  -2  -1 3213.58   49.20
   0  -2   1 3463.25   50.19
   0   2   1 3270.97   49.90
   0   2   1 3392.96   49.80
   0   2   2  362.36    7.30
   0   2  -2  389.26    7.20
   0   2   2  376.76    6.40
   0   2   2  374.56    6.90
   0  -2  -2  352.86    6.70
   0  -2  -2  367.16    7.20
   0  -2  -2  383.86    7.20
   0   2   2  359.66    6.20
   0   2  -2  383.96    7.10
   0   2  -2  371.06    6.30
   0  -2   2  382.06    7.40
   0   2  -2  391.96    7.20
   0   2   3  932.11   15.90
   0   2   3  925.11   14.90
   0  -2   3  937.21   15.80
   0   2  -3  927.61   15.50
   0   2  -3  932.41   15.60
   0  -2  -3  927.01   15.60
   0  -2  -3  927.91   15.70
   0  -2  -4   86.39    3.00
   0   2   4   87.19    3.20
   0  -2  -4   80.39    2.90
   0  -2   4   85.29    3.00
   0   2  -4   86.19    2.80
   0   2  -4   84.89    2.90
   0   2   4   85.29    2.70
   0  -2   5   44.50    2.00
   0   2  -5   46.70    2.10
   0   2  -5   47.40    2.20
   0   2   5   46.20    2.10
   0  -2   5   43.80    2.00
   0  -2  -5   45.80    2.30
   0  -2   5   46.40    2.30
   0   2  -5   46.70    2.30
   0   2   5   44.10    2.40
   0   2   5   43.40    2.00
   0  -2  -5   45.60    2.30
   0   2   5   47.70    2.20
   0   2   6  831.02   15.20
   0  -2  -6  835.02   15.70
   0   2  -6  840.42   15.40
   0   2   6  856.71   15.40
   0  -2   6  846.82   14.90
   0  -2   6  835.12   14.70
   0   2  -6  852.71   15.20
   0   2   6  817.42   15.20
   0  -2   6  862.51   15.70
   0  -2  -6  872.91   15.30
   0   2   6  833.72   16.10
   0  -2  -6  872.91   15.70
   0   2  -7  412.26    8.90
   0  -2   7  400.86    9.30
   0   2   7  396.36    9.70
   0   2   7  397.56    8.80
   0   2   7  415.96    9.10
   0  -2  -7  404.56    8.90
   0   2   7  388.46    9.00
   0   2  -7  388.56    7.20
   0  -2   7  405.26    8.60
   0   2  -7  401.26    9.10
   0  -2   7  392.96    8.20
   0   2  -8   82.89    3.60
   0  -2  -8   84.99    3.60
   0   2   8   82.59    3.70
   0  -2   8   83.59    3.10
   0  -2   8   82.29    3.70
   0   2   8   86.49    3.60
   0  -2   8   80.89    3.30
   0   2  -8   84.59    3.50
   0   2   8   84.69    3.60
   0   2   8   76.59    3.90
   0   2   9   99.69    4.10
   0   2   9   98.79    4.20
   0  -2   9   92.49    4.20
   0  -2  -9   97.09    4.10
   0   2  -9   93.59    4.20
   0   2  -9  101.99    4.10
   0   2  10   -0.50    0.50
   0   2 -10    0.90    0.60
   0   2 -10   -0.30    0.60
   0  -2 -10    0.20    0.50
   0   2  10    0.30    0.50
   0   2  10    0.50    0.30
   0  -2  10   -0.10    0.70
   0  -2  11   35.10    2.80
   0   2 -11   38.20    2.90
   0  -2 -11   40.80    2.90
   0   2  11   36.60    2.70
   0   2  11   43.40    3.00
   0   2  12  163.68    6.60
   0  -2  12  155.28    6.60
   0   2 -12  156.58    6.40
   0   2  12  167.78    6.40
   0  -2 -12  164.68    6.40
   0  -2  12  163.18    6.90
   0  -2 -12  156.88    7.40
   0  -2  13    2.00    1.10
   0   2  13    2.60    1.00
   0  -2 -13    4.20    1.50
   0  -2  13    2.80    1.00
   0   2 -13    3.30    1.00
   0  -2  14   10.50    1.80
   0  -2 -14   14.10    1.30
   0  -2  14   10.40    1.80
   0  -2 -14   10.10    1.00
   0   2  14   15.00    1.10
   0  -2  14   12.60    1.10
   0  -2  14   12.20    1.10
   0  -2  14   14.90    1.30
   0   2  14   12.40    1.10
   0   2  14    8.60    1.50
   0  -2 -14    7.40    1.80
   0   2  14   13.40    1.10
   0   2  14   11.20    0.90
   0  -2 -14   10.40    1.10
   0   2 -14   11.50    2.10
   0   2  14   15.00    1.20
   0  -2 -14   14.50    1.30
   0   2 -14   14.40    1.30
   0   2 -14   12.30    1.10
   0   2 -14   10.10    0.90
   0  -2 -14   13.80    1.20
   0   2  15    1.90    0.40
   0  -2  15    1.90    0.60
   0   2  15    1.20    0.40
   0  -2  15    1.70    0.60
   0  -2 -15    2.40    0.70
   0   2 -15    2.40    0.50
   0  -2 -15    1.30    0.50
   0  -2 -15    2.40    0.60
   0  -2  15    1.70    0.50
   0   2  15    1.60    0.60
   0   2  15    2.00    0.60
   0  -2 -15    1.70    0.50
   0  -2  15    1.50    0.50
   0   2  15    1.70    0.50
   0  -2  15    2.90    0.60
   0   2 -15    1.60    0.60
   0   2 -15    0.90    0.50
   0  -2  16   12.60    1.30
   0   2 -16   12.00    1.10
   0  -2  16   14.70    1.30
   0  -2 -16   15.40    1.40
   0  -2  16   13.00    1.20
   0  -2 -16   13.00    1.30
   0  -2 -16   12.00    1.20
   0  -2  16   12.00    1.10
   0   2  16   13.10    1.10
   0  -2  16   12.80    1.10
   0   2  16   12.70    1.10
   0   2  16   12.90    1.20
   0   2  16   11.60    0.90
   0   2 -16   12.40    1.10
   0  -2 -16   12.40    1.30
   0  -2  16   13.40    1.10
   0   2 -16   12.80    1.30
   0  -2  17    2.70    0.70
   0  -2 -17    2.80    0.70
   0   2  17    3.10    0.60
   0  -2  17    2.20    0.60
   0  -2  17    2.50    0.60
   0  -2  17    2.90    0.60
   0  -2 -17    2.30    0.60
   0   2  17    2.10    0.40
   0   2  17    3.60    0.70
   0   2 -17    2.30    0.70
   0   2  17    1.90    0.60
   0   2 -17    2.40    0.50
   0  -2 -17    1.80    0.60
   0  -2  17    3.40    0.70
   0   2  17    3.60    0.70
   0   2  18    6.50    0.80
   0   2  18    7.00    0.80
   0  -2  18    6.30    0.80
   0  -2  18    6.40    0.70
   0   2  18    6.70    0.80
   0  -2 -18    6.50    0.90
   0   2  18    7.10    0.90
   0  -2  18    6.70    0.90
   0  -2 -18    6.60    0.90
   0  -2 -18    6.70    0.90
   0   2 -18    6.70    1.00
   0   2 -18    7.10    0.80
   0  -2  18    7.60    0.90
   0   2 -18    6.60    0.90
   0   2  18    7.20    0.70
   0  -2  18    6.20    0.80
   0  -2  19    0.40    0.40
   0   2  19    0.30    0.40
   0   2  19    0.40    0.40
   0  -2 -19    0.00    0.50
   0   2 -19    0.20    0.40
   0   2 -19    0.50    0.60
   0  -2 -19    0.30    0.40
   0  -2  19    0.30    0.50
   0   2 -19    0.10    0.40
   0   2  19    0.70    0.40
   0  -2  19    0.40    0.40
   0   2 -19    0.50    0.40
   0  -2  19    0.40    0.40
   0  -2  19    0.50    0.50
   0   2  19    0.80    0.40
   0   2 -20   11.10    1.00
   0  -2  20   11.10    0.80
   0   2 -20   12.90    1.10
   0   2  20   10.60    0.90
   0  -2 -20   11.60    1.00
   0  -2  20   10.10    0.80
   0  -2  20   11.40    0.90
   0  -2  20   10.00    0.80
   0   2 -20   10.80    0.90
   0  -2 -20   13.30    1.00
   0   2  20   12.80    1.00
   0  -2  21    7.30    0.70
   0  -2 -21    6.00    0.60
   0   2  21    7.90    0.70
   0  -2  21    6.10    0.50
   0   2  21    7.50    0.60
   0   2 -21    6.20    0.70
   0   2 -21    6.30    0.60
   0  -2 -21    7.30    0.70
   0   2 -21    6.30    0.70
   0  -2 -21    5.60    0.50
   0   2 -21    7.20    0.70
   0  -2 -21    7.60    0.70
   0   2  21    7.10    0.60
   0  -2 -22    4.80    0.50
   0  -2  22    5.30    0.50
   0   2  22    4.60    0.50
   0   2 -22    4.70    0.60
   0  -2 -22    4.60    0.40
   0   2  22    5.30    0.50
   0   2 -22    4.70    0.50
   0  -2  22    4.40    0.40
   0   2  22    5.00    0.40
   0   3   0    0.20    0.40
   0  -3   0   -0.10    0.10
   0   3   0    0.00    0.40
   0  -3   0    0.00    0.40
   0   3  -1  102.99    2.10
   0   3   1  106.59    3.20
   0  -3  -1  106.89    3.40
   0  -3  -1  111.39    3.40
   0  -3   1  107.89    3.50
   0   3   1  108.09    3.20
   0  -3  -1  106.19    3.40
   0   3  -1  108.79    2.80
   0  -3  -1  104.29    2.50
   0   3   2  482.85    9.50
   0   3   2  479.25    9.10
   0  -3   2  486.75    9.80
   0  -3  -2  494.45    9.50
   0  -3  -2  472.85    8.60
   0   3  -2  474.75    8.30
   0   3   2  492.85    8.20
   0   3  -2  485.45    9.10
   0   3  -2  474.35    9.50
   0  -3  -2  481.95    9.50
   0   3  -3  284.97    6.70
   0   3   3  286.07    6.50
   0   3  -3  280.87    5.30
   0   3  -3  293.87    6.70
   0  -3  -3  294.07    6.70
   0  -3  -3  287.87    6.70
   0   3   3  297.17    6.90
   0   3   3  294.37    5.60
   0   3   3  291.47    6.30
   0  -3   3  289.87    6.90
   0   3  -3  288.07    6.50
   0   3   3  281.17    5.30
   0  -3  -3  274.97    6.10
   0  -3   4  103.89    3.80
   0   3   4   94.89    2.50
   0  -3  -4   94.29    3.30
   0   3  -4  100.79    3.50
   0   3  -4   98.89    3.60
   0   3  -4   98.49    2.50
   0  -3  -4   97.59    3.60
   0   3  -4  105.59    3.60
   0   3   4  101.79    3.00
   0   3   4   99.39    3.80
   0  -3  -4   97.59    3.60
   0   3   4   96.29    3.40
   0   3   4  100.79    3.30
   0   3  -5  119.29    4.00
   0  -3  -5  114.69    4.00
   0   3  -5  116.99    4.00
   0   3   5  113.19    3.70
   0  -3   5  116.19    4.20
   0   3   5  109.29    4.20
   0   3   5  118.79    3.90
   0   3   5  112.29    3.40
   0  -3  -5  112.29    3.90
   0  -3  -5  113.29    4.10
   0   3  -5  124.79    4.00
   0  -3  -6  112.89    4.30
   0  -3   6  119.89    4.50
   0  -3  -6  108.69    4.20
   0   3   6  112.49    3.80
   0  -3   6  114.39    3.90
   0   3  -6  113.69    4.20
   0   3   6  112.39    4.50
   0  -3  -6  116.59    4.40
   0   3   6  115.89    4.10
   0   3  -6  113.49    4.30
   0   3  -6  118.29    4.10
   0   3   7   71.79    3.30
   0  -3   7   70.29    3.60
   0   3   7   74.09    3.30
   0  -3  -7   74.09    3.60
   0  -3  -7   73.79    3.70
   0   3   7   71.29    3.80
   0  -3  -7   66.69    3.50
   0  -3   7   74.99    3.10
   0   3  -7   72.89    3.40
   0   3  -7   70.39    3.30
   0  -3   7   71.49    3.00
   0  -3  -7   73.39    3.40
   0   3  -8   51.79    2.90
   0  -3   8   44.50    3.00
   0   3  -8   46.50    2.90
   0   3   8   45.40    3.20
   0   3   8   46.40    2.70
   0  -3  -8   41.70    2.60
   0  -3   8   50.69    2.70
   0  -3   8   49.99    2.50
   0  -3  -8   47.40    3.10
   0   3   8   51.99    2.90
   0  -3  -9   53.09    3.10
   0   3  -9   56.09    3.10
   0   3   9   47.80    3.40
   0  -3   9   50.79    3.30
   0   3  -9   49.40    3.10
   0  -3  -9   50.49    3.50
   0   3   9   50.89    3.10
   0  -3   9   52.49    2.90
   0  -3  10  123.89    5.60
   0   3  10  129.99    5.30
   0   3 -10  129.09    5.40
   0  -3 -10  132.79    6.10
   0  -3 -10  127.29    5.30
   0   3 -10  130.09    5.20
   0  -3 -11    2.40    0.80
   0   3  11    2.40    0.90
   0  -3  11    1.70    0.90
   0   3 -11    3.30    0.90
   0  -3 -11    2.30    0.90
   0   3 -11    2.20    1.00
   0  -3 -12   20.80    2.70
   0   3 -12   20.90    2.30
   0   3 -12   22.30    2.30
   0  -3  12   18.60    2.30
   0   3  12   18.60    2.10
   0   3  13    3.00    0.60
   0   3  13    3.00    1.00
   0   3  13    2.70    0.60
   0  -3 -13    3.10    0.70
   0   3  13    2.30    0.50
   0  -3  13    2.50    0.70
   0   3  13    3.20    0.60
   0   3 -13    1.30    0.70
   0   3 -13    2.80    0.60
   0   3 -13    2.20    0.50
   0  -3 -13   -0.20    0.80
   0  -3 -13    2.30    0.50
   0  -3 -13    2.10    0.60
   0   3  13    1.00    0.30
   0  -3 -13    3.20    0.70
   0   3 -13    2.40    0.50
   0   3 -13    1.50    0.50
   0  -3  13    2.90    0.60
   0  -3  13    1.60    0.50
   0  -3  13    4.10    1.20
   0   3  13    1.90    0.50
   0   3 -13    1.60    0.50
   0  -3  14   10.50    1.10
   0   3  14   10.70    0.90
   0   3  14    8.00    1.50
   0   3 -14   12.50    1.10
   0  -3  14    9.60    1.90
   0   3  14   11.90    1.10
   0  -3  14   11.20    1.10
   0   3  14   11.00    1.00
   0  -3  14   10.00    1.00
   0   3 -14   10.20    1.00
   0  -3 -14   11.30    2.10
   0   3 -14   16.70    2.40
   0  -3 -14    8.40    1.00
   0  -3 -14   11.80    1.10
   0   3  14    9.60    0.90
   0   3  14   10.60    1.00
   0   3 -14   10.20    1.10
   0  -3  14    7.40    1.70
   0  -3 -14   12.60    1.20
   0  -3  14   10.30    1.10
   0  -3 -14   11.10    1.20
   0   3  14   10.20    0.90
   0   3 -14   10.00    1.00
   0   3 -15    9.20    1.00
   0   3  15   10.70    1.00
   0  -3 -15   11.50    1.20
   0   3  15    8.80    1.00
   0   3 -15   10.70    1.10
   0  -3  15    9.40    1.10
   0   3 -15    9.10    1.00
   0  -3 -15   10.70    1.20
   0  -3  15    9.50    1.10
   0   3  15    9.00    0.90
   0   3  15    8.60    0.80
   0   3  15   10.10    1.10
   0  -3  15    8.90    1.00
   0  -3 -15   10.00    1.10
   0  -3 -15    9.10    1.00
   0   3  15    9.00    0.80
   0  -3 -16    4.00    0.80
   0   3 -16    4.50    0.70
   0   3  16    4.10    0.60
   0  -3 -16    4.20    0.80
   0   3 -16    4.60    0.70
   0   3  16    3.50    0.70
   0   3  16    4.00    0.70
   0  -3  16    3.70    0.70
   0   3  16    3.20    0.70
   0  -3  16    3.80    0.70
   0  -3  16    4.00    0.70
   0   3  16    3.90    0.60
   0  -3  16    4.40    0.80
   0  -3 -16    3.30    0.70
   0   3 -16    4.60    0.90
   0  -3  16    3.80    0.80
   0  -3 -17    0.00    0.50
   0   3 -17    0.10    0.50
   0  -3  17    0.10    0.50
   0  -3  17   -0.60    0.50
   0   3  17    0.40    0.50
   0   3 -17    0.20    0.40
   0  -3 -17    0.30    0.40
   0  -3  17    0.10    0.40
   0  -3 -17   -0.30    0.40
   0   3  17    0.00    0.40
   0   3  17   -0.10    0.30
   0  -3  17    0.10    0.40
   0  -3  17    0.50    0.50
   0  -3  17    0.20    0.40
   0   3  17    0.10    0.40
   0   3  17    0.40    0.40
   0  -3  18    1.00    0.40
   0   3  18    1.40    0.50
   0   3  18    0.90    0.40
   0  -3  18    1.80    0.50
   0   3  18    0.50    0.30
   0  -3 -18    1.30    0.60
   0   3  18    1.20    0.50
   0  -3 -18    1.60    0.60
   0  -3  18    1.20    0.50
   0   3  18    1.40    0.40
   0   3 -18    0.60    0.40
   0   3 -18    1.20    0.50
   0  -3  18    1.20    0.60
   0  -3  18    0.40    0.40
   0   3 -18    1.20    0.50
   0  -3 -18    1.00    0.40
   0   3 -19    7.40    0.80
   0  -3  19    7.00    0.80
   0   3  19    8.90    0.80
   0  -3 -19    7.10    0.80
   0   3 -19    8.00    0.90
   0   3  19    9.00    1.00
   0  -3  19    9.30    0.90
   0  -3  19    7.80    0.80
   0  -3  19    8.10    0.70
   0   3  19    9.10    0.70
   0  -3  19    7.40    0.90
   0   3 -19    8.60    1.00
   0   3 -19    7.60    1.00
   0  -3 -19    9.40    1.00
   0   3  20   24.90    1.40
   0  -3  20   23.50    1.10
   0  -3  20   21.50    1.00
   0  -3 -20   22.80    1.20
   0   3  20   23.70    1.20
   0  -3  20   21.80    1.20
   0   3 -20   24.00    1.40
   0  -3 -20   26.20    1.40
   0  -3 -20   25.40    1.40
   0   3 -20   22.80    1.30
   0   3  20   24.60    1.20
   0  -3  20   24.90    1.30
   0  -3  20   24.70    1.20
   0   3 -20   24.30    1.30
   0  -3  20   24.10    1.30
   0   3 -21   13.10    0.90
   0   3 -21   12.00    0.80
   0  -3 -21   12.80    0.90
   0   3  21   13.20    0.90
   0   3 -21   14.00    0.90
   0  -3 -21   11.40    0.70
   0  -3 -21   14.20    0.90
   0   3 -21   13.50    1.00
   0  -3  21   10.10    0.60
   0   3  21   13.60    0.80
   0  -3  21   13.20    0.80
   0  -3 -21   12.80    0.80
   0   3  21   13.20    0.80
   0  -3 -22   -0.10    0.30
   0   3  22    0.00    0.30
   0  -3  22    0.00    0.20
   0   3 -22   -0.20    0.30
   0  -4   0 2545.65   37.80
   0   4   0 2632.54   37.30
   0  -4   0 2645.14   37.70
   0   4   0 2653.53   38.00
   0   4   0 2525.95   36.60
   0  -4  -1  406.16    8.80
   0   4  -1  402.26    8.10
   0  -4   1  384.06    9.00
   0   4   1  395.16    8.40
   0  -4  -1  396.96    8.90
   0   4  -1  410.26    7.90
   0   4   1  415.76    8.60
   0   4  -1  405.06    9.00
   0  -4  -1  389.06    8.80
   0  -4  -1  381.46    6.80
   0   4   1  397.16    9.00
   0   4  -2  279.47    6.90
   0   4   2  274.97    6.60
   0  -4  -2  279.77    6.70
   0   4  -2  285.47    5.60
   0   4   2  282.37    6.40
   0  -4  -2  274.07    5.30
   0  -4  -2  265.07    6.80
   0  -4   2  275.57    7.00
   0   4  -2  277.87    6.30
   0   4  -3   61.69    2.70
   0  -4   3   55.89    2.90
   0  -4  -3   55.89    2.80
   0   4   3   59.09    2.90
   0  -4  -3   57.69    2.90
   0   4   3   61.59    2.70
   0  -4  -3   55.29    2.20
   0   4  -3   57.39    2.90
   0  -4  -4   33.80    2.30
   0   4   4   36.90    2.40
   0  -4  -4   31.40    2.20
   0  -4  -4   32.90    1.80
   0  -4   4   33.10    2.40
   0   4  -4   32.10    2.20
   0   4  -4   35.40    2.20
   0   4   4   35.20    2.10
   0   4   4   34.70    2.20
   0  -4   5   11.30    1.60
   0   4   5   11.20    1.50
   0   4  -5   11.90    1.40
   0   4  -5   10.60    1.30
   0   4   5   10.80    1.30
   0   4   5    6.90    0.80
   0  -4  -5    9.60    1.30
   0  -4  -5   10.30    1.40
   0   4   5   13.30    1.30
   0  -4  -5   10.50    1.20
   0   4  -6  137.99    5.20
   0   4   6  138.99    4.30
   0  -4   6  133.99    4.80
   0  -4  -6  140.79    5.00
   0  -4   6  140.19    5.50
   0   4   6  139.49    4.70
   0   4  -6  137.59    5.10
   0   4  -6  146.39    5.10
   0  -4  -6  139.29    5.20
   0   4   6  144.29    5.10
   0  -4  -6  141.79    5.30
   0   4   6  134.39    5.40
   0   4   7   31.00    2.70
   0   4  -7   30.70    2.40
   0  -4   7   31.60    2.20
   0   4   7   32.40    2.40
   0  -4   7   27.80    2.10
   0  -4  -7   32.30    2.40
   0  -4   7   30.50    2.60
   0   4   7   34.00    2.10
   0  -4  -7   33.50    2.70
   0   4  -7   32.80    2.40
   0   4   7   29.40    2.20
   0  -4  -7   33.50    2.60
   0  -4  -8   65.39    3.80
   0   4   8   65.59    3.30
   0   4   8   62.39    3.30
   0  -4   8   62.49    3.90
   0   4   8   64.59    3.60
   0   4  -8   63.19    3.60
   0  -4  -8   68.19    3.60
   0  -4  -8   70.69    4.00
   0  -4  -8   65.89    3.80
   0  -4   8   66.99    3.30
   0   4   8   60.79    3.90
   0   4  -8   61.29    3.50
   0  -4  -9   87.19    4.30
   0   4   9   89.09    4.10
   0  -4   9   80.09    4.60
   0   4  -9   88.99    4.30
   0  -4  -9   82.69    4.60
   0  -4   9   88.19    4.00
   0   4   9   89.49    4.40
   0   4  -9   78.69    4.30
   0   4   9   79.29    4.70
   0  -4  10    0.40    0.50
   0   4  10   -0.30    0.70
   0  -4 -10    0.40    0.50
   0   4 -10    0.40    0.70
   0   4  10    1.20    0.70
   0  -4 -10    0.20    0.80
   0  -4  10    0.50    0.80
   0   4 -10    1.20    0.60
   0  -4  11   12.60    2.10
   0  -4 -11   13.60    2.10
   0   4  11   17.00    1.90
   0  -4 -11   15.10    1.90
   0   4 -11   15.70    1.90
   0   4 -11   15.20    2.00
   0   4  11   13.50    1.80
   0  -4 -12   51.69    2.30
   0  -4 -12   49.60    4.20
   0  -4  12   46.70    3.90
   0   4  12   50.79    2.30
   0  -4 -12   56.19    2.60
   0   4 -12   50.49    2.30
   0  -4  12   50.59    2.40
   0   4 -12   51.39    2.40
   0  -4 -12   51.79    2.40
   0   4 -12   55.99    2.30
   0   4 -12   49.20    3.80
   0   4 -12   47.20    2.10
   0  -4  12   48.90    2.30
   0   4 -12   52.39    2.30
   0   4  12   53.69    2.20
   0   4  12   51.29    2.20
   0  -4  12   51.09    2.30
   0   4  12   51.09    3.70
   0   4  12   48.80    2.10
   0   4  13    1.90    0.40
   0  -4  13    5.40    1.50
   0   4 -13    1.90    0.60
   0  -4  13    1.40    0.40
   0  -4  13    2.80    0.60
   0   4 -13    2.20    0.60
   0   4 -13    2.30    0.50
   0   4  13    2.20    0.50
   0  -4 -13    1.40    0.60
   0   4 -13    2.40    0.90
   0   4 -13    2.90    0.60
   0  -4 -13    1.80    0.60
   0   4 -13    2.10    0.60
   0  -4  13    1.40    0.50
   0   4  13    2.10    0.50
   0  -4 -13    5.40    1.50
   0  -4 -13    2.80    0.70
   0   4  13    2.30    0.60
   0   4  13    1.40    0.40
   0   4  13    2.00    0.50
   0   4  13    0.50    0.60
   0  -4  13    1.50    0.50
   0   4 -13    1.10    0.40
   0  -4 -14    8.00    1.00
   0  -4  14    9.00    1.00
   0   4  14    8.60    0.90
   0   4  14    9.10    0.90
   0  -4  14    6.00    0.90
   0   4  14    7.30    0.90
   0  -4  14    8.80    0.90
   0   4  14   10.70    1.00
   0   4 -14    9.90    1.00
   0   4 -14    7.20    0.90
   0   4  14    6.50    0.80
   0   4 -14    8.70    1.00
   0   4 -14    8.00    0.90
   0  -4 -14    7.00    1.00
   0  -4  14    7.40    1.00
   0   4 -14    7.90    1.00
   0   4  14    6.40    0.90
   0   4 -15   68.89    2.80
   0   4  15   67.59    2.60
   0  -4 -15   71.39    3.10
   0  -4 -15   69.09    2.70
   0   4 -15   66.29    2.80
   0  -4  15   71.99    3.00
   0   4  15   69.69    2.50
   0   4  15   68.79    2.70
   0  -4  15   67.79    2.70
   0   4 -15   68.39    2.70
   0  -4  15   68.39    2.80
   0   4  15   67.69    2.60
   0  -4 -15   68.59    2.90
   0   4  15   64.49    2.40
   0  -4  16   11.10    1.10
   0  -4  16   10.60    1.10
   0   4  16   11.50    1.10
   0  -4 -16   10.90    1.20
   0   4  16   10.10    1.20
   0   4 -16   10.30    1.10
   0   4  16    9.20    0.90
   0   4 -16   12.10    1.10
   0  -4 -16   11.10    1.10
   0  -4 -16   12.20    1.20
   0   4  16   10.40    0.90
   0   4 -16    9.70    1.00
   0   4  16   11.70    1.00
   0  -4  16    9.60    1.10
   0  -4 -16   10.90    1.00
   0  -4 -16   10.00    1.10
   0   4  16   12.10    1.00
   0   4  17    2.60    0.60
   0   4 -17    2.80    0.60
   0   4  17    1.60    0.40
   0  -4  17    2.50    0.60
   0   4 -17    1.90    0.60
   0  -4  17    2.00    0.50
   0   4  17    2.90    0.60
   0  -4 -17    2.80    0.70
   0   4 -17    2.20    0.60
   0   4  17    1.90    0.60
   0  -4  17    2.70    0.60
   0  -4 -17    2.00    0.70
   0  -4  17    1.40    0.40
   0  -4  17    2.50    0.70
   0  -4 -17    2.10    0.50
   0  -4  17    2.80    0.70
   0  -4 -17    2.20    0.50
   0   4  18   14.50    1.00
   0  -4  18   14.60    1.10
   0  -4  18   12.80    1.00
   0  -4  18   11.20    1.10
   0   4 -18   14.90    1.20
   0  -4  18   12.50    1.00
   0  -4 -18   11.40    0.90
   0   4  18   14.50    1.20
   0  -4 -18   14.20    1.20
   0  -4  18   14.10    1.10
   0   4  18   14.00    1.10
   0  -4  18   12.20    1.10
   0   4 -18   14.10    1.20
   0   4 -18   16.50    1.20
   0   4  18   13.20    1.10
   0   4  18   13.50    0.90
   0  -4  18   12.80    0.90
   0   4 -19    6.90    0.80
   0  -4  19    5.20    0.60
   0   4 -19    5.30    0.70
   0  -4  19    4.90    0.70
   0   4  19    5.60    0.70
   0   4  19    5.90    0.70
   0  -4 -19    6.50    0.70
   0   4 -19    5.90    0.70
   0  -4 -19    5.30    0.70
   0  -4  19    6.30    0.70
   0   4  19    5.40    0.60
   0  -4  19    4.60    0.60
   0   4 -19    5.40    0.80
   0   4  19    5.20    0.80
   0  -4  19    5.50    0.60
   0   4 -20    0.90    0.40
   0   4 -20    1.40    0.50
   0   4  20    0.30    0.30
   0   4 -20    0.70    0.30
   0  -4  20    0.00    0.30
   0  -4  20    0.40    0.20
   0  -4 -20    0.20    0.40
   0   4  20    0.30    0.40
   0  -4  20    0.70    0.30
   0  -4  20    0.30    0.30
   0   4 -20    0.70    0.40
   0   4 -20    0.30    0.40
   0  -4  20    0.20    0.20
   0   4  20    0.10    0.30
   0  -4 -20    0.50    0.40
   0  -4  20    0.10    0.30
   0  -4 -21   11.80    0.80
   0   4 -21   10.50    0.70
   0  -4 -21   11.70    0.70
   0   4  21   10.20    0.70
   0   4  21   11.10    0.70
   0   4 -21   10.10    0.70
   0   4 -21    9.80    0.70
   0  -4 -21   10.30    0.70
   0   4  21   11.80    0.60
   0  -4  21   10.30    0.70
   0  -5   0   -0.50    0.80
   0   5   0    0.00    0.40
   0  -5   0    0.20    0.60
   0  -5   0    0.00    0.70
   0   5   0   -0.30    0.70
   0   5   0    0.10    0.30
   0   5   1  189.48    6.20
   0   5   1  186.18    5.50
   0   5  -1  189.78    5.10
   0  -5   1  182.88    6.10
   0  -5  -1  189.28    5.80
   0  -5   1  184.28    5.90
   0  -5  -1  180.08    5.90
   0   5  -1  187.48    6.10
   0   5   1  188.78    4.50
   0   5   1  181.38    5.50
   0  -5  -1  181.78    5.90
   0   5  -2  291.27    7.10
   0  -5  -2  282.77    7.70
   0   5   2  291.37    7.50
   0  -5   2  283.17    8.20
   0   5   2  288.67    8.10
   0   5   2  279.37    7.50
   0  -5  -2  277.77    7.80
   0   5  -2  285.67    8.00
   0   5  -3   95.09    4.20
   0  -5  -3   98.49    4.30
   0   5   3  100.09    4.20
   0  -5   3   93.09    4.40
   0   5   3   96.29    3.90
   0   5  -3   93.79    3.80
   0   5   3   97.09    4.40
   0  -5  -3   95.09    4.20
   0  -5  -4   24.90    2.20
   0   5   4   25.90    2.20
   0   5  -4   23.00    2.10
   0  -5   4   25.40    2.40
   0   5  -4   25.70    2.10
   0   5   4   24.80    2.00
   0  -5  -4   25.10    2.20
   0  -5   5   17.60    2.10
   0   5  -5   16.60    1.80
   0  -5  -5   15.90    1.80
   0   5   5   16.40    1.90
   0  -5  -5   15.40    1.80
   0   5   5   17.40    1.70
   0   5  -5   15.40    1.80
   0   5  -6   67.99    3.80
   0  -5   6   66.49    4.10
   0  -5  -6   65.79    3.90
   0   5   6   71.69    3.60
   0  -5  -6   68.89    3.90
   0   5   6   67.69    4.00
   0  -5   7    5.40    1.10
   0  -5  -7    7.20    1.40
   0   5  -7    4.50    1.00
   0  -5   7    4.00    1.20
   0   5   7    5.80    1.10
   0  -5  -7    6.70    1.40
   0  -5  -7    7.50    1.30
   0   5   7    6.10    1.40
   0   5   7    6.00    1.30
   0   5   8   24.80    2.20
   0  -5   8   21.10    2.60
   0  -5  -8   24.20    2.50
   0   5   8   25.30    2.40
   0   5  -8   25.90    2.40
   0  -5  -8   25.60    2.40
   0  -5  -8   27.20    2.70
   0  -5  -8   24.20    2.30
   0  -5   8   26.80    2.20
   0   5   8   21.90    2.60
   0  -5   9   28.10    2.40
   0  -5  -9   31.10    2.70
   0  -5   9   28.50    3.00
   0   5   9   30.60    2.70
   0  -5  -9   26.10    2.70
   0   5  -9   27.50    2.60
   0  -5  -9   30.00    2.70
   0   5   9   27.30    2.90
   0   5   9   29.60    2.50
   0   5  10   15.90    2.10
   0  -5 -10   17.20    2.20
   0   5 -10   18.60    2.20
   0  -5 -10   14.90    2.00
   0   5  10   18.80    2.00
   0  -5  10   13.50    2.20
   0  -5  10   14.70    1.80
   0   5  11    5.70    0.80
   0   5 -11    5.80    0.80
   0  -5  11    3.00    1.30
   0  -5  11    5.00    0.80
   0   5 -11    4.60    0.70
   0   5  11    6.10    0.70
   0   5 -11    8.30    1.50
   0  -5 -11    7.50    1.00
   0  -5  11    5.70    0.80
   0   5  11    5.60    1.20
   0  -5  11    6.30    1.20
   0   5 -11    4.40    0.70
   0   5 -11    4.70    0.70
   0   5  11    6.70    0.80
   0  -5 -11    5.50    0.80
   0   5  11    6.00    0.80
   0  -5  12    4.80    1.60
   0  -5 -12    5.00    0.80
   0  -5  12    7.50    1.00
   0  -5  12    7.00    0.90
   0   5 -12    6.10    0.80
   0   5  12    8.30    0.90
   0   5 -12    7.00    0.90
   0   5  12    7.60    0.80
   0   5  12    6.70    0.80
   0   5  12    6.20    1.50
   0   5  12    5.10    0.80
   0  -5  12    7.60    0.90
   0   5 -12    6.30    0.80
   0   5 -12    7.00    0.90
   0   5 -12    7.60    0.90
   0   5  12    7.90    0.90
   0   5  12    7.60    0.80
   0   5 -12    6.00    0.90
   0  -5 -12    7.00    1.00
   0   5 -13    3.80    0.70
   0   5 -13    3.70    0.70
   0  -5  13    5.90    0.90
   0  -5 -13    4.40    0.80
   0   5  13    4.40    0.80
   0   5  13    3.40    0.60
   0   5 -13    3.80    0.70
   0   5  13    3.90    0.70
   0  -5 -13    5.10    0.80
   0   5  13    4.40    0.70
   0  -5  13    5.00    0.80
   0   5  13    3.60    0.60
   0   5 -13    3.80    0.60
   0   5  13    4.20    0.70
   0   5 -13    3.60    0.70
   0   5 -13    3.60    0.70
   0  -5  13    3.70    0.70
   0  -5 -13    3.40    0.70
   0   5 -14    6.50    0.90
   0  -5 -14    7.90    0.90
   0   5 -14    6.30    0.80
   0   5  14    8.00    0.90
   0  -5 -14    6.80    0.90
   0   5 -14    8.50    1.00
   0  -5  14    7.40    0.90
   0  -5 -14    9.40    1.10
   0   5  14    6.00    0.70
   0  -5  14    6.70    1.00
   0   5  14    7.30    1.00
   0   5  14    9.30    1.00
   0   5  14    5.70    0.70
   0  -5  14    8.70    0.90
   0   5 -14    9.10    1.00
   0  -5 -14    8.00    1.10
   0   5  14    7.80    1.00
   0  -5  14    8.60    1.00
   0   5  15   14.00    1.10
   0   5  15   13.50    1.20
   0  -5  15   14.10    1.20
   0   5 -15   17.00    1.30
   0  -5  15   13.80    1.30
   0   5  15   14.10    1.10
   0  -5  15   15.80    1.40
   0   5  15   15.60    1.40
   0  -5  15   14.90    1.30
   0   5 -15   15.10    1.20
   0  -5 -15   12.90    1.40
   0  -5 -15   13.70    1.20
   0  -5 -15   14.00    1.30
   0   5 -15   14.40    1.30
   0  -5 -15   14.10    1.30
   0  -5 -15   14.90    1.20
   0   5  15   17.00    1.20
   0   5  15   13.60    1.00
   0   5 -16   27.20    1.70
   0   5 -16   33.30    1.80
   0  -5  16   29.80    1.80
   0  -5 -16   33.90    1.80
   0  -5 -16   33.80    1.90
   0   5  16   32.50    1.50
   0   5 -16   28.50    1.70
   0   5  16   32.00    1.70
   0   5  16   32.60    1.80
   0  -5 -16   29.80    1.90
   0   5  16   33.20    1.70
   0  -5 -16   29.10    1.60
   0  -5  16   30.30    1.80
   0   5  16   31.90    1.60
   0   5  16   31.10    1.80
   0  -5  16   32.40    1.70
   0  -5  17    1.80    0.50
   0   5  17    1.60    0.40
   0  -5  17    2.80    0.60
   0  -5 -17    2.20    0.70
   0  -5  17    3.30    0.80
   0   5  17    2.60    0.60
   0  -5 -17    1.60    0.40
   0   5 -17    2.60    0.60
   0   5  17    1.80    0.50
   0   5 -17    2.30    0.60
   0  -5  17    2.50    0.60
   0   5  17    2.00    0.50
   0   5 -17    2.00    0.50
   0   5  17    2.80    0.70
   0  -5 -17    1.70    0.60
   0  -5 -17    1.20    0.40
   0   5  17    2.00    0.40
   0  -5  17    2.10    0.50
   0  -5  17    2.80    0.70
   0   5  18    0.20    0.50
   0   5  18    0.60    0.20
   0   5  18    0.40    0.40
   0  -5  18    0.50    0.50
   0  -5 -18    0.30    0.40
   0   5  18    0.80    0.40
   0   5 -18    1.00    0.50
   0   5 -18    0.30    0.30
   0   5 -18    0.70    0.40
   0  -5  18    0.10    0.40
   0  -5  18   -0.40    0.50
   0  -5  18    0.20    0.40
   0  -5  18    0.30    0.50
   0   5  18    0.00    0.30
   0  -5 -18    0.60    0.40
   0  -5  18    0.20    0.30
   0  -5 -18    0.70    0.40
   0   5 -19    0.60    0.50
   0   5  19    0.10    0.30
   0  -5  19   -0.10    0.30
   0  -5  19    0.40    0.40
   0  -5  19    0.20    0.40
   0  -5  19    0.00    0.30
   0   5  19    0.50    0.40
   0   5  19    0.50    0.40
   0   5  19    0.10    0.20
   0   5 -19    0.00    0.30
   0  -5  19    0.80    0.30
   0   5 -19    0.30    0.40
   0   5 -19    0.40    0.20
   0  -5 -19    0.60    0.40
   0  -5 -19    0.50    0.30
   0  -5  20   15.60    0.80
   0   5  20   16.80    0.80
   0   5 -20   17.40    1.00
   0  -5 -20   18.70    1.00
   0  -5  20   17.80    0.90
   0   5  20   17.40    0.90
   0   5 -20   16.70    1.00
   0  -5  20   17.00    0.90
   0  -5 -20   18.40    1.00
   0   5  20   18.00    1.00
   0  -5  20   18.40    0.90
   0   5 -20   18.10    1.00
   0  -5 -20   15.70    0.90
   0   6   0 1322.17   24.70
   0  -6   0 1239.28   24.40
   0  -6   0 1286.37   24.00
   0  -6   0 1266.17   24.30
   0   6   1  116.39    4.60
   0   6  -1  114.09    5.20
   0  -6  -1  117.09    5.10
   0  -6   1  110.59    5.00
   0  -6  -1  109.09    4.90
   0  -6   1  108.19    5.10
   0  -6   1  112.69    4.90
   0   6   1  117.89    5.30
   0  -6  -1  112.89    5.10
   0  -6  -2   81.99    4.40
   0   6  -2   90.99    4.60
   0  -6  -2   87.99    4.30
   0   6   2   88.69    4.60
   0   6   2   88.39    4.10
   0  -6   2   85.09    4.40
   0  -6   2   81.69    4.50
   0   6  -2   92.29    3.80
   0   6   2   86.19    4.10
   0   6   3   44.20    3.20
   0  -6  -3   44.40    3.10
   0   6  -3   45.80    2.70
   0  -6  -3   44.00    3.20
   0   6  -3   45.90    3.20
   0   6   3   42.70    3.00
   0   6   3   40.60    2.70
   0  -6   3   39.70    3.20
   0   6   4   55.29    3.60
   0   6  -4   64.29    3.90
   0   6   4   60.49    3.40
   0  -6   4   56.29    3.90
   0  -6  -4   57.89    3.70
   0   6   4   60.49    3.90
   0  -6  -4   61.09    3.90
   0  -6   5   47.30    3.60
   0   6   5   48.20    3.50
   0   6   5   44.10    2.90
   0   6  -5   47.00    3.40
   0  -6  -5   45.90    3.30
   0   6   5   43.60    3.30
   0  -6  -5   45.60    3.40
   0   6   6   44.50    3.00
   0   6   6   44.00    3.40
   0  -6   6   43.40    3.60
   0  -6  -6   45.60    3.50
   0  -6  -6   42.50    3.40
   0   6   6   44.10    3.50
   0   6  -6   45.70    3.40
   0   6  -7   39.40    3.10
   0  -6  -7   37.30    3.20
   0  -6   7   39.20    3.10
   0  -6   7   32.10    3.30
   0  -6  -7   35.90    3.20
   0   6   7   37.90    3.40
   0   6   7   38.50    2.80
   0  -6   8   38.90    3.70
   0  -6   8   39.90    2.90
   0  -6  -8   37.20    3.30
   0   6   8   39.00    2.90
   0   6   8   39.10    3.60
   0  -6  -8   45.00    3.70
   0   6  -8   41.30    3.40
   0   6   9   22.70    1.50
   0  -6   9   12.60    1.70
   0  -6  -9   23.30    1.60
   0   6   9   18.80    1.20
   0  -6  -9   16.40    2.20
   0  -6   9   23.30    1.60
   0   6   9   20.60    1.40
   0   6  -9   19.60    2.30
   0  -6   9   23.30    1.60
   0  -6  -9   19.00    2.50
   0   6   9   25.80    1.50
   0  -6  -9   21.40    2.70
   0   6  -9   21.40    1.50
   0  -6  -9   19.20    1.40
   0   6  -9   25.90    1.60
   0   6   9   20.70    1.30
   0  -6  -9   18.50    1.30
   0   6   9   19.00    1.30
   0   6  -9   20.10    1.20
   0  -6   9   19.20    2.70
   0   6  10    4.20    0.80
   0   6 -10    2.70    0.50
   0  -6  10    2.90    1.20
   0   6 -10    3.40    0.70
   0   6  10    1.80    0.50
   0   6  10    3.60    0.70
   0  -6 -10    2.00    0.40
   0  -6 -10    3.20    0.80
   0   6 -10    2.70    0.60
   0   6 -10    2.50    0.60
   0  -6  10    2.40    0.50
   0  -6 -10    1.90    0.50
   0   6  10    3.00    0.50
   0  -6  10    3.00    0.70
   0  -6 -10    3.20    0.60
   0  -6  10    2.90    0.70
   0  -6  10    2.80    0.90
   0   6  10    3.70    0.70
   0   6 -10    1.50    0.70
   0   6  10    3.80    0.60
   0   6  10    3.50    0.60
   0   6  11    0.40    0.40
   0  -6  11    0.40    0.50
   0  -6  11    0.70    0.50
   0  -6 -11    0.90    0.60
   0  -6 -11    0.40    0.40
   0   6 -11    0.60    0.40
   0   6  11    1.00    0.40
   0   6 -11    1.10    0.50
   0   6  11    0.70    0.50
   0   6  11    0.60    0.40
   0   6  11    0.70    0.40
   0   6  11    0.90    0.50
   0   6  11    1.00    0.40
   0   6 -11    0.70    0.30
   0  -6  11    1.30    0.40
   0   6 -11    1.00    0.50
   0  -6  11    1.50    1.20
   0   6 -11    1.20    0.50
   0  -6 -11    0.80    0.40
   0  -6 -11    0.50    0.40
   0   6  12    6.20    0.80
   0   6 -12    6.90    0.90
   0  -6  12    4.40    0.80
   0  -6 -12    6.20    0.90
   0   6  12    6.20    0.70
   0  -6  12    5.60    0.90
   0   6  12    6.40    0.80
   0  -6  12    6.20    0.90
   0   6 -12    6.20    0.80
   0   6  12    6.70    0.90
   0  -6 -12    6.70    1.00
   0   6 -12    5.10    0.80
   0   6 -12    5.10    0.80
   0  -6  12    6.70    0.80
   0  -6 -12    7.50    0.90
   0   6 -12    6.30    0.90
   0  -6 -12    5.20    0.80
   0   6  12    5.20    0.90
   0   6  12    5.50    0.80
   0   6  12    6.60    0.80
   0   6 -13   10.30    1.00
   0  -6  13   10.30    1.10
   0  -6 -13   10.30    1.20
   0   6  13    9.60    0.90
   0   6 -13   10.70    1.10
   0  -6 -13   12.20    1.20
   0   6 -13   10.70    1.10
   0   6  13    9.10    0.90
   0   6  13   13.10    1.30
   0   6 -13   11.40    1.20
   0  -6  13   13.30    1.30
   0   6  13   12.10    1.20
   0  -6 -13   12.10    1.10
   0   6  13   12.40    1.00
   0  -6  13   10.70    1.20
   0   6  13   12.80    1.10
   0  -6 -13    9.50    1.10
   0  -6 -13    9.80    1.00
   0   6  13    9.40    0.90
   0  -6  14   17.20    1.30
   0   6  14   18.40    1.20
   0   6  14   18.80    1.30
   0  -6  14   15.60    1.40
   0   6 -14   17.40    1.30
   0   6  14   15.10    1.40
   0  -6 -14   16.40    1.30
   0  -6  14   17.50    1.40
   0  -6 -14   15.80    1.50
   0  -6 -14   17.10    1.40
   0  -6 -14   17.50    1.40
   0  -6 -14   16.80    1.30
   0   6  14   16.20    1.30
   0   6  14   20.70    1.40
   0  -6  14   15.40    1.40
   0   6 -14   18.40    1.40
   0   6 -14   16.20    1.40
   0   6  14   15.50    1.20
   0   6 -14   16.70    1.40
   0   6  15   35.30    1.70
   0  -6 -15   37.70    1.90
   0  -6 -15   37.60    1.90
   0  -6 -15   34.70    2.10
   0  -6  15   38.00    1.90
   0  -6 -15   36.40    1.90
   0   6 -15   36.40    1.60
   0   6  15   36.00    1.80
   0   6 -15   37.30    2.00
   0   6  15   34.60    1.60
   0  -6  15   38.40    2.00
   0   6  15   36.30    1.90
   0  -6  15   36.10    2.00
   0  -6  15   37.50    2.00
   0  -6 -15   37.10    1.80
   0   6  15   40.20    2.10
   0   6  15   42.80    1.90
   0   6 -15   36.90    1.90
   0   6  16    5.40    0.80
   0  -6  16    4.40    0.80
   0  -6  16    5.10    0.80
   0   6  16    5.90    0.60
   0   6 -16    5.10    0.80
   0   6  16    6.40    0.90
   0  -6 -16    5.70    0.70
   0  -6 -16    5.40    0.80
   0   6  16    5.30    0.60
   0  -6 -16    5.70    0.70
   0   6 -16    7.00    0.80
   0   6  16    6.00    0.70
   0   6  16    5.70    0.70
   0  -6 -16    5.00    0.70
   0  -6  16    5.10    0.70
   0  -6 -17    3.40    0.60
   0   6  17    3.80    0.60
   0  -6  17    3.80    0.70
   0   6  17    3.20    0.70
   0  -6  17    3.40    0.50
   0   6 -17    2.90    0.60
   0  -6  17    3.10    0.60
   0  -6  17    3.30    0.60
   0  -6  17    3.50    0.70
   0   6  17    3.70    0.50
   0   6  17    3.60    0.70
   0   6  17    3.70    0.50
   0  -6 -17    3.90    0.70
   0  -6 -17    3.60    0.60
   0   6 -17    3.10    0.60
   0  -6  17    3.50    0.60
   0   6 -18    4.20    0.60
   0   6 -18    3.10    0.50
   0  -6 -18    2.80    0.40
   0   6  18    3.90    0.60
   0   6  18    3.80    0.50
   0  -6  18    3.10    0.50
   0  -6  18    3.50    0.60
   0  -6  18    4.30    0.70
   0  -6  18    3.50    0.50
   0  -6  18    3.20    0.40
   0  -6 -18    3.60    0.50
   0   6  18    3.40    0.50
   0  -6 -18    3.60    0.50
   0   6  18    5.20    0.70
   0  -6  18    3.40    0.50
   0  -6 -19    1.20    0.40
   0  -6 -19    0.90    0.30
   0   6 -19    1.10    0.40
   0   6  19    1.90    0.40
   0  -6 -19    1.70    0.50
   0  -6  19    1.60    0.40
   0   6  19    1.50    0.30
   0   6 -19    1.10    0.40
   0  -6  19    0.50    0.30
   0  -6  19    1.00    0.40
   0  -6  19    0.80    0.30
   0   6 -19    1.20    0.40
   0   6 -19    1.20    0.40
   0   6  19    1.40    0.40
   0   6  20    5.80    0.50
   0   6 -20    5.90    0.50
   0  -6  20    6.70    0.50
   0  -6 -20    6.80    0.50
   0  -7   0   -0.30    0.70
   0   7   0    0.30    0.80
   0  -7   0    0.50    0.80
   0  -7   0   -0.60    0.90
   0  -7   1    0.70    0.80
   0   7   1    0.20    0.70
   0   7  -1    1.50    0.90
   0  -7  -1    1.10    0.80
   0  -7  -1    1.20    0.70
   0  -7   1    0.00    0.80
   0  -7   1    1.40    0.60
   0  -7   2   15.70    2.10
   0  -7   2   12.50    2.00
   0   7   2   16.00    2.20
   0  -7  -2   13.80    2.00
   0   7  -2   18.30    2.30
   0  -7  -2   15.10    2.00
   0  -7   2   15.60    2.00
   0  -7   3   24.00    2.60
   0  -7  -3   22.80    2.60
   0   7  -3   27.50    2.80
   0  -7   3   23.70    2.70
   0   7   3   26.60    2.80
   0  -7  -3   24.70    2.60
   0  -7   3   26.00    2.60
   0  -7   4   73.39    4.60
   0   7   4   73.09    4.70
   0   7   4   67.89    4.30
   0  -7   4   69.19    4.80
   0   7  -4   74.99    4.60
   0   7   4   76.89    4.20
   0  -7  -4   68.79    4.50
   0  -7  -4   72.29    4.50
   0   7   5    1.60    0.80
   0  -7  -5    3.20    1.10
   0  -7  -5    1.80    0.70
   0   7  -5    0.20    0.60
   0  -7   5    2.50    1.30
   0   7   5    1.70    0.90
   0   7   5    3.20    1.10
   0  -7   6    3.90    1.40
   0   7   6    7.20    0.90
   0   7   6   11.00    1.60
   0  -7  -6    6.70    0.90
   0   7  -6    5.40    0.70
   0   7  -6    7.50    1.60
   0  -7  -6    5.30    1.40
   0   7   6    6.20    1.60
   0   7   6    6.20    1.50
   0  -7  -6    8.00    1.80
   0   7  -6    6.20    0.80
   0   7  -7   15.70    1.30
   0  -7  -7   14.50    1.20
   0  -7   7   16.60    2.70
   0   7   7   13.30    1.20
   0   7   7   18.60    2.10
   0  -7   7   18.40    1.30
   0   7   7   17.30    1.20
   0   7   7   17.30    2.40
   0  -7  -7   15.00    2.20
   0   7  -7   18.20    2.50
   0   7  -7   17.30    1.40
   0   7   7   12.20    1.10
   0   7   7   15.50    1.20
   0   7  -7   17.40    1.20
   0   7   7   15.70    1.20
   0   7   7   14.80    1.20
   0  -7  -7   17.70    2.40
   0  -7   7   14.60    1.30
   0  -7  -7   12.30    1.20
   0   7  -8    6.10    0.90
   0  -7   8    4.60    1.20
   0  -7   8    4.30    1.70
   0  -7   8    7.80    1.00
   0  -7  -8    7.10    0.90
   0  -7   8    4.90    0.70
   0  -7  -8    5.60    1.40
   0   7   8    6.80    1.60
   0   7   8    5.70    0.80
   0   7   8    6.00    0.80
   0  -7   8    5.80    0.90
   0   7   8    5.20    0.70
   0   7   8    4.90    0.70
   0   7  -8    5.90    0.80
   0   7   8    6.50    0.90
   0   7   8    7.50    0.90
   0  -7  -8    2.60    1.00
   0  -7  -8    5.60    0.80
   0   7   8    7.30    0.80
   0   7  -8    4.00    1.20
   0   7  -8    5.90    0.70
   0   7  -8    6.40    0.80
   0   7   9    9.80    1.00
   0   7  -9   10.20    1.10
   0   7  -9    9.80    0.90
   0   7   9    8.70    1.00
   0   7   9    9.10    1.00
   0  -7  -9   10.60    1.20
   0   7   9    8.90    1.00
   0  -7  -9   10.10    1.90
   0  -7   9    8.60    1.10
   0  -7  -9   11.80    2.00
   0   7   9    9.60    1.10
   0   7   9   11.50    2.10
   0   7  -9   10.70    1.10
   0  -7   9   12.30    1.10
   0  -7  -9   11.00    2.00
   0   7   9   11.20    1.00
   0  -7   9   10.50    1.20
   0   7   9   12.10    1.10
   0  -7  -9   12.20    1.20
   0  -7   9   11.00    2.20
   0   7  -9   10.40    1.90
   0   7  -9   10.90    1.00
   0  -7  10   14.30    1.40
   0  -7 -10   11.70    1.20
   0   7 -10   13.00    1.10
   0   7  10   10.80    1.00
   0  -7  10   11.50    1.00
   0   7 -10   15.50    1.40
   0   7  10   10.30    1.00
   0  -7 -10   14.20    1.40
   0   7  10   14.30    1.20
   0  -7 -10   14.60    1.40
   0   7 -10   12.30    1.10
   0  -7  10   14.20    1.40
   0   7  10   11.70    1.10
   0   7  10   12.30    1.20
   0   7  10   11.70    1.10
   0   7  10   13.00    1.10
   0   7 -10   13.50    1.30
   0   7  11   37.40    1.80
   0  -7 -11   40.80    2.10
   0   7  11   36.60    2.00
   0   7  11   36.20    1.90
   0  -7  11   34.40    2.10
   0  -7  11   37.90    1.90
   0   7 -11   39.10    1.90
   0  -7  11   35.00    2.10
   0   7  11   35.60    1.90
   0   7  11   35.70    1.80
   0   7 -11   42.20    2.00
   0   7 -11   36.00    2.10
   0   7 -11   35.30    2.10
   0  -7 -11   30.90    2.00
   0  -7 -11   35.70    2.10
   0   7  11   36.80    2.10
   0   7 -11   36.70    1.80
   0   7  11   41.40    2.00
   0  -7  12    8.50    1.10
   0  -7 -12    8.00    1.00
   0   7  12    9.10    0.90
   0   7 -12    8.60    0.90
   0   7  12    7.90    0.90
   0   7 -12    9.80    1.00
   0  -7  12    7.70    1.00
   0   7  12    9.60    0.90
   0   7  12    7.30    0.80
   0  -7 -12    9.30    1.20
   0  -7 -12    8.70    1.00
   0  -7  12    8.30    1.10
   0   7 -12    9.30    1.10
   0   7  12    8.20    1.00
   0   7  12    9.10    0.90
   0  -7  12    9.50    0.90
   0   7 -12    8.90    1.10
   0  -7 -12   10.40    1.00
   0   7  12    9.90    1.00
   0   7  12    8.70    1.10
   0  -7  13    4.50    0.80
   0  -7  13    3.50    0.80
   0   7 -13    5.40    0.90
   0   7  13    5.40    0.70
   0   7 -13    7.20    0.90
   0  -7 -13    4.60    0.90
   0  -7 -13    6.30    0.80
   0   7  13    6.50    0.80
   0   7 -13    5.70    0.90
   0  -7 -13    4.80    0.80
   0  -7  13    5.10    0.90
   0   7  13    5.30    0.80
   0   7  13    5.40    0.70
   0   7  13    4.30    0.80
   0   7  13    5.70    0.80
   0  -7 -13    5.20    0.80
   0   7 -13    5.10    0.70
   0   7  14   27.20    1.50
   0   7  14   28.40    1.50
   0   7  14   28.20    1.70
   0  -7 -14   29.60    1.60
   0  -7 -14   30.60    1.70
   0   7 -14   32.40    1.70
   0  -7 -14   30.50    1.60
   0   7 -14   27.20    1.70
   0   7 -14   29.00    1.80
   0  -7  14   26.30    1.70
   0   7  14   31.60    1.60
   0   7  14   28.50    1.70
   0  -7 -14   28.10    1.70
   0  -7  14   31.80    1.70
   0  -7  14   29.70    1.80
   0  -7  14   26.80    1.70
   0   7  15    5.20    0.80
   0   7  15    5.10    0.80
   0  -7 -15    5.10    0.70
   0  -7 -15    4.60    0.70
   0  -7  15    5.60    0.70
   0  -7 -15    5.40    0.80
   0   7  15    4.50    0.60
   0  -7  15    5.10    0.80
   0  -7  15    3.80    0.70
   0   7  15    5.80    0.70
   0   7 -15    4.40    0.60
   0   7  15    4.60    0.60
   0  -7 -15    4.80    0.70
   0   7 -15    4.90    0.70
   0   7 -15    5.80    0.80
   0  -7  15    4.20    0.80
   0   7 -16    6.30    0.70
   0   7  16    5.40    0.60
   0  -7  16    6.60    0.80
   0  -7  16    7.10    0.80
   0   7  16    6.30    0.80
   0  -7  16    5.70    0.80
   0   7  16    7.50    0.70
   0  -7 -16    6.60    0.70
   0  -7 -16    6.10    0.70
   0   7  16    6.00    0.70
   0   7 -16    6.60    0.60
   0  -7 -16    7.20    0.70
   0   7 -16    6.30    0.80
   0   7  16    6.20    0.70
   0  -7  17    0.50    0.40
   0  -7  17    0.40    0.40
   0   7  17   -0.10    0.30
   0  -7 -17    0.40    0.30
   0  -7  17    0.40    0.40
   0  -7 -17    0.40    0.40
   0  -7  17    0.70    0.30
   0   7  17    0.00    0.20
   0   7 -17    0.10    0.30
   0  -7 -17    0.00    0.30
   0   7 -17    0.30    0.30
   0  -7 -17   -0.30    0.30
   0   7  17   -0.50    0.50
   0   7 -17    0.20    0.40
   0  -7  17   -0.30    0.40
   0   7 -17    0.20    0.40
   0   7  17    0.30    0.30
   0  -7  18    1.10    0.40
   0   7 -18    0.60    0.40
   0   7 -18    0.80    0.40
   0  -7  18    1.20    0.30
   0   7  18    0.90    0.30
   0  -7 -18    0.40    0.30
   0  -7  18    1.30    0.40
   0  -7 -18    0.90    0.40
   0  -7 -18    1.50    0.30
   0  -7  18    0.40    0.20
   0  -7  18    1.20    0.40
   0   7 -18    0.80    0.30
   0   7  18    1.30    0.40
   0   7 -19   -0.30    0.30
   0  -7  19    0.10    0.30
   0  -7 -19   -0.10    0.30
   0   7  19   -0.20    0.30
   0   8   0   33.00    1.80
   0   8   0   37.40    1.90
   0  -8   0   31.40    1.80
   0  -8   0   27.60    2.90
   0   8   0   34.20    3.40
   0   8   0   35.90    1.80
   0   8   0   30.00    1.50
   0   8   0   34.00    1.80
   0   8   0   37.10    1.90
   0  -8   0   28.10    3.00
   0   8  -1   56.29    2.40
   0  -8  -1   55.59    2.40
   0   8  -1   52.99    2.30
   0   8  -1   56.89    2.20
   0   8  -1   51.59    2.30
   0   8  -1   55.59    2.40
   0  -8   1   60.89    2.40
   0  -8   1   57.79    2.60
   0  -8  -1   47.20    4.00
   0  -8  -1   51.09    2.30
   0   8  -1   55.79    2.40
   0   8   1   54.59    2.40
   0   8   1   50.09    2.20
   0   8   1   61.99    4.50
   0   8  -1   61.19    4.50
   0  -8   1   55.99    4.30
   0  -8   1   53.49    2.30
   0   8   1   51.79    2.00
   0   8   1   61.49    2.50
   0  -8  -1   53.49    4.00
   0   8   1   58.49    2.40
   0  -8   1   56.29    4.10
   0   8   1   55.39    2.10
   0   8   1   57.69    2.50
   0  -8   2   38.50    3.70
   0  -8  -2   41.00    2.10
   0   8  -2   40.50    2.00
   0   8  -2   40.50    2.00
   0   8   2   52.09    4.20
   0   8  -2   49.50    4.00
   0   8  -2   39.90    2.00
   0  -8   2   46.10    3.90
   0  -8   2   46.10    2.10
   0   8   2   44.10    1.90
   0   8   2   39.30    1.70
   0  -8   2   41.80    2.20
   0  -8  -2   49.90    3.90
   0   8  -2   38.20    2.00
   0  -8  -2   45.00    3.90
   0   8  -2   37.30    1.90
   0  -8   2   43.70    3.60
   0   8  -2   39.70    1.90
   0   8  -2   47.40    2.00
   0  -8  -2   44.60    2.20
   0   8   2   37.90    2.00
   0   8   2   43.00    2.10
   0   8   2   43.20    2.10
   0   8  -3    0.60    0.40
   0  -8  -3    1.50    0.70
   0   8  -3    2.00    1.00
   0  -8  -3    0.50    0.40
   0   8   3    1.30    0.40
   0   8  -3    0.50    0.30
   0  -8  -3    0.50    0.90
   0   8   3    1.90    1.00
   0  -8   3    3.40    1.30
   0  -8  -3    0.70    0.50
   0   8   3    1.30    0.50
   0   8   3    1.30    0.50
   0   8  -3    0.90    0.50
   0  -8  -3    1.10    0.40
   0   8  -3    0.30    0.30
   0  -8   3    1.50    0.90
   0   8  -3    1.80    0.50
   0  -8   3    0.80    0.50
   0  -8   3    1.90    1.00
   0   8  -3    0.90    0.40
   0   8  -3    1.30    0.50
   0  -8   3    1.10    0.40
   0   8   3    0.20    0.20
   0  -8   3    1.20    0.50
   0   8  -4   21.80    1.50
   0   8  -4   18.90    1.40
   0   8  -4   21.50    1.40
   0   8  -4   21.50    1.40
   0   8   4   19.50    1.50
   0   8   4   25.00    3.00
   0   8  -4   19.70    1.40
   0   8  -4   23.20    2.70
   0  -8   4   19.90    1.50
   0   8   4   21.20    1.50
   0  -8  -4   22.50    1.60
   0   8  -4   18.00    1.40
   0   8   4   19.60    1.40
   0  -8   4   21.50    1.70
   0  -8   4   20.10    2.50
   0  -8  -4   20.50    2.50
   0  -8   4   20.00    2.90
   0  -8  -4   19.70    1.50
   0  -8  -4   17.90    2.50
   0  -8  -4   20.40    1.40
   0  -8   4   20.00    2.60
   0   8   4   19.30    1.20
   0  -8   4   21.10    1.40
   0   8   4   23.40    1.40
   0   8   4   20.70    1.50
   0  -8   5   27.50    1.90
   0   8   5   27.00    1.60
   0   8  -5   31.30    3.20
   0  -8  -5   29.70    3.30
   0  -8   5   27.10    3.30
   0   8   5   26.90    1.70
   0   8  -5   27.00    1.50
   0   8  -5   24.40    1.60
   0   8   5   35.20    3.40
   0   8   5   24.80    1.70
   0   8   5   27.80    1.70
   0   8   5   30.00    1.60
   0  -8   5   25.50    1.70
   0  -8  -5   30.20    3.20
   0  -8   5   34.90    3.50
   0  -8   5   33.00    1.80
   0  -8  -5   30.50    1.90
   0   8  -5   28.40    1.80
   0   8  -5   29.30    1.80
   0  -8  -5   32.40    1.90
   0  -8   5   29.90    1.60
   0  -8  -5   29.70    1.70
   0   8  -5   31.50    1.70
   0  -8   5   31.20    3.20
   0  -8  -6   35.00    2.00
   0  -8  -6   34.50    1.90
   0   8   6   33.80    1.90
   0  -8   6   35.70    2.10
   0  -8   6   33.30    1.80
   0   8  -6   35.80    1.80
   0  -8   6   31.30    1.70
   0   8   6   31.90    1.80
   0  -8   6   27.90    3.20
   0   8  -6   35.80    1.80
   0   8  -6   36.40    2.00
   0  -8   6   28.80    3.50
   0   8   6   32.70    3.40
   0   8   6   35.40    2.00
   0   8   6   34.10    1.90
   0   8  -6   38.30    3.60
   0  -8  -6   34.00    3.50
   0   8   6   38.80    1.80
   0  -8  -6   31.70    3.30
   0  -8   7   45.40    2.40
   0  -8   7   49.40    2.20
   0   8   7   50.59    2.10
   0   8  -7   46.60    2.40
   0   8  -7   44.80    2.00
   0   8   7   46.40    2.20
   0  -8  -7   50.19    2.30
   0   8   7   43.90    2.30
   0  -8  -7   47.70    2.40
   0   8   7   42.30    2.10
   0   8   7   49.50    2.30
   0   8  -7   51.39    2.20
   0  -8   7   46.10    2.50
   0   8  -7   48.50    2.40
   0   8   8    7.80    0.90
   0  -8   8    7.70    1.00
   0  -8  -8    9.50    1.10
   0   8  -8    8.20    1.10
   0   8   8    7.70    1.00
   0   8  -8    7.80    1.00
   0   8   8    8.20    0.90
   0   8   8    7.00    1.00
   0  -8   8    8.80    1.00
   0   8   8    7.10    0.90
   0  -8   8    8.90    1.20
   0  -8  -8    8.60    1.10
   0   8  -8    7.50    0.80
   0   8  -8    7.50    0.90
   0   8   9   52.39    2.30
   0  -8   9   56.39    2.40
   0   8   9   52.09    2.40
   0  -8  -9   52.19    2.60
   0   8   9   57.59    2.30
   0   8   9   56.29    2.50
   0   8  -9   56.69    2.30
   0  -8   9   53.59    2.70
   0  -8   9   50.99    2.60
   0   8  -9   54.89    2.60
   0   8   9   53.09    2.50
   0  -8  -9   56.89    2.60
   0   8  -9   54.69    2.60
   0   8 -10   23.40    1.70
   0   8  10   23.10    1.50
   0   8 -10   24.10    1.50
   0   8  10   26.30    1.60
   0   8  10   24.60    1.70
   0  -8 -10   25.30    1.70
   0  -8  10   23.90    1.50
   0   8 -10   23.10    1.70
   0   8  10   26.80    1.60
   0  -8  10   25.80    1.90
   0  -8 -10   23.80    1.70
   0   8 -10   27.10    1.60
   0  -8 -10   23.20    1.60
   0  -8  10   23.20    1.80
   0   8  10   21.70    1.50
   0   8 -11    6.70    1.00
   0  -8 -11    5.20    0.90
   0   8 -11    5.20    0.70
   0   8  11    6.30    1.00
   0  -8 -11    5.30    0.90
   0  -8  11    6.20    0.80
   0   8  11    6.10    0.80
   0  -8 -11    6.60    0.90
   0   8  11    5.70    0.80
   0   8 -11    6.20    1.00
   0   8 -11    5.80    0.80
   0  -8  11    4.80    0.90
   0  -8  11    4.80    0.90
   0   8  11    6.30    0.80
   0   8  11    5.80    0.80
   0   8  12    1.50    0.50
   0   8  12    1.80    0.60
   0   8  12    1.30    0.60
   0  -8  12    0.90    0.70
   0   8  12    0.80    0.40
   0  -8  12    0.90    0.50
   0   8  12    1.40    0.50
   0  -8  12    1.80    0.70
   0  -8  12    1.10    0.40
   0  -8 -12    0.50    0.40
   0   8 -12    0.60    0.50
   0   8 -12    1.10    0.40
   0  -8 -12    1.30    0.60
   0   8 -12    1.10    0.40
   0  -8 -12    1.70    0.60
   0   8 -12    1.90    0.70
   0  -8 -13   34.50    1.80
   0  -8  13   34.60    1.90
   0  -8 -13   36.60    1.80
   0  -8  13   36.40    2.00
   0   8 -13   32.80    1.50
   0  -8  13   35.00    1.90
   0  -8  13   34.80    1.60
   0   8  13   34.80    1.70
   0  -8  13   35.20    1.90
   0   8 -13   35.40    1.90
   0  -8 -13   35.30    1.90
   0   8  13   36.50    1.60
   0   8  13   34.10    1.60
   0   8  13   36.40    1.90
   0   8  13   38.70    1.70
   0   8 -13   36.70    1.80
   0  -8 -13   32.80    1.80
   0   8 -13   36.90    2.00
   0  -8  14    5.30    0.70
   0  -8 -14    4.60    0.70
   0   8 -14    4.90    0.70
   0  -8 -14    6.50    0.80
   0  -8 -14    5.60    0.70
   0  -8  14    5.30    0.80
   0  -8 -14    6.00    0.80
   0   8  14    5.30    0.90
   0  -8  14    5.10    0.80
   0   8  14    5.10    0.60
   0  -8  14    6.50    0.90
   0   8  14    6.10    0.70
   0   8 -14    6.60    0.80
   0   8 -14    4.60    0.80
   0  -8 -15   11.00    0.90
   0  -8  15    7.60    0.80
   0  -8 -15    9.30    0.90
   0   8  15    8.30    0.80
   0   8 -15    9.40    0.90
   0  -8 -15   10.50    0.90
   0   8  15   10.40    0.80
   0  -8  15   10.90    0.90
   0  -8  15    8.00    0.80
   0   8 -15   10.90    0.90
   0   8  15    9.50    0.70
   0  -8 -15   10.60    0.80
   0  -8  15    8.00    0.80
   0   8 -15   10.00    0.70
   0  -8  16    1.10    0.40
   0  -8 -16    1.00    0.40
   0   8  16    0.30    0.40
   0  -8 -16    0.80    0.30
   0  -8  16    1.30    0.50
   0   8 -16    1.00    0.40
   0   8 -16    0.10    0.30
   0  -8 -16    0.80    0.40
   0   8  16    1.10    0.30
   0  -8  16    0.40    0.30
   0  -8  16    1.30    0.50
   0   8 -16    0.60    0.30
   0   8 -16    0.60    0.30
   0  -8  17   13.90    0.80
   0   8 -17   11.40    0.70
   0  -8  17   12.20    0.80
   0   8  17   11.20    0.80
   0   8  17   13.90    0.70
   0  -8 -17   13.50    0.80
   0  -8  17   12.10    0.70
   0  -8 -17   12.20    0.70
   0  -8  17   11.40    0.80
   0   8 -17   13.30    0.80
   0   8 -17   11.30    0.70
   0   9   0    0.00    0.40
   0  -9   0   -0.70    0.60
   0  -9   0    0.20    0.40
   0   9   0   -0.30    0.50
   0   9   0    0.20    0.50
   0   9   0    0.30    0.40
   0   9   0   -0.10    0.40
   0   9   0   -0.30    0.30
   0   9   0   -0.40    0.50
   0  -9   0   -0.80    0.60
   0   9   1   28.90    1.70
   0  -9   1   23.60    1.70
   0  -9   1   25.10    1.60
   0   9  -1   22.30    1.50
   0   9   1   21.70    1.40
   0   9  -1   20.90    1.50
   0   9   1   25.40    1.40
   0   9  -1   24.20    1.50
   0   9   1   25.30    1.70
   0   9  -1   24.30    1.60
   0  -9  -1   24.60    1.60
   0  -9  -1   23.90    1.80
   0   9   1   22.10    1.60
   0  -9  -1   26.40    1.60
   0   9   1   24.30    1.60
   0   9  -1   23.30    1.60
   0   9  -1   22.40    1.50
   0  -9   1   25.80    1.60
   0  -9  -1   28.30    1.70
   0   9  -1   26.70    1.50
   0   9   2    0.80    0.50
   0   9   2    3.00    0.50
   0  -9   2    2.00    0.60
   0   9   2    2.60    0.60
   0   9  -2    2.20    0.60
   0   9   2    2.40    0.50
   0  -9   2    2.30    0.70
   0  -9  -2    2.20    0.60
   0   9  -2    1.10    0.50
   0   9   2    1.90    0.60
   0  -9   2    3.40    0.70
   0   9   2    2.90    0.60
   0   9  -2    3.30    0.60
   0  -9  -2    1.00    0.40
   0   9  -2    1.80    0.50
   0   9  -2    1.70    0.50
   0   9   2    2.60    0.60
   0  -9   3   28.70    2.00
   0  -9  -3   29.90    1.70
   0  -9  -3   31.00    1.90
   0   9   3   26.50    1.40
   0  -9   3   30.50    1.90
   0   9   3   29.70    1.80
   0   9  -3   28.30    1.80
   0  -9  -3   29.90    1.80
   0  -9   3   29.40    1.70
   0   9   3   27.70    1.70
   0   9   3   30.10    1.80
   0   9  -3   26.70    1.70
   0   9  -3   29.80    1.60
   0   9  -3   27.90    1.70
   0   9  -3   29.70    1.70
   0   9   3   28.10    1.50
   0   9  -3   27.20    1.70
   0   9   3   28.80    1.80
   0  -9   4   95.39    3.70
   0   9  -4   99.19    3.10
   0   9   4   91.49    2.80
   0  -9   4   98.39    3.40
   0   9  -4   93.39    3.10
   0  -9  -4   93.39    3.40
   0   9   4  100.99    3.10
   0  -9   4   96.49    3.20
   0   9   4   92.79    3.40
   0   9   4   93.69    3.40
   0   9  -4   96.99    3.30
   0   9  -4   90.29    3.30
   0   9   4   93.19    3.20
   0  -9  -4   97.29    3.20
   0   9  -4   89.99    3.30
   0   9   4   96.49    3.40
   0  -9  -4  100.69    3.60
   0  -9   4   93.79    3.50
   0   9   5  228.88    5.30
   0  -9  -5  225.58    5.90
   0   9   5  215.58    5.40
   0   9  -5  221.88    5.70
   0  -9  -5  221.28    5.90
   0   9   5  210.28    5.60
   0  -9   5  222.08    5.40
   0   9  -5  213.08    5.20
   0   9  -5  237.58    5.40
   0  -9  -5  221.68    5.50
   0  -9   5  214.48    6.10
   0   9  -5  235.48    6.00
   0  -9   5  231.88    5.60
   0   9   5  221.78    5.70
   0  -9   6    0.10    0.50
   0   9   6    0.40    0.50
   0  -9  -6   -0.50    0.60
   0   9   6   -0.20    0.50
   0  -9   6    0.40    0.40
   0   9  -6    0.40    0.60
   0  -9  -6    0.90    0.60
   0  -9  -6    0.00    0.40
   0   9   6    0.60    0.40
   0   9  -6    0.10    0.40
   0   9   6    0.40    0.40
   0   9  -6    0.30    0.40
   0   9  -6   -0.10    0.40
   0  -9  -7    0.10    0.50
   0  -9  -7   -0.10    0.40
   0   9  -7   -0.60    0.30
   0  -9   7    0.50    0.70
   0   9   7    0.10    0.40
   0  -9  -7    1.30    0.60
   0   9  -7    2.00    0.60
   0   9  -7    0.50    0.50
   0  -9   7   -0.40    0.60
   0   9   7    0.30    0.40
   0   9  -7    0.80    0.60
   0   9   7    1.30    0.60
   0  -9   7    0.30    0.40
   0   9  -8    1.20    0.50
   0  -9  -8    1.30    0.60
   0   9   8    0.70    0.50
   0  -9   8    1.20    0.70
   0   9   8    1.70    0.60
   0   9  -8    1.50    0.60
   0   9   8    0.60    0.40
   0  -9  -8    2.20    0.70
   0   9   8    2.00    0.60
   0   9  -8    2.60    0.60
   0  -9   8    1.10    0.60
   0   9   8    1.90    0.60
   0   9  -8    1.00    0.50
   0  -9   8    1.80    0.50
   0  -9  -8    0.70    0.50
   0   9   9    5.20    0.90
   0  -9  -9    6.30    0.90
   0   9  -9    8.20    0.90
   0  -9   9    6.20    1.00
   0   9   9    6.90    0.80
   0   9  -9    8.30    0.80
   0  -9  -9    6.50    0.90
   0  -9   9    5.60    1.00
   0   9   9    5.40    0.80
   0  -9   9    8.60    0.90
   0   9  -9    5.40    0.80
   0  -9  -9    5.60    0.90
   0   9  -9    5.70    0.90
   0   9   9    6.00    0.80
   0   9   9    5.90    0.80
   0   9  10    2.90    0.70
   0   9 -10    3.50    0.70
   0   9  10    2.60    0.60
   0  -9  10    2.50    0.70
   0   9  10    2.60    0.60
   0   9  10    3.10    0.60
   0   9 -10    3.40    0.70
   0   9 -10    3.80    0.60
   0  -9 -10    3.30    0.70
   0   9 -10    2.90    0.60
   0  -9  10    3.40    0.90
   0  -9 -10    3.50    0.70
   0   9  10    1.50    0.50
   0  -9 -10    2.50    0.70
   0  -9  10    2.50    0.50
   0   9 -11   12.10    1.20
   0   9 -11   12.70    1.20
   0   9 -11   14.90    1.10
   0  -9  11   13.50    1.00
   0  -9  11   13.00    1.30
   0   9  11   11.50    1.00
   0  -9 -11   14.60    1.30
   0  -9 -11   13.10    1.10
   0   9  11   13.60    1.20
   0   9  11   12.60    1.00
   0  -9  11   11.90    1.10
   0  -9 -11   12.60    1.10
   0   9  11   14.30    1.10
   0  -9  11   11.20    1.20
   0  -9 -12    2.50    0.60
   0  -9 -12    3.70    0.70
   0  -9  12    3.40    0.70
   0  -9  12    1.90    0.70
   0   9 -12    3.40    0.50
   0  -9 -12    2.50    0.60
   0   9  12    2.60    0.50
   0   9 -12    2.50    0.70
   0  -9 -12    3.30    0.50
   0   9 -12    2.60    0.70
   0   9  12    2.50    0.50
   0   9  12    2.10    0.60
   0  -9  12    2.50    0.70
   0   9  12    3.40    0.60
   0  -9  12    2.70    0.50
   0   9  13    1.10    0.30
   0  -9 -13    0.80    0.40
   0  -9  13    1.20    0.40
   0  -9  13    1.40    0.40
   0   9  13    0.40    0.50
   0   9  13    0.50    0.30
   0   9 -13    0.60    0.50
   0   9 -13    1.70    0.40
   0   9 -13    1.10    0.50
   0  -9  13    1.10    0.50
   0   9  13    1.60    0.50
   0  -9 -13    0.80    0.40
   0  -9 -13    1.90    0.50
   0  -9 -13    1.50    0.40
   0  -9  13    0.20    0.40
   0   9  14    2.60    0.50
   0  -9  14    2.40    0.50
   0   9  14    2.40    0.50
   0  -9  14    2.20    0.50
   0  -9  14    2.50    0.50
   0  -9 -14    2.50    0.50
   0  -9 -14    2.60    0.50
   0   9 -14    2.10    0.50
   0  -9  14    1.60    0.50
   0   9 -14    2.90    0.50
   0   9  14    2.90    0.50
   0  -9 -14    2.30    0.50
   0   9 -14    2.50    0.40
   0  -9 -14    2.20    0.40
   0  -9  15    6.10    0.60
   0   9  15    6.70    0.60
   0   9 -15    6.70    0.60
   0  -9 -15    4.50    0.50
   0  -9  15    5.70    0.60
   0  -9  15    6.40    0.60
   0  -9 -15    5.70    0.50
   0  -9 -15    6.30    0.60
   0   9 -15    5.10    0.60
   0   9 -15    5.60    0.50
   0  -9 -15    7.50    0.70
   0  -9 -15    5.90    0.50
   0   9  15    5.20    0.50
   0   9 -16    0.30    0.30
   0   9  16    0.40    0.30
   0  -9 -16    0.10    0.30
   0  -9  16    0.00    0.20
   0  -9  16    0.40    0.30
   0  -9  16    0.30    0.30
   0 -10   0    4.70    0.90
   0  10   0    4.00    0.80
   0 -10   0    3.40    0.90
   0  10   0    4.30    0.70
   0  10   0    4.70    0.70
   0 -10   0    4.90    0.80
   0  10   0    3.70    0.70
   0  10   0    3.10    0.70
   0 -10   0    4.20    0.70
   0  10   1  119.99    3.40
   0 -10   1  122.59    4.10
   0  10  -1  121.29    3.40
   0 -10  -1  128.29    4.20
   0 -10  -1  116.69    3.60
   0  10  -1  119.79    3.60
   0 -10   1  118.19    3.70
   0  10   1  113.39    3.50
   0 -10  -1  121.19    3.80
   0  10  -1  121.69    3.80
   0 -10   1  128.59    4.40
   0  10  -1  118.09    3.90
   0  10   1  124.69    3.90
   0  10  -1  119.79    3.80
   0  10   1  117.89    3.70
   0 -10  -1  127.19    3.90
   0  10   1  113.69    3.80
   0 -10   1  117.99    3.70
   0  10   1  116.09    3.80
   0  10   2   19.40    1.20
   0  10   2   20.40    1.50
   0  10  -2   16.70    1.40
   0 -10  -2   18.80    1.40
   0 -10   2   20.00    1.70
   0 -10  -2   18.50    1.60
   0  10   2   18.90    1.30
   0  10   2   18.30    1.40
   0 -10   2   21.10    1.40
   0  10  -2   18.60    1.20
   0 -10  -2   20.10    1.50
   0  10  -2   19.20    1.30
   0  10  -2   19.30    1.50
   0  10   2   20.20    1.40
   0 -10  -2   19.50    1.50
   0  10  -2   17.70    1.40
   0 -10   2   20.30    1.50
   0  10   2   21.40    1.50
   0 -10   3   13.40    1.20
   0 -10  -3   10.90    1.10
   0 -10   3   14.40    1.20
   0  10   3    9.10    1.10
   0  10  -3    9.40    1.10
   0 -10  -3   10.00    1.20
   0  10  -3    9.90    1.10
   0  10   3   11.60    0.90
   0  10  -3   12.00    1.20
   0  10  -3   13.10    1.00
   0  10  -3    9.80    0.90
   0 -10   3    9.50    1.20
   0 -10  -3   13.50    1.20
   0  10   3   11.10    1.10
   0  10   3   11.50    1.10
   0  10   3   11.30    1.10
   0 -10  -3   11.10    1.10
   0 -10   3   10.10    1.10
   0 -10  -4   18.60    1.20
   0  10  -4   21.60    1.30
   0  10   4   20.00    1.20
   0  10   4   19.50    1.50
   0 -10  -4   18.70    1.40
   0  10   4   17.50    1.40
   0  10  -4   21.10    1.40
   0  10  -4   19.80    1.50
   0  10  -4   20.50    1.30
   0  10   4   20.20    1.30
   0  10   4   19.00    1.50
   0 -10  -4   17.60    1.50
   0 -10   4   20.70    1.70
   0 -10   4   18.90    1.40
   0 -10  -4   19.70    1.50
   0 -10   4   19.00    1.30
   0  10   4   19.20    1.30
   0 -10  -4   20.50    1.50
   0  10   5    7.90    1.00
   0  10   5    6.70    0.80
   0  10   5    6.30    0.90
   0 -10  -5    8.50    1.10
   0  10  -5    7.10    0.90
   0 -10  -5    8.20    1.00
   0 -10  -5    9.00    1.00
   0 -10   5    6.60    1.10
   0 -10   5    7.00    1.00
   0  10   5    8.60    0.80
   0 -10  -5    8.30    0.90
   0  10   5    6.90    0.90
   0  10  -5    7.40    1.00
   0  10  -5    8.20    0.90
   0 -10  -5    7.90    0.90
   0 -10   5    9.00    1.00
   0  10  -5    7.80    0.80
   0  10  -6    3.40    0.60
   0  10   6    2.70    0.60
   0  10   6    2.80    0.70
   0  10   6    2.50    0.70
   0  10  -6    3.10    0.60
   0  10  -6    4.00    0.90
   0 -10   6    1.50    0.60
   0 -10  -6    2.30    0.50
   0  10   6    2.70    0.70
   0 -10  -6    2.10    0.60
   0 -10  -6    3.00    0.80
   0  10   6    2.80    0.50
   0 -10  -6    3.30    0.70
   0 -10   6    2.50    0.70
   0 -10   6    3.00    0.70
   0 -10   7   15.80    1.40
   0  10   7   14.60    1.20
   0 -10  -7   14.20    1.30
   0 -10  -7   15.10    1.20
   0 -10  -7   14.60    1.10
   0  10   7   13.80    1.20
   0  10  -7   13.60    1.30
   0 -10  -7   15.10    1.30
   0 -10   7   14.30    1.10
   0  10  -7   15.60    1.10
   0  10   7   14.70    1.20
   0  10   7   14.60    1.10
   0  10  -7   14.40    1.20
   0 -10   7   14.90    1.40
   0 -10   8   10.90    1.00
   0 -10  -8   10.60    1.10
   0  10   8    9.60    1.00
   0 -10  -8    9.20    0.90
   0 -10  -8   10.80    1.10
   0  10   8    8.00    0.90
   0  10  -8   10.10    1.00
   0  10  -8   12.00    1.00
   0  10   8   10.30    0.90
   0 -10  -8   10.80    1.00
   0  10   8   10.20    1.00
   0 -10   8    8.20    1.10
   0  10  -8   10.60    1.10
   0 -10   8    8.10    1.10
   0 -10  -9    6.20    0.90
   0 -10  -9    4.10    0.70
   0  10  -9    6.20    0.90
   0 -10  -9    5.10    0.70
   0  10   9    5.40    0.80
   0  10   9    6.70    0.70
   0 -10   9    6.10    0.90
   0  10  -9    5.10    0.70
   0  10   9    4.40    0.60
   0 -10   9    5.40    0.70
   0 -10   9    5.90    0.90
   0  10   9    5.50    0.70
   0 -10  -9    4.40    0.70
   0  10  -9    6.60    0.80
   0 -10 -10    1.70    0.50
   0  10 -10    1.10    0.30
   0 -10  10    0.60    0.50
   0  10 -10    1.50    0.60
   0 -10 -10    0.80    0.40
   0  10  10    0.60    0.40
   0 -10 -10    1.00    0.50
   0 -10  10    0.90    0.40
   0  10  10    0.60    0.40
   0  10  10    1.00    0.50
   0  10 -10    0.50    0.40
   0  10  10    1.10    0.40
   0 -10 -10    0.50    0.50
   0 -10  10    0.10    0.50
   0  10 -11    0.20    0.50
   0 -10  11    0.10    0.40
   0 -10  11    0.00    0.40
   0 -10 -11    0.30    0.30
   0  10  11    0.10    0.30
   0  10 -11    0.20    0.40
   0 -10 -11   -0.10    0.40
   0  10 -11    0.60    0.30
   0 -10 -11    0.00    0.40
   0  10  11    0.00    0.30
   0 -10 -11    0.40    0.50
   0 -10  11   -0.10    0.30
   0 -10 -11    0.20    0.40
   0  10  11   -0.70    0.40
   0  10  11    0.30    0.40
   0 -10  11    0.60    0.50
   0 -10 -12   38.90    1.70
   0  10  12   31.40    1.20
   0  10  12   36.40    1.40
   0  10 -12   36.10    1.50
   0  10 -12   34.70    1.20
   0 -10  12   34.90    1.60
   0  10  12   39.00    1.40
   0 -10 -12   38.30    1.50
   0 -10  12   39.30    1.40
   0 -10  12   36.40    1.20
   0  10 -12   34.70    1.50
   0 -10  12   33.70    1.40
   0 -10 -12   37.70    1.60
   0 -10 -12   37.40    1.60
   0 -10  12   36.10    1.50
   0 -10 -13    7.30    0.70
   0 -10  13   10.70    0.70
   0  10  13   10.70    0.70
   0 -10  13    8.60    0.70
   0  10 -13    9.20    0.60
   0  10  13    9.40    0.70
   0  10 -13    7.90    0.70
   0  10 -13    7.90    0.50
   0 -10  13    7.90    0.70
   0 -10 -13   10.90    0.80
   0 -10 -13   10.10    0.70
   0 -10  13    8.10    0.70
   0 -10 -13    9.40    0.70
   0 -10  14   12.50    0.60
   0  10 -14   11.30    0.70
   0  10  14   12.10    0.60
   0 -10 -14   12.40    0.70
   0 -10 -14   12.00    0.70
   0 -10  14   12.70    0.70
   0 -11   0   -0.40    0.50
   0 -11   0    0.00    0.50
   0  11   0   -0.20    0.40
   0  11   0   -0.30    0.30
   0  11   0   -0.10    0.50
   0 -11   0   -0.10    0.50
   0  11   0   -0.60    0.60
   0 -11   0    0.20    0.70
   0 -11   0    0.00    0.30
   0  11   0    0.50    0.30
   0 -11   1    5.90    0.80
   0 -11   1    5.00    0.90
   0  11   1    6.00    0.80
   0 -11  -1    5.00    0.70
   0 -11   1    5.10    0.80
   0 -11  -1    5.50    1.00
   0  11   1    6.70    0.80
   0  11   1    4.90    0.80
   0 -11  -1    5.30    0.90
   0  11   1    3.80    0.70
   0 -11  -1    8.00    0.90
   0  11  -1    5.30    0.80
   0  11  -1    6.70    0.70
   0  11  -1    5.90    0.70
   0  11  -1    4.10    0.70
   0  11   1    5.10    0.70
   0 -11   1    7.40    0.90
   0  11   1    5.90    0.60
   0 -11   2    1.90    0.50
   0  11   2    1.80    0.60
   0 -11   2    1.80    0.70
   0  11   2    1.20    0.50
   0 -11   2    1.80    0.60
   0  11   2    2.80    0.50
   0  11   2    1.30    0.40
   0  11   2    1.60    0.60
   0 -11  -2    1.70    0.70
   0  11  -2    1.00    0.40
   0 -11  -2    1.80    0.70
   0  11  -2    1.60    0.40
   0 -11  -2    1.60    0.70
   0 -11  -2    1.70    0.50
   0  11  -2    1.30    0.50
   0 -11  -3    5.60    0.80
   0  11   3    5.30    0.60
   0  11   3    5.10    0.70
   0 -11  -3    6.50    0.90
   0  11  -3    5.20    0.60
   0 -11   3    5.00    0.90
   0  11  -3    5.60    0.60
   0 -11  -3    5.20    0.70
   0 -11  -3    5.50    0.80
   0 -11  -3    5.30    1.00
   0  11   3    6.10    0.70
   0  11   3    6.00    0.90
   0 -11   3    3.90    0.70
   0  11  -3    5.20    0.70
   0  11   3    4.00    0.70
   0  11  -4    5.20    0.80
   0 -11  -4    4.60    0.70
   0  11   4    3.40    0.60
   0 -11  -4    3.50    0.80
   0  11   4    4.30    0.80
   0 -11   4    5.30    0.70
   0 -11   4    3.10    0.80
   0 -11  -4    3.30    0.60
   0  11  -4    4.40    0.60
   0 -11  -4    4.10    0.90
   0  11   4    3.70    0.60
   0 -11  -4    3.80    0.70
   0 -11   4    3.20    0.80
   0  11   4    3.20    0.70
   0  11  -5   40.00    1.90
   0 -11  -5   42.00    2.10
   0  11   5   38.50    1.60
   0 -11  -5   36.80    1.80
   0  11   5   38.90    1.70
   0  11  -5   39.80    1.60
   0 -11   5   41.60    2.10
   0  11   5   41.40    1.90
   0 -11   5   42.40    2.10
   0  11  -5   43.80    1.70
   0 -11  -5   42.40    2.00
   0 -11   5   42.40    2.10
   0 -11  -5   46.00    2.00
   0  11   5   38.20    1.80
   0 -11  -5   39.30    2.00
   0 -11   5   43.60    1.90
   0 -11  -6    1.60    0.50
   0 -11  -6    1.60    0.70
   0  11   6    1.60    0.50
   0 -11   6    1.10    0.40
   0  11  -6    1.30    0.40
   0  11  -6    1.70    0.40
   0 -11  -6    1.00    0.40
   0  11   6    2.20    0.50
   0 -11  -6    1.50    0.60
   0 -11  -6    1.30    0.60
   0 -11   6    1.10    0.60
   0  11  -6    1.20    0.50
   0  11   6    1.60    0.50
   0 -11   6    2.20    0.60
   0 -11  -6    1.10    0.50
   0 -11   7    9.20    1.00
   0 -11  -7    8.30    0.80
   0 -11   7    8.60    0.90
   0 -11  -7    8.50    0.90
   0  11  -7    9.80    0.90
   0  11  -7    8.50    0.70
   0 -11  -7    7.30    0.70
   0  11  -7    8.40    0.70
   0 -11  -7    8.80    0.90
   0 -11   7    8.70    0.80
   0  11   7    7.50    0.80
   0 -11  -7    8.60    0.80
   0  11   7    8.30    0.80
   0 -11  -7    7.30    0.90
   0 -11  -8   23.20    1.30
   0 -11  -8   23.70    1.20
   0 -11  -8   21.60    1.30
   0  11   8   21.70    1.20
   0 -11  -8   26.60    1.30
   0  11  -8   22.60    1.20
   0 -11  -8   25.10    1.40
   0 -11   8   21.80    1.40
   0  11  -8   21.70    1.30
   0 -11  -8   22.90    1.40
   0 -11   8   25.40    1.20
   0 -11   8   21.40    1.40
   0  11   8   23.10    1.30
   0 -11   9    2.50    0.60
   0  11   9    2.70    0.50
   0 -11  -9    4.00    0.60
   0 -11  -9    3.40    0.60
   0 -11   9    3.70    0.60
   0 -11  -9    3.60    0.60
   0 -11   9    2.80    0.60
   0 -11  -9    4.60    0.60
   0  11   9    3.70    0.50
   0 -11  -9    3.40    0.60
   0  11  -9    3.80    0.50
   0  11  -9    3.10    0.50
   0 -11  -9    4.10    0.50
   0 -11   9    3.60    0.50
   0 -11 -10    7.10    0.60
   0 -11  10    6.50    0.70
   0 -11  10    6.10    0.50
   0 -11  10    6.10    0.50
   0 -11 -10    6.70    0.70
   0  11  10    6.90    0.60
   0  11 -10    6.30    0.60
   0  11 -10    6.60    0.70
   0 -11 -10    7.50    0.70
   0 -11 -10    6.40    0.70
   0 -11  10    7.10    0.70
   0  11  10    5.70    0.50
   0 -11  10    6.10    0.70
   0 -11 -10    6.60    0.60
   0 -11 -11    4.90    0.40
   0 -11  11    4.60    0.60
   0 -11 -11    5.40    0.60
   0  11 -11    5.00    0.50
   0  11 -11    5.50    0.60
   0 -11  11    5.10    0.40
   0 -11 -11    5.50    0.60
   0 -11  11    4.80    0.50
   0  11  11    5.20    0.50
   0 -11 -11    5.40    0.60
   0 -12   0   52.29    2.20
   0 -12   0   51.69    2.00
   0  12   0   45.50    1.50
   0 -12   0   50.79    1.90
   0 -12   0   51.19    1.80
   0  12   0   47.30    1.40
   0 -12  -1   21.80    1.20
   0 -12   1   23.40    1.40
   0 -12  -1   20.30    1.20
   0  12  -1   19.60    0.90
   0  12   1   19.70    0.80
   0 -12  -1   23.70    1.40
   0  12   1   19.90    0.90
   0 -12  -1   19.00    1.00
   0 -12   1   22.70    1.40
   0  12  -1   21.20    1.00
   0 -12   1   20.70    1.20
   0  12  -2    7.90    0.60
   0 -12  -2    9.10    0.90
   0  12  -2    7.60    0.70
   0 -12   2    8.50    0.80
   0 -12  -2    8.80    0.90
   0  12   2    7.50    0.80
   0 -12   2    8.90    0.80
   0  12   2    7.70    0.60
   0 -12   2    9.00    0.90
   0 -12  -2    6.80    0.70
   0 -12  -2    9.00    0.80
   0 -12  -2    7.50    0.70
   0 -12   2    6.50    0.70
   0  12  -3    2.70    0.50
   0  12   3    2.80    0.40
   0 -12  -3    2.50    0.40
   0  12  -3    3.30    0.40
   0 -12   3    3.10    0.50
   0 -12  -3    3.60    0.50
   0 -12  -3    3.70    0.60
   0 -12  -3    2.70    0.50
   0 -12  -3    4.20    0.70
   0 -12   3    3.00    0.60
   0 -12   3    3.80    0.60
   0  12   3    3.10    0.60
   0  12  -4    6.10    0.60
   0  12   4    5.80    0.70
   0 -12  -4    5.80    0.70
   0 -12  -4    7.70    0.80
   0 -12  -4    9.00    0.80
   0 -12  -4    9.80    0.70
   0 -12   4    6.60    0.80
   0  12  -4    7.70    0.60
   0  12   4    6.00    0.50
   0 -12   4    9.40    0.70
   0 -12  -4    6.80    0.60
   0 -12   4    7.30    0.80
   0 -12  -5    7.60    0.60
   0 -12  -5    7.50    0.70
   0 -12   5    7.60    0.80
   0 -12   5    6.70    0.60
   0 -12  -5    7.70    0.80
   0  12  -5    7.40    0.70
   0 -12   5    7.30    0.70
   0 -12  -5    7.00    0.70
   0  12   5    6.80    0.50
   0  12   5    6.30    0.60
   0 -12  -5    7.50    0.80
   0  12   5    7.50    0.70
   0  12   6   11.80    0.80
   0 -12  -6   11.20    0.90
   0  12   6   11.70    0.80
   0 -12  -6   14.50    0.80
   0 -12   6   15.20    0.80
   0 -12  -6   14.10    0.80
   0  12  -6   11.40    0.80
   0 -12  -6   12.70    0.80
   0  12   6   10.70    0.60
   0 -12  -6   11.90    0.90
   0 -12   6   13.00    0.90
   0 -12   6   12.30    0.90
   0 -12  -7    2.90    0.50
   0 -12  -7    1.30    0.30
   0 -12   7    3.20    0.60
   0  12  -7    2.30    0.40
   0 -12  -7    1.80    0.40
   0 -12  -7    2.70    0.50
   0 -12   7    1.90    0.30
   0 -12   7    3.80    0.60
   0 -12   7    3.20    0.50
   0 -12  -7    2.20    0.40
   0  12   7    2.10    0.40
   0  12   7    3.10    0.40
   0  12   7    1.60    0.30
   0 -12   8    0.20    0.30
   0  12  -8    0.30    0.30
   0 -12  -8    0.20    0.30
   0 -12   8   -0.40    0.40
   0 -12  -8   -0.20    0.30
   0 -12  -8    0.00    0.30
   0 -12   8    0.20    0.40
  -1   0  23    1.50    0.30
   1   0 -23    1.10    0.40
   1   0 -22    4.20    0.50
  -1   0  22    5.10    0.60
   1   0 -22    6.00    0.70
  -1   0  22    5.10    0.60
   1   0 -22    5.00    0.60
   1   0 -22    5.00    0.50
  -1   0  21    0.50    0.40
  -1   0  21    0.30    0.40
   1   0 -21    0.40    0.50
  -1   0  21   -0.20    0.30
   1   0 -21    0.60    0.40
   1   0 -21    0.40    0.30
   1   0 -21    0.20    0.30
   1   0 -20    1.10    0.40
   1   0 -20    0.40    0.50
  -1   0  20    1.20    0.50
   1   0 -20    1.40    0.50
  -1   0  20    0.70    0.40
  -1   0  19    2.60    0.50
   1   0 -19    2.90    0.60
  -1   0  19    2.00    0.50
  -1   0  19    2.50    0.60
   1   0 -19    2.40    0.70
  -1   0  19    2.70    0.70
   1   0 -18    1.70    0.50
  -1   0  18    1.30    0.60
   1   0 -18    1.30    0.60
  -1   0  18    1.80    0.50
   1   0 -18    2.10    0.60
  -1   0  18    0.70    0.40
  -1   0  18    1.40    0.40
   1   0 -18    1.30    0.50
  -1   0  18    0.80    0.50
   1   0 -17   56.89    2.40
   1   0 -17   54.49    2.40
   1   0 -17   48.30    2.40
  -1   0  17   52.89    2.40
  -1   0  17   51.69    2.30
  -1   0  17   52.59    2.30
  -1   0  17   49.90    2.40
   1   0 -17   53.49    2.60
   1   0 -17   53.99    2.30
  -1   0  17   51.49    2.20
  -1   0  17   55.19    2.40
  -1   0  16   86.29    3.20
   1   0 -16   80.89    3.10
   1   0 -16   79.09    2.90
  -1   0  16   81.69    2.80
  -1   0  16   79.59    2.90
  -1   0  16   83.59    3.10
  -1   0  16   81.19    2.90
  -1   0  16   79.29    3.00
   1   0 -16   85.49    3.30
   1   0 -16   78.79    3.00
  -1   0  16   80.39    2.60
  -1   0  15   41.20    1.90
  -1   0  15   43.50    2.10
  -1   0  15   45.30    1.80
  -1   0  15   43.70    2.20
   1   0 -15   45.20    2.10
   1   0 -15   41.80    2.00
  -1   0  15   50.69    4.10
   1   0 -15   42.20    2.10
  -1   0  15   42.60    2.00
  -1   0  15   39.70    2.00
  -1   0  15   38.40    2.00
  -1   0  14    2.40    1.20
  -1   0  14    2.50    0.80
   1   0 -14    2.90    0.90
  -1   0  13    4.20    1.20
   1   0 -13    4.60    1.20
  -1   0  12    8.20    1.50
   1   0 -12    6.50    1.20
  -1   0  11    8.90    1.50
  -1   0  11    8.00    1.10
   1   0 -11    9.30    1.50
  -1   0  10    4.80    0.80
   1   0 -10    5.50    1.10
  -1   0  10    6.00    0.90
  -1   0  10    4.30    1.10
  -1   0   9   90.99    4.00
   1   0  -9   86.69    3.30
  -1   0   9   91.69    3.40
   1   0  -9   90.49    3.80
  -1   0   9   93.19    3.40
  -1   0   8   39.80    2.00
   1   0  -8   34.70    1.90
  -1   0   8   38.60    2.00
  -1   0   8   37.60    2.30
   1   0  -8   39.70    2.30
  -1   0   7    3.00    0.60
  -1   0   7    2.00    0.50
   1   0  -7    2.20    0.60
   1   0  -7    2.00    0.70
  -1   0   7    2.20    0.70
  -1   0   6    5.30    0.60
  -1   0   6    4.60    0.80
   1   0  -6    4.10    0.80
   1   0  -6    6.40    0.80
  -1   0   6    5.50    0.70
  -1   0   5    2.50    0.40
   1   0  -5    2.90    0.60
  -1   0   5    3.60    0.60
   1   0  -5    2.20    0.50
   1   0  -4   63.99    2.10
  -1   0   4   62.19    2.00
  -1   0   4   66.39    1.80
   1   0  -4   63.49    2.00
   1   0  -3   18.90    0.90
  -1   0   3   19.30    1.00
   1   0  -3   21.10    1.00
  -1   0   3   21.80    0.80
   1   0  -2   67.29    1.80
  -1   0   2   68.99    1.80
  -1   0   2   72.09    1.40
   1   0   1   29.50    1.00
  -1   0  -1   27.60    0.70
   1   0   1   28.10    0.90
  -1   0  -2    3.40    0.30
   1   0   2    3.50    0.50
   1   0   2    3.30    0.20
  -1   0  -2    4.20    0.50
   1   0   2    3.90    0.40
  -1   0  -3    3.90    0.40
   1   0   3    4.10    0.30
   1   0   3    4.40    0.60
  -1   0  -3    3.20    0.60
   1   0   3    4.80    0.60
  -1   0  -4   40.10    1.60
  -1   0  -4   39.50    1.70
   1   0   4   37.10    1.90
   1   0   4   38.10    1.20
   1   0   4   38.70    1.70
   1   0   5    3.10    0.40
  -1   0  -5    3.50    0.60
   1   0   5    2.80    0.60
   1   0   5    2.60    0.80
  -1   0  -6   25.10    1.50
   1   0   6   21.90    1.80
   1   0   6   22.00    1.00
   1   0   6   21.90    1.60
   1   0   7    1.10    0.80
   1   0   7    2.70    0.40
   1   0   7    1.40    0.60
  -1   0  -7    2.60    0.60
  -1   0  -8   15.10    1.40
   1   0   8   11.90    1.30
   1   0   8   13.50    1.40
   1   0   8   13.30    1.60
   1   0   9   11.70    1.40
  -1   0  -9   13.00    1.40
   1   0   9   10.60    1.30
   1   0  10    5.70    1.10
   1   0  10    8.30    1.30
  -1   0 -10    8.20    1.20
  -1   0 -11    1.10    0.50
   1   0  11    0.60    0.50
   1   0  11    1.50    0.70
   1   0  12   27.80    2.50
   1   0  12   26.80    2.60
  -1   0 -12   24.60    2.80
   1   0  13    6.40    1.40
  -1   0 -13    4.00    1.20
  -1   0 -14   21.70    2.90
  -1   0 -14   25.30    1.70
  -1   0 -14   24.80    1.60
  -1   0 -14   23.20    1.40
   1   0  14   25.30    1.50
  -1   0 -14   27.70    1.70
  -1   0 -14   22.60    1.50
   1   0  14   26.30    1.60
   1   0  14   26.40    1.60
   1   0  14   26.90    1.60
   1   0  14   24.30    1.60
   1   0  15   47.00    2.20
  -1   0 -15   46.50    2.20
   1   0  15   45.00    2.20
   1   0  15   48.60    2.20
   1   0  15   49.40    2.20
  -1   0 -15   45.30    2.10
   1   0  15   48.70    2.30
  -1   0 -15   49.10    2.50
  -1   0 -15   45.50    2.30
   1   0  16   41.30    2.00
   1   0  16   35.80    1.90
   1   0  16   37.00    2.00
  -1   0 -16   37.70    2.20
   1   0  16   41.40    2.10
  -1   0 -16   43.10    2.10
   1   0  16   39.20    2.00
  -1   0 -16   38.00    2.10
  -1   0 -16   39.00    1.90
   1   0  17   27.40    1.60
   1   0  17   29.40    1.70
  -1   0 -17   27.40    1.70
   1   0  17   26.70    1.70
  -1   0 -17   27.50    1.70
  -1   0 -17   28.20    1.90
   1   0  17   26.10    1.70
   1   0  17   23.60    1.50
  -1   0 -18    8.40    1.10
   1   0  18    8.80    1.00
  -1   0 -18    9.40    1.10
  -1   0 -18    9.70    1.00
   1   0  18    8.60    1.00
  -1   0 -18   10.40    1.00
  -1   0 -18    9.80    1.00
   1   0  18    9.00    0.90
   1   0  18   10.10    0.80
   1   0  18    9.20    0.90
  -1   0 -19    9.50    1.10
   1   0  19   10.40    0.90
   1   0  19   10.00    0.90
   1   0  19    9.00    0.80
  -1   0 -19   10.00    0.90
  -1   0 -19    8.40    0.80
  -1   0 -19    9.30    0.90
   1   0  19    9.30    0.70
  -1   0 -19   10.30    1.00
  -1   0 -20    0.10    0.30
  -1   0 -20    0.10    0.20
  -1   0 -20    0.00    0.40
   1   0  20    0.00    0.30
   1   0  20    0.20    0.30
  -1   0 -20    0.90    0.50
   1   0  20    0.80    0.40
   1   0  20    0.10    0.30
  -1   0 -20    0.10    0.30
   1   0  21    4.20    0.40
   1   0  21    4.80    0.50
   1   0  21    5.50    0.50
  -1   0 -21    5.50    0.60
  -1   0 -21    5.70    0.60
  -1   0 -21    6.40    0.70
  -1   0 -22   14.00    0.80
   1   0  22   14.50    0.70
   1   1 -23    1.60    0.40
  -1  -1  23    1.20    0.30
   1  -1 -22    0.90    0.30
   1   1 -22    1.00    0.30
  -1   1  22    1.10    0.30
  -1  -1  22    0.60    0.30
   1  -1 -22    1.70    0.50
  -1  -1  22    0.50    0.30
   1   1 -22    1.40    0.50
   1  -1 -22    1.00    0.40
   1   1 -22    0.50    0.30
  -1   1  22    0.80    0.30
  -1   1  22    1.30    0.40
   1   1 -22    0.40    0.30
  -1  -1  21    2.30    0.50
   1   1 -21    2.00    0.40
   1  -1 -21    2.60    0.50
  -1  -1  21    2.50    0.40
   1   1 -21    2.30    0.60
  -1   1  21    2.20    0.50
   1  -1 -21    2.20    0.60
   1   1 -21    2.40    0.50
  -1   1  21    2.30    0.50
   1   1 -21    2.50    0.50
   1  -1 -21    1.90    0.40
   1   1 -20   10.40    1.10
   1   1 -20   10.00    1.00
   1  -1 -20   11.20    0.90
  -1  -1  20    8.70    0.80
  -1   1  20    9.30    1.00
  -1  -1  20    9.60    0.90
   1   1 -20   10.90    1.00
   1  -1 -20    9.40    1.00
   1   1 -20   10.40    0.80
  -1  -1  20    9.20    0.90
  -1   1  20    9.70    0.80
   1  -1 -20   11.90    1.00
  -1   1  20   10.90    1.00
  -1  -1  19    5.40    0.80
   1  -1 -19    5.00    0.70
   1   1 -19    5.80    0.80
  -1  -1  19    6.90    0.80
  -1   1  19    5.90    0.70
   1   1 -19    6.50    0.80
  -1  -1  19    5.50    0.80
  -1   1  19    6.10    0.90
  -1  -1  19    5.90    0.80
   1  -1 -19    6.60    0.80
   1  -1 -19    7.10    1.00
  -1  -1  19    6.00    0.70
  -1  -1  19    7.10    0.70
  -1   1  19    6.70    0.90
   1   1 -19    4.80    0.90
  -1   1  19    5.90    0.70
  -1  -1  18    2.00    0.50
   1  -1 -18    2.40    0.50
   1   1 -18    2.20    0.60
   1  -1 -18    3.00    0.70
   1   1 -18    2.50    0.70
  -1   1  18    2.50    0.70
  -1  -1  18    2.20    0.50
  -1  -1  18    2.30    0.60
   1   1 -18    1.70    0.40
  -1  -1  18    1.70    0.50
   1   1 -18    3.30    0.70
   1  -1 -18    2.90    0.60
  -1   1  18    2.90    0.60
  -1   1  18    1.70    0.50
  -1  -1  18    2.70    0.70
   1  -1 -18    2.20    0.70
  -1  -1  18    2.70    0.70
  -1  -1  17   64.69    2.70
  -1   1  17   66.39    2.80
   1  -1 -17   62.89    2.50
   1  -1 -17   62.39    2.60
  -1   1  17   63.89    2.60
  -1  -1  17   59.29    2.60
   1   1 -17   66.19    2.90
  -1   1  17   63.99    2.40
   1   1 -17   62.39    2.50
   1  -1 -17   61.59    2.60
  -1  -1  17   64.99    2.60
  -1  -1  17   60.89    2.50
   1   1 -17   61.69    2.60
  -1   1  17   62.99    2.50
  -1  -1  17   67.29    2.80
   1  -1 -17   64.39    2.90
   1   1 -17   64.69    2.50
  -1  -1  17   63.19    2.40
   1  -1 -17   63.09    2.80
  -1   1  16    4.70    0.60
  -1  -1  16    2.60    0.60
   1   1 -16    3.40    0.60
  -1  -1  16    2.80    0.70
   1   1 -16    2.70    0.60
  -1  -1  16    2.30    0.60
   1  -1 -16    3.00    0.60
   1  -1 -16    3.30    0.60
   1  -1 -16    3.40    0.70
  -1  -1  16    2.60    0.60
  -1   1  16    2.60    0.60
  -1   1  16    2.20    0.60
  -1   1  16    4.60    0.80
  -1  -1  16    3.20    0.60
   1   1 -16    3.30    0.60
  -1  -1  16    3.00    0.70
   1  -1 -16    3.00    0.60
   1  -1 -16    4.20    0.80
  -1   1  16    2.80    0.60
   1  -1 -16    3.30    0.70
  -1   1  16    3.00    0.60
  -1   1  16    4.20    0.70
  -1   1  15   41.60    2.00
   1   1 -15   45.10    2.30
  -1   1  15   43.60    1.80
   1  -1 -15   44.90    2.10
   1   1 -15   44.90    2.10
  -1   1  15   42.80    2.00
   1  -1 -15   44.50    4.20
  -1   1  15   43.50    2.10
   1   1 -15   40.90    2.10
   1  -1 -15   46.60    2.30
  -1   1  15   42.20    3.70
   1   1 -15   44.60    2.00
  -1  -1  15   45.40    2.10
  -1  -1  15   42.40    2.10
  -1  -1  15   48.20    4.00
   1  -1 -15   47.50    2.30
  -1  -1  15   44.80    2.30
  -1  -1  15   44.90    2.20
  -1   1  15   45.30    2.20
   1  -1 -15   42.70    2.10
  -1  -1  15   41.90    1.90
   1  -1 -15   43.30    2.00
  -1  -1  15   43.50    2.00
  -1   1  15   43.60    2.20
  -1  -1  14   10.40    1.80
  -1   1  14    5.10    1.10
   1   1 -14    9.60    1.00
   1   1 -14   13.00    2.00
   1  -1 -14    7.50    1.40
  -1   1  14   14.20    2.10
  -1   1  14   10.40    1.00
  -1  -1  14    9.70    0.90
  -1  -1  14    9.30    1.00
   1   1 -14    8.20    0.90
   1   1 -14    8.70    0.90
  -1   1  14   10.30    0.90
   1  -1 -14   10.50    1.00
  -1  -1  14   10.60    1.00
  -1  -1  13   27.10    2.80
  -1   1  13   25.10    2.60
   1  -1 -13   23.90    2.40
   1   1 -13   25.60    2.60
  -1   1  13   23.70    2.20
  -1  -1  12   35.30    2.70
  -1   1  12   40.80    2.80
   1   1 -12   37.80    2.90
  -1  -1  12   40.10    3.30
   1  -1 -12   39.40    3.00
  -1   1  12   34.00    2.90
   1  -1 -11   13.80    1.70
  -1   1  11   15.40    1.60
   1   1 -11   16.00    1.90
  -1   1  11   14.20    1.80
  -1  -1  11   16.20    2.00
  -1  -1  11   13.50    1.60
  -1   1  11   13.80    1.40
   1   1 -10    9.90    1.10
  -1  -1  10   11.10    1.30
  -1   1  10    9.80    1.00
  -1   1  10   10.80    1.20
  -1   1  10   11.20    1.30
  -1   1  10    8.30    1.30
   1  -1 -10    9.50    1.40
  -1  -1  10   12.20    1.60
   1   1 -10   11.10    1.50
  -1  -1  10   11.10    1.20
   1   1  -9  613.14   11.80
  -1   1   9  659.43   11.90
   1  -1  -9  632.14   13.20
  -1   1   9  638.94   13.50
  -1  -1   9  626.34   12.20
   1   1  -9  644.14   13.40
  -1   1   9  639.14   12.40
  -1  -1   9  611.54   12.70
  -1   1   8   63.69    2.70
  -1   1   8   60.49    3.00
   1   1  -8   63.59    3.00
  -1  -1   8   63.09    2.80
  -1   1   8   62.99    2.40
   1   1  -8   58.79    2.40
   1  -1  -8   62.89    3.00
   1   1  -8   64.09    2.60
  -1  -1   8   60.89    2.60
  -1   1   7  166.18    4.50
   1   1  -7  163.78    4.90
   1   1  -7  168.08    4.30
  -1   1   7  165.08    4.90
   1  -1  -7  165.38    4.80
  -1  -1   7  158.48    4.40
   1   1  -7  164.48    4.80
  -1   1   7  159.98    4.00
  -1  -1   7  160.58    4.60
   1  -1  -7  159.68    4.60
   1   1  -6  110.69    3.60
   1   1  -6  118.89    3.30
   1  -1  -6  120.99    3.70
  -1   1   6  113.49    3.40
  -1  -1   6  115.39    3.50
   1   1  -6  115.59    3.60
  -1  -1   6  109.99    3.40
  -1  -1   6  113.49    3.10
  -1   1   6  117.09    3.70
   1  -1  -6  107.19    3.50
  -1   1   5   31.50    1.50
  -1  -1   5   31.10    1.60
   1  -1  -5   30.50    1.60
  -1   1   5   31.60    1.50
  -1  -1   5   27.70    1.30
  -1  -1   5   32.40    1.60
   1  -1  -5   31.20    1.70
   1  -1  -5   33.10    1.60
   1   1  -5   28.80    1.40
   1   1  -5   31.20    1.70
  -1   1   5   31.50    1.70
  -1   1   4  123.49    3.60
   1  -1  -4  128.69    3.40
  -1   1   4  123.49    3.00
   1  -1  -4  126.69    3.30
  -1  -1   4  118.79    2.80
  -1  -1   4  124.89    3.20
  -1   1   4  126.79    3.20
   1   1  -4  132.89    3.40
   1  -1  -4  128.09    3.30
  -1  -1   4  120.69    3.20
   1   1  -4  122.69    2.90
  -1  -1   3   93.09    2.60
   1   1  -3  101.99    2.60
  -1   1   3   95.79    2.70
   1  -1  -3   95.69    2.60
  -1   1   3   93.99    2.40
  -1   1   3  100.89    2.80
  -1  -1   3  104.09    2.60
   1  -1  -3   98.39    2.60
  -1   1   3   96.39    2.60
   1   1  -3   97.49    2.30
   1   1  -3  102.89    2.70
   1   1  -2   59.39    1.60
   1   1  -2   64.39    1.90
  -1  -1   2   63.69    1.70
   1   1  -2   63.89    1.70
   1  -1  -2   65.09    1.80
  -1   1   2   63.89    1.90
  -1   1   2   59.09    1.60
   1  -1  -2   63.09    1.70
  -1  -1   2   64.79    1.90
  -1   1   1  147.99    3.00
  -1  -1   1  149.39    2.90
   1  -1  -1  145.29    2.70
   1   1  -1  151.78    3.00
   1   1  -1  152.68    3.00
  -1  -1   1  157.78    3.20
  -1   1   1  150.28    3.00
   1  -1  -1  153.58    3.00
   1  -1  -1  152.28    3.00
  -1   1   1  144.69    3.00
  -1  -1   0   40.80    1.30
   1  -1   0   43.10    1.20
  -1  -1   0   39.10    1.20
  -1   1   0   40.80    1.20
   1  -1   0   43.50    1.00
   1  -1   0   40.60    1.10
   1   1   0   41.00    1.00
  -1   1   0   38.00    1.30
   1   1   0   39.00    1.20
   1   1   0   42.00    1.30
  -1  -1   0   37.40    1.10
   1   1   0   39.20    1.20
  -1  -1  -1    9.80    0.60
   1  -1   1   10.50    0.60
  -1   1  -1   10.20    0.60
  -1  -1  -1    8.70    0.60
   1  -1   1   10.90    0.70
   1   1   1    9.70    0.50
  -1  -1  -1   10.20    0.70
   1   1   1   11.00    0.80
   1  -1   2    7.00    0.70
   1   1   2    8.30    0.80
  -1  -1  -2    5.10    0.50
   1  -1   2    6.50    0.70
  -1   1  -2    6.20    0.60
   1   1   2    5.00    0.50
   1   1   2    6.70    0.70
  -1  -1  -2    4.90    0.60
  -1  -1  -2    6.20    0.70
   1   1   3   80.39    2.60
   1  -1   3   70.49    1.80
  -1  -1  -3   78.69    2.10
   1   1   3   72.19    2.20
  -1  -1  -3   76.79    2.50
   1  -1   3   75.09    2.50
   1   1   3   78.79    2.50
   1  -1   3   80.79    2.50
  -1   1  -3   74.89    2.20
   1   1   4  123.89    3.60
   1   1   4  119.49    3.70
  -1   1  -4  124.69    3.30
   1  -1   4  120.09    3.30
   1  -1   4  116.69    2.60
   1  -1   4  124.69    3.60
  -1   1  -4  118.69    3.40
  -1  -1  -4  124.19    3.10
   1   1   4  114.09    3.20
   1  -1   4  120.89    3.70
   1  -1   5   28.20    1.10
  -1  -1  -5   31.20    1.50
   1  -1   5   29.30    1.60
   1   1   5   29.00    1.80
  -1   1  -5   26.90    1.60
   1   1   5   26.60    1.50
  -1   1  -5   30.20    1.60
   1   1   5   32.20    1.90
   1  -1   5   31.10    1.80
   1  -1   5   29.10    1.90
   1  -1   6  117.89    3.90
  -1   1  -6  107.89    3.70
   1  -1   6  105.09    2.60
   1   1   6  108.19    3.50
   1  -1   6  113.09    4.10
   1  -1   6  108.89    3.60
  -1   1  -6  104.69    3.50
   1   1   6  107.59    3.90
  -1  -1  -6  106.19    3.40
   1   1   6   99.59    3.80
   1   1   7   89.99    3.40
   1   1   7   84.79    3.80
  -1   1  -7   90.69    3.30
   1  -1   7   87.59    2.40
   1   1   7   87.29    3.80
  -1  -1  -7   90.89    3.30
   1  -1   7   90.79    3.60
  -1   1  -7   90.39    3.60
  -1  -1  -8   88.79    3.50
  -1   1  -8   87.59    3.70
   1   1   8   85.39    3.60
   1  -1   8   88.59    3.80
  -1   1  -8   87.99    3.50
   1   1   8   81.49    3.90
   1   1   8   84.49    4.00
   1   1   9   21.20    2.20
  -1   1  -9   21.00    1.80
   1   1   9   20.70    1.80
   1  -1   9   21.30    1.90
  -1  -1  -9   20.50    1.70
   1   1  10   23.60    2.00
  -1   1 -10   22.50    1.90
   1  -1  10   23.00    2.10
   1   1  10   24.00    2.10
  -1  -1 -10   21.60    2.50
  -1  -1 -10   24.20    2.00
   1  -1  10   20.70    2.10
  -1   1 -11    8.90    1.30
   1   1  11    7.30    1.30
  -1  -1 -11    7.80    1.20
   1  -1  11    9.80    1.60
   1  -1  11    7.90    1.40
  -1  -1 -11    9.60    1.80
   1   1  11    7.40    1.20
  -1   1 -12   38.40    3.50
  -1  -1 -12   41.90    3.80
   1  -1  12   39.00    3.20
   1  -1  12   35.80    3.00
   1   1  12   42.00    3.10
  -1  -1 -13    6.80    0.80
   1   1  13    7.10    0.80
   1  -1  13    5.90    1.30
  -1   1 -13    7.50    1.00
   1   1  13    7.10    0.80
   1   1  13    4.30    1.10
   1  -1  13    8.20    0.80
   1   1  13    6.20    0.80
  -1  -1 -13    7.80    1.00
   1  -1  13    7.80    0.90
  -1  -1 -13    5.60    1.40
   1  -1  13    8.10    0.90
   1   1  13    6.70    0.80
  -1   1 -13    6.60    1.60
   1  -1  13    8.80    1.70
  -1   1 -14   38.70    1.90
   1   1  14   41.10    2.00
  -1   1 -14   41.10    2.00
   1   1  14   43.80    2.10
   1  -1  14   43.20    2.10
  -1   1 -14   49.40    2.40
  -1   1 -14   40.60    1.90
  -1  -1 -14   38.20    2.00
   1  -1  14   40.80    2.00
   1   1  14   43.80    2.10
  -1  -1 -14   39.60    2.10
  -1  -1 -14   44.60    2.30
   1  -1  14   45.10    2.20
  -1  -1 -14   43.10    4.20
   1  -1  14   43.00    2.00
   1   1  14   40.70    1.90
   1   1  14   38.50    3.20
  -1   1 -14   42.50    4.10
   1   1  14   40.90    2.00
  -1  -1 -14   44.20    2.10
   1  -1  14   36.50    3.50
   1  -1  14   43.80    2.20
  -1  -1 -15    7.70    0.90
   1  -1  15    5.80    0.90
  -1   1 -15    6.10    0.90
  -1  -1 -15    7.10    0.90
   1  -1  15    5.70    0.80
   1  -1  15    4.80    0.80
  -1   1 -15    6.70    0.90
   1   1  15    6.30    0.90
   1   1  15    5.60    0.80
   1   1  15    5.70    0.80
  -1   1 -15    6.10    0.80
   1   1  15    5.20    0.70
  -1   1 -15    5.60    0.80
   1  -1  15    8.10    0.90
  -1  -1 -15    7.20    1.00
   1  -1  15    5.70    0.80
  -1  -1 -15    5.90    0.90
   1  -1  15    7.60    0.90
   1   1  15    6.70    0.80
  -1  -1 -16   10.70    1.20
  -1  -1 -16    8.50    1.00
  -1  -1 -16    9.60    1.00
  -1   1 -16   10.60    1.20
   1  -1  16   10.40    1.00
   1   1  16   10.40    1.00
   1  -1  16    9.40    1.00
   1   1  16   11.50    1.10
   1  -1  16   11.20    1.10
   1   1  16   10.50    1.10
   1  -1  16   11.00    1.10
  -1   1 -16   10.60    1.00
   1  -1  16   10.60    1.00
   1   1  16   10.10    1.00
   1   1  16   10.40    0.90
  -1   1 -16   11.00    1.10
  -1   1 -17    1.40    0.60
  -1   1 -17    1.90    0.50
   1   1  17    1.30    0.50
   1   1  17    1.00    0.50
   1   1  17    1.30    0.40
   1   1  17    1.60    0.50
   1  -1  17    0.60    0.40
  -1   1 -17    1.40    0.60
  -1  -1 -17    1.90    0.60
   1  -1  17    2.20    0.60
  -1  -1 -17    1.90    0.70
  -1   1 -17    1.30    0.40
   1  -1  17    2.00    0.60
  -1   1 -17    1.50    0.50
   1  -1  17    2.10    0.60
  -1  -1 -17    1.80    0.50
   1   1  17    2.50    0.60
  -1  -1 -17    2.60    0.60
   1  -1  17    2.40    0.60
  -1  -1 -18    9.40    1.00
   1  -1  18    9.80    1.00
   1   1  18   10.40    0.80
   1   1  18    9.40    0.90
   1   1  18    8.80    0.90
  -1  -1 -18   11.60    1.00
  -1   1 -18    9.20    1.00
   1  -1  18    9.10    1.00
   1   1  18   10.00    1.00
  -1   1 -18   10.10    1.00
   1  -1  18   11.00    1.00
   1  -1  18   10.00    1.00
  -1  -1 -18    8.10    1.10
  -1  -1 -18   10.50    1.10
  -1   1 -18    9.20    1.10
   1  -1  18   10.70    1.00
   1  -1  19   10.80    0.70
   1  -1  19   10.30    0.90
   1   1  19   10.10    0.90
   1  -1  19   10.50    0.90
   1   1  19    9.90    0.70
  -1   1 -19   11.40    1.10
   1  -1  19   10.60    0.90
  -1  -1 -19   11.60    1.10
   1   1  19    9.70    0.90
   1   1  19   12.00    1.00
  -1  -1 -19   10.20    1.00
  -1   1 -19   10.20    1.00
   1  -1  19    9.10    0.80
  -1   1 -19   11.30    1.00
  -1  -1 -19   11.60    1.00
   1   1  19   11.20    0.90
  -1   1 -19   10.00    1.10
   1   1  20    5.30    0.60
  -1  -1 -20    6.50    0.70
  -1  -1 -20    5.90    0.60
   1  -1  20    5.10    0.50
   1   1  20    5.60    0.60
  -1   1 -20    5.30    0.70
  -1   1 -20    5.60    0.70
   1  -1  20    5.90    0.60
   1  -1  20    5.80    0.60
   1   1  20    5.60    0.60
  -1   1 -20    4.70    0.60
  -1   1 -20    5.20    0.70
  -1  -1 -20    4.90    0.70
  -1   1 -20    5.50    0.60
   1   1  20    6.30    0.70
  -1  -1 -20    4.20    0.60
   1  -1  21   15.30    0.80
  -1  -1 -21   16.90    0.80
   1  -1  21   15.20    0.80
  -1  -1 -21   18.30    1.00
   1   1  21   19.80    0.90
   1  -1  21   13.20    0.70
  -1   1 -21   12.50    0.70
  -1   1 -21   16.60    1.00
   1   1  21   18.30    1.00
   1  -1  21   20.70    1.00
  -1   1 -21   16.60    1.00
  -1  -1 -21   15.80    1.00
   1   1  22    0.60    0.30
   1  -1  22    0.10    0.30
  -1   1 -22    0.40    0.30
   1  -2 -22   10.10    0.70
   1   2 -22    9.80    0.80
   1  -2 -22    8.40    0.70
  -1   2  22    9.50    0.70
   1  -2 -22    9.70    0.70
   1   2 -22    7.80    0.70
   1   2 -22    9.20    0.60
  -1   2  22    8.70    0.60
  -1  -2  22    9.20    0.70
  -1   2  22    9.30    0.70
  -1  -2  22   11.00    0.70
  -1   2  21   19.00    1.10
   1   2 -21   17.40    1.20
   1   2 -21   16.60    1.00
  -1   2  21   17.60    1.10
  -1  -2  21   16.40    0.90
   1  -2 -21   16.10    1.10
  -1   2  21   17.10    1.00
  -1  -2  21   17.10    1.10
   1   2 -21   18.50    1.10
   1  -2 -21   19.40    1.10
   1   2 -20    1.40    0.50
  -1   2  20    2.00    0.50
  -1   2  20    2.10    0.60
  -1  -2  20    1.50    0.50
   1  -2 -20    1.00    0.50
  -1  -2  20    1.70    0.40
   1  -2 -20    1.50    0.50
  -1  -2  20    1.10    0.50
   1   2 -20    1.50    0.50
  -1   2  20    1.80    0.40
  -1  -2  20    1.30    0.40
   1   2 -20    0.90    0.60
  -1  -2  20    1.80    0.60
  -1  -2  19    5.70    0.70
  -1   2  19    6.40    0.80
   1  -2 -19    6.30    0.90
  -1   2  19    4.70    0.70
  -1   2  19    5.00    0.60
  -1  -2  19    4.70    0.70
   1  -2 -19    4.90    0.70
   1   2 -19    5.90    0.70
  -1  -2  19    4.30    0.70
  -1  -2  19    5.90    0.70
   1   2 -19    4.40    0.70
   1  -2 -19    5.40    0.80
  -1   2  19    5.90    0.80
  -1  -2  19    4.10    0.70
   1   2 -19    5.30    0.90
  -1  -2  19    5.40    0.80
   1  -2 -18    5.80    0.90
  -1   2  18    7.80    0.90
   1   2 -18    5.80    0.90
  -1  -2  18    5.50    0.80
   1  -2 -18    6.20    0.90
  -1   2  18    5.40    0.80
  -1   2  18    5.00    0.70
  -1  -2  18    5.20    0.80
  -1  -2  18    5.60    0.80
  -1   2  18    4.70    0.70
  -1  -2  18    6.20    0.70
   1  -2 -18    4.10    0.70
  -1  -2  18    6.40    0.90
  -1  -2  18    5.50    0.80
   1   2 -18    4.60    0.70
  -1  -2  17    0.20    0.50
  -1  -2  17    0.50    0.40
   1   2 -17    1.00    0.40
  -1  -2  17    0.30    0.40
  -1  -2  17    0.90    0.50
   1  -2 -17    0.90    0.50
   1  -2 -17    1.00    0.50
  -1  -2  17    0.70    0.50
  -1   2  17    0.80    0.50
  -1   2  17    0.80    0.50
  -1   2  17    0.40    0.40
   1   2 -17    1.30    0.70
  -1  -2  17    0.50    0.30
   1  -2 -17    1.00    0.60
  -1  -2  17    0.10    0.60
   1  -2 -17    0.90    0.50
   1   2 -17    0.70    0.40
  -1   2  17    0.50    0.40
   1  -2 -16   51.39    2.50
  -1   2  16   53.29    2.40
  -1  -2  16   54.99    2.50
   1   2 -16   53.29    2.30
  -1  -2  16   49.40    2.20
   1   2 -16   51.39    2.50
  -1  -2  16   50.19    2.10
   1  -2 -16   51.19    2.50
  -1   2  16   54.49    2.30
   1   2 -16   50.29    2.20
  -1   2  16   53.99    2.20
   1  -2 -16   50.79    2.40
  -1  -2  16   55.39    2.50
   1  -2 -16   49.70    2.40
  -1  -2  16   48.20    2.30
   1  -2 -16   57.39    2.60
  -1  -2  16   51.49    2.30
  -1   2  15   39.00    1.80
   1   2 -15   38.20    3.40
   1  -2 -15   41.00    2.10
   1  -2 -15   40.60    2.20
   1  -2 -15   45.40    2.20
  -1  -2  15   40.70    3.80
   1   2 -15   38.00    1.90
  -1   2  15   42.30    2.10
  -1  -2  15   42.10    2.20
   1   2 -15   43.40    2.00
   1   2 -15   39.00    2.10
   1  -2 -15   47.60    2.40
  -1   2  15   42.80    2.20
  -1   2  15   42.00    1.90
  -1  -2  15   44.50    2.20
   1  -2 -15   37.60    3.90
   1   2 -15   42.70    2.00
   1  -2 -15   44.90    2.30
  -1  -2  15   40.10    2.00
  -1  -2  15   42.00    2.00
  -1  -2  15   42.90    2.10
   1   2 -15   45.20    2.30
  -1   2  15   44.10    2.00
  -1  -2  14    3.50    1.20
   1  -2 -14    1.00    0.60
  -1   2  14    1.20    0.40
   1   2 -14    1.60    0.50
  -1  -2  14    1.70    0.50
   1  -2 -14    1.20    0.50
  -1  -2  14    0.70    0.40
  -1   2  14    1.00    0.40
   1  -2 -14    1.30    0.40
  -1  -2  14    0.80    0.80
   1   2 -14    1.10    0.50
   1   2 -14    0.30    0.40
  -1   2  14    1.30    0.40
   1   2 -14    0.60    0.40
   1   2 -14    0.60    0.30
   1  -2 -14    1.20    1.10
  -1   2  14    0.60    0.40
  -1   2  14    1.50    0.50
  -1   2  14   -0.10    0.30
   1  -2 -14    1.30    0.50
   1   2 -14    1.10    0.80
   1  -2 -14    2.10    0.50
  -1  -2  13   -0.40    0.70
  -1  -2  13    0.60    0.60
   1  -2 -13    0.60    0.60
  -1   2  13    0.40    0.50
  -1   2  13    0.10    0.80
   1   2 -13    0.80    0.60
  -1  -2  12   38.60    3.00
  -1   2  12   41.50    2.90
   1   2 -12   44.40    3.30
  -1  -2  12   42.20    3.40
   1  -2 -12   39.40    3.00
  -1   2  12   42.30    3.20
  -1  -2  11   37.60    2.80
   1   2 -11   33.50    2.70
  -1   2  11   37.10    2.80
  -1   2  11   38.50    2.60
   1  -2 -11   37.40    2.80
  -1   2  10    5.90    1.20
   1   2 -10    6.40    1.20
  -1  -2  10    5.90    1.10
  -1  -2  10    8.20    1.10
   1   2 -10    7.40    1.10
   1  -2 -10    7.90    1.30
  -1   2  10    6.10    1.10
  -1   2  10    6.30    1.10
  -1  -2   9  546.65   12.40
   1  -2  -9  580.74   12.60
  -1   2   9  586.44   11.90
   1   2  -9  565.74   12.70
  -1   2   9  586.44   12.10
   1   2  -9  591.34   11.90
  -1   2   9  576.94   12.70
  -1   2   9  571.14   10.80
  -1  -2   9  561.24   11.70
  -1   2   8   62.29    2.80
  -1  -2   8   56.29    2.90
   1   2  -8   59.19    3.10
  -1   2   8   55.59    2.70
   1   2  -8   52.19    2.50
  -1   2   8   57.89    3.00
  -1  -2   8   58.29    2.70
   1  -2  -8   57.69    3.00
  -1  -2   8   50.49    2.40
   1   2  -7 1250.47   21.50
   1   2  -7 1233.78   20.50
   1   2  -7 1204.68   21.40
  -1  -2   7 1185.58   20.60
  -1  -2   7 1205.28   21.30
  -1   2   7 1228.58   21.40
   1  -2  -7 1230.08   21.50
  -1  -2   7 1185.38   20.10
   1  -2  -7 1218.88   21.20
  -1   2   7 1223.08   20.80
  -1   2   7 1226.58   20.70
  -1   2   6   79.09    2.90
  -1   2   6   86.89    3.10
   1  -2  -6   86.69    3.30
  -1   2   6   85.29    3.30
   1   2  -6   81.99    3.20
  -1   2   6   84.59    3.00
  -1  -2   6   78.29    2.70
  -1  -2   6   81.89    3.10
   1   2  -6   82.89    3.30
  -1   2   6   90.49    3.60
   1  -2  -6   78.99    3.20
   1   2  -6   80.19    2.90
   1  -2  -6   77.79    3.20
  -1  -2   6   78.19    3.20
  -1  -2   5  100.69    3.50
  -1   2   5  102.99    3.70
   1  -2  -5  100.89    3.40
   1   2  -5  106.39    3.10
   1   2  -5  101.99    3.50
   1   2  -5  106.29    3.40
  -1  -2   5   98.49    3.30
   1  -2  -5   98.19    3.40
  -1   2   5  102.59    3.30
  -1   2   5  103.49    3.20
  -1   2   5   97.49    3.10
  -1   2   4  166.58    4.30
  -1   2   4  161.48    3.80
   1   2  -4  173.58    4.10
   1   2  -4  171.28    4.50
  -1   2   4  165.28    4.10
  -1  -2   4  171.48    4.50
  -1   2   4  166.68    4.60
   1  -2  -4  163.18    4.30
   1  -2  -4  161.78    4.30
  -1   2   3   11.60    1.00
   1   2  -3   11.40    1.00
  -1   2   3   10.60    0.70
  -1  -2   3   12.20    1.10
   1  -2  -3   10.20    0.90
   1   2  -3   10.90    0.80
   1  -2  -3    9.60    0.90
   1   2  -3   10.90    0.90
   1   2  -2  189.38    4.00
  -1  -2   2  204.68    4.00
   1   2  -2  189.18    4.30
  -1   2   2  211.18    4.50
  -1   2   2  195.78    3.30
   1   2  -2  196.48    4.50
   1  -2  -2  196.68    4.40
   1  -2  -2  193.68    4.40
   1   2  -2  193.88    4.10
   1  -2  -2  181.78    4.00
  -1  -2   2  203.58    4.70
  -1   2   1 2081.49   32.30
   1   2  -1 2287.17   32.80
   1  -2  -1 2233.58   32.40
  -1   2   1 2141.09   32.80
  -1   2   1 2099.19   31.50
   1   2  -1 2199.78   32.50
   1  -2  -1 2072.59   31.30
  -1  -2   1 2227.48   33.20
  -1  -2   1 2187.78   32.10
   1  -2  -1 2320.47   32.80
  -1  -2   0  547.75   10.20
   1  -2   0  560.84    9.90
   1   2   0  610.84   10.10
   1   2   0  587.94    9.60
  -1   2   0  542.05    9.40
   1   2   0  552.04    9.70
  -1  -2   0  593.94    9.80
  -1  -2   0  564.14    9.50
  -1   2   0  614.64    9.20
  -1  -2   0  565.34    9.90
  -1  -2  -1  692.23   10.90
  -1  -2  -1  655.93   10.80
   1   2   1  653.53   10.60
   1   2   1  666.73   10.60
   1  -2   1  687.93   11.20
  -1   2  -1  620.84   10.70
   1   2   1  684.83   11.30
  -1  -2  -1  658.33   11.10
  -1   2  -1  612.84    9.70
  -1   2  -1  615.44    9.60
   1  -2   2   55.19    2.10
   1   2   2   50.39    1.70
  -1  -2  -2   52.09    1.90
  -1  -2  -2   51.99    2.00
   1   2   2   52.29    2.20
  -1  -2  -2   48.40    1.90
  -1   2  -2   53.19    2.00
  -1  -2  -3   43.30    2.10
   1   2   3   46.40    2.20
  -1   2  -3   44.30    1.90
   1   2   3   46.20    1.90
   1  -2   3   44.90    2.10
  -1  -2  -3   43.10    2.00
  -1  -2  -3   44.50    2.00
  -1   2  -4  115.99    3.50
  -1  -2  -4  108.39    3.80
   1   2   4  114.29    3.50
  -1  -2  -4  116.69    3.70
   1  -2   4  120.49    3.80
   1   2   4  113.99    3.90
  -1  -2  -4  122.49    3.70
  -1   2  -4  116.59    3.70
   1   2   4  121.39    3.60
   1   2   5  566.04   11.10
   1   2   5  578.44   11.10
  -1  -2  -5  579.24   11.50
  -1  -2  -5  591.94   11.40
   1   2   5  566.94   11.70
  -1   2  -5  582.94   11.20
  -1  -2  -5  590.44   10.80
   1  -2   5  535.55   10.00
   1  -2   5  587.94   11.50
   1  -2   5  574.14   10.90
  -1   2  -5  588.74   11.00
  -1  -2  -5  549.95   11.70
  -1   2  -6  148.59    4.50
   1  -2   6  136.29    3.60
  -1  -2  -6  139.59    5.00
   1   2   6  146.39    4.30
  -1   2  -6  132.79    4.40
  -1  -2  -6  140.19    4.20
   1  -2   6  137.49    4.70
   1   2   6  151.98    5.10
   1   2   6  140.59    4.50
   1   2   6  141.29    4.60
   1  -2   6  131.09    4.20
  -1   2  -7  769.62   14.60
   1   2   7  730.93   15.00
  -1   2  -7  780.52   15.00
   1  -2   7  772.12   15.30
   1   2   7  784.02   14.90
  -1  -2  -7  775.82   14.40
   1  -2   7  775.82   14.50
   1   2   7  750.62   15.60
   1   2   7  759.12   14.40
  -1  -2  -7  738.43   15.80
  -1   2  -8   49.40    2.90
   1   2   8   50.79    2.90
   1   2   8   53.29    2.80
   1   2   8   51.79    3.10
  -1  -2  -8   52.89    3.40
  -1  -2  -8   48.90    2.60
   1  -2   8   46.50    2.70
  -1   2  -8   52.39    2.80
   1   2   8   54.39    3.40
   1  -2   8   51.39    3.10
   1   2   9  114.39    4.70
   1   2   9  119.09    4.60
  -1  -2  -9  112.09    4.40
  -1  -2  -9  109.99    5.30
   1   2   9  105.29    5.00
   1   2   9  107.19    4.80
  -1   2  -9  114.99    4.70
   1  -2   9  110.29    4.80
  -1   2  -9  108.19    4.40
   1   2  10   58.29    3.30
   1   2  10   50.89    3.50
  -1  -2 -10   56.79    3.20
   1  -2  10   56.99    3.60
   1   2  10   56.59    3.40
  -1  -2 -10   53.59    3.90
  -1   2 -10   58.89    3.40
  -1   2 -10   59.39    3.50
   1   2  11   58.49    3.50
  -1  -2 -11   51.79    4.00
  -1   2 -11   53.89    3.40
   1  -2  11   53.29    3.60
   1   2  11   52.99    3.40
   1  -2  12    2.70    1.10
   1   2  12    1.20    0.60
   1  -2  12    1.40    0.60
  -1  -2 -12    1.00    1.00
   1  -2  13   21.20    1.50
   1  -2  13   15.90    2.20
  -1  -2 -13   18.40    1.30
  -1  -2 -13   19.30    2.70
  -1   2 -13   18.60    1.30
   1  -2  13   18.20    1.20
  -1  -2 -13   18.80    1.40
  -1   2 -13   20.10    1.50
  -1  -2 -13   20.30    1.50
  -1   2 -13   19.50    2.70
   1  -2  13   20.50    1.40
   1   2  13   19.70    2.30
   1   2  13   19.80    1.40
   1   2  13   21.50    1.40
  -1  -2 -13   19.60    1.50
   1   2  13   22.80    1.40
   1   2  13   19.30    1.30
  -1   2 -13   18.30    1.30
   1   2  13   17.20    1.30
   1  -2  13   14.30    2.10
  -1  -2 -13   18.30    1.40
  -1   2 -14   12.10    1.10
  -1   2 -14    9.10    1.90
  -1  -2 -14   16.80    2.70
   1  -2  14   13.70    1.20
  -1   2 -14   12.00    1.20
   1   2  14   14.60    1.20
   1  -2  14   13.70    1.30
  -1  -2 -14   13.10    1.10
  -1  -2 -14   15.30    1.30
   1   2  14   12.40    1.00
  -1  -2 -14   13.60    1.30
  -1  -2 -14   14.50    1.30
   1  -2  14   15.10    2.10
   1   2  14   13.10    1.10
   1   2  14   14.10    1.20
  -1   2 -14   15.10    1.20
   1  -2  14   13.30    1.10
  -1  -2 -14   12.80    1.10
   1  -2  14   10.80    2.00
   1   2  14   15.70    1.20
   1   2  14   13.00    2.00
  -1   2 -14   12.00    1.00
   1  -2  14   14.80    1.30
   1   2  15   52.99    2.30
   1   2  15   52.39    2.10
   1   2  15   54.09    2.40
  -1   2 -15   49.50    2.30
  -1  -2 -15   49.20    2.20
  -1  -2 -15   51.39    2.40
   1   2  15   51.99    2.30
  -1   2 -15   45.40    2.20
  -1  -2 -15   52.49    2.50
   1   2  15   52.49    2.10
  -1   2 -15   53.59    2.60
   1  -2  15   51.09    2.50
   1   2  15   54.49    2.30
   1  -2  15   55.79    2.50
   1  -2  15   53.99    2.40
   1  -2  15   53.09    2.30
   1  -2  15   52.19    2.30
  -1  -2 -15   55.59    2.50
  -1  -2 -15   54.19    2.60
  -1   2 -16    4.50    0.90
  -1  -2 -16    4.30    0.70
   1  -2  16    5.30    0.80
   1  -2  16    5.10    0.80
  -1  -2 -16    3.90    0.70
  -1   2 -16    3.50    0.60
   1  -2  16    5.80    0.90
   1   2  16    5.00    0.80
   1  -2  16    5.10    0.70
  -1  -2 -16    6.20    0.80
  -1   2 -16    5.00    0.80
  -1  -2 -16    4.50    0.80
   1  -2  16    3.80    0.70
  -1  -2 -16    4.00    0.70
   1   2  16    4.10    0.70
   1   2  16    4.20    0.60
   1   2  16    4.60    0.70
   1   2  16    5.30    0.70
   1  -2  16    5.50    0.90
   1   2  17    3.00    0.50
  -1   2 -17    2.90    0.60
   1   2  17    3.00    0.60
   1  -2  17    2.70    0.60
   1  -2  17    3.90    0.70
  -1  -2 -17    3.60    0.70
   1   2  17    3.30    0.60
   1   2  17    3.00    0.60
  -1   2 -17    2.40    0.70
  -1  -2 -17    2.70    0.60
   1  -2  17    2.50    0.60
  -1  -2 -17    2.80    0.60
   1  -2  17    2.60    0.60
   1  -2  17    3.90    0.80
  -1   2 -17    3.30    0.70
  -1  -2 -17    2.80    0.60
  -1  -2 -17    3.50    0.70
   1   2  17    3.40    0.60
   1   2  17    3.20    0.50
  -1   2 -18   13.30    1.20
   1  -2  18   12.60    1.10
  -1  -2 -18   11.10    1.00
   1  -2  18   12.30    1.10
   1   2  18    9.90    0.90
   1   2  18   12.50    1.00
   1  -2  18   13.30    1.10
   1   2  18   11.70    1.00
  -1  -2 -18   12.80    1.20
   1   2  18   10.50    0.80
   1  -2  18    9.50    0.90
  -1  -2 -18   11.50    1.20
   1   2  18   13.60    1.10
  -1   2 -18   11.40    1.10
  -1   2 -18   11.40    1.00
   1  -2  18   11.70    1.00
  -1   2 -18   11.10    1.20
  -1  -2 -19   11.40    1.00
  -1   2 -19   13.80    1.10
  -1  -2 -19   12.90    1.10
  -1   2 -19   13.90    1.20
   1   2  19   12.40    0.90
   1   2  19   13.90    1.00
  -1   2 -19   12.00    1.10
   1  -2  19   12.30    0.90
   1   2  19   13.40    0.80
   1  -2  19   13.20    1.00
  -1   2 -19   13.00    1.10
   1  -2  19   12.20    1.00
   1   2  19   12.20    1.00
   1  -2  19   11.30    1.00
   1   2  19   14.00    1.00
   1  -2  19   12.00    1.00
   1  -2  20    1.10    0.30
  -1   2 -20    1.80    0.50
   1  -2  20    1.10    0.30
   1   2  20    1.90    0.50
  -1  -2 -20    1.50    0.40
  -1   2 -20    0.40    0.40
  -1  -2 -20    1.30    0.40
   1   2  20    1.70    0.40
  -1  -2 -20    1.40    0.50
  -1   2 -20    1.70    0.50
  -1   2 -20    1.20    0.40
   1  -2  20    1.60    0.40
  -1  -2 -20    1.30    0.40
   1  -2  20    1.80    0.40
   1   2  21   13.70    0.70
   1   2  21   14.30    0.90
  -1  -2 -21   13.80    0.80
  -1   2 -21   14.80    0.90
   1  -2  21   13.20    0.80
   1  -2  21   12.60    0.70
  -1  -2 -21   12.10    0.80
  -1   2 -21   12.20    0.70
  -1   2 -21   13.10    0.80
   1  -2  21   12.40    0.70
  -1   2 -21   13.00    0.90
   1   2  21   14.30    0.80
  -1  -2 -21   14.70    0.90
   1   3 -22   -0.30    0.30
   1   3 -22    0.20    0.30
   1   3 -22    0.80    0.40
   1   3 -22    0.20    0.20
  -1   3  22    0.40    0.30
   1  -3 -22   -0.20    0.30
  -1  -3  22    0.10    0.30
  -1   3  22    0.20    0.30
  -1  -3  22    0.00    0.30
  -1   3  22   -0.10    0.30
   1  -3 -22    0.30    0.40
   1   3 -21    8.10    0.70
   1   3 -21    8.50    0.80
  -1   3  21    7.40    0.70
  -1   3  21    7.70    0.70
   1   3 -21    8.00    0.80
   1  -3 -21    7.50    0.70
   1  -3 -21    8.00    0.80
  -1   3  21    7.90    0.70
   1  -3 -21    7.00    0.60
  -1  -3  21    7.60    0.70
  -1  -3  20   15.00    1.10
  -1  -3  20   14.00    0.80
   1  -3 -20   14.70    1.10
  -1  -3  20   14.40    1.00
   1   3 -20   13.80    1.10
   1   3 -20   14.70    1.00
  -1   3  20   14.70    1.10
   1   3 -20   15.00    1.20
  -1   3  20   17.80    1.00
   1   3 -20   15.70    1.10
   1  -3 -20   12.00    0.90
  -1   3  20   14.80    1.00
  -1   3  20   15.10    1.00
  -1  -3  20   14.10    1.00
  -1  -3  20   14.20    1.00
  -1  -3  19   14.20    1.10
   1   3 -19   15.20    1.20
   1  -3 -19   14.10    1.10
  -1   3  19   13.80    1.20
   1  -3 -19   13.10    1.20
  -1  -3  19   16.00    1.00
  -1   3  19   17.50    1.10
   1   3 -19   14.60    1.20
  -1   3  19   14.10    1.10
   1  -3 -19   17.00    1.30
   1  -3 -19   14.30    1.20
  -1  -3  19   14.20    1.10
  -1  -3  19   13.80    1.10
  -1  -3  19   14.40    1.20
  -1  -3  19   15.60    1.10
   1   3 -19   14.20    1.10
  -1   3  18   13.70    1.20
  -1  -3  18   12.00    1.10
  -1   3  18   12.60    1.00
   1  -3 -18   13.70    1.30
  -1  -3  18   13.90    1.20
  -1  -3  18   13.50    1.10
  -1  -3  18   13.30    1.00
  -1   3  18   11.70    1.10
   1  -3 -18   12.40    1.10
   1  -3 -18   13.40    1.20
  -1  -3  18   12.90    1.10
   1   3 -18   13.10    1.10
  -1  -3  18   13.90    1.20
   1   3 -18   13.60    1.30
  -1  -3  17    1.30    0.60
   1   3 -17    2.10    0.70
  -1   3  17    1.40    0.50
  -1  -3  17    1.80    0.60
   1  -3 -17    1.20    0.50
  -1   3  17    0.80    0.50
  -1  -3  17    1.70    0.60
  -1  -3  17    1.80    0.50
   1   3 -17    1.30    0.50
  -1  -3  17    1.00    0.40
   1  -3 -17    1.30    0.60
   1   3 -17    1.10    0.30
   1  -3 -17    0.60    0.50
  -1   3  17    1.80    0.60
  -1   3  17    1.40    0.50
  -1  -3  17    2.00    0.60
  -1  -3  16   38.60    1.90
   1  -3 -16   38.50    2.10
  -1   3  16   39.30    2.00
   1   3 -16   36.50    1.80
   1  -3 -16   39.20    2.10
  -1  -3  16   37.80    1.90
   1  -3 -16   36.10    2.10
   1   3 -16   40.00    2.20
   1   3 -16   38.80    2.00
   1  -3 -16   39.70    2.30
  -1  -3  16   37.90    2.10
  -1  -3  16   40.50    2.20
  -1   3  16   36.30    1.90
  -1   3  16   34.70    1.80
  -1  -3  16   38.60    2.00
  -1   3  16   39.00    2.10
  -1  -3  15   11.60    1.20
   1  -3 -15   11.80    1.10
  -1   3  15   10.40    1.10
   1  -3 -15   12.00    1.20
   1   3 -15   12.50    1.20
   1   3 -15   11.70    1.10
  -1   3  15   12.70    1.10
   1   3 -15    8.90    1.00
   1   3 -15   11.40    1.10
  -1   3  15   13.50    1.20
   1  -3 -15   10.90    1.10
  -1  -3  15   11.50    1.10
  -1  -3  15   11.30    1.10
   1  -3 -15   12.30    1.30
  -1   3  15   12.50    1.10
   1   3 -14   18.20    1.40
  -1   3  14   20.40    1.40
   1   3 -14   18.30    1.40
   1  -3 -14   20.60    1.40
   1  -3 -14   19.80    1.60
  -1   3  14   16.20    2.10
  -1  -3  14   20.20    1.50
   1   3 -14   16.10    2.20
  -1   3  14   20.40    1.30
   1  -3 -14   18.70    1.50
  -1  -3  14   22.80    2.80
  -1   3  14   19.20    1.20
   1   3 -14   19.80    1.40
  -1  -3  14   19.50    2.40
   1   3 -14   22.10    1.40
  -1  -3  14   20.80    1.50
   1  -3 -14   19.10    1.40
   1   3 -14   18.60    1.30
   1  -3 -14   20.20    1.50
  -1  -3  14   20.10    1.50
  -1   3  14   20.30    1.40
  -1   3  14   22.50    1.40
   1  -3 -14   20.70    2.80
  -1  -3  14   22.40    1.40
  -1   3  14   19.10    1.30
   1  -3 -13   12.10    1.80
  -1  -3  13    7.10    1.70
   1   3 -13   11.10    1.00
   1  -3 -13   12.10    2.10
   1  -3 -13   10.10    1.00
   1   3 -13   10.80    1.80
  -1   3  13    9.10    1.50
  -1  -3  13   10.40    1.00
  -1  -3  12   63.49    4.20
  -1   3  12   68.99    4.00
   1  -3 -12   66.19    4.10
   1  -3 -12   67.89    4.70
   1   3 -12   64.89    4.20
   1   3 -11    5.00    1.00
   1   3 -11    7.00    1.40
  -1   3  11    5.60    1.20
   1  -3 -11    5.50    1.20
  -1  -3  11    4.40    1.00
  -1  -3  10  106.99    5.10
  -1   3  10  113.59    4.70
   1   3 -10  113.59    4.50
   1  -3 -10  106.39    4.80
   1   3 -10  107.49    4.90
  -1   3   9   53.89    3.00
  -1  -3   9   44.30    3.00
   1  -3  -9   49.40    3.10
  -1  -3   9   51.59    2.60
  -1  -3   9   44.80    2.60
   1   3  -9   50.19    3.20
   1   3  -9   47.40    2.70
   1   3  -8  171.88    5.90
  -1  -3   8  173.58    5.40
   1   3  -8  177.58    6.00
  -1  -3   8  169.08    6.00
   1  -3  -8  177.28    5.80
   1   3  -8  171.58    5.30
  -1  -3   8  171.98    5.00
   1  -3  -8  176.08    6.00
  -1   3   8  177.18    5.60
   1  -3  -8  168.98    5.90
  -1  -3   7   31.00    2.30
   1  -3  -7   34.40    2.30
   1   3  -7   33.60    2.30
  -1   3   7   33.00    2.60
  -1  -3   7   28.80    2.00
   1   3  -7   36.50    2.20
   1   3  -7   31.90    2.20
  -1   3   7   33.00    2.10
  -1  -3   7   29.60    1.80
   1  -3  -7   29.20    2.20
   1  -3  -7   31.90    2.30
   1   3  -6  208.58    6.10
   1   3  -6  206.68    6.00
  -1  -3   6  205.48    6.10
   1  -3  -6  210.18    6.00
  -1   3   6  204.28    5.70
  -1  -3   6  199.48    5.70
   1  -3  -6  201.38    6.00
  -1   3   6  200.18    6.30
   1   3  -6  212.98    5.60
  -1  -3   5  115.69    4.20
   1  -3  -5  108.69    3.90
   1   3  -5  122.49    3.30
   1   3  -5  113.89    4.10
   1   3  -5  118.19    3.80
  -1   3   5  115.49    3.80
  -1   3   5  122.89    4.30
  -1   3   5  109.19    3.70
   1   3  -5  113.49    4.00
   1  -3  -5  111.89    4.00
  -1   3   5  111.59    3.20
   1   3  -4  483.25    9.00
  -1  -3   4  481.85   10.30
   1   3  -4  495.95    9.90
   1  -3  -4  497.35   10.10
   1   3  -4  496.75   10.10
  -1   3   4  485.95    9.70
  -1   3   4  488.75    9.70
  -1   3   4  486.65   10.10
  -1   3   4  480.45    8.50
   1  -3  -4  490.05   10.00
   1   3  -4  499.65    9.80
  -1   3   3  605.14   10.80
   1   3  -3  603.64    9.60
   1   3  -3  633.14   10.90
   1   3  -3  618.14   10.70
   1   3  -3  594.44    9.90
  -1   3   3  609.94   10.60
   1  -3  -3  575.64    9.60
  -1  -3   3  614.14   11.20
   1  -3  -3  618.74   10.90
   1  -3  -3  615.44   10.80
   1  -3  -2  197.68    3.90
  -1  -3   2  204.28    5.40
  -1  -3   2  216.38    4.20
  -1   3   2  208.58    5.00
  -1   3   2  194.28    3.60
   1  -3  -2  207.18    5.20
   1   3  -2  213.98    5.20
  -1   3   2  199.18    5.10
   1  -3  -2  209.78    5.20
   1   3  -2  195.98    4.20
   1   3  -2  206.18    4.70
   1  -3  -2  202.58    4.80
  -1   3   2  218.98    5.10
   1   3  -1   70.39    2.70
  -1   3   1   69.09    1.90
  -1  -3   1   73.29    2.90
  -1   3   1   69.19    2.70
   1  -3  -1   72.69    2.60
   1  -3  -1   70.99    2.70
  -1   3   1   74.99    2.40
   1   3  -1   71.39    2.50
  -1  -3   1   72.79    2.00
  -1   3   0  179.98    4.10
  -1  -3   0  202.28    4.70
  -1   3   0  190.38    4.10
  -1  -3   0  193.28    5.10
   1   3   0  192.18    4.70
  -1  -3   0  192.38    4.10
   1  -3   0  192.58    4.80
  -1  -3   0  200.98    4.90
   1   3   0  194.28    4.50
  -1  -3  -1  279.67    6.30
   1   3   1  283.97    6.30
  -1   3  -1  272.67    4.90
  -1   3  -1  274.37    5.70
  -1  -3  -1  277.57    6.10
   1   3   1  273.57    5.80
  -1  -3  -1  275.47    5.60
   1   3   1  276.77    6.10
   1  -3   1  272.77    6.30
   1  -3   2   70.49    2.90
  -1   3  -2   69.29    2.60
   1   3   2   80.19    3.10
  -1  -3  -2   70.59    2.70
  -1   3  -2   70.29    2.80
   1   3   2   72.19    2.70
  -1   3  -2   69.29    1.50
   1   3   2   68.09    2.30
   1   3   2   72.59    2.50
  -1  -3  -2   73.69    2.60
  -1  -3  -2   67.79    2.80
   1   3   3  269.07    5.80
   1   3   3  284.37    6.10
   1   3   3  287.07    7.00
  -1  -3  -3  286.77    6.50
   1   3   3  294.67    6.70
  -1  -3  -3  280.27    6.60
   1  -3   3  289.17    7.00
  -1   3  -3  293.67    6.80
  -1  -3  -3  288.27    6.80
   1   3   3  280.67    6.10
   1   3   4  751.22   13.70
  -1  -3  -4  748.63   14.30
  -1  -3  -4  775.32   14.60
   1   3   4  755.62   13.50
  -1   3  -4  760.82   14.30
   1   3   4  777.02   14.30
   1   3   4  764.72   14.80
  -1  -3  -4  770.32   14.40
   1  -3   4  782.72   14.80
  -1   3  -4  797.52   14.50
  -1  -3  -5   29.30    2.10
   1  -3   5   28.40    2.10
  -1   3  -5   30.50    2.00
   1   3   5   30.80    1.90
  -1   3  -5   30.10    2.10
  -1  -3  -5   31.90    2.10
   1   3   5   29.80    1.70
   1   3   5   31.80    2.30
   1   3   5   28.30    2.00
  -1  -3  -5   29.90    2.00
   1   3   6   11.70    1.30
  -1  -3  -6   13.60    1.60
   1  -3   6   11.50    1.10
   1  -3   6   11.80    1.30
   1  -3   6   11.90    1.50
   1   3   6   15.40    1.70
   1   3   6   13.70    1.50
  -1   3  -6   13.30    1.50
  -1  -3  -6   12.60    1.50
  -1   3  -6   13.70    1.40
  -1  -3  -6   10.90    1.50
   1   3   7   37.50    2.80
  -1   3  -7   37.50    2.40
  -1  -3  -7   33.70    2.60
   1  -3   7   36.90    2.30
  -1  -3  -7   41.70    2.40
   1   3   7   38.10    2.40
  -1   3  -7   37.30    2.50
   1  -3   7   38.40    2.80
   1   3   7   38.70    2.50
  -1  -3  -7   36.50    2.60
  -1  -3  -8   51.29    3.40
   1   3   8   50.69    3.00
  -1  -3  -8   55.79    3.00
   1   3   8   51.29    3.50
  -1   3  -8   50.39    3.00
   1   3   8   51.79    3.00
   1  -3   8   48.90    3.20
   1  -3   8   54.39    2.90
  -1   3  -8   51.89    3.10
   1   3   9   19.80    2.00
   1  -3   9   20.50    2.20
  -1   3  -9   23.50    2.10
  -1  -3  -9   21.10    2.40
  -1   3  -9   23.40    2.10
  -1  -3  -9   24.20    2.00
   1  -3   9   22.70    2.00
   1   3   9   21.20    2.10
   1   3   9   21.80    2.40
  -1   3 -10    9.40    1.40
  -1  -3 -10   10.60    1.80
   1   3  10    7.80    1.40
   1   3  10   12.30    1.70
  -1  -3 -10    8.60    1.20
   1  -3  10    9.10    1.50
  -1   3 -10   10.70    1.60
  -1   3 -11    8.20    1.40
   1   3  11    7.30    1.40
   1  -3  11    8.60    1.60
  -1  -3 -11   10.90    1.90
  -1   3 -11    7.90    1.40
  -1   3 -11   11.70    1.70
   1  -3  12  121.79    3.50
   1  -3  12  112.09    6.00
   1  -3  12  119.39    3.70
  -1  -3 -12  119.79    6.70
  -1  -3 -12  113.09    3.70
   1   3  12  116.89    3.40
  -1   3 -12  118.29    3.50
   1   3  12  120.39    5.70
  -1   3 -12  120.79    5.60
   1  -3  13    5.90    1.60
   1   3  13    4.80    0.70
  -1  -3 -13    4.90    1.50
   1  -3  13    5.90    0.80
  -1   3 -13    5.10    0.70
   1  -3  13    5.70    0.80
  -1   3 -13    4.80    0.70
  -1  -3 -13    5.30    0.80
   1   3  13    4.50    0.60
   1   3  13    5.10    0.70
  -1   3 -13    5.30    0.80
  -1  -3 -13    5.50    0.80
  -1  -3 -13    5.20    0.80
  -1   3 -13    5.60    0.80
   1   3  13    5.60    0.70
   1  -3  13    5.40    0.80
   1  -3  13    4.00    1.30
   1   3  13    4.90    0.70
  -1  -3 -13    5.60    0.90
  -1   3 -13    5.00    0.90
   1   3  13    4.80    0.70
   1   3  13    3.10    1.00
  -1  -3 -14    1.30    0.50
   1   3  14    2.40    0.60
   1   3  14    2.10    0.50
   1  -3  14    2.30    1.40
   1  -3  14    1.60    0.60
   1   3  14    1.20    0.40
   1   3  14    1.90    0.50
   1   3  14    1.10    0.50
  -1   3 -14    2.00    0.60
   1   3  14    1.70    0.50
  -1   3 -14    1.70    0.50
  -1  -3 -14    1.00    0.50
   1  -3  14    1.40    0.60
  -1  -3 -14    1.10    0.60
   1  -3  14    0.80    0.40
  -1   3 -14    1.50    0.40
   1   3  15    7.80    0.90
   1   3  15    8.10    0.90
  -1   3 -15    8.80    1.00
   1   3  15    7.10    0.80
  -1  -3 -15    6.80    0.90
   1  -3  15    8.40    1.00
   1   3  15    7.60    0.80
  -1   3 -15    7.70    0.90
  -1  -3 -15    8.10    1.00
  -1  -3 -15    8.90    1.00
   1  -3  15    8.80    1.00
   1   3  15    7.80    0.90
   1   3  15    7.60    0.90
   1  -3  15    7.80    1.00
  -1   3 -15    7.50    1.00
   1   3  16    1.30    0.50
   1   3  16    1.40    0.50
  -1  -3 -16    1.20    0.60
  -1  -3 -16    0.80    0.50
  -1  -3 -16    0.90    0.60
  -1  -3 -16    1.90    0.60
   1   3  16    2.20    0.50
   1  -3  16    1.20    0.50
   1   3  16    1.60    0.40
   1  -3  16    1.10    0.60
   1   3  16    1.70    0.50
  -1   3 -16    0.70    0.40
   1   3  16    1.00    0.50
  -1   3 -16    1.50    0.60
   1  -3  16    1.00    0.50
   1   3  16    1.70    0.40
  -1   3 -16    1.70    0.50
   1  -3  16    1.50    0.60
   1  -3  16    1.20    0.60
  -1   3 -17    2.70    0.70
   1   3  17    2.10    0.50
   1  -3  17    1.90    0.50
  -1  -3 -17    1.90    0.70
   1  -3  17    2.80    0.70
  -1  -3 -17    3.30    0.70
  -1   3 -17    2.00    0.60
   1  -3  17    2.40    0.60
   1   3  17    1.70    0.50
   1  -3  17    1.80    0.60
   1   3  17    3.20    0.50
   1   3  17    2.30    0.40
   1   3  17    2.10    0.50
  -1   3 -17    2.60    0.60
   1   3  17    2.40    0.60
   1   3  17    2.00    0.50
   1  -3  17    2.50    0.70
  -1  -3 -17    2.20    0.70
   1  -3  17    1.90    0.60
   1  -3  18   37.20    1.80
   1   3  18   39.90    1.80
  -1   3 -18   37.20    1.90
  -1  -3 -18   35.60    1.90
   1  -3  18   34.70    1.70
  -1  -3 -18   33.80    1.80
  -1   3 -18   38.90    1.90
   1  -3  18   36.50    1.80
   1   3  18   37.70    1.50
   1   3  18   35.00    1.60
   1   3  18   39.70    2.00
   1  -3  18   37.40    1.70
  -1   3 -18   37.10    2.00
  -1   3 -18   37.80    1.80
   1  -3  18   35.80    1.80
   1  -3  19    2.90    0.60
  -1  -3 -19    3.90    0.70
   1   3  19    3.40    0.40
   1  -3  19    2.60    0.50
   1   3  19    5.00    0.80
  -1   3 -19    3.90    0.70
   1  -3  19    2.70    0.50
  -1   3 -19    2.90    0.60
  -1   3 -19    3.30    0.60
   1  -3  19    3.20    0.50
  -1  -3 -19    3.50    0.70
   1  -3  19    2.60    0.50
  -1  -3 -19    3.40    0.60
   1   3  19    3.90    0.50
  -1   3 -19    3.40    0.50
  -1   3 -19    4.10    0.80
   1  -3  20   12.20    0.80
  -1  -3 -20   11.70    0.90
   1  -3  20   10.60    0.70
  -1   3 -20   11.00    0.90
  -1   3 -20   10.70    0.90
   1  -3  20   11.40    0.80
  -1  -3 -20   10.20    0.80
   1   3  20   12.70    0.80
   1  -3  20   10.80    0.70
   1   3  20   12.50    0.90
  -1  -3 -20   11.60    0.90
   1   3  20   11.90    0.90
  -1   3 -20   10.50    0.80
  -1  -3 -20   10.90    0.80
  -1   3 -20   12.10    1.00
  -1   3 -21    3.40    0.50
  -1   3 -21    3.00    0.40
   1   3  21    3.00    0.50
   1   3  21    3.20    0.40
  -1   3 -21    2.90    0.40
  -1  -3 -21    4.00    0.50
   1  -3  21    2.90    0.40
  -1  -3 -21    3.30    0.50
   1   3  21    3.20    0.30
  -1   3 -21    2.20    0.40
  -1  -4  22    5.70    0.50
   1   4 -22    6.30    0.50
   1  -4 -22    6.50    0.50
   1  -4 -21    2.80    0.40
   1   4 -21    2.50    0.50
   1   4 -21    2.00    0.40
   1  -4 -21    2.50    0.40
  -1   4  21    2.60    0.50
   1   4 -21    2.10    0.40
  -1  -4  21    1.40    0.40
  -1   4  21    2.90    0.40
  -1   4  21    2.60    0.40
   1   4 -21    2.20    0.40
  -1   4  21    2.70    0.30
   1   4 -20    3.10    0.60
  -1  -4  20    3.50    0.50
   1   4 -20    4.00    0.60
  -1  -4  20    3.20    0.50
   1   4 -20    3.90    0.50
  -1   4  20    4.70    0.50
  -1   4  20    4.20    0.60
  -1   4  20    3.70    0.60
   1   4 -20    3.90    0.60
  -1  -4  20    4.00    0.60
   1  -4 -20    5.20    0.70
   1  -4 -20    5.00    0.70
  -1  -4  20    2.90    0.40
  -1  -4  20    3.90    0.60
  -1   4  20    4.50    0.60
  -1  -4  19   -0.40    0.40
  -1  -4  19    0.60    0.30
  -1   4  19    0.00    0.30
  -1  -4  19    0.80    0.40
  -1   4  19    0.20    0.50
   1  -4 -19    1.00    0.50
   1   4 -19    1.40    0.60
   1   4 -19    0.80    0.40
  -1  -4  19    0.20    0.30
  -1  -4  19    0.50    0.40
  -1   4  19    1.00    0.50
  -1  -4  19   -0.50    0.40
   1   4 -19    0.20    0.40
   1  -4 -19    1.20    0.50
  -1   4  19    1.50    0.50
   1  -4 -18   16.70    1.40
  -1   4  18   23.00    1.30
  -1  -4  18   16.30    1.30
   1   4 -18   18.80    1.30
  -1  -4  18   18.00    1.20
  -1  -4  18   15.60    1.20
   1  -4 -18   18.00    1.40
  -1   4  18   18.80    1.30
   1  -4 -18   19.10    1.20
  -1  -4  18   18.40    1.40
  -1  -4  18   17.40    1.20
   1  -4 -18   18.90    1.40
  -1   4  18   18.20    1.40
  -1   4  18   18.80    1.30
   1   4 -18   18.40    1.40
  -1  -4  18   17.80    1.10
  -1   4  17   10.30    1.00
  -1   4  17    7.60    1.00
   1  -4 -17    9.40    1.10
  -1  -4  17    9.50    1.00
  -1  -4  17    8.80    1.10
   1   4 -17    9.00    0.90
  -1  -4  17    9.20    0.90
   1   4 -17    8.60    1.00
  -1   4  17   10.70    1.10
   1  -4 -17    7.50    1.00
  -1   4  17    8.70    0.90
  -1  -4  17    9.40    0.90
  -1  -4  17    8.70    0.80
   1  -4 -17   10.20    1.00
   1   4 -17    9.10    1.10
  -1  -4  17    8.20    0.90
   1  -4 -16    5.70    0.90
  -1   4  16    6.60    0.90
  -1  -4  16    5.30    0.90
   1   4 -16    7.40    0.90
  -1   4  16    6.10    0.70
  -1   4  16    6.40    0.80
   1   4 -16    6.30    0.90
  -1  -4  16    6.00    0.80
   1   4 -16    7.60    0.90
   1   4 -16    7.10    1.00
   1  -4 -16    7.10    1.10
  -1  -4  16    6.20    0.90
   1   4 -16    6.70    0.90
   1  -4 -15   10.10    1.10
  -1  -4  15   10.00    1.10
  -1   4  15   10.10    1.00
   1  -4 -15    8.90    1.10
  -1   4  15    9.20    0.80
  -1   4  15    9.30    1.00
   1   4 -15    9.00    1.00
  -1  -4  15   10.70    1.10
  -1  -4  15   10.50    1.00
   1   4 -15    9.90    1.00
   1   4 -15   11.40    1.20
  -1  -4  15    9.30    1.10
  -1   4  15    9.70    0.90
   1   4 -15    9.90    1.00
  -1   4  15   10.90    1.10
   1  -4 -15   11.00    1.20
   1   4 -14   12.50    1.20
  -1  -4  14   14.20    1.30
  -1  -4  14   14.10    1.10
  -1  -4  14   14.60    2.30
  -1  -4  14   15.00    1.30
  -1   4  14   12.70    1.10
   1   4 -14   13.60    1.20
   1  -4 -14   13.60    1.30
   1   4 -14   15.80    2.30
  -1   4  14   13.30    1.00
   1   4 -14   14.00    1.20
  -1   4  14   14.40    1.20
   1  -4 -14   12.60    1.20
  -1   4  14   15.40    2.10
  -1   4  14   14.80    1.30
  -1  -4  14   13.70    1.20
   1  -4 -14   14.90    1.30
   1   4 -14   14.80    1.20
   1  -4 -14    9.60    2.00
   1   4 -14   13.80    1.20
   1  -4 -13    5.80    0.80
   1  -4 -13    6.80    0.90
  -1   4  13    7.60    1.50
  -1   4  13    7.60    1.50
   1   4 -13    6.00    0.80
   1   4 -13    6.10    0.90
  -1  -4  13    8.20    1.60
  -1   4  13    7.30    0.80
   1  -4 -13    6.30    0.90
  -1   4  13    5.30    0.60
   1   4 -13    6.80    0.90
  -1  -4  13    6.80    0.90
  -1   4  13    6.30    0.80
  -1   4  13    6.60    0.80
  -1  -4  13    7.10    0.90
   1   4 -13    6.40    1.50
  -1  -4  13    6.40    0.90
  -1   4  13    6.40    0.80
   1   4 -13    6.40    0.80
   1   4 -13    7.00    0.90
  -1   4  13    5.70    0.70
   1  -4 -13    5.10    1.30
  -1   4  13    6.40    0.70
  -1   4  12   41.50    3.20
  -1  -4  12   42.80    3.70
   1   4 -12   36.00    3.20
   1  -4 -12   40.10    3.30
   1  -4 -12   43.80    3.70
  -1   4  12   46.30    3.40
   1  -4 -11   -0.70    0.80
   1   4 -11    1.00    0.80
  -1  -4  11    0.30    0.60
  -1   4  11    1.20    0.60
  -1   4  11    0.30    0.70
   1  -4 -11    1.00    0.70
   1   4 -11    0.50    0.50
   1   4 -10    7.30    1.30
   1   4 -10    6.20    1.30
   1  -4 -10    7.90    1.50
   1  -4 -10    6.20    1.30
  -1  -4  10    5.80    1.00
  -1   4  10    6.70    1.20
  -1  -4  10    4.70    1.40
  -1   4  10    8.10    1.30
  -1  -4   9   69.79    4.30
  -1  -4   9   71.49    3.70
   1  -4  -9   65.19    3.90
   1   4  -9   76.79    3.80
  -1   4   9   70.69    3.70
  -1  -4   9   76.59    3.50
   1   4  -9   69.09    4.00
   1  -4  -9   69.09    4.10
  -1   4   9   71.99    3.90
   1  -4  -9   73.49    4.10
   1  -4  -9   73.19    4.00
  -1  -4   8   12.10    1.80
   1  -4  -8   11.30    1.60
  -1  -4   8   13.10    1.60
   1  -4  -8   13.40    1.60
   1  -4  -8   11.80    1.70
  -1   4   8   12.60    1.90
   1   4  -8   10.40    1.50
   1   4  -8   12.80    1.60
  -1   4   8   12.20    1.60
   1   4  -8   12.90    1.50
   1  -4  -8   12.50    1.70
  -1   4   8   10.30    1.40
  -1  -4   8   11.90    1.30
   1   4  -7   82.19    3.90
   1  -4  -7   79.99    4.00
  -1   4   7   74.49    3.60
  -1   4   7   71.69    4.00
   1   4  -7   80.39    3.60
  -1   4   7   81.49    3.80
   1   4  -7   75.69    3.90
   1  -4  -7   79.69    3.90
  -1  -4   7   74.59    3.60
  -1  -4   7   72.89    4.00
   1  -4  -7   69.49    3.50
   1  -4  -6   68.19    3.50
   1   4  -6   70.19    3.30
  -1   4   6   67.29    3.30
   1  -4  -6   68.59    3.20
  -1  -4   6   61.89    3.20
   1  -4  -6   71.09    3.60
   1   4  -6   70.99    3.50
  -1  -4   6   70.59    3.70
   1   4  -6   70.59    3.50
  -1   4   6   66.39    3.20
  -1   4   6   68.59    3.70
  -1   4   5  186.88    5.60
   1   4  -5  189.98    5.60
   1  -4  -5  185.18    5.00
   1   4  -5  186.38    5.90
  -1   4   5  183.78    5.40
   1  -4  -5  182.68    5.80
   1  -4  -5  190.08    5.90
   1   4  -5  185.98    5.60
  -1  -4   5  184.18    6.10
  -1   4   5  181.18    5.90
   1  -4  -4   22.40    1.90
  -1   4   4   26.70    1.90
  -1  -4   4   26.70    2.20
   1  -4  -4   23.70    1.90
   1   4  -4   26.10    1.90
   1   4  -4   28.30    2.00
  -1   4   4   26.70    2.00
   1   4  -4   30.00    1.60
   1  -4  -4   26.10    1.50
   1  -4  -3  175.18    4.00
  -1   4   3  173.38    5.20
   1  -4  -3  178.48    5.40
  -1  -4   3  175.38    5.70
   1   4  -3  180.18    5.10
  -1   4   3  185.28    5.20
   1  -4  -3  171.68    5.40
  -1   4   3  175.78    5.40
   1   4  -3  180.18    5.40
   1   4  -3  175.98    4.50
   1   4  -2  111.19    2.90
   1   4  -2  121.09    3.70
  -1   4   2  120.29    4.30
  -1   4   2  122.69    4.10
  -1  -4   2  118.89    4.40
   1  -4  -2  113.69    3.90
   1  -4  -2  120.69    4.20
  -1   4   2  116.39    3.90
   1  -4  -2  113.39    4.10
   1   4  -2  117.59    4.20
   1  -4  -1  319.57    7.50
  -1   4   1  325.27    6.20
   1   4  -1  326.17    7.10
  -1   4   1  321.47    7.80
   1  -4  -1  326.97    7.70
  -1  -4   1  309.87    5.90
  -1   4   1  343.87    7.60
  -1  -4   1  306.97    7.90
   1  -4  -1  318.87    7.70
   1   4  -1  316.07    7.80
  -1  -4   1  328.27    7.70
  -1   4   1  323.47    7.00
  -1   4   0  275.77    6.70
  -1  -4   0  269.47    6.80
   1   4   0  269.37    7.00
  -1  -4   0  255.97    5.30
   1  -4   0  267.77    6.80
   1   4   0  278.77    6.40
   1   4   0  271.97    6.50
  -1   4   0  257.37    5.70
  -1  -4   0  276.57    6.60
  -1   4   0  284.07    5.80
  -1  -4   0  263.87    7.00
  -1   4   0  269.07    6.90
  -1   4  -1  122.09    4.20
  -1  -4  -1  115.89    4.20
   1  -4   1  115.99    4.10
   1   4   1  122.49    3.70
  -1  -4  -1  124.89    4.00
   1   4   1  121.99    4.10
  -1   4  -1  119.29    3.50
  -1  -4  -1  115.99    3.20
  -1  -4  -1  116.79    4.10
  -1   4  -2  109.49    3.60
   1  -4   2  110.59    4.20
  -1   4  -2  114.79    4.20
  -1  -4  -2  110.59    3.40
   1   4   2  110.09    3.60
  -1  -4  -2  103.69    4.00
   1   4   2  112.49    4.10
  -1  -4  -2  112.89    3.90
   1   4   3  223.78    5.70
  -1   4  -3  224.58    6.40
   1   4   3  235.48    6.30
   1   4   3  226.78    5.30
   1  -4   3  215.98    6.50
  -1  -4  -3  221.78    5.70
   1   4   3  213.18    6.40
  -1  -4  -3  220.38    6.10
  -1  -4  -3  219.68    6.30
   1   4   4   39.30    1.90
  -1   4  -4   42.30    2.60
  -1  -4  -4   43.90    2.40
   1   4   4   43.60    2.60
   1   4   4   44.70    2.10
   1   4   4   39.80    2.20
   1   4   4   40.90    2.70
  -1  -4  -4   42.80    2.70
  -1  -4  -4   42.20    2.50
   1  -4   4   39.80    2.70
  -1  -4  -5   52.99    3.10
  -1  -4  -5   51.89    2.90
  -1   4  -5   55.19    3.10
   1   4   5   49.90    2.50
   1  -4   5   53.59    3.20
   1   4   5   55.79    3.30
  -1  -4  -5   49.70    2.90
   1   4   5   51.99    2.50
   1   4   5   49.10    2.10
   1   4   5   54.49    3.00
  -1  -4  -6   47.20    3.00
   1   4   6   49.40    2.60
  -1  -4  -6   50.59    3.00
   1  -4   6   47.90    3.20
   1   4   6   52.09    3.00
  -1  -4  -6   50.39    3.10
  -1   4  -6   50.19    3.00
   1   4   6   46.10    3.20
   1   4   6   49.30    2.60
   1  -4   6   50.99    2.70
  -1  -4  -7   93.89    4.50
  -1  -4  -7   91.79    4.50
   1   4   7   88.29    3.90
   1   4   7   94.89    4.30
   1   4   7   86.39    3.70
   1  -4   7   89.69    4.60
  -1  -4  -7  100.99    4.20
  -1  -4  -7   85.79    4.30
  -1   4  -7   93.19    4.40
   1  -4   7   95.79    4.10
   1   4   7   82.79    4.50
  -1  -4  -8    5.80    1.00
   1  -4   8    4.60    1.30
   1   4   8    5.20    1.20
  -1   4  -8    5.40    1.10
   1   4   8    5.90    1.00
  -1  -4  -8    3.00    1.00
   1   4   8    4.10    1.00
  -1  -4  -8    5.30    1.30
   1   4   8    6.30    1.50
  -1   4  -8    4.00    0.90
   1  -4   8    4.70    1.10
   1   4   9   79.89    3.80
  -1   4  -9   86.29    4.50
  -1  -4  -9   80.39    4.10
   1   4   9   82.89    4.40
   1   4   9   79.49    4.80
   1   4   9   78.89    4.10
  -1  -4  -9   87.89    4.90
   1  -4   9   85.49    4.10
   1  -4   9   79.79    4.70
  -1   4  -9   78.69    4.30
   1   4  10    6.50    1.60
   1  -4  10    8.70    1.40
  -1   4 -10    8.60    1.60
   1   4  10    9.70    1.50
   1  -4  10    6.90    1.50
  -1   4 -10    8.10    1.50
  -1  -4 -10    9.70    1.80
   1  -4  11   36.80    3.50
  -1  -4 -11   39.80    3.60
  -1   4 -11   34.50    3.00
   1   4  11   35.10    3.10
  -1   4 -12   75.99    2.70
   1   4  12   76.79    2.60
  -1  -4 -12   74.09    5.20
   1   4  12   74.19    2.70
  -1   4 -12   76.09    4.70
  -1   4 -12   78.59    3.00
  -1   4 -12   77.19    3.00
  -1   4 -12   79.99    2.80
   1   4  12   78.99    2.70
  -1   4 -12   71.19    2.70
  -1  -4 -12   85.59    3.30
  -1   4 -12   80.29    3.00
   1   4  12   77.69    4.80
   1  -4  12   81.49    3.10
  -1   4 -12   75.69    2.90
   1   4  12   79.09    2.70
   1  -4  12   79.59    3.00
   1   4  12   78.39    2.80
   1   4  12   80.79    2.90
   1   4  12   79.19    2.70
   1  -4  12   65.99    4.80
  -1  -4 -12   74.69    3.00
   1   4  13   21.00    1.30
   1   4  13   23.10    1.40
  -1   4 -13   20.50    1.40
   1   4  13   21.40    1.40
   1   4  13   22.70    1.40
  -1  -4 -13   21.00    2.90
  -1   4 -13   21.00    1.50
   1   4  13   17.80    1.30
  -1   4 -13   19.30    1.50
  -1   4 -13   23.70    1.60
   1  -4  13   14.40    2.40
   1  -4  13   22.70    1.40
   1  -4  13   21.50    1.50
   1   4  13   19.00    2.50
   1   4  13   19.90    1.40
   1   4  13   20.60    1.40
   1  -4  13   21.70    1.50
  -1  -4 -13   20.30    1.40
  -1   4 -13   22.80    1.40
  -1  -4 -13   20.80    1.60
  -1   4 -13   20.80    1.40
  -1  -4 -13   22.30    1.60
  -1   4 -14   27.90    1.80
  -1  -4 -14   26.20    1.60
   1  -4  14   23.90    1.60
  -1  -4 -14   26.30    1.70
   1   4  14   25.20    1.50
   1  -4  14   25.00    1.70
   1   4  14   23.60    1.50
  -1   4 -14   26.90    1.70
   1   4  14   30.60    1.60
  -1  -4 -14   26.70    1.80
   1   4  14   26.30    1.50
   1   4  14   25.00    1.50
  -1   4 -14   25.10    1.60
  -1  -4 -14   25.80    1.70
   1   4  14   23.30    1.40
  -1  -4 -14   25.10    1.70
   1  -4  14   25.60    1.60
  -1   4 -14   24.30    1.40
  -1  -4 -15   59.39    2.80
  -1   4 -15   63.89    2.70
  -1  -4 -15   70.09    2.80
  -1  -4 -15   63.39    2.50
   1   4  15   65.09    2.40
  -1   4 -15   60.89    2.60
  -1   4 -15   65.39    2.70
   1  -4  15   65.39    2.60
  -1  -4 -15   62.09    2.70
   1   4  15   67.59    2.50
   1   4  15   60.49    2.50
   1  -4  15   62.39    2.70
  -1  -4 -15   61.19    2.60
   1   4  15   66.79    2.80
   1   4  15   62.19    2.40
   1   4  15   75.99    2.60
   1  -4  15   60.19    2.70
   1   4  16    2.70    0.50
   1  -4  16    2.90    0.70
  -1  -4 -16    2.50    0.50
  -1   4 -16    3.40    0.70
   1  -4  16    2.50    0.70
   1   4  16    2.10    0.50
  -1  -4 -16    2.60    0.60
  -1   4 -16    2.00    0.60
   1  -4  16    2.40    0.60
   1   4  16    3.30    0.60
  -1   4 -16    2.50    0.60
  -1  -4 -16    2.20    0.70
   1   4  16    2.00    0.40
   1   4  16    3.50    0.80
  -1  -4 -16    2.60    0.60
   1   4  16    2.50    0.50
   1  -4  16    1.90    0.60
  -1   4 -17   10.70    1.10
  -1  -4 -17   10.70    1.00
  -1   4 -17   12.10    1.10
   1   4  17   10.10    1.10
   1   4  17   10.10    0.90
   1   4  17   11.70    0.90
   1  -4  17   10.50    0.90
   1  -4  17   11.40    1.00
   1   4  17   11.80    0.90
   1  -4  17   10.50    1.10
   1  -4  17    9.70    1.00
  -1  -4 -17   10.80    1.10
   1  -4  17   10.30    1.10
   1  -4  17   10.40    1.00
  -1   4 -17    9.70    1.00
   1   4  17   10.70    0.90
  -1  -4 -17   12.80    1.20
   1  -4  18    9.00    0.90
  -1  -4 -18    9.50    1.00
  -1   4 -18    8.90    0.90
   1   4  18    8.70    0.90
   1   4  18    8.50    0.70
   1  -4  18    9.00    0.80
   1  -4  18    8.10    0.90
  -1   4 -18    7.90    1.00
   1   4  18    8.90    0.80
  -1   4 -18    8.60    0.90
   1  -4  18    9.20    0.90
  -1  -4 -18    9.50    0.90
   1  -4  18    7.80    0.80
  -1   4 -18    8.40    0.90
  -1  -4 -18    7.50    0.80
   1   4  18    8.60    0.90
   1   4  18    8.80    0.70
   1   4  19    1.00    0.20
   1  -4  19    1.90    0.50
   1  -4  19    1.80    0.50
  -1   4 -19    0.90    0.40
  -1   4 -19    1.60    0.50
   1   4  19    1.30    0.50
  -1   4 -19    1.40    0.50
   1   4  19    1.60    0.50
  -1   4 -19    0.60    0.40
   1  -4  19    1.60    0.40
  -1  -4 -19    2.00    0.50
   1  -4  19    2.30    0.50
  -1   4 -19    1.20    0.50
   1   4  19    1.20    0.40
  -1  -4 -19    1.00    0.40
  -1  -4 -19    2.20    0.50
   1  -4  19    1.50    0.50
   1   4  20    5.00    0.60
   1  -4  20    4.30    0.40
  -1   4 -20    4.80    0.60
  -1   4 -20    3.50    0.50
  -1  -4 -20    6.10    0.70
  -1  -4 -20    5.50    0.60
   1  -4  20    5.50    0.60
   1  -4  20    4.30    0.50
   1   4  20    5.00    0.50
   1  -4  20    3.50    0.40
  -1  -4 -20    5.10    0.60
  -1   4 -20    4.20    0.60
   1   4  20    5.20    0.60
  -1   4 -20    4.30    0.60
   1  -4  20    4.60    0.50
  -1   4 -21   13.50    0.70
  -1  -4 -21   13.20    0.70
   1   4  21   12.50    0.70
   1   5 -21    4.00    0.50
   1  -5 -21    4.30    0.50
   1   5 -21    4.30    0.50
   1   5 -21    4.70    0.50
  -1   5  21    4.00    0.40
  -1   5  21    4.40    0.50
  -1  -5  21    4.40    0.50
  -1   5  21    4.30    0.40
   1  -5 -21    4.50    0.50
  -1   5  20   10.20    0.70
  -1  -5  20   12.60    0.80
  -1  -5  20   11.10    0.70
  -1   5  20   12.50    0.80
  -1  -5  20   10.50    0.70
   1   5 -20   12.20    0.90
   1  -5 -20   11.70    0.80
   1  -5 -20   13.00    0.90
   1   5 -20    9.70    0.70
   1   5 -20   12.10    0.90
  -1   5  20   11.70    0.90
   1   5 -20   11.60    0.80
  -1  -5  20   12.70    0.90
  -1  -5  20   11.20    0.70
  -1   5  20   13.70    0.70
  -1  -5  19    4.00    0.60
   1   5 -19    4.60    0.70
  -1  -5  19    2.30    0.60
  -1   5  19    3.30    0.50
  -1   5  19    3.20    0.60
  -1  -5  19    3.40    0.50
   1  -5 -19    3.30    0.60
  -1   5  19    3.70    0.50
   1   5 -19    4.50    0.60
   1  -5 -19    3.40    0.50
   1   5 -19    2.80    0.50
  -1  -5  19    2.90    0.50
  -1  -5  19    3.50    0.60
   1  -5 -19    4.00    0.50
  -1   5  19    3.70    0.70
  -1   5  18   10.00    0.90
  -1   5  18    9.50    0.90
   1  -5 -18   11.20    1.00
  -1  -5  18    9.60    0.80
   1  -5 -18   10.20    0.90
  -1   5  18   11.30    0.90
  -1  -5  18   10.00    1.00
  -1  -5  18    9.10    0.80
   1   5 -18    9.60    0.90
  -1  -5  18    8.70    0.90
   1   5 -18   10.20    1.00
   1   5 -18    9.50    0.90
  -1  -5  18    8.80    1.00
   1  -5 -18   10.00    1.10
  -1  -5  18   10.20    0.90
   1  -5 -18   10.20    0.90
  -1   5  18   11.40    1.10
  -1  -5  17    7.40    0.90
   1  -5 -17    7.40    1.00
  -1  -5  17    6.20    0.90
  -1  -5  17    7.30    0.80
  -1   5  17    9.00    0.90
  -1  -5  17    6.40    0.70
   1  -5 -17    7.90    0.90
  -1   5  17    6.90    0.90
   1   5 -17    8.30    0.90
   1  -5 -17    7.50    0.80
  -1   5  17    7.00    0.90
   1  -5 -17    6.10    0.90
  -1  -5  17    6.60    0.80
   1   5 -17    7.90    0.90
   1   5 -17    7.30    0.90
  -1   5  17    9.30    0.90
  -1  -5  17    6.70    0.80
   1   5 -16   49.00    2.20
   1   5 -16   51.99    2.40
   1   5 -16   52.99    2.30
   1  -5 -16   53.39    2.30
   1   5 -16   54.69    2.40
   1  -5 -16   51.19    2.40
  -1   5  16   51.59    2.20
  -1   5  16   50.79    1.90
  -1  -5  16   54.19    2.50
   1  -5 -16   50.09    2.60
  -1  -5  16   55.89    2.50
  -1   5  16   53.99    2.40
  -1   5  16   53.39    2.50
  -1  -5  16   54.39    2.30
   1  -5 -16   56.49    2.50
  -1   5  16   60.39    2.40
   1   5 -15   45.90    2.20
  -1  -5  15   50.49    2.20
   1  -5 -15   50.59    2.60
  -1   5  15   48.40    2.40
  -1   5  15   49.70    2.20
   1  -5 -15   46.40    2.30
   1   5 -15   44.90    2.20
  -1  -5  15   48.20    2.30
  -1   5  15   57.19    2.30
  -1  -5  15   45.30    2.30
   1   5 -15   48.30    2.20
   1   5 -15   53.39    2.30
   1  -5 -15   52.39    2.40
   1   5 -15   45.20    2.30
  -1   5  15   48.90    2.00
  -1   5  15   49.10    2.30
   1   5 -15   50.39    2.40
  -1  -5  15   48.20    2.40
  -1   5  15   45.20    1.90
  -1  -5  14    1.40    0.60
   1   5 -14    0.90    0.60
   1   5 -14    1.30    0.50
   1   5 -14    1.40    0.50
  -1   5  14    1.30    0.40
  -1   5  14    1.90    0.60
   1   5 -14    0.30    0.40
  -1   5  14    0.50    0.30
  -1  -5  14    1.20    0.60
   1  -5 -14    0.90    0.50
   1   5 -14    2.70    0.70
  -1  -5  14    2.10    0.50
  -1   5  14    1.50    0.60
  -1  -5  14    1.10    0.30
  -1   5  14    1.80    0.50
  -1  -5  14    1.60    0.60
   1  -5 -14    2.00    0.80
   1  -5 -13    4.70    0.80
  -1   5  13    4.60    0.70
   1   5 -13    4.60    0.80
   1   5 -13    4.80    0.70
   1   5 -13    4.10    0.70
  -1   5  13    4.80    0.70
  -1  -5  13    2.90    1.20
   1  -5 -13    5.90    1.00
   1   5 -13    5.30    0.80
   1   5 -13    4.90    0.80
  -1   5  13    4.10    0.60
  -1   5  13    4.70    0.80
  -1   5  13    4.90    0.70
  -1  -5  13    4.30    0.80
  -1  -5  13    5.00    0.90
  -1  -5  13    5.30    0.70
  -1  -5  13    5.50    0.90
  -1   5  12   19.60    1.40
  -1   5  12   18.90    2.30
  -1   5  12   18.70    1.20
   1  -5 -12   17.10    2.30
   1  -5 -12   20.40    1.50
   1   5 -12   19.30    1.40
   1  -5 -12   18.50    1.40
   1   5 -12   21.30    1.50
  -1   5  12   23.00    1.50
  -1  -5  12   21.60    1.60
  -1  -5  12   18.10    1.30
  -1   5  12   18.80    1.30
  -1  -5  12   19.50    1.40
   1   5 -12   18.80    1.30
  -1   5  12   19.10    1.30
   1   5 -12   20.30    1.50
  -1  -5  12   20.10    1.50
  -1  -5  12   15.30    2.50
   1  -5 -12   21.50    1.60
  -1   5  11   10.20    1.60
   1   5 -11   10.00    1.00
   1  -5 -11    6.70    1.40
  -1   5  11    7.50    0.80
  -1   5  11    7.00    0.80
   1  -5 -11   10.50    1.10
   1  -5 -11   10.60    1.00
  -1  -5  11    7.10    1.50
  -1   5  11    7.80    0.80
  -1  -5  11    8.10    1.00
  -1   5  11   11.20    1.10
  -1  -5  11    8.70    1.00
  -1   5  11    7.10    1.30
  -1   5  10   10.10    1.60
  -1  -5  10    8.10    1.80
  -1  -5  10    6.70    1.10
   1   5 -10    8.10    1.30
   1   5 -10    9.80    1.80
   1  -5 -10    9.00    1.60
  -1   5  10   10.00    1.50
  -1   5   9   11.20    1.70
  -1   5   9    8.80    1.40
  -1  -5   9    8.10    1.70
   1  -5  -9   10.60    1.80
   1   5  -9    9.30    1.50
   1   5  -9   11.00    1.80
  -1  -5   9    8.60    1.30
   1  -5  -9    9.30    1.60
   1  -5  -9    8.80    1.60
  -1  -5   8    6.20    1.10
  -1  -5   8    9.40    1.50
   1   5  -8    7.80    1.40
  -1   5   8    6.90    1.30
   1  -5  -8    8.30    1.50
  -1  -5   8    8.60    1.70
   1  -5  -8    8.70    1.50
   1   5  -7  113.89    5.10
  -1  -5   7  108.09    5.50
  -1  -5   7  109.29    4.90
   1  -5  -7  112.29    5.30
  -1   5   7  104.99    5.20
   1   5  -7  122.49    5.00
  -1   5   7  116.19    4.80
   1  -5  -7  110.29    5.20
  -1   5   6   45.80    3.20
   1   5  -6   52.69    3.20
  -1   5   6   53.49    3.10
   1  -5  -6   49.30    3.30
   1   5  -6   50.29    3.10
   1  -5  -6   46.20    3.10
  -1  -5   6   52.19    3.60
  -1   5   5   16.10    1.80
  -1   5   5   15.50    1.80
  -1   5   5   16.10    1.70
  -1  -5   5   16.30    2.00
   1   5  -5   17.30    1.80
   1  -5  -5   18.40    2.00
   1   5  -5   16.60    1.70
   1  -5  -5   16.60    1.90
   1   5  -4   28.00    2.20
  -1   5   4   28.60    2.20
  -1  -5   4   24.10    2.30
   1  -5  -4   29.40    2.30
   1  -5  -4   25.70    2.20
  -1   5   4   28.50    2.30
   1   5  -4   26.30    2.10
  -1   5   4   26.90    2.20
   1   5  -3   15.10    1.70
  -1   5   3   14.40    1.70
  -1   5   3   12.80    1.40
   1  -5  -3   15.00    1.70
   1   5  -3   13.80    1.20
  -1   5   3   17.10    1.70
  -1  -5   3   15.20    1.80
   1   5  -3   16.60    1.60
   1  -5  -3   14.20    1.60
  -1   5   2  428.56    9.90
   1  -5  -2  430.36   10.30
   1  -5  -2  415.66    9.90
   1  -5  -2  424.76   10.10
   1   5  -2  424.96    9.40
  -1   5   2  427.56    9.60
  -1  -5   2  410.66   10.60
  -1   5   2  432.36   10.50
   1   5  -2  440.96   10.40
   1   5  -2  423.76    9.10
  -1  -5   1   44.30    3.00
  -1   5   1   53.59    3.00
   1   5  -1   60.79    2.80
   1  -5  -1   50.69    3.00
  -1   5   1   58.89    2.70
   1  -5  -1   51.59    2.90
  -1   5   1   49.70    3.00
   1  -5  -1   42.70    2.70
  -1  -5   1   48.40    2.90
   1   5  -1   50.59    3.00
  -1  -5   1   50.79    2.80
   1   5   0  652.73   13.50
  -1  -5   0  634.84   13.50
   1   5   0  657.43   12.60
  -1   5   0  679.13   13.60
   1  -5   0  658.03   13.30
  -1  -5   0  654.83   12.90
  -1   5   0  655.93   11.30
  -1  -5   0  641.54   13.20
   1  -5   0  631.24   13.20
  -1  -5  -1  108.29    4.40
   1   5   1  105.29    4.20
   1  -5   1  104.19    4.50
  -1  -5  -1  101.09    4.10
   1   5   1  110.29    4.00
  -1   5  -1  114.19    4.60
   1   5   1  105.69    4.60
  -1  -5  -2   88.19    4.10
  -1  -5  -2   94.79    4.00
   1   5   2   96.19    3.70
   1   5   2   89.89    4.00
  -1   5  -2   99.79    4.30
   1  -5   2   91.59    4.30
  -1  -5  -3   21.30    1.90
   1   5   3   21.00    2.00
  -1   5  -3   20.40    1.90
   1  -5   3   18.80    2.00
   1   5   3   21.50    1.70
  -1  -5  -3   18.60    1.90
   1   5   4   76.79    4.10
  -1  -5  -4   75.79    3.80
   1  -5   4   77.19    4.10
  -1  -5  -4   78.29    3.30
  -1   5  -4   80.89    4.00
   1   5   4   82.49    3.50
  -1  -5  -4   73.99    3.90
  -1  -5  -5   47.70    3.10
   1   5   5   47.80    3.10
   1  -5   5   48.20    3.40
  -1  -5  -5   45.50    3.10
  -1   5  -5   51.29    3.20
  -1  -5  -5   48.30    2.80
   1   5   5   48.60    2.70
   1   5   5   47.90    3.30
   1   5   6   60.99    4.00
   1   5   6   58.49    3.50
  -1  -5  -6   62.99    3.50
  -1   5  -6   61.29    3.70
   1   5   6   59.39    3.10
  -1  -5  -6   60.19    3.70
  -1  -5  -6   59.99    3.70
   1  -5   6   57.39    3.90
  -1  -5  -7   19.70    2.00
   1   5   7   15.50    1.60
   1  -5   7   17.80    1.90
   1   5   7   16.20    1.90
  -1  -5  -7   15.90    2.10
  -1  -5  -7   14.60    1.90
   1   5   7   17.80    2.30
  -1   5  -7   18.30    2.10
   1  -5   7   14.60    2.00
   1  -5   8   14.80    1.80
  -1  -5  -8   14.30    1.70
  -1  -5  -8   13.80    2.00
   1  -5   8   14.50    2.20
  -1  -5  -8   14.70    2.00
   1   5   8   15.10    2.20
  -1   5  -8   16.60    2.00
   1   5   8   16.80    2.10
   1   5   9   34.60    3.40
   1  -5   9   44.50    3.20
   1   5   9   39.50    3.20
   1  -5   9   34.50    3.40
  -1   5  -9   36.90    3.10
  -1  -5  -9   42.40    3.10
  -1  -5  -9   38.90    3.20
  -1  -5 -10   40.20    2.20
  -1  -5 -10   33.10    1.90
   1   5  10   34.80    1.70
   1   5  10   40.60    1.90
   1   5  10   37.60    3.20
   1  -5  10   35.10    2.90
  -1   5 -10   38.60    2.00
   1   5  10   38.70    2.00
   1  -5  10   29.30    3.20
  -1   5 -10   32.50    3.00
  -1   5 -10   35.60    1.90
   1  -5  10   36.40    2.00
  -1  -5 -10   38.20    3.40
   1  -5  11    0.50    0.40
  -1   5 -11    0.70    0.40
   1   5  11    1.50    0.50
   1   5  11    1.10    0.40
  -1   5 -11    1.30    0.60
   1   5  11    0.50    0.40
   1  -5  11    2.20    0.70
  -1   5 -11    0.20    0.90
  -1   5 -11    1.60    0.50
   1   5  11    0.30    0.40
  -1  -5 -11    2.20    0.70
  -1  -5 -11    0.70    0.40
   1  -5  11    1.10    0.40
   1   5  11    1.20    0.40
  -1  -5 -11    0.80    0.70
  -1   5 -11    0.40    0.40
  -1   5 -11    0.80    0.30
  -1  -5 -11    1.60    0.50
   1  -5  11    0.50    0.50
   1  -5  11    2.60    1.30
   1   5  11    0.90    0.30
   1   5  11    1.30    0.90
   1   5  11    1.10    0.40
  -1  -5 -11    0.50    0.40
  -1   5 -11    1.10    0.50
  -1  -5 -12   39.20    2.00
  -1  -5 -12   37.80    2.10
  -1  -5 -12   35.50    2.20
  -1   5 -12   35.40    2.00
  -1   5 -12   36.20    1.80
  -1   5 -12   34.60    2.00
  -1  -5 -12   36.40    2.00
   1   5  12   33.80    1.80
   1   5  12   36.90    1.80
   1  -5  12   33.80    1.90
   1   5  12   33.40    1.90
  -1   5 -12   34.80    1.80
  -1   5 -12   39.50    2.00
   1   5  12   37.80    1.90
   1  -5  12   33.80    2.00
   1   5  12   39.20    1.80
   1   5  12   36.60    1.80
   1  -5  12   34.50    2.00
   1  -5  12   33.00    3.60
   1   5  13   24.00    1.50
   1   5  13   22.20    1.40
  -1   5 -13   20.60    1.40
  -1   5 -13   23.70    1.50
   1   5  13   22.20    1.40
  -1   5 -13   20.20    1.40
   1  -5  13   20.20    1.50
  -1   5 -13   21.40    1.60
  -1  -5 -13   21.80    1.50
   1   5  13   24.10    1.70
  -1  -5 -13   20.40    1.60
   1   5  13   21.80    1.30
  -1  -5 -13   23.60    1.60
   1  -5  13   21.30    1.60
   1   5  13   20.80    1.40
  -1  -5 -13   22.80    1.70
  -1   5 -13   22.20    1.60
  -1  -5 -13   20.40    1.40
   1  -5  14   31.90    1.80
  -1   5 -14   33.40    2.00
  -1   5 -14   32.30    1.80
   1   5  14   38.20    1.80
   1   5  14   32.10    1.70
   1   5  14   35.10    1.90
  -1  -5 -14   33.50    1.80
   1   5  14   32.50    1.60
   1   5  14   36.20    2.10
   1  -5  14   35.60    2.00
   1   5  14   33.50    1.70
  -1   5 -14   30.40    1.60
  -1  -5 -14   31.40    2.00
   1  -5  14   33.50    1.90
   1  -5  14   34.30    2.00
  -1  -5 -14   35.30    2.00
   1   5  14   32.20    1.70
  -1  -5 -14   34.40    1.90
  -1   5 -15   56.69    2.60
  -1  -5 -15   62.89    2.60
   1   5  15   60.79    2.30
   1   5  15   58.89    2.20
   1  -5  15   58.89    2.60
  -1  -5 -15   61.79    2.60
  -1  -5 -15   58.29    2.70
  -1  -5 -15   59.39    2.40
  -1   5 -15   63.69    2.60
   1   5  15   63.69    2.70
   1   5  15   59.99    2.50
   1  -5  15   59.89    2.70
   1   5  15   58.99    2.30
   1   5  15   65.69    2.40
   1  -5  15   59.59    2.40
  -1   5 -15   60.19    2.20
   1  -5  16    4.80    0.80
   1   5  16    3.90    0.60
   1   5  16    4.50    0.60
  -1   5 -16    3.70    0.60
   1   5  16    4.20    0.60
  -1   5 -16    3.80    0.70
  -1   5 -16    4.60    0.80
   1   5  16    4.60    0.80
   1  -5  16    5.10    0.80
  -1  -5 -16    5.20    0.80
   1  -5  16    5.00    0.80
  -1  -5 -16    3.80    0.60
   1   5  16    5.40    0.90
   1   5  16    4.70    0.70
  -1  -5 -16    5.60    0.80
  -1  -5 -17    3.40    0.70
  -1   5 -17    3.80    0.60
  -1  -5 -17    2.40    0.50
   1   5  17    4.20    0.50
  -1   5 -17    3.20    0.60
   1  -5  17    2.60    0.50
   1   5  17    3.00    0.70
  -1   5 -17    2.70    0.60
   1   5  17    3.00    0.60
   1   5  17    3.60    0.60
   1  -5  17    3.80    0.60
   1   5  17    3.30    0.50
   1  -5  17    3.20    0.70
   1  -5  17    4.10    0.80
   1  -5  17    3.20    0.60
  -1  -5 -17    3.60    0.70
  -1   5 -17    3.80    0.70
   1   5  17    4.10    0.50
   1  -5  17    4.00    0.70
   1   5  18    9.00    0.60
   1   5  18   10.10    0.70
   1  -5  18    9.80    0.90
   1   5  18   10.60    0.80
   1  -5  18    9.10    0.80
  -1  -5 -18    9.50    0.90
   1   5  18    9.30    0.70
  -1   5 -18   10.60    0.90
   1  -5  18   10.20    0.80
  -1   5 -18   10.80    1.00
   1   5  18   11.00    1.00
   1  -5  18   10.00    0.90
   1  -5  18   10.40    0.80
   1   5  18    9.40    0.90
  -1  -5 -18   11.20    0.90
  -1   5 -18   10.00    0.90
   1  -5  19    8.40    0.70
  -1  -5 -19    9.50    0.80
   1  -5  19    9.10    0.70
  -1   5 -19    9.40    0.70
   1   5  19    8.10    0.60
   1   5  19    8.60    0.80
  -1  -5 -19    9.00    0.80
  -1   5 -19    9.20    0.80
   1  -5  19    9.70    0.80
   1   5  19    8.50    0.70
   1  -5  19    8.40    0.70
  -1   5 -19    8.50    0.80
  -1   5 -19    9.10    0.80
  -1  -5 -19    8.90    0.70
   1  -5  19    7.90    0.60
  -1   5 -20    5.40    0.50
  -1   5 -20    4.70    0.50
   1  -5  20    4.80    0.40
  -1   5 -20    5.50    0.60
   1   5  20    4.60    0.50
   1  -5  20    4.60    0.40
  -1  -5 -20    5.90    0.50
  -1  -5 -20    5.50    0.50
   1   5  20    4.90    0.50
  -1  -5 -20    5.20    0.50
  -1   6  20    0.60    0.40
   1  -6 -20    0.90    0.40
  -1  -6  20    1.10    0.40
   1   6 -20    0.10    0.40
   1   6 -20    1.00    0.40
   1   6 -20    0.30    0.30
  -1  -6  20    0.70    0.30
  -1  -6  20    0.30    0.30
   1   6 -20    0.40    0.30
  -1   6  20    1.00    0.20
   1  -6 -20    0.50    0.30
   1  -6 -19    0.50    0.20
  -1  -6  19    0.40    0.20
  -1  -6  19    0.60    0.30
  -1   6  19   -0.20    0.30
   1  -6 -19    0.50    0.30
  -1   6  19    0.50    0.30
   1  -6 -19    0.70    0.40
   1   6 -19    0.40    0.30
  -1  -6  19    0.40    0.30
  -1  -6  19    0.50    0.30
  -1  -6  19    0.30    0.30
  -1   6  19    0.60    0.30
  -1   6  19    0.30    0.40
   1   6 -19    1.00    0.40
  -1   6  18   10.40    1.00
   1   6 -18   10.20    0.90
  -1   6  18   10.20    0.80
   1   6 -18   10.20    0.90
  -1   6  18   11.20    0.80
   1  -6 -18   10.70    0.80
  -1  -6  18   10.00    0.90
   1  -6 -18   10.30    0.80
  -1  -6  18   10.10    0.80
  -1  -6  18    9.50    0.80
   1  -6 -18   11.60    0.90
  -1   6  18   10.40    0.90
  -1  -6  18    9.90    0.80
  -1  -6  18   10.60    0.90
  -1  -6  17    9.90    1.00
  -1  -6  17    8.80    1.00
   1  -6 -17    9.40    0.90
   1   6 -17    7.20    0.80
  -1   6  17   10.20    1.00
  -1   6  17    8.30    1.00
  -1   6  17    9.50    0.90
   1  -6 -17    8.50    0.80
   1  -6 -17    8.90    1.10
  -1  -6  17    8.20    0.80
   1   6 -17    8.80    0.90
   1  -6 -17    9.00    0.90
  -1  -6  17    8.20    0.80
   1  -6 -17    8.80    0.90
  -1   6  17    8.60    0.80
  -1  -6  17    8.60    0.90
  -1   6  16   29.20    1.60
  -1  -6  16   27.10    1.70
  -1  -6  16   30.60    1.60
  -1  -6  16   27.30    1.70
  -1   6  16   27.20    1.40
   1   6 -16   31.70    1.70
   1   6 -16   27.90    1.70
   1  -6 -16   31.10    1.70
   1  -6 -16   29.40    1.60
   1  -6 -16   27.20    1.80
  -1  -6  16   26.20    1.70
   1  -6 -16   30.40    1.60
  -1   6  16   35.20    1.70
   1  -6 -16   30.50    1.70
  -1   6  16   30.70    1.70
  -1   6  16   27.80    1.70
   1  -6 -15   20.50    1.40
  -1  -6  15   19.40    1.50
  -1   6  15   21.80    1.40
   1  -6 -15   19.60    1.30
  -1   6  15   18.60    1.10
  -1  -6  15   18.80    1.30
  -1  -6  15   19.70    1.50
  -1  -6  15   21.10    1.60
   1   6 -15   20.60    1.40
   1   6 -15   19.00    1.40
  -1   6  15   19.00    1.20
  -1   6  15   20.00    1.50
  -1   6  15   21.00    1.40
   1  -6 -15   20.30    1.50
   1  -6 -15   17.70    1.60
   1   6 -15   18.60    1.30
  -1   6  15   19.20    1.40
   1  -6 -15   18.50    1.40
   1   6 -15   20.00    1.50
  -1  -6  14   71.39    3.00
  -1  -6  14   67.79    2.80
  -1   6  14   68.89    2.50
  -1   6  14   71.19    2.80
   1  -6 -14   66.19    3.00
   1  -6 -14   71.49    2.90
   1   6 -14   78.19    2.90
   1  -6 -14   69.79    2.90
  -1  -6  14   66.89    2.90
   1   6 -14   66.09    2.70
   1  -6 -14   73.09    2.70
   1   6 -14   65.79    2.60
   1   6 -14   71.49    2.90
   1  -6 -14   73.79    2.80
  -1  -6  14   70.39    2.70
  -1   6  14   71.89    2.90
   1   6 -14   63.29    2.70
  -1   6  14   70.59    2.70
  -1   6  14   68.89    2.40
  -1   6  14   80.19    2.80
  -1  -6  14   70.59    2.60
  -1   6  13   28.60    1.70
   1   6 -13   27.60    1.70
   1   6 -13   26.60    1.60
  -1   6  13   24.60    1.60
   1  -6 -13   27.40    1.90
   1  -6 -13   28.10    1.70
   1   6 -13   26.90    1.70
  -1  -6  13   27.10    1.60
  -1   6  13   26.00    1.50
  -1  -6  13   24.30    1.80
  -1   6  13   27.70    1.50
  -1  -6  13   26.00    1.70
  -1   6  13   24.10    1.70
   1   6 -13   30.40    1.70
  -1   6  13   25.80    1.60
   1  -6 -13   29.00    1.80
  -1  -6  13   25.30    1.80
   1  -6 -13   29.60    1.80
   1   6 -13   26.50    1.80
  -1   6  12   63.39    2.50
  -1   6  12   74.69    2.70
  -1   6  12   63.09    2.60
   1   6 -12   63.59    2.70
   1   6 -12   67.69    2.80
   1  -6 -12   64.49    2.60
   1   6 -12   67.39    2.80
  -1   6  12   61.69    2.50
   1  -6 -12   64.69    2.70
   1   6 -12   60.69    2.50
  -1   6  12   69.49    2.90
   1  -6 -12   70.59    3.10
  -1   6  12   64.99    2.40
  -1  -6  12   65.29    2.70
  -1  -6  12   69.29    3.00
  -1  -6  12   60.99    2.50
  -1  -6  12   63.49    2.90
   1   6 -11    3.80    0.70
  -1  -6  11    2.10    1.20
  -1   6  11    3.80    0.60
   1  -6 -11    4.60    1.30
  -1  -6  11    4.60    0.80
   1   6 -11    4.20    0.80
  -1   6  11    4.20    0.70
  -1   6  11    3.70    0.70
   1  -6 -11    4.30    0.80
  -1   6  11    3.20    0.50
   1   6 -11    5.40    0.80
  -1   6  11    4.00    0.70
  -1  -6  11    3.60    0.60
   1  -6 -11    3.90    0.70
  -1  -6  11    4.10    0.80
   1   6 -11    2.90    0.60
   1   6 -11    3.40    0.60
  -1   6  11    3.80    0.60
  -1   6  11    4.40    0.70
  -1   6  11    3.80    0.60
   1  -6 -11    4.60    0.70
  -1  -6  10   72.89    3.00
   1  -6 -10   70.29    2.80
  -1   6  10   69.69    2.60
   1   6 -10   72.29    2.80
   1   6 -10   71.99    2.50
  -1   6  10   68.79    2.60
  -1  -6  10   74.89    3.10
   1   6 -10   78.69    2.90
  -1  -6  10   70.09    5.20
   1  -6 -10   71.99    4.70
  -1  -6  10   63.29    2.50
  -1   6  10   71.89    4.30
  -1   6  10   69.59    2.60
  -1   6  10   71.29    2.60
   1   6 -10   75.79    2.90
   1  -6 -10   72.79    3.00
   1   6 -10   67.29    4.30
   1   6 -10   69.89    2.60
  -1   6  10   71.19    2.70
  -1   6  10   66.49    2.40
  -1   6  10   80.59    3.00
  -1   6  10   84.19    2.80
   1  -6 -10   71.39    4.90
   1  -6  -9   18.10    2.40
  -1  -6   9   11.50    1.50
   1  -6  -9   17.30    2.40
  -1  -6   9   17.40    2.50
   1   6  -9   22.20    2.50
  -1   6   9   23.50    2.40
   1  -6  -9   15.90    2.20
  -1   6   9   21.80    2.50
  -1  -6   8    8.70    1.90
   1  -6  -8    7.50    1.60
  -1   6   8    9.40    1.50
  -1  -6   8    8.00    1.60
  -1   6   8   12.50    1.90
   1   6  -8   10.60    1.70
   1  -6  -8   10.50    1.80
   1  -6  -7   22.80    2.50
  -1   6   7   21.30    2.30
   1  -6  -7   23.60    2.60
  -1  -6   7   24.30    2.80
  -1   6   7   20.70    2.10
   1   6  -7   24.50    2.40
  -1  -6   7   20.90    2.30
   1   6  -6   34.30    2.80
   1  -6  -6   34.60    3.00
   1   6  -6   35.50    2.80
  -1   6   6   35.50    3.00
  -1  -6   6   35.30    3.30
  -1   6   6   34.10    2.70
   1  -6  -6   34.60    3.00
  -1   6   6   31.60    2.80
   1  -6  -5   67.39    4.10
  -1   6   5   71.89    3.80
   1   6  -5   71.59    3.90
   1  -6  -5   69.59    4.10
   1   6  -5   71.89    4.10
  -1   6   5   67.79    4.00
  -1  -6   5   66.69    4.30
  -1   6   5   66.29    4.10
   1   6  -4   41.50    3.10
   1  -6  -4   42.60    3.20
  -1  -6   4   38.90    3.30
  -1   6   4   39.80    2.90
   1   6  -4   42.40    2.80
  -1   6   4   43.50    3.00
   1  -6  -4   44.10    3.20
  -1   6   4   44.60    3.20
  -1  -6   3   57.99    3.90
  -1   6   3   57.39    3.40
  -1   6   3   64.09    3.90
   1  -6  -3   58.49    3.60
  -1  -6   3   58.89    3.60
   1  -6  -3   62.79    3.80
  -1   6   3   58.59    3.40
   1   6  -3   63.09    3.80
   1   6  -3   62.39    3.30
  -1   6   2   89.99    3.90
  -1  -6   2   84.29    4.70
   1  -6  -2   93.79    4.60
   1   6  -2   91.69    3.90
  -1  -6   2   90.69    4.50
   1  -6  -2   84.39    4.20
  -1   6   2   92.89    4.30
   1  -6  -2   84.29    4.30
  -1  -6   2   89.19    4.20
   1   6  -2   89.29    4.50
  -1   6   2   98.79    4.80
  -1  -6   1  257.07    7.70
   1   6  -1  249.28    7.10
   1  -6  -1  250.17    7.90
   1  -6  -1  255.97    8.00
   1   6  -1  273.47    8.40
  -1  -6   1  254.97    8.00
   1  -6  -1  258.27    8.10
  -1  -6   1  249.97    8.40
   1   6  -1  258.27    6.90
  -1   6   1  254.07    8.20
  -1  -6   0  373.16    9.70
  -1   6   0  391.76   10.50
  -1  -6   0  354.86   10.30
   1   6   0  357.96    9.20
   1  -6   0  362.76   10.00
   1  -6   0  372.46   10.00
   1  -6   0  353.66   10.00
   1   6   0  384.46   10.40
  -1  -6   0  370.06   10.10
   1  -6   1   95.09    4.60
   1   6   1   94.39    4.30
  -1  -6  -1   97.49    4.70
   1  -6   1   96.29    4.60
  -1  -6  -1   96.29    4.40
  -1   6  -1   98.09    4.80
   1  -6   1   88.39    4.60
   1   6   1   99.39    4.90
  -1  -6  -2   32.60    2.70
   1   6   2   30.40    2.50
   1   6   2   34.70    2.90
   1  -6   2   33.50    2.80
  -1   6  -2   35.30    2.80
  -1  -6  -2   33.80    2.70
   1   6   3   74.99    4.10
  -1  -6  -3   70.09    4.10
  -1   6  -3   72.39    4.10
  -1  -6  -3   73.49    4.00
   1  -6   3   75.09    4.40
   1   6   3   75.89    4.40
   1   6   3   72.99    3.60
   1  -6   4   62.29    4.10
  -1   6  -4   60.59    3.80
  -1  -6  -4   55.99    3.60
   1   6   4   58.79    3.80
   1   6   4   64.79    3.40
  -1  -6  -4   56.89    3.80
   1  -6   5   13.40    2.10
  -1  -6  -5    9.10    1.60
  -1  -6  -5   11.50    1.80
   1   6   5   12.40    1.50
  -1   6  -5   13.30    1.80
   1   6   5   12.40    1.90
   1  -6   6    2.20    1.10
   1   6   6    3.00    1.20
  -1  -6  -6    3.10    1.00
  -1   6  -6    3.30    1.10
  -1  -6  -6    2.90    1.00
   1   6   6    2.90    0.80
   1  -6   7   23.90    2.80
  -1   6  -7   30.80    2.90
  -1  -6  -7   31.00    2.90
   1   6   7   27.80    3.00
  -1  -6  -7   27.10    2.90
  -1  -6  -8   11.40    1.70
   1  -6   8   13.20    2.30
   1  -6   8   16.50    2.10
  -1  -6  -8   14.30    2.10
  -1  -6  -8   11.70    2.00
   1   6   8   14.20    2.20
  -1   6  -8   16.20    2.20
   1   6   9   38.60    1.80
   1   6   9   41.40    2.10
  -1  -6  -9   44.50    2.10
  -1   6  -9   40.50    3.50
  -1   6  -9   39.20    1.90
   1   6   9   35.90    3.70
   1  -6   9   41.20    2.20
  -1  -6  -9   38.70    2.20
  -1   6  -9   40.60    2.10
   1   6   9   37.40    1.90
  -1   6  -9   36.00    1.80
   1   6   9   40.80    2.00
   1  -6   9   44.90    3.40
   1   6   9   45.10    2.00
  -1  -6  -9   40.60    1.90
  -1   6  -9   40.00    1.80
   1   6   9   41.10    1.90
  -1   6  -9   43.00    2.20
   1  -6   9   42.10    2.20
   1   6   9   39.50    1.80
   1  -6   9   39.50    3.90
   1  -6  10   49.10    3.60
  -1   6 -10   53.89    2.50
  -1  -6 -10   53.69    2.30
  -1  -6 -10   52.09    2.60
   1   6  10   54.99    2.30
   1   6  10   54.29    2.40
  -1  -6 -10   54.89    2.40
  -1   6 -10   47.60    2.10
  -1   6 -10   54.29    2.20
   1   6  10   49.40    2.20
   1   6  10   62.09    2.40
  -1   6 -10   54.69    2.50
  -1   6 -10   50.59    4.00
   1   6  10   56.69    2.50
  -1   6 -10   50.49    2.20
  -1   6 -10   59.89    2.40
   1   6  10   50.29    2.10
   1  -6  10   50.99    4.50
   1   6  10   51.59    2.20
   1  -6  10   56.89    2.70
   1  -6  10   56.99    2.60
   1   6  11   32.00    1.70
  -1   6 -11   27.50    1.80
  -1  -6 -11   27.80    1.60
   1   6  11   27.30    1.60
  -1  -6 -11   26.10    1.90
   1   6  11   29.40    1.70
  -1  -6 -11   27.00    1.70
  -1  -6 -11   28.30    1.80
   1  -6  11   27.00    1.80
  -1   6 -11   26.30    1.60
   1   6  11   26.20    1.70
   1   6  11   30.20    1.60
  -1   6 -11   31.60    1.70
   1   6  11   27.10    1.60
  -1   6 -11   25.80    1.50
   1   6  11   28.60    1.60
  -1  -6 -11   29.20    1.70
  -1   6 -11   26.10    1.70
  -1   6 -11   28.80    1.60
   1  -6  11   26.10    1.80
  -1  -6 -12   55.09    2.40
   1   6  12   51.99    2.40
   1   6  12   63.89    2.40
  -1  -6 -12   53.59    2.50
  -1  -6 -12   53.29    2.40
   1  -6  12   54.59    2.60
  -1   6 -12   53.39    2.50
   1   6  12   53.49    2.20
  -1   6 -12   51.69    2.20
   1   6  12   52.89    2.30
  -1  -6 -12   53.89    2.70
  -1   6 -12   52.79    2.50
   1   6  12   54.89    2.30
   1   6  12   56.49    2.60
  -1  -6 -12   54.49    2.50
   1  -6  12   55.09    2.60
   1  -6  12   57.39    2.60
   1   6  12   50.89    2.20
  -1   6 -12   55.29    2.40
  -1   6 -12   51.99    2.30
  -1  -6 -13   12.40    1.10
  -1   6 -13   10.10    1.00
  -1  -6 -13   11.20    1.30
   1   6  13   11.50    1.00
  -1   6 -13   10.10    1.10
  -1  -6 -13   12.00    1.10
   1  -6  13   10.20    1.10
  -1   6 -13   12.70    1.20
   1  -6  13   10.00    1.10
   1   6  13   12.40    1.00
  -1   6 -13   10.50    0.90
   1   6  13   11.50    1.20
  -1   6 -13   13.60    1.20
  -1  -6 -13   12.50    1.10
   1   6  13   10.50    1.00
  -1  -6 -13   12.80    1.20
   1   6  13    9.50    1.00
   1   6  13   12.20    1.10
   1  -6  13    8.60    1.00
   1   6  13    9.90    1.10
  -1   6 -14   39.60    2.00
   1  -6  14   37.20    1.90
   1   6  14   42.80    1.90
   1   6  14   40.00    1.80
   1   6  14   40.80    2.00
   1   6  14   40.20    1.80
  -1  -6 -14   37.50    2.00
  -1  -6 -14   38.30    1.90
   1  -6  14   39.00    2.00
  -1  -6 -14   38.30    2.00
  -1   6 -14   37.50    2.10
   1  -6  14   35.80    2.10
   1   6  14   36.60    1.80
   1   6  14   39.10    2.10
   1   6  14   38.50    1.80
   1  -6  14   39.30    2.00
  -1  -6 -14   36.30    1.90
   1   6  15    4.90    0.70
   1   6  15    5.40    0.70
   1   6  15    4.70    0.60
   1  -6  15    4.90    0.90
  -1   6 -15    4.50    0.80
   1   6  15    3.90    0.70
  -1  -6 -15    4.60    0.80
  -1   6 -15    4.70    0.60
  -1  -6 -15    3.90    0.70
   1  -6  15    4.00    0.70
  -1  -6 -15    4.40    0.70
   1   6  15    6.00    0.90
  -1  -6 -15    4.20    0.70
   1   6  15    4.70    0.70
  -1   6 -15    5.00    0.80
   1  -6  15    3.80    0.80
   1  -6  16    1.70    0.50
  -1   6 -16    2.40    0.60
  -1   6 -16    1.00    0.50
  -1   6 -16    2.50    0.40
  -1  -6 -16    1.50    0.50
   1   6  16    1.90    0.40
  -1   6 -16    2.20    0.60
  -1  -6 -16    1.20    0.40
   1   6  16    1.20    0.40
   1   6  16    2.20    0.40
   1   6  16    1.90    0.60
  -1  -6 -16    1.40    0.40
   1   6  16    2.10    0.50
   1   6  16    1.90    0.50
   1  -6  16    3.00    0.70
   1  -6  16    1.80    0.50
  -1   6 -17    0.20    0.40
  -1  -6 -17    1.00    0.40
   1   6  17    0.50    0.30
   1  -6  17    0.70    0.40
   1   6  17    0.20    0.40
  -1   6 -17    0.10    0.40
  -1  -6 -17    0.50    0.30
   1   6  17   -0.40    0.50
   1  -6  17    0.60    0.40
  -1   6 -17    1.00    0.40
  -1  -6 -17    0.70    0.30
   1  -6  17    0.80    0.40
   1  -6  17    0.50    0.50
  -1  -6 -17    1.00    0.50
   1  -6  17    0.20    0.30
   1   6  17    1.20    0.40
   1   6  17    0.70    0.30
   1  -6  17    1.00    0.40
   1   6  18    4.00    0.50
  -1  -6 -18    4.70    0.50
  -1  -6 -18    5.20    0.60
   1  -6  18    4.30    0.40
   1  -6  18    4.00    0.50
   1  -6  18    4.20    0.50
  -1   6 -18    4.80    0.60
  -1   6 -18    4.20    0.60
   1   6  18    4.70    0.50
  -1  -6 -18    5.00    0.60
   1   6  18    4.60    0.40
   1  -6  18    5.10    0.60
  -1   6 -18    4.40    0.60
   1  -6  18    4.90    0.60
  -1  -6 -18    3.90    0.40
   1   6  18    4.40    0.60
  -1   6 -18    3.70    0.50
   1  -6  19    5.30    0.50
  -1  -6 -19    6.30    0.50
   1  -6  19    5.20    0.50
   1   6  19    5.40    0.50
   1   6  19    4.90    0.50
  -1   6 -19    5.50    0.50
   1  -6  19    5.60    0.50
  -1  -6 -19    5.80    0.60
   1  -6  19    6.50    0.50
  -1   6 -19    5.80    0.60
  -1  -7  19    1.50    0.30
   1  -7 -19    1.70    0.40
   1   7 -19    1.10    0.30
   1   7 -19    1.90    0.40
  -1  -7  19    0.80    0.30
  -1   7  19    1.30    0.40
   1   7 -19    0.90    0.40
  -1  -7  19    1.90    0.40
  -1   7  19    1.10    0.30
   1  -7 -19    1.60    0.30
   1   7 -18    1.30    0.40
   1  -7 -18    1.30    0.40
  -1  -7  18    1.20    0.40
  -1   7  18    1.20    0.40
   1   7 -18    0.90    0.40
   1  -7 -18    1.60    0.40
  -1  -7  18    1.60    0.40
  -1  -7  18    1.50    0.40
  -1  -7  18    0.50    0.20
   1   7 -18    0.60    0.30
   1  -7 -18    1.80    0.50
  -1  -7  18    1.20    0.40
  -1   7  18    1.70    0.40
   1  -7 -18    0.70    0.30
  -1  -7  17    2.10    0.50
  -1   7  17    1.50    0.50
  -1  -7  17    2.00    0.40
   1   7 -17    1.90    0.50
   1  -7 -17    2.30    0.50
   1  -7 -17    2.60    0.40
  -1   7  17    2.50    0.50
  -1   7  17    1.30    0.50
  -1  -7  17    1.10    0.40
  -1  -7  17    2.30    0.50
  -1  -7  17    1.20    0.50
   1  -7 -17    1.50    0.40
   1   7 -17    1.90    0.50
  -1   7  16    4.90    0.70
   1   7 -16    4.50    0.50
   1  -7 -16    5.20    0.70
  -1  -7  16    5.20    0.80
  -1   7  16    4.00    0.50
  -1   7  16    3.30    0.70
   1  -7 -16    5.30    0.70
   1   7 -16    4.20    0.70
   1  -7 -16    5.20    0.70
  -1  -7  16    5.20    0.70
   1   7 -16    5.80    0.70
   1  -7 -16    5.00    0.60
  -1  -7  16    3.80    0.70
  -1   7  16    4.70    0.70
  -1   7  16    5.80    0.70
   1  -7 -15   24.70    1.40
   1   7 -15   25.30    1.50
   1  -7 -15   25.40    1.60
  -1   7  15   23.60    1.30
  -1  -7  15   26.20    1.50
  -1   7  15   26.50    1.40
  -1  -7  15   24.70    1.60
  -1   7  15   25.40    1.60
  -1   7  15   21.80    1.40
   1  -7 -15   23.70    1.70
   1   7 -15   24.90    1.50
  -1  -7  15   25.60    1.60
   1  -7 -15   26.60    1.60
   1   7 -15   25.90    1.60
  -1  -7  15   24.10    1.30
  -1  -7  15   24.70    1.60
  -1   7  15   24.20    1.50
   1  -7 -14    2.80    0.80
  -1   7  14    2.10    0.50
  -1  -7  14    3.40    0.70
   1  -7 -14    2.40    0.50
   1   7 -14    3.10    0.70
  -1  -7  14    2.10    0.60
  -1   7  14    3.50    0.60
   1   7 -14    2.40    0.60
  -1   7  14    2.70    0.70
  -1  -7  14    3.30    0.80
   1  -7 -14    2.50    0.60
   1  -7 -14    2.40    0.70
  -1   7  14    3.40    0.60
  -1   7  14    3.00    0.70
  -1  -7  14    2.20    0.50
   1   7 -14    2.60    0.60
   1   7 -14    2.70    0.60
  -1  -7  14    4.10    0.80
  -1   7  14    3.40    0.60
  -1   7  13    5.90    0.90
   1  -7 -13    7.20    1.00
   1  -7 -13    7.20    0.90
   1   7 -13    7.20    0.80
  -1   7  13    7.40    0.90
  -1  -7  13    6.50    1.10
   1  -7 -13    6.50    0.80
   1   7 -13    7.30    0.90
  -1  -7  13    4.90    0.90
  -1   7  13    7.40    0.90
  -1   7  13    7.00    0.90
   1  -7 -13    6.20    1.00
   1   7 -13    6.60    1.00
  -1   7  13    6.50    0.80
   1   7 -13    5.90    0.80
  -1  -7  13    6.70    1.00
  -1  -7  13    6.90    0.80
  -1   7  12   56.89    2.50
  -1   7  12   62.29    2.40
  -1  -7  12   53.29    2.50
   1  -7 -12   52.99    2.70
   1   7 -12   59.09    2.70
  -1   7  12   52.69    2.50
   1   7 -12   57.59    2.60
  -1   7  12   54.29    2.30
  -1   7  12   53.79    2.30
  -1   7  12   51.99    2.30
  -1  -7  12   56.39    2.30
  -1  -7  12   55.09    2.70
   1   7 -12   53.19    2.30
  -1  -7  12   55.49    2.70
   1  -7 -12   59.19    2.60
   1   7 -11   10.90    1.00
   1   7 -11   11.40    1.20
  -1  -7  11   13.60    1.40
  -1   7  11   11.40    1.20
  -1   7  11   13.00    1.10
  -1  -7  11   13.90    1.10
   1   7 -11   12.40    1.20
   1  -7 -11   11.20    1.20
  -1   7  11   12.00    1.10
   1  -7 -11   12.40    1.20
  -1  -7  11   11.40    1.30
  -1   7  11   10.70    1.00
  -1   7  11   11.40    1.10
   1   7 -11   13.20    1.10
  -1   7  11   11.20    1.10
  -1   7  10   13.40    1.10
  -1   7  10   13.80    1.20
  -1   7  10   14.70    1.20
   1   7 -10   12.00    1.00
   1  -7 -10   13.80    1.30
   1   7 -10   14.60    1.30
   1   7 -10   13.10    1.10
  -1  -7  10   12.20    1.10
  -1   7  10   17.00    1.30
  -1  -7  10   14.30    1.40
  -1   7  10   10.90    1.10
   1   7 -10   14.50    1.30
  -1  -7  10   15.00    1.40
   1  -7 -10   14.20    1.40
   1  -7 -10    8.80    1.70
  -1   7  10   14.40    1.30
  -1  -7   9   58.09    4.90
  -1   7   9   58.59    2.40
  -1   7   9   64.49    2.50
  -1  -7   9   63.29    2.80
  -1   7   9   54.39    2.30
   1   7  -9   55.19    4.10
  -1  -7   9   60.99    2.80
  -1   7   9   56.99    2.40
  -1   7   9   56.99    4.30
   1   7  -9   58.89    2.60
  -1   7   9   61.89    2.70
  -1   7   9   55.79    2.40
   1  -7  -9   60.39    2.60
   1   7  -9   61.79    2.70
   1  -7  -9   54.59    4.40
   1   7  -9   59.09    2.30
   1  -7  -9   54.39    2.60
   1   7  -9   58.69    2.30
  -1  -7   9   55.19    2.30
   1  -7  -9   57.29    4.50
   1  -7  -9   48.40    4.00
   1  -7  -8   27.90    3.20
  -1  -7   8   24.90    1.50
  -1   7   8   23.90    1.50
  -1   7   8   22.40    1.40
  -1   7   8   23.80    1.50
   1   7  -8   20.30    2.50
   1   7  -8   22.80    1.50
  -1   7   8   23.40    1.50
   1   7  -8   22.20    1.40
   1  -7  -8   24.00    1.70
  -1   7   8   25.10    1.70
   1  -7  -8   22.30    2.80
  -1   7   8   21.10    2.40
   1   7  -8   25.10    1.40
  -1  -7   8   25.90    1.80
   1   7  -8   23.70    1.60
  -1   7   8   22.20    2.60
  -1  -7   8   21.40    3.00
  -1  -7   8   25.60    1.70
  -1   7   8   26.60    1.50
   1  -7  -8   23.60    1.60
  -1  -7   7   41.60    2.00
  -1   7   7   43.90    2.10
   1  -7  -7   44.00    3.80
   1   7  -7   43.10    3.50
  -1  -7   7   33.60    3.60
  -1   7   7   46.40    3.50
  -1   7   7   53.69    2.10
   1  -7  -7   43.80    2.10
   1   7  -7   46.60    2.00
  -1   7   7   45.90    3.80
  -1   7   7   50.09    2.20
  -1  -7   7   52.59    2.50
   1   7  -7   45.90    2.10
  -1   7   7   51.29    2.30
  -1   7   7   40.40    1.90
  -1   7   7   43.90    2.00
   1  -7  -7   35.90    3.50
   1   7  -7   48.00    2.30
  -1  -7   7   41.60    3.60
  -1  -7   6   55.79    4.50
  -1   7   6   64.49    4.00
   1  -7  -6   64.49    4.40
   1   7  -6   62.69    4.20
  -1   7   6   69.59    4.60
   1  -7  -6   69.99    4.70
  -1  -7   5  109.89    6.20
  -1   7   5  116.89    6.00
  -1  -7   5  114.39    5.80
   1  -7  -5  116.19    5.90
  -1   7   5  114.79    5.40
   1   7  -5  121.39    5.90
   1  -7  -5  110.19    5.70
  -1  -7   4  160.58    6.90
   1  -7  -4  154.68    6.90
  -1  -7   4  162.48    7.50
   1   7  -4  169.58    7.10
  -1   7   4  159.58    6.40
  -1   7   4  167.88    7.20
   1  -7  -4  152.78    6.70
  -1  -7   4  161.38    6.60
  -1   7   3  184.88    7.50
  -1   7   3  190.08    7.00
  -1  -7   3  183.48    7.00
  -1  -7   3  173.08    7.60
   1  -7  -3  183.28    7.30
   1  -7  -3  179.28    7.40
   1   7  -3  178.48    7.30
  -1  -7   3  180.78    7.30
   1  -7  -2   96.89    5.20
   1  -7  -2   98.19    5.20
  -1  -7   2   90.19    5.30
   1   7  -2  103.99    5.40
  -1  -7   2   95.29    5.10
  -1   7   2  104.69    5.50
  -1  -7   2   97.89    4.90
   1  -7  -1   69.99    4.30
   1  -7  -1   70.69    4.40
   1   7  -1   78.29    4.70
  -1  -7   1   72.29    4.40
  -1  -7   1   72.69    4.20
  -1   7   1   83.19    4.80
  -1  -7   1   67.99    4.50
   1  -7  -1   72.89    4.40
   1  -7   0   38.20    3.20
  -1  -7   0   41.50    3.10
  -1   7   0   35.80    3.10
  -1  -7   0   39.60    3.20
   1  -7   0   38.90    3.20
   1  -7   0   39.50    3.30
   1   7   0   42.50    3.50
   1  -7   1  105.29    5.40
   1  -7   1   99.69    5.40
  -1   7  -1  102.69    5.40
   1  -7   1   97.79    5.20
  -1  -7  -1  102.89    5.10
   1   7   1  112.19    5.70
  -1  -7  -1   99.49    5.30
   1  -7   2   91.49    5.00
   1   7   2   90.59    4.70
   1  -7   2   88.59    5.00
   1  -7   2   85.59    5.10
  -1  -7  -2   95.59    5.20
  -1   7  -2   97.99    5.30
  -1  -7  -2   88.89    4.80
   1   7   2   97.39    5.40
  -1   7  -3  165.58    7.10
   1  -7   3  160.58    7.20
  -1  -7  -3  152.98    6.80
   1  -7   3  169.38    7.10
  -1  -7  -3  161.28    6.70
   1   7   3  158.28    6.70
   1   7   3  175.18    7.50
  -1  -7  -4  114.49    5.90
  -1  -7  -4  115.39    5.70
   1   7   4  113.29    6.00
  -1   7  -4  119.49    6.00
   1   7   4  113.89    5.80
   1  -7   4  113.29    6.10
   1   7   5   56.89    4.20
  -1  -7  -5   57.99    4.30
  -1  -7  -5   57.49    4.00
   1   7   5   65.39    4.60
   1  -7   5   61.99    4.60
  -1   7  -5   65.49    4.40
   1   7   6   23.90    2.80
   1   7   6   22.20    2.70
  -1   7  -6   31.10    1.80
  -1  -7  -6   26.40    1.70
   1  -7   6   18.90    2.70
   1   7   6   28.00    1.50
  -1  -7  -6   25.30    3.00
  -1  -7  -6   26.00    2.80
  -1  -7  -6   26.20    1.60
  -1   7  -6   24.60    1.50
   1   7   6   29.30    1.60
   1   7   6   28.90    1.70
   1   7   6   28.20    1.70
  -1   7  -6   29.40    1.70
  -1   7  -6   28.00    1.50
   1   7   6   28.30    1.70
   1   7   6   25.80    1.40
  -1   7  -6   24.20    2.80
   1   7   6   27.70    1.60
   1  -7   6   25.20    1.50
   1   7   7   71.89    2.80
  -1  -7  -7   69.49    4.70
   1   7   7   70.89    2.80
  -1  -7  -7   67.49    4.80
  -1   7  -7   72.09    2.90
   1   7   7   68.89    2.50
  -1  -7  -7   73.19    3.00
   1   7   7   65.29    2.50
  -1   7  -7   69.89    2.80
   1   7   7   76.69    2.70
  -1   7  -7   73.19    2.60
   1  -7   7   66.39    5.10
   1   7   7   69.49    4.90
   1   7   7   69.99    2.70
   1   7   7   71.09    2.70
   1  -7   7   69.99    2.60
   1   7   7   68.89    2.70
  -1  -7  -7   70.29    2.80
  -1   7  -7   67.59    2.60
  -1   7  -7   71.69    4.80
   1   7   7   71.09    4.90
  -1   7  -8   17.20    1.20
   1   7   8   17.10    1.30
   1   7   8   20.30    1.50
  -1  -7  -8   14.20    2.20
   1  -7   8   12.50    2.40
   1   7   8   15.00    1.10
   1   7   8   17.40    1.30
   1   7   8   11.70    2.00
  -1   7  -8   16.40    1.20
   1   7   8   14.50    1.10
   1   7   8   19.10    1.30
  -1  -7  -8   17.70    1.50
   1  -7   8   21.10    1.60
  -1  -7  -8   11.70    2.10
  -1  -7  -8   19.50    1.50
  -1   7  -8   18.20    1.40
   1  -7   8   14.40    2.00
   1   7   8   15.10    2.50
  -1  -7  -8   16.40    1.40
  -1   7  -8   16.10    2.30
   1   7   8   17.70    1.30
  -1   7  -8   19.20    1.50
   1  -7   8   14.90    1.20
   1   7   8   16.90    1.30
   1   7   9   24.00    1.60
   1   7   9   22.60    1.40
  -1   7  -9   23.80    1.50
   1   7   9   24.90    1.50
   1  -7   9   24.80    1.80
   1  -7   9   24.80    1.50
  -1   7  -9   21.70    1.60
  -1   7  -9   26.40    1.80
   1   7   9   24.00    1.60
   1   7   9   29.40    1.60
   1   7   9   22.10    1.50
   1   7   9   25.30    1.60
   1  -7   9   26.50    1.80
  -1  -7  -9   23.00    1.70
  -1  -7  -9   24.80    1.70
  -1  -7  -9   25.90    1.70
   1   7   9   25.60    1.60
  -1   7  -9   25.00    1.50
   1   7  10   17.50    1.40
  -1   7 -10   17.70    1.30
   1  -7  10   18.40    1.50
   1   7  10   17.20    1.30
  -1  -7 -10   14.50    1.30
  -1  -7 -10   16.90    1.40
   1  -7  10   14.30    1.10
   1   7  10   17.90    1.30
   1   7  10   17.60    1.40
  -1   7 -10   15.30    1.20
   1   7  10   14.70    1.10
  -1   7 -10   15.60    1.20
  -1   7 -10   17.90    1.50
   1   7  10   14.70    1.10
   1  -7  10   19.00    1.60
  -1   7 -10   18.10    1.50
   1   7  10   16.30    1.30
  -1   7 -10   15.60    1.20
   1   7  10   18.30    1.30
  -1   7 -11    5.70    0.90
  -1   7 -11    5.80    0.90
   1   7  11    6.60    0.80
   1  -7  11    7.20    1.00
   1   7  11    6.80    0.90
  -1  -7 -11    9.10    1.00
  -1  -7 -11    8.00    1.00
   1   7  11    6.40    0.90
  -1   7 -11    7.30    0.80
   1   7  11    7.50    1.00
   1   7  11    7.80    0.90
  -1   7 -11    8.00    0.90
   1   7  11    7.80    0.80
   1   7  11    6.90    0.80
  -1  -7 -11    8.10    1.00
   1  -7  11    4.80    0.90
  -1   7 -11    6.50    0.80
   1   7  11    6.30    0.80
  -1   7 -12   20.60    1.60
   1  -7  12   20.30    1.50
  -1  -7 -12   20.30    1.50
   1  -7  12   19.30    1.50
  -1   7 -12   21.30    1.30
   1   7  12   20.70    1.30
  -1  -7 -12   22.00    1.50
   1   7  12   18.80    1.30
   1   7  12   20.00    1.40
  -1   7 -12   22.40    1.50
   1   7  12   19.80    1.30
  -1   7 -12   20.90    1.60
   1   7  12   23.40    1.40
   1   7  12   21.40    1.50
   1   7  12   21.00    1.50
  -1  -7 -12   21.80    1.50
  -1  -7 -12   19.70    1.40
   1  -7  12   22.30    1.70
   1  -7  13    2.60    0.70
  -1   7 -13    2.30    0.50
  -1  -7 -13    2.10    0.60
  -1  -7 -13    3.50    0.60
   1   7  13    1.40    0.40
   1   7  13    3.40    0.60
  -1   7 -13    2.40    0.70
  -1   7 -13    2.50    0.60
   1  -7  13    1.60    0.60
   1   7  13    2.80    0.60
   1   7  13    2.40    0.70
   1   7  13    2.50    0.50
  -1  -7 -13    2.60    0.60
   1  -7  13    2.50    0.70
  -1   7 -13    1.10    0.40
   1   7  13    2.00    0.70
  -1   7 -13    3.20    0.70
   1   7  13    2.00    0.50
  -1  -7 -13    1.80    0.50
  -1  -7 -14    1.80    0.50
   1  -7  14    1.50    0.50
  -1  -7 -14    2.20    0.50
   1   7  14    2.20    0.60
   1   7  14    2.40    0.60
  -1   7 -14    1.60    0.60
   1   7  14    1.60    0.60
   1   7  14    1.40    0.40
   1  -7  14    2.70    0.70
   1   7  14    1.20    0.40
   1  -7  14    2.90    0.70
  -1  -7 -14    1.90    0.50
  -1  -7 -14    1.70    0.50
   1  -7  14    1.90    0.60
   1   7  14    2.10    0.50
  -1   7 -14    1.90    0.60
  -1   7 -15    5.20    0.70
   1  -7  15    3.90    0.70
   1  -7  15    4.90    0.80
   1   7  15    3.90    0.70
  -1   7 -15    4.10    0.60
   1   7  15    4.10    0.50
  -1  -7 -15    5.70    0.70
  -1  -7 -15    4.80    0.80
   1   7  15    4.20    0.60
   1  -7  15    6.00    0.80
   1   7  15    4.10    0.70
  -1  -7 -15    4.90    0.70
  -1   7 -15    4.40    0.80
   1   7  15    4.00    0.60
  -1  -7 -15    5.20    0.70
  -1   7 -16    4.80    0.50
  -1  -7 -16    6.50    0.80
   1   7  16    5.30    0.60
  -1  -7 -16    6.60    0.70
  -1   7 -16    5.70    0.60
   1   7  16    5.40    0.60
  -1  -7 -16    6.10    0.70
  -1   7 -16    4.90    0.70
  -1   7 -16    5.60    0.70
   1   7  16    4.50    0.60
   1  -7  16    4.90    0.70
   1  -7  16    5.20    0.70
   1   7  16    4.60    0.70
  -1   7 -16    4.70    0.60
  -1  -7 -16    5.30    0.60
   1  -7  16    5.80    0.70
   1  -7  17    1.90    0.50
   1  -7  17    1.80    0.30
  -1   7 -17    2.10    0.50
  -1  -7 -17    1.30    0.30
  -1  -7 -17    1.40    0.30
   1  -7  17    1.50    0.40
   1   7  17    1.60    0.30
   1  -7  17    1.90    0.40
  -1  -7 -17    1.80    0.50
   1   7  17    2.30    0.50
  -1   7 -17    1.80    0.40
   1   7  17    2.90    0.40
   1  -7  17    1.80    0.40
   1   7  17    1.50    0.40
   1  -7  17    1.10    0.40
  -1   7 -17    2.30    0.50
  -1   7 -18    2.10    0.40
   1  -7  18    1.90    0.40
  -1  -7 -18    2.00    0.40
   1   7  18    1.90    0.40
  -1   7 -18    1.90    0.40
   1  -7  18    2.20    0.40
  -1   7 -18    2.00    0.30
   1  -7  18    1.50    0.30
   1  -7  18    1.70    0.30
  -1  -8  18    4.50    0.40
   1  -8 -18    4.30    0.40
  -1  -8  18    3.20    0.40
   1   8 -18    4.40    0.50
  -1   8  18    4.50    0.40
  -1   8  17    5.10    0.60
   1  -8 -17    4.40    0.50
  -1  -8  17    5.70    0.50
   1  -8 -17    5.00    0.60
   1   8 -17    5.00    0.60
  -1   8  17    5.80    0.50
  -1  -8  17    4.70    0.50
   1   8 -17    5.40    0.60
   1  -8 -17    4.60    0.50
  -1  -8  17    5.30    0.60
  -1  -8  17    4.90    0.60
   1   8 -17    5.50    0.50
  -1  -8  16    6.00    0.70
   1  -8 -16    7.40    0.80
   1   8 -16    6.50    0.50
   1   8 -16    8.00    0.80
   1   8 -16    7.00    0.70
   1  -8 -16    7.00    0.70
  -1   8  16    6.10    0.70
   1  -8 -16    7.00    0.60
  -1   8  16    6.70    0.60
  -1  -8  16    7.60    0.80
  -1   8  16    7.80    0.70
  -1  -8  16    8.60    0.70
   1  -8 -16    8.00    0.80
   1   8 -15    3.10    0.70
  -1   8  15    2.70    0.60
   1  -8 -15    3.30    0.60
   1  -8 -15    3.70    0.60
   1  -8 -15    2.80    0.50
   1  -8 -15    3.80    0.70
  -1  -8  15    3.30    0.60
   1   8 -15    3.70    0.60
  -1  -8  15    3.10    0.60
  -1   8  15    3.90    0.60
   1   8 -15    3.50    0.60
  -1  -8  15    3.00    0.60
  -1  -8  15    3.90    0.60
  -1  -8  14   15.80    1.30
  -1   8  14   17.10    1.10
  -1  -8  14   15.70    1.00
   1   8 -14   15.90    1.20
  -1   8  14   17.80    1.20
  -1  -8  14   17.90    1.20
   1  -8 -14   17.60    1.30
   1   8 -14   16.80    1.20
   1   8 -14   15.70    1.30
  -1  -8  14   16.50    1.20
  -1   8  14   16.20    1.10
  -1  -8  14   17.30    1.30
   1  -8 -14   16.60    1.30
   1  -8 -14   17.50    1.30
  -1   8  14   18.00    1.30
  -1  -8  13   30.50    1.60
  -1   8  13   30.00    1.60
  -1   8  13   28.60    1.80
   1   8 -13   34.90    1.70
   1   8 -13   32.50    1.90
   1  -8 -13   32.70    1.90
  -1   8  13   27.90    1.50
  -1  -8  13   29.50    1.70
   1   8 -13   30.60    1.80
   1   8 -13   32.70    1.60
  -1  -8  13   31.00    1.90
  -1  -8  13   29.70    1.80
  -1  -8  13   30.70    1.80
  -1   8  13   34.20    1.70
   1  -8 -13   32.80    1.80
   1  -8 -13   33.30    1.80
  -1   8  13   28.00    1.50
  -1   8  12   15.30    1.10
   1   8 -12   16.10    1.10
  -1   8  12   16.70    1.30
   1  -8 -12   17.50    1.50
   1  -8 -12   16.90    1.40
   1   8 -12   17.20    1.40
  -1  -8  12   16.30    1.50
  -1  -8  12   17.10    1.50
  -1   8  12   17.50    1.20
  -1   8  12   18.10    1.40
   1   8 -12   16.70    1.40
  -1  -8  12   18.00    1.20
   1   8 -12   19.00    1.30
  -1  -8  12   17.60    1.40
  -1   8  12   16.00    1.20
  -1   8  11    2.40    0.70
   1  -8 -11    2.30    0.70
   1   8 -11    2.10    0.50
   1   8 -11    2.70    0.70
  -1   8  11    1.80    0.50
  -1   8  11    1.90    0.50
  -1  -8  11    2.30    0.70
  -1   8  11    3.30    0.70
   1   8 -11    1.70    0.70
  -1  -8  11    3.10    0.60
  -1   8  11    2.70    0.60
   1  -8 -11    3.20    0.70
  -1  -8  11    2.50    0.80
  -1  -8  10   60.89    2.50
  -1   8  10   64.49    2.50
   1   8 -10   58.79    2.70
  -1   8  10   60.89    2.60
   1   8 -10   55.79    2.20
   1   8 -10   61.69    2.40
  -1  -8  10   54.99    2.70
   1  -8 -10   61.19    2.60
  -1  -8  10   57.39    2.80
  -1   8  10   55.99    2.60
   1   8 -10   57.79    2.70
  -1   8  10   57.69    2.40
   1  -8 -10   61.99    2.80
  -1   8  10   53.29    2.30
   1  -8  -9    3.00    0.70
  -1  -8   9    3.30    0.70
  -1  -8   9    5.30    1.00
   1   8  -9    5.10    0.90
  -1   8   9    4.50    0.70
   1   8  -9    5.40    0.90
   1  -8  -9    3.70    0.80
  -1   8   9    5.10    0.90
  -1   8   9    4.30    0.70
   1   8  -9    4.20    0.70
  -1   8   9    3.60    0.60
  -1  -8   9    4.40    0.90
   1  -8  -8   49.60    2.50
   1   8  -8   48.60    2.10
  -1   8   8   47.40    2.20
   1   8  -8   51.29    2.50
  -1  -8   8   49.80    2.60
  -1   8   8   49.70    2.30
   1   8  -8   51.79    2.50
   1  -8  -8   47.80    2.30
  -1  -8   8   47.40    2.20
  -1   8   8   49.10    2.40
  -1  -8   8   52.09    2.70
  -1   8   8   51.99    2.20
  -1  -8   7    5.00    0.90
  -1  -8   7    3.90    1.60
   1   8  -7    5.40    0.90
  -1   8   7    4.80    0.60
  -1  -8   7    4.20    0.80
   1   8  -7    5.20    0.70
   1  -8  -7    4.70    0.80
  -1   8   7    4.70    0.70
  -1  -8   7    4.80    0.70
  -1   8   7    4.90    0.90
  -1  -8   7    7.20    1.50
  -1   8   7    4.60    0.70
  -1   8   7    5.20    0.70
   1  -8  -7    5.50    0.90
  -1  -8   6   52.59    4.40
  -1  -8   6   49.50    2.30
  -1  -8   6   49.30    4.60
  -1   8   6   53.29    4.30
   1   8  -6   52.39    2.20
  -1   8   6   49.90    2.00
  -1   8   6   53.49    2.40
   1   8  -6   52.59    2.40
  -1  -8   6   52.09    2.30
   1  -8  -6   47.90    4.10
  -1   8   6   51.89    2.40
  -1  -8   6   48.30    4.10
  -1   8   6   52.89    2.30
  -1  -8   6   55.49    2.70
   1   8  -6   57.79    4.30
   1   8  -6   52.79    2.40
   1  -8  -6   54.99    2.60
  -1  -8   6   47.80    3.90
  -1   8   6   55.79    2.20
   1  -8  -6   52.49    4.30
   1  -8  -6   50.49    2.30
   1   8  -6   47.80    2.20
  -1  -8   5   18.10    1.30
   1   8  -5   18.80    1.20
   1   8  -5   19.10    1.40
  -1   8   5   19.30    1.50
   1  -8  -5   16.70    2.40
   1  -8  -5   21.70    1.60
  -1   8   5   20.10    1.30
  -1  -8   5   18.70    2.50
   1   8  -5   18.70    2.50
  -1   8   5   19.20    1.40
  -1   8   5   21.00    1.50
  -1   8   5   18.90    1.20
  -1  -8   5   18.80    1.30
  -1  -8   5   20.40    1.70
  -1   8   5   19.30    1.40
  -1   8   5   21.50    1.40
  -1  -8   5   18.20    2.80
   1   8  -5   18.50    1.40
   1   8  -5   20.30    1.40
  -1  -8   5   14.20    2.10
   1   8  -5   20.80    1.50
  -1  -8   5   22.10    1.60
   1  -8  -5   18.30    1.30
   1   8  -5   19.40    1.40
  -1   8   5   18.30    2.60
   1  -8  -5   18.10    2.50
  -1   8   4   47.00    4.00
  -1   8   4   43.60    1.90
  -1  -8   4   43.00    2.30
  -1  -8   4   46.20    2.10
  -1  -8   4   41.80    4.00
  -1  -8   4   46.50    3.90
  -1   8   4   45.00    2.10
   1  -8  -4   49.50    4.00
  -1   8   4   44.30    2.20
  -1  -8   4   46.40    2.50
   1  -8  -4   44.80    3.90
   1   8  -4   44.70    1.90
   1   8  -4   41.00    2.00
  -1  -8   4   42.90    3.60
   1   8  -4   48.60    4.00
   1   8  -4   43.90    2.10
   1   8  -4   44.80    2.20
   1   8  -4   40.70    2.00
   1  -8  -4   44.40    2.00
   1  -8  -4   45.40    2.20
  -1   8   4   48.40    2.00
  -1   8   4   45.30    2.20
   1  -8  -3    3.10    1.20
  -1   8   3    4.20    1.10
  -1   8   3    4.30    0.70
   1   8  -3    4.50    1.20
  -1   8   3    4.40    0.60
  -1  -8   3    3.30    1.20
  -1   8   3    2.90    0.50
  -1  -8   3    3.00    0.80
   1  -8  -3    4.00    0.70
  -1  -8   3    2.10    1.20
  -1   8   3    3.20    0.70
  -1  -8   3    4.50    1.40
  -1   8   3    3.80    0.70
   1  -8  -3    4.10    0.70
   1   8  -3    3.30    0.60
   1   8  -3    3.70    0.60
   1  -8  -3    3.10    1.10
  -1  -8   3    3.20    0.60
   1   8  -3    3.10    0.60
  -1  -8   3    3.20    0.70
   1   8  -3    4.10    0.70
  -1   8   3    3.50    0.70
   1   8  -3    4.00    0.70
  -1  -8   2    6.90    0.80
  -1   8   2    8.00    0.90
   1   8  -2    7.40    0.90
   1  -8  -2    9.00    1.00
   1   8  -2    8.30    0.80
   1   8  -2    7.30    0.80
   1   8  -2    6.70    0.80
  -1  -8   2    7.90    1.50
   1   8  -2    6.70    0.80
  -1   8   2    8.30    0.80
  -1   8   2    6.80    0.90
  -1  -8   2    7.40    0.90
   1   8  -2    6.10    0.80
   1  -8  -2    9.50    1.90
  -1  -8   2   12.80    2.20
   1   8  -2    6.80    0.80
   1   8  -2   10.90    2.00
  -1   8   2    8.40    1.00
  -1  -8   2    7.20    1.00
  -1   8   2    7.30    0.90
  -1   8   2    7.70    0.80
  -1   8   2    7.50    1.60
   1  -8  -2   10.10    2.00
   1  -8  -2    6.50    0.80
  -1   8   1    4.90    0.70
  -1   8   1    4.50    0.70
   1  -8  -1    4.50    1.40
   1   8  -1    4.20    0.70
   1   8  -1    4.50    0.60
   1   8  -1    4.50    0.70
   1   8  -1    4.20    0.70
  -1   8   1    3.40    0.70
  -1   8   1    4.50    0.60
   1   8  -1    4.50    0.70
  -1  -8   1    5.30    0.80
  -1   8   1    3.50    1.00
  -1  -8   1    4.70    0.70
  -1  -8   1    4.10    0.70
  -1  -8   1    3.50    1.00
  -1  -8   1    3.40    1.20
   1  -8  -1    3.80    1.30
   1   8  -1    2.80    1.00
  -1   8   1    4.70    0.70
   1   8  -1    5.10    0.80
   1  -8  -1    5.60    0.80
  -1   8   0    0.40    0.40
   1   8   0    0.80    0.50
   1   8   0    0.50    0.40
  -1   8   0    0.90    0.50
   1   8   0    0.80    0.40
   1   8   0    0.60    0.30
  -1   8   0    0.40    0.40
   1   8   0    0.60    0.50
   1   8   0    0.30    0.30
  -1  -8   0    0.40    0.40
  -1  -8   0   -0.30    1.00
  -1   8   0    0.60    0.40
   1   8   0   -0.20    0.40
   1  -8   0    0.30    0.70
  -1  -8   0    0.00    0.40
  -1  -8   0    0.30    1.00
  -1  -8   0    0.70    0.30
  -1   8   0    0.60    0.40
  -1   8   0    0.50    0.50
  -1   8   0    0.00    0.40
   1   8   0    0.60    0.70
   1  -8   0    1.50    0.90
   1   8   1   13.20    2.10
   1   8   1   13.30    1.20
  -1  -8  -1   11.60    1.10
   1  -8   1   12.70    2.10
  -1   8  -1   12.90    1.20
  -1   8  -1   17.50    2.40
   1   8   1   12.60    1.00
   1   8   1   11.00    1.00
  -1   8  -1   14.50    1.10
  -1   8  -1   13.60    1.20
   1   8   1   13.20    1.00
  -1   8  -1   14.20    1.20
  -1   8  -1   12.10    1.10
  -1  -8  -1   12.20    1.90
   1  -8   1   13.10    2.20
  -1  -8  -1   12.90    1.20
   1  -8   1   13.40    1.20
   1   8   1   14.30    1.20
  -1   8  -1   12.10    1.10
  -1   8  -1   13.00    1.10
  -1  -8  -1   15.50    2.30
   1  -8   1   13.00    2.10
   1  -8   2    7.60    0.90
   1   8   2    7.70    0.90
   1   8   2    7.60    1.70
   1   8   2    7.80    0.80
  -1   8  -2    8.70    0.90
  -1  -8  -2    8.40    1.80
  -1   8  -2    6.50    0.80
   1  -8   2    5.60    1.30
  -1   8  -2    7.80    0.90
   1  -8   2    7.70    1.00
  -1   8  -2   11.60    1.90
  -1  -8  -2    7.90    0.90
   1  -8   2    6.00    1.70
  -1  -8  -2    8.90    1.70
   1  -8   2    4.60    1.60
   1   8   2    7.80    0.90
  -1   8  -2    7.30    0.90
  -1  -8  -2    8.10    1.00
  -1   8  -2    8.10    1.00
  -1  -8  -2    8.20    0.90
   1   8   2    7.10    0.80
  -1   8  -2    8.50    0.90
  -1  -8  -3   32.90    1.80
  -1  -8  -3   32.50    3.40
  -1   8  -3   34.10    1.80
  -1   8  -3   34.00    1.80
   1  -8   3   30.80    3.40
  -1  -8  -3   31.50    3.10
   1  -8   3   35.00    3.40
   1   8   3   34.50    1.90
  -1   8  -3   34.00    1.70
   1  -8   3   32.90    1.70
   1   8   3   33.30    1.70
   1   8   3   33.80    1.90
  -1   8  -3   33.20    1.90
   1   8   3   39.20    3.70
   1  -8   3   36.20    2.00
  -1   8  -3   35.50    3.50
   1   8   3   36.00    1.70
  -1  -8  -3   35.10    2.00
   1   8   3   31.60    1.70
  -1  -8  -3   33.70    1.90
   1  -8   3   34.70    3.40
  -1   8  -3   33.70    1.90
  -1   8  -3   33.00    1.80
   1   8   4   72.79    2.70
  -1   8  -4   75.69    2.70
   1  -8   4   74.59    2.90
  -1   8  -4   71.69    2.70
   1   8   4   70.39    2.90
   1  -8   4   71.19    2.60
   1  -8   4   69.89    4.80
  -1   8  -4   83.69    5.30
  -1  -8  -4   75.49    2.80
   1   8   4   72.59    5.10
  -1  -8  -4   76.09    3.00
  -1   8  -4   79.09    2.90
   1   8   4   77.29    2.90
   1  -8   4   64.49    5.00
  -1   8  -4   73.79    2.90
   1   8   4   75.69    2.90
   1  -8   4   74.69    3.10
  -1   8  -4   74.09    2.90
  -1  -8  -4   77.99    3.10
   1  -8   4   71.49    5.00
  -1  -8  -4   71.59    4.80
  -1  -8  -4   73.59    5.10
   1   8   4   80.69    2.70
   1  -8   5    3.70    1.20
   1   8   5    4.20    0.70
   1  -8   5    2.70    1.20
  -1  -8  -5    3.80    0.70
   1   8   5    3.40    1.20
   1   8   5    4.80    0.80
  -1   8  -5    7.20    1.90
   1  -8   5    2.30    1.00
  -1   8  -5    4.10    0.70
  -1  -8  -5    3.90    0.80
   1  -8   5    3.00    0.60
  -1   8  -5    4.60    0.70
  -1  -8  -5    3.20    1.10
   1   8   5    4.10    0.80
  -1   8  -5    5.30    0.90
   1   8   5    4.70    0.70
   1   8   5    4.50    0.80
   1  -8   5    5.40    0.90
  -1  -8  -5    4.30    0.80
  -1  -8  -5    6.30    1.70
  -1   8  -5    3.80    0.60
   1   8   5    3.60    0.60
  -1   8  -6   54.89    2.30
  -1   8  -6   58.99    2.30
   1  -8   6   43.50    4.30
  -1   8  -6   63.39    2.80
   1   8   6   53.29    2.20
  -1  -8  -6   53.79    2.50
  -1  -8  -6   50.19    4.10
   1   8   6   57.29    2.60
  -1   8  -6   56.69    2.50
   1   8   6   53.39    2.40
   1   8   6   60.19    2.30
  -1  -8  -6   54.39    2.60
   1  -8   6   50.79    2.30
   1  -8   6   57.09    2.70
  -1  -8  -6   54.09    2.60
   1   8   6   60.49    2.60
   1   8   6   56.19    2.50
   1  -8   7    8.80    1.00
  -1   8  -7    8.20    1.10
  -1   8  -7    7.80    1.00
   1   8   7    9.90    1.00
  -1   8  -7    8.00    0.90
   1   8   7    8.60    1.00
  -1  -8  -7    8.50    1.10
   1   8   7    7.20    0.80
  -1  -8  -7    9.40    1.00
   1  -8   7    7.50    1.00
  -1   8  -7    8.80    0.90
   1   8   7    9.20    1.00
   1  -8   7    9.10    1.00
  -1  -8  -7    9.60    1.10
   1   8   7    9.50    1.10
   1   8   7    8.90    1.00
  -1   8  -8   20.00    1.30
   1  -8   8   19.00    1.30
   1   8   8   22.90    1.60
   1   8   8   19.90    1.40
  -1  -8  -8   18.60    1.50
   1   8   8   22.20    1.40
  -1   8  -8   19.80    1.50
  -1   8  -8   20.20    1.40
   1   8   8   22.30    1.50
  -1  -8  -8   20.50    1.60
  -1  -8  -8   20.10    1.50
  -1  -8  -8   22.00    1.40
   1   8   8   21.50    1.50
   1  -8   8   20.00    1.60
  -1   8  -8   19.20    1.30
  -1   8  -8   21.30    1.60
   1   8   9    7.50    0.90
   1  -8   9    9.40    0.90
   1  -8   9    9.30    1.20
  -1  -8  -9    8.10    0.90
   1   8   9    8.10    0.90
  -1   8  -9    8.00    1.00
   1   8   9    9.00    1.10
  -1  -8  -9    9.00    1.10
   1   8   9    9.30    0.90
  -1   8  -9    7.40    0.80
   1   8   9    7.60    0.90
  -1   8  -9    9.20    0.90
  -1  -8  -9    8.60    1.10
  -1   8  -9    8.30    1.10
   1  -8   9    8.30    1.10
  -1  -8  -9   10.20    1.10
  -1   8  -9    8.80    0.90
  -1   8 -10   15.60    1.20
   1   8  10   17.70    1.30
   1   8  10   15.00    1.20
  -1  -8 -10   16.70    1.30
   1  -8  10   15.80    1.20
  -1  -8 -10   15.60    1.40
  -1  -8 -10   15.20    1.40
   1  -8  10   15.40    1.40
   1   8  10   13.80    1.20
   1   8  10   15.10    1.30
   1  -8  10   18.40    1.50
  -1   8 -10   15.30    1.20
  -1   8 -10   15.20    1.40
  -1   8 -10   15.40    1.20
   1   8  10   15.10    1.20
   1   8  10   16.10    1.30
  -1   8 -10   16.30    1.40
  -1  -8 -10   16.00    1.30
  -1   8 -11   28.40    1.60
   1   8  11   27.40    1.50
  -1   8 -11   27.50    1.50
   1   8  11   24.20    1.70
  -1  -8 -11   29.40    1.80
   1  -8  11   29.30    1.50
   1  -8  11   25.90    1.80
  -1  -8 -11   30.10    1.80
   1  -8  11   24.20    1.70
   1   8  11   26.70    1.60
   1   8  11   25.10    1.50
  -1   8 -11   24.80    1.70
  -1  -8 -11   27.50    1.70
  -1  -8 -11   28.50    1.70
   1   8  11   29.70    1.60
  -1   8 -11   25.50    1.70
   1   8  11   24.70    1.50
  -1   8 -12   12.20    1.20
   1   8  12   10.40    0.90
  -1  -8 -12   12.80    1.20
  -1   8 -12   11.80    0.90
  -1   8 -12   11.50    1.00
  -1  -8 -12   12.70    1.10
   1   8  12   12.90    1.10
   1   8  12   12.90    1.10
   1   8  12   11.20    1.10
  -1   8 -12   11.70    1.20
   1  -8  12   11.50    1.10
  -1  -8 -12   12.80    1.20
   1   8  12   11.60    1.00
   1  -8  12   11.60    1.20
   1   8  12   13.50    1.10
   1  -8  12   11.60    1.20
  -1  -8 -12   11.20    1.00
   1   8  13    8.10    1.00
   1   8  13    8.80    0.80
   1  -8  13    8.00    0.90
   1   8  13    7.90    0.80
  -1  -8 -13   10.50    1.00
   1  -8  13    7.30    0.90
  -1  -8 -13    9.70    1.00
   1  -8  13    7.80    0.90
  -1  -8 -13    8.70    1.00
  -1   8 -13    8.50    1.00
  -1   8 -13    7.90    0.90
  -1   8 -13    8.60    0.80
  -1   8 -13    8.70    0.80
  -1  -8 -13   10.10    0.90
   1   8  13    8.50    0.80
   1   8  14    6.90    0.70
  -1  -8 -14    8.30    0.90
   1   8  14    9.60    0.80
  -1   8 -14    8.20    0.70
   1  -8  14    7.20    0.80
   1  -8  14    8.40    0.80
  -1   8 -14    8.20    0.70
   1   8  14    7.30    0.70
   1  -8  14    7.50    0.80
   1   8  14    7.40    0.90
  -1   8 -14    9.20    0.80
  -1   8 -14    7.30    0.90
   1  -8  14    7.50    0.80
  -1  -8 -14    8.60    0.80
  -1  -8 -14    8.40    0.90
  -1  -8 -14    7.90    0.70
   1  -8  15    2.70    0.50
  -1  -8 -15    2.30    0.50
  -1  -8 -15    2.50    0.50
  -1   8 -15    2.90    0.40
   1   8  15    2.70    0.40
  -1   8 -15    2.70    0.40
   1   8  15    2.30    0.50
   1   8  15    3.10    0.50
   1  -8  15    2.70    0.50
  -1   8 -15    3.00    0.60
   1  -8  15    2.30    0.50
  -1  -8 -15    2.60    0.50
  -1   8 -15    2.40    0.50
  -1   8 -15    2.00    0.50
   1  -8  16    3.80    0.50
   1  -8  16    4.30    0.50
  -1  -8 -16    3.60    0.50
   1  -8  16    4.40    0.50
   1  -8  16    3.90    0.50
  -1  -8 -16    3.80    0.50
  -1   8 -16    3.80    0.50
  -1   8 -16    3.00    0.50
  -1   8 -16    3.10    0.30
  -1   8 -16    4.00    0.60
  -1  -8 -16    2.40    0.40
   1   8  16    3.00    0.50
   1  -8  16    3.40    0.50
   1   8  16    3.50    0.40
  -1  -8 -17    1.00    0.30
   1   8  17    1.40    0.40
   1  -8  17    1.10    0.30
   1  -8  17    1.00    0.30
  -1   8 -17    1.00    0.30
   1  -8  17    1.00    0.30
   1   9 -16    1.60    0.40
  -1  -9  16    1.50    0.40
  -1  -9  16    1.30    0.30
   1  -9 -16    1.70    0.40
   1   9 -16    1.30    0.40
   1  -9 -16    2.30    0.40
  -1   9  16    1.70    0.30
  -1  -9  16    1.40    0.30
  -1  -9  16    1.60    0.40
  -1   9  15    9.60    0.70
   1   9 -15   11.20    0.80
  -1  -9  15    9.60    0.70
   1  -9 -15    8.20    0.80
  -1  -9  15    8.30    0.70
   1  -9 -15    8.20    0.60
  -1  -9  15    7.20    0.60
   1  -9 -15   10.10    0.80
   1   9 -15    8.60    0.80
   1  -9 -15    9.70    0.70
  -1  -9  15    7.70    0.70
  -1   9  15    7.10    0.60
   1   9 -15    9.90    0.60
  -1  -9  14    9.30    0.80
  -1  -9  14   10.20    0.70
   1   9 -14    8.90    0.80
  -1  -9  14    9.60    0.90
  -1  -9  14    9.60    0.90
   1  -9 -14    9.30    0.70
   1   9 -14    9.70    0.90
   1  -9 -14    9.90    0.90
   1  -9 -14   10.50    0.90
  -1   9  14    9.30    0.70
  -1   9  14    8.70    0.70
  -1   9  14    9.60    0.90
  -1   9  14   10.70    0.80
   1  -9 -14   10.20    0.90
   1  -9 -14    7.20    0.60
  -1  -9  14    9.40    0.80
   1   9 -14    8.30    0.80
  -1  -9  13    3.10    0.70
  -1   9  13    2.50    0.50
  -1  -9  13    4.40    0.70
  -1   9  13    2.90    0.60
  -1  -9  13    2.80    0.50
  -1  -9  13    4.20    0.60
   1   9 -13    2.50    0.50
   1  -9 -13    3.60    0.60
  -1  -9  13    3.20    0.60
   1  -9 -13    2.40    0.60
  -1   9  13    3.40    0.60
   1  -9 -13    2.70    0.60
  -1   9  13    3.20    0.60
   1   9 -13    2.60    0.60
   1   9 -13    3.10    0.70
  -1   9  12   23.20    1.40
  -1  -9  12   23.80    1.60
   1   9 -12   21.70    1.50
   1  -9 -12   25.30    1.60
  -1  -9  12   23.70    1.50
  -1   9  12   21.40    1.50
   1   9 -12   20.70    1.40
  -1  -9  12   23.70    1.30
  -1   9  12   21.20    1.20
  -1  -9  12   24.40    1.70
  -1   9  12   24.30    1.30
   1  -9 -12   23.10    1.50
   1   9 -12   24.60    1.40
   1  -9 -12   24.70    1.50
  -1  -9  11   11.40    1.20
  -1   9  11   11.70    1.00
   1  -9 -11   13.30    1.20
   1   9 -11   13.50    1.10
  -1  -9  11   11.80    1.00
   1  -9 -11   12.60    1.20
  -1   9  11   12.80    1.00
   1   9 -11   12.70    1.20
  -1  -9  11   12.20    1.30
  -1   9  11   11.70    1.20
   1   9 -11   12.20    1.20
   1  -9 -11   14.10    1.20
  -1   9  11   13.30    1.10
  -1  -9  10    6.20    0.80
  -1   9  10    6.40    0.90
   1   9 -10    6.30    0.80
   1   9 -10    6.20    0.90
   1   9 -10    6.10    0.90
   1   9 -10    6.90    0.80
   1  -9 -10    7.40    0.90
  -1   9  10    7.20    0.80
   1  -9 -10    5.30    0.80
  -1  -9  10    5.90    1.00
  -1  -9  10    5.50    1.00
  -1   9  10    4.40    0.80
   1  -9 -10    5.90    0.90
  -1   9  10    6.40    0.80
  -1  -9   9    3.30    0.70
   1   9  -9    4.20    0.90
  -1   9   9    5.10    0.90
  -1   9   9    3.80    0.70
  -1   9   9    4.00    0.70
   1  -9  -9    3.40    0.70
   1   9  -9    3.80    0.80
  -1  -9   9    4.90    0.90
  -1   9   9    3.70    0.60
   1  -9  -9    4.80    0.90
   1  -9  -9    4.00    0.80
  -1  -9   9    3.50    0.90
   1   9  -9    4.40    0.70
   1  -9  -8   15.10    1.20
   1   9  -8   13.30    1.30
  -1  -9   8   14.20    1.40
   1  -9  -8   14.20    1.30
  -1   9   8   15.40    1.30
  -1  -9   8   14.30    1.20
  -1   9   8   15.00    1.30
   1   9  -8   15.30    1.20
  -1   9   8   16.50    1.20
   1   9  -8   16.20    1.40
  -1  -9   8   14.70    1.50
   1  -9  -8   15.60    1.40
   1   9  -7    2.00    0.60
   1   9  -7    1.70    0.70
  -1   9   7    1.90    0.50
  -1  -9   7    2.70    0.80
   1  -9  -7    2.00    0.60
   1  -9  -7    3.70    0.80
  -1   9   7    2.20    0.50
  -1  -9   7    3.10    0.80
   1   9  -7    2.50    0.60
   1  -9  -7    2.20    0.70
  -1  -9   7    1.80    0.60
  -1   9   7    2.60    0.70
  -1   9   7    2.80    0.70
  -1   9   6    0.70    0.40
   1  -9  -6    2.00    0.60
  -1   9   6    0.80    0.50
  -1   9   6    2.30    0.70
  -1  -9   6    1.30    0.60
  -1  -9   6    1.50    0.60
  -1   9   6    2.10    0.70
  -1   9   6    1.30    0.40
   1   9  -6    1.90    0.50
   1  -9  -6    2.00    0.60
   1   9  -6    2.00    0.70
   1  -9  -6    0.70    0.60
   1   9  -6    2.20    0.60
  -1  -9   5   28.30    1.70
   1   9  -5   31.80    1.90
  -1  -9   5   27.90    1.70
   1   9  -5   31.50    1.90
  -1   9   5   32.00    1.90
   1   9  -5   28.10    1.60
  -1   9   5   29.80    1.80
  -1   9   5   27.70    1.50
  -1   9   5   29.60    1.80
   1  -9  -5   28.80    1.70
   1   9  -5   31.10    1.80
   1  -9  -5   29.90    1.90
   1  -9  -5   31.30    1.90
  -1   9   5   30.70    1.60
  -1  -9   5   31.80    2.10
  -1   9   5   32.00    1.70
  -1   9   4   36.80    1.90
  -1  -9   4   34.70    2.20
  -1   9   4   33.10    1.90
  -1  -9   4   38.70    2.00
   1  -9  -4   39.10    2.10
  -1   9   4   40.40    2.10
   1   9  -4   34.80    2.00
  -1   9   4   35.60    1.70
  -1   9   4   38.80    1.80
   1   9  -4   31.30    1.80
   1   9  -4   36.80    2.00
  -1   9   4   39.10    2.10
   1   9  -4   34.30    1.90
  -1  -9   4   36.30    2.10
   1   9  -4   37.60    1.80
   1  -9  -4   39.10    2.10
  -1  -9   4   41.40    2.00
  -1  -9   3   58.59    2.50
   1   9  -3   60.09    2.60
  -1   9   3   63.09    2.70
  -1  -9   3   60.29    2.60
   1   9  -3   62.19    2.60
  -1  -9   3   65.39    3.10
  -1   9   3   62.29    2.60
   1  -9  -3   61.49    2.60
   1   9  -3   61.89    2.30
   1   9  -3   66.39    2.70
  -1   9   3   65.49    2.40
  -1  -9   3   66.39    2.90
  -1   9   3   62.69    2.70
   1  -9  -3   64.09    2.70
  -1   9   3   64.49    2.70
   1   9  -3   62.29    2.70
   1   9  -3   61.89    2.60
  -1   9   3   61.89    2.30
  -1   9   2   31.30    1.80
   1   9  -2   36.00    1.70
  -1   9   2   37.90    2.10
   1   9  -2   33.20    1.90
  -1   9   2   36.70    1.80
  -1   9   2   36.20    2.00
  -1  -9   2   31.80    2.10
   1   9  -2   32.10    1.70
   1  -9  -2   36.80    1.90
   1   9  -2   31.60    1.90
  -1   9   2   32.20    1.90
  -1  -9   2   33.20    2.10
   1   9  -2   34.70    1.90
   1   9  -2   30.60    1.80
  -1   9   2   39.00    1.70
  -1  -9   2   40.00    2.00
  -1  -9   2   35.60    1.90
   1  -9  -2   38.50    2.00
   1  -9  -1   94.19    3.30
   1   9  -1   91.29    3.30
   1   9  -1   91.29    3.20
   1   9  -1   90.09    3.10
  -1   9   1   94.99    3.40
  -1   9   1   97.29    3.00
   1  -9  -1   98.09    3.60
  -1   9   1   97.19    3.40
  -1   9   1   92.69    3.10
  -1  -9   1   99.09    3.70
  -1  -9   1   94.79    3.30
  -1   9   1   95.89    3.30
   1   9  -1  101.29    3.50
   1   9  -1   92.99    2.90
   1   9  -1   98.79    3.40
  -1   9   1   97.79    3.40
   1   9  -1   93.79    3.30
  -1  -9   1   93.49    3.30
  -1   9   0    5.10    0.80
  -1  -9   0    6.70    1.00
   1   9   0    6.30    0.80
   1  -9   0    6.70    1.00
  -1  -9   0    7.00    0.90
   1   9   0    5.90    0.90
   1   9   0    6.50    0.90
   1  -9   0    6.30    0.80
  -1   9   0    5.70    0.80
  -1  -9   0    6.40    0.90
  -1   9   0    5.20    0.80
   1   9   0    5.70    0.90
  -1   9   0    4.20    0.70
  -1  -9   0    6.10    0.80
  -1   9   0    6.20    0.80
   1   9   0    6.20    0.80
   1   9   0    6.50    0.90
   1  -9   0    5.50    0.80
  -1   9   0    6.90    0.90
  -1   9  -1   68.79    2.50
   1   9   1   64.49    2.70
   1   9   1   68.39    2.60
  -1  -9  -1   69.29    2.90
  -1  -9  -1   65.49    2.70
   1   9   1   68.79    2.80
   1   9   1   61.49    2.30
   1   9   1   67.39    2.80
  -1  -9  -1   70.79    3.10
  -1   9  -1   67.49    2.70
  -1   9  -1   68.99    2.80
   1  -9   1   72.89    3.00
  -1   9  -1   67.39    2.60
   1  -9   1   62.59    2.60
  -1   9  -1   67.39    2.80
  -1   9  -1   65.59    2.70
   1   9   1   67.89    2.80
  -1  -9  -1   67.19    2.70
   1  -9   2   33.00    2.00
   1   9   2   33.90    1.60
  -1  -9  -2   33.90    2.00
   1   9   2   32.10    1.90
  -1   9  -2   32.80    1.90
  -1   9  -2   37.00    1.80
   1   9   2   34.90    1.70
  -1  -9  -2   35.80    1.90
   1   9   2   32.40    1.80
  -1   9  -2   30.50    1.90
   1  -9   2   32.90    1.80
  -1  -9  -2   37.40    2.00
  -1   9  -2   32.40    1.80
   1   9   2   34.50    2.00
   1  -9   2   33.90    2.20
  -1   9  -2   34.50    1.90
   1   9   2   30.80    1.90
   1   9   2   36.50    2.00
  -1  -9  -2   37.30    2.10
  -1  -9  -2   34.50    2.10
   1   9   3   20.00    1.30
  -1  -9  -3   20.60    1.40
  -1   9  -3   20.00    1.40
  -1  -9  -3   20.00    1.50
   1   9   3   20.80    1.50
  -1   9  -3   20.30    1.40
   1  -9   3   20.80    1.40
   1   9   3   22.10    1.50
   1   9   3   20.80    1.30
   1   9   3   20.30    1.50
  -1   9  -3   21.30    1.50
  -1   9  -3   20.40    1.40
   1   9   3   21.80    1.60
  -1   9  -3   20.20    1.50
   1  -9   3   20.00    1.50
   1  -9   3   21.00    1.70
  -1  -9  -3   20.70    1.60
   1  -9   4   25.50    1.60
   1   9   4   21.40    1.60
  -1   9  -4   26.70    1.50
   1  -9   4   25.10    1.50
   1   9   4   23.70    1.60
   1   9   4   26.30    1.60
   1  -9   4   22.00    1.80
   1   9   4   26.10    1.50
  -1  -9  -4   25.60    1.80
  -1   9  -4   25.80    1.80
  -1  -9  -4   24.10    1.70
  -1  -9  -4   25.10    1.60
  -1   9  -4   24.20    1.50
   1  -9   4   22.60    1.60
  -1   9  -4   23.30    1.60
  -1   9  -5   31.00    1.90
  -1  -9  -5   29.40    1.80
  -1   9  -5   31.10    1.70
   1   9   5   29.90    1.80
   1  -9   5   31.30    1.80
   1  -9   5   28.30    1.60
  -1  -9  -5   30.20    1.90
  -1   9  -5   30.70    1.80
  -1   9  -5   30.50    1.70
   1   9   5   29.30    1.80
   1  -9   5   29.50    2.00
  -1  -9  -5   30.70    1.90
   1   9   5   29.90    1.60
   1   9   6    7.70    1.00
  -1   9  -6    7.00    0.80
   1   9   6    8.10    0.90
  -1  -9  -6    8.50    1.10
   1  -9   6    5.70    0.90
   1   9   6    6.90    0.90
  -1   9  -6    7.20    1.00
  -1   9  -6    7.00    1.00
   1   9   6    8.20    1.00
  -1  -9  -6    8.60    1.10
   1  -9   6    8.70    1.00
  -1  -9  -6    7.70    1.00
  -1   9  -6    8.00    0.90
   1  -9   7    7.70    0.90
   1  -9   7    8.00    1.10
   1  -9   7    8.60    1.00
  -1  -9  -7    6.70    1.00
  -1   9  -7    7.40    1.00
  -1   9  -7    7.00    0.80
  -1  -9  -7    8.70    1.00
   1   9   7    7.00    0.90
  -1   9  -7    8.60    1.00
   1   9   7    7.90    0.90
  -1   9  -7    6.80    0.80
   1   9   7    7.20    1.00
  -1  -9  -7    7.00    1.00
   1   9   7    7.90    1.00
   1   9   7    7.60    0.90
   1   9   8   10.70    1.20
   1   9   8   10.50    1.00
  -1   9  -8   10.40    1.00
  -1   9  -8   10.40    1.00
  -1  -9  -8   10.40    1.10
   1   9   8   10.40    1.10
   1  -9   8   11.30    1.00
   1   9   8   10.70    1.10
  -1   9  -8   11.20    1.20
  -1  -9  -8   12.20    1.20
  -1   9  -8   11.40    1.00
   1  -9   8   10.20    1.20
  -1   9  -8    9.70    1.10
  -1  -9  -8   10.70    1.20
   1   9   8   11.50    1.00
   1  -9   8   11.90    1.30
   1   9   9    7.30    1.00
   1  -9   9    6.90    0.80
  -1   9  -9    5.80    0.80
  -1   9  -9    6.30    0.90
   1   9   9    6.50    0.80
  -1  -9  -9    6.20    0.90
   1   9   9    6.00    0.80
  -1   9  -9    7.40    1.00
  -1  -9  -9    6.70    0.90
   1   9   9    5.90    0.80
   1   9   9    6.50    0.80
  -1   9  -9    6.50    0.70
   1  -9   9    6.70    1.10
  -1   9  -9    6.00    0.70
  -1  -9  -9    6.90    1.00
   1  -9   9    7.20    1.00
   1   9  10    0.90    0.50
   1   9  10    1.30    0.50
  -1   9 -10    0.70    0.60
   1   9  10    1.30    0.50
   1  -9  10    1.20    0.60
  -1  -9 -10    0.60    0.50
   1  -9  10    1.60    0.70
  -1  -9 -10    0.80    0.50
   1  -9  10    1.20    0.40
  -1   9 -10   -0.10    0.60
   1   9  10    1.00    0.40
  -1   9 -10    0.90    0.30
  -1   9 -10    0.70    0.40
  -1  -9 -10    1.50    0.60
   1   9  10    1.20    0.60
   1   9  11    1.90    0.50
  -1  -9 -11    2.20    0.60
  -1  -9 -11    2.40    0.50
   1   9  11    2.50    0.60
  -1   9 -11    1.80    0.60
   1  -9  11    1.20    0.60
   1   9  11    1.80    0.50
  -1  -9 -11    1.60    0.50
   1   9  11    1.10    0.40
   1  -9  11    1.70    0.60
  -1   9 -11    2.90    0.50
   1  -9  11    1.70    0.60
   1   9  11    2.00    0.50
  -1  -9 -11    2.40    0.70
   1  -9  11    3.70    0.50
  -1  -9 -11    3.10    0.50
  -1   9 -11    1.40    0.60
   1   9  12    1.20    0.40
   1   9  12    1.70    0.50
   1  -9  12    1.00    0.50
   1  -9  12    1.20    0.50
   1   9  12    1.40    0.50
   1   9  12    1.20    0.40
  -1   9 -12    1.20    0.50
  -1  -9 -12    1.70    0.50
  -1  -9 -12    1.40    0.60
  -1   9 -12    2.00    0.40
  -1  -9 -12    1.00    0.40
  -1   9 -12    1.60    0.40
  -1   9 -12    1.10    0.50
  -1  -9 -12    1.20    0.40
   1   9  12    0.90    0.30
   1  -9  12    1.50    0.60
   1  -9  13    7.40    0.70
  -1  -9 -13    6.40    0.60
   1  -9  13    5.70    0.70
  -1   9 -13    6.20    0.80
  -1   9 -13    6.60    0.50
   1   9  13    6.00    0.60
  -1  -9 -13    7.80    0.80
   1   9  13    6.50    0.60
  -1   9 -13    7.40    0.70
   1   9  13    6.50    0.70
  -1  -9 -13    6.10    0.70
   1  -9  13    7.20    0.80
  -1  -9 -13    7.00    0.80
   1  -9  13    5.50    0.70
   1  -9  14    0.40    0.30
  -1  -9 -14    0.20    0.20
   1  -9  14    0.30    0.40
   1  -9  14    0.40    0.30
  -1  -9 -14    0.10    0.30
  -1  -9 -14    0.80    0.40
  -1   9 -14    0.80    0.40
  -1   9 -14    0.20    0.30
   1   9  14    0.50    0.30
  -1  -9 -14   -0.10    0.30
  -1   9 -14    0.10    0.20
   1   9  14    0.50    0.30
  -1  -9 -14    1.10    0.30
  -1   9 -15    1.50    0.30
   1  -9  15    3.20    0.50
   1   9  15    2.60    0.40
   1  -9  15    1.60    0.30
  -1  -9 -15    1.90    0.40
  -1   9 -15    1.70    0.40
  -1   9 -15    1.70    0.30
   1  -9  15    2.10    0.40
   1  -9  15    2.70    0.40
  -1  -9 -15    2.00    0.40
   1   9  15    2.10    0.30
   1  -9  15    2.80    0.40
   1 -10 -14    4.60    0.50
  -1 -10  14    5.50    0.60
   1 -10 -14    6.60    0.60
  -1 -10  14    6.80    0.60
  -1 -10  14    7.90    0.50
   1  10 -14    6.20    0.60
   1  10 -14    5.70    0.40
   1 -10 -14    8.10    0.60
   1 -10 -14    7.50    0.70
   1  10 -14    6.90    0.50
  -1  10  14    8.00    0.60
  -1 -10  13   20.40    1.00
  -1 -10  13   20.20    1.20
   1  10 -13   21.00    1.10
   1 -10 -13   23.10    1.20
   1  10 -13   23.10    1.20
  -1 -10  13   20.60    0.90
  -1 -10  13   21.30    1.10
   1  10 -13   20.70    0.90
   1 -10 -13   22.60    1.20
  -1  10  13   24.40    1.00
  -1  10  13   19.90    1.00
   1 -10 -13   22.20    1.10
  -1 -10  13   24.00    1.00
   1 -10 -13   23.50    1.20
  -1  10  12    5.70    0.50
   1  10 -12    6.20    0.60
   1 -10 -12    7.80    0.80
  -1  10  12    8.10    0.70
  -1 -10  12    6.60    0.80
   1  10 -12    6.90    0.70
   1  10 -12    5.70    0.70
  -1  10  12    7.40    0.70
  -1  10  12    5.10    0.60
  -1 -10  12    6.70    0.70
  -1 -10  12    8.30    0.70
  -1 -10  12    7.20    0.60
  -1 -10  12    7.10    0.70
   1 -10 -12    6.80    0.70
   1 -10 -12    5.70    0.70
   1 -10 -12    8.10    0.70
   1  10 -11   10.30    0.90
  -1 -10  11   11.20    1.00
   1  10 -11   10.20    1.00
  -1  10  11    9.80    0.80
  -1  10  11   10.10    0.90
  -1  10  11   11.40    0.90
  -1  10  11   10.30    0.80
   1 -10 -11   12.40    0.90
  -1 -10  11   11.60    0.90
   1 -10 -11    9.90    1.00
   1  10 -11   12.00    0.80
  -1 -10  11   10.50    0.90
   1 -10 -11   11.40    0.90
  -1 -10  11    9.90    1.00
   1 -10 -11   11.50    1.00
   1 -10 -10    0.80    0.40
   1  10 -10    0.90    0.30
  -1  10  10    0.60    0.40
  -1  10  10    0.90    0.30
   1 -10 -10    1.10    0.60
  -1  10  10    0.20    0.40
  -1 -10  10    0.20    0.50
   1  10 -10    1.00    0.50
  -1 -10  10    0.60    0.40
  -1 -10  10   -0.20    0.60
   1 -10 -10    1.10    0.50
  -1  10  10    1.20    0.50
   1  10 -10   -0.10    0.50
  -1 -10   9    8.50    1.10
   1  10  -9    7.80    1.00
   1 -10  -9    9.00    0.90
   1  10  -9    9.90    0.80
  -1  10   9    6.80    0.80
  -1  10   9    9.30    0.90
  -1 -10   9    8.70    0.80
   1  10  -9    6.60    0.90
  -1  10   9    5.60    0.70
   1 -10  -9    9.00    1.00
  -1 -10   9    7.20    1.00
  -1  10   9    8.60    0.80
   1 -10  -9    8.20    1.00
   1  10  -8   11.80    1.10
  -1  10   8   11.70    0.90
   1 -10  -8   10.90    1.10
   1 -10  -8   10.80    1.10
  -1 -10   8    9.50    1.00
  -1  10   8   11.10    1.10
   1  10  -8   12.10    1.00
   1 -10  -8    9.60    0.90
  -1 -10   8   11.50    1.20
  -1  10   8   11.10    1.10
   1  10  -8   12.80    1.20
  -1  10   8   10.00    1.00
  -1 -10   8   10.30    1.20
  -1 -10   7    8.10    1.10
   1 -10  -7    8.40    1.00
  -1 -10   7   10.70    1.00
  -1  10   7    9.00    0.80
  -1 -10   7    7.90    1.10
   1  10  -7    9.50    0.90
  -1  10   7    7.80    0.90
  -1  10   7    9.10    1.00
  -1  10   7    7.90    1.00
   1  10  -7    7.90    1.00
   1 -10  -7   10.60    1.00
   1 -10  -7    9.20    1.10
   1  10  -7    8.60    1.00
   1 -10  -6   26.00    1.70
   1 -10  -6   25.10    1.50
  -1  10   6   23.70    1.60
   1 -10  -6   24.30    1.70
   1  10  -6   27.20    1.50
  -1 -10   6   26.00    1.80
  -1  10   6   26.40    1.40
   1  10  -6   26.40    1.70
   1  10  -6   24.20    1.50
  -1  10   6   25.00    1.30
  -1 -10   6   26.40    1.60
  -1 -10   6   22.90    1.70
  -1  10   6   25.70    1.60
  -1  10   6   25.40    1.70
  -1  10   5    6.80    0.90
   1  10  -5    6.30    0.90
  -1  10   5    6.20    0.90
  -1  10   5    5.30    0.70
  -1  10   5    5.50    0.70
  -1  10   5    6.90    0.70
   1  10  -5    6.30    0.90
   1 -10  -5    5.90    0.90
   1 -10  -5    5.90    0.90
  -1  10   5    6.20    0.90
   1  10  -5    7.30    0.80
  -1 -10   5    7.00    0.90
  -1 -10   5    7.50    1.10
  -1 -10   5    5.10    1.00
  -1  10   4   29.00    1.80
   1 -10  -4   31.80    1.80
  -1 -10   4   31.30    2.10
  -1  10   4   34.80    1.60
   1  10  -4   32.80    1.90
   1  10  -4   34.00    1.60
  -1 -10   4   33.30    1.80
   1 -10  -4   32.10    1.90
  -1 -10   4   36.50    1.90
   1 -10  -4   31.80    2.00
   1  10  -4   31.50    1.70
  -1  10   4   32.40    1.90
  -1  10   4   32.90    1.70
  -1  10   4   32.60    1.90
   1  10  -4   29.20    1.70
   1  10  -3   10.90    1.10
  -1  10   3   11.70    1.20
  -1 -10   3   13.70    1.20
  -1  10   3   11.10    1.10
   1  10  -3   13.20    1.20
   1 -10  -3   13.40    1.20
   1 -10  -3   12.80    1.30
   1  10  -3   13.50    1.10
   1 -10  -3   15.80    1.30
   1 -10  -3   13.90    1.20
  -1  10   3   13.40    1.00
  -1 -10   3   14.80    1.50
  -1 -10   3   12.80    1.30
  -1  10   3   13.30    1.20
  -1 -10   3   16.00    1.30
  -1  10   3   12.00    1.10
   1  10  -3   13.50    1.00
   1  10  -2   10.60    1.10
   1  10  -2    9.40    1.10
  -1 -10   2   11.60    1.40
  -1  10   2   10.40    1.00
  -1 -10   2   11.80    1.10
   1  10  -2   11.20    1.00
  -1 -10   2   10.40    1.00
   1  10  -2   12.20    1.00
   1 -10  -2   10.70    1.10
   1 -10  -2    9.80    1.20
  -1  10   2   11.80    1.20
  -1 -10   2   10.10    1.20
  -1  10   2   10.30    0.90
  -1  10   2   11.50    1.10
  -1  10   2    9.80    1.10
  -1  10   2   11.80    1.10
   1 -10  -2    9.70    1.00
   1  10  -2   10.00    1.00
   1  10  -1   54.69    2.50
  -1 -10   1   60.79    2.50
  -1  10   1   51.59    2.50
  -1  10   1   60.49    2.60
  -1 -10   1   65.19    2.60
   1  10  -1   57.99    2.50
   1  10  -1   58.39    2.30
   1  10  -1   60.49    2.50
   1 -10  -1   62.09    2.60
   1  10  -1   61.89    2.20
   1 -10  -1   61.59    2.80
  -1 -10   1   57.99    2.80
  -1  10   1   57.49    2.40
  -1  10   1   60.89    2.60
   1 -10  -1   59.09    2.50
  -1  10   1   61.69    2.30
  -1  10   1   54.79    2.40
  -1 -10   1   59.89    2.90
  -1  10   0   26.60    1.70
   1  10   0   25.60    1.60
  -1  10   0   28.70    1.80
  -1 -10   0   30.60    1.70
  -1 -10   0   30.20    1.80
  -1  10   0   26.70    1.70
   1 -10   0   28.00    1.80
   1 -10   0   29.20    1.70
  -1 -10   0   29.70    2.00
  -1  10   0   28.60    1.70
  -1 -10   0   30.70    1.80
   1 -10   0   29.90    2.10
   1  10   0   28.50    1.60
   1  10   0   22.50    1.60
   1  10   0   26.30    1.70
   1  10   0   25.30    1.70
   1  10   0   28.80    1.50
  -1 -10   0   27.00    2.00
   1 -10   0   28.80    1.60
  -1  10   0   27.50    1.50
  -1 -10  -1   15.00    1.50
   1  10   1   12.20    1.10
  -1  10  -1   14.90    1.30
  -1 -10  -1   18.00    1.40
   1  10   1   15.20    1.00
   1  10   1   15.30    1.30
  -1 -10  -1   14.00    1.20
   1 -10   1   17.40    1.30
  -1 -10  -1   15.00    1.20
   1 -10   1   15.20    1.40
  -1  10  -1   15.80    1.20
   1  10   1   14.40    1.10
  -1  10  -1   13.70    1.20
   1  10   1   14.50    1.20
  -1 -10  -1   15.70    1.50
   1 -10   1   15.90    1.50
  -1  10  -1   13.30    1.20
  -1  10  -1   12.50    1.20
   1  10   1   14.20    1.30
  -1  10  -1   15.10    1.20
  -1  10  -2    8.30    0.90
  -1 -10  -2    6.70    1.00
   1  10   2    7.00    0.80
   1  10   2    5.80    0.80
   1  10   2    7.00    0.90
   1 -10   2    6.10    0.90
  -1 -10  -2    6.50    0.90
   1 -10   2    7.70    0.90
   1  10   2    5.80    0.90
  -1 -10  -2    6.90    1.10
   1  10   2    6.70    1.00
  -1  10  -2    6.60    0.80
  -1  10  -2    8.30    1.00
   1 -10   2    6.50    1.10
  -1  10  -2    5.00    0.80
  -1 -10  -2    6.70    0.90
   1 -10   3    4.30    0.80
  -1 -10  -3    3.90    0.70
   1  10   3    3.00    0.70
  -1 -10  -3    3.50    0.60
   1 -10   3    3.30    0.70
   1 -10   3    2.70    0.60
  -1 -10  -3    3.10    0.70
   1  10   3    3.10    0.70
  -1  10  -3    3.30    0.60
  -1  10  -3    4.00    0.80
   1  10   3    2.90    0.70
   1  10   3    3.50    0.60
   1 -10   3    2.80    0.70
  -1  10  -3    3.70    0.70
  -1 -10  -3    2.10    0.70
  -1 -10  -3    4.10    0.80
   1  10   3    2.60    0.60
   1 -10   4   35.30    1.70
  -1  10  -4   33.00    1.70
  -1 -10  -4   34.80    2.10
   1  10   4   35.30    2.00
  -1  10  -4   37.30    1.80
   1 -10   4   38.30    1.90
   1  10   4   35.70    1.80
   1 -10   4   34.10    2.10
   1  10   4   34.30    1.90
   1  10   4   34.80    1.90
  -1  10  -4   36.20    2.00
  -1 -10  -4   34.40    2.00
   1  10   4   37.40    1.80
  -1 -10  -4   37.60    2.00
  -1  10  -4   37.50    1.80
  -1 -10  -4   37.50    2.10
  -1 -10  -4   37.80    1.80
  -1  10  -5    3.10    0.60
  -1 -10  -5    3.40    0.80
   1  10   5    3.40    0.60
  -1 -10  -5    4.60    0.80
  -1  10  -5    4.80    0.70
   1 -10   5    3.40    0.60
  -1 -10  -5    4.30    0.70
   1  10   5    3.60    0.70
  -1  10  -5    4.20    0.80
  -1 -10  -5    3.20    0.80
   1  10   5    3.50    0.70
  -1  10  -5    3.40    0.70
   1 -10   5    4.30    0.90
   1  10   5    3.60    0.70
   1  10   5    3.70    0.80
   1 -10   5    3.10    0.70
  -1 -10  -5    4.30    0.80
   1  10   6   30.40    1.80
  -1 -10  -6   27.30    1.80
  -1  10  -6   27.90    1.50
   1  10   6   31.60    1.60
   1  10   6   29.30    1.50
  -1  10  -6   30.00    1.80
  -1  10  -6   30.40    1.60
  -1 -10  -6   29.60    1.70
   1 -10   6   31.10    2.00
   1  10   6   28.80    1.70
   1 -10   6   32.30    1.70
  -1 -10  -6   29.80    1.80
  -1 -10  -6   27.50    1.80
   1  10   6   26.20    1.60
  -1  10  -6   30.10    1.70
   1 -10   6   29.50    1.80
  -1 -10  -6   29.30    1.70
  -1  10  -7    7.60    1.00
  -1 -10  -7    9.70    1.00
   1  10   7    9.10    1.00
   1 -10   7    8.00    1.10
   1 -10   7    8.20    0.80
  -1 -10  -7    7.90    0.90
   1 -10   7    8.00    1.10
  -1 -10  -7    8.20    1.00
   1  10   7    9.80    1.10
  -1 -10  -7    8.60    1.00
  -1  10  -7    7.10    0.80
  -1 -10  -7    7.00    1.00
   1  10   7    9.20    0.90
   1  10   7    7.90    0.90
  -1  10  -7    7.90    0.80
  -1  10  -7    8.70    0.80
   1 -10   8   10.90    1.20
   1 -10   8   11.30    1.20
  -1  10  -8   12.00    0.90
  -1 -10  -8   11.70    1.00
   1 -10   8   11.70    0.90
   1  10   8    9.60    1.00
  -1 -10  -8   11.40    1.00
   1  10   8   12.70    1.00
  -1  10  -8   11.40    1.00
  -1  10  -8   10.00    1.10
  -1 -10  -8   10.80    1.10
  -1  10  -8   12.20    1.00
   1  10   8   10.90    1.00
  -1 -10  -8   10.80    1.10
   1  10   8   10.70    1.00
  -1 -10  -8    9.70    1.10
  -1 -10  -9    0.70    0.50
   1 -10   9    1.80    0.70
  -1  10  -9    0.80    0.60
  -1 -10  -9    1.20    0.50
   1  10   9    0.40    0.40
  -1 -10  -9    0.70    0.40
   1  10   9    0.50    0.40
  -1 -10  -9    1.10    0.40
   1  10   9   -0.10    0.40
  -1 -10  -9    0.20    0.50
  -1 -10  -9    0.10    0.50
   1 -10   9    0.10    0.30
   1 -10   9    0.70    0.60
   1  10   9   -0.30    0.40
  -1  10  -9    0.20    0.40
  -1 -10 -10    2.40    0.50
   1 -10  10    2.00    0.40
  -1 -10 -10    2.60    0.60
   1 -10  10    1.90    0.60
   1 -10  10    2.20    0.60
  -1 -10 -10    1.60    0.50
   1  10  10    2.70    0.60
   1  10  10    1.90    0.40
  -1 -10 -10    1.80    0.50
   1 -10  10    2.40    0.70
  -1 -10 -10    2.10    0.40
  -1  10 -10    2.30    0.60
   1  10  10    1.40    0.40
  -1  10 -10    2.00    0.60
   1  10  11   12.50    0.90
   1  10  11   14.90    1.00
   1 -10  11   14.50    1.00
   1  10  11   14.80    0.90
  -1 -10 -11   14.90    1.00
   1 -10  11   13.60    1.00
  -1 -10 -11   14.80    1.10
  -1  10 -11   12.60    0.80
  -1 -10 -11   13.80    1.00
  -1  10 -11   13.90    1.00
  -1 -10 -11   14.60    1.00
   1 -10  11   13.80    1.10
  -1  10 -11   11.90    1.00
   1  10  12    3.20    0.40
   1  10  12    4.20    0.50
   1 -10  12    4.10    0.50
  -1 -10 -12    4.90    0.60
   1 -10  12    5.10    0.60
  -1  10 -12    3.60    0.60
   1 -10  12    5.10    0.60
  -1 -10 -12    4.50    0.60
   1  10  12    4.60    0.50
   1 -10  12    4.50    0.50
  -1 -10 -12    3.80    0.60
  -1  10 -12    3.70    0.40
  -1 -10 -12    5.00    0.60
   1 -10  13    9.50    0.60
  -1  10 -13    8.70    0.60
  -1  10 -13   10.00    0.70
  -1 -10 -13    9.80    0.70
   1 -10  13    8.90    0.70
  -1 -10 -13    8.40    0.60
   1  10  13    8.50    0.60
   1 -10  13    8.20    0.60
  -1 -10 -13   10.00    0.70
   1  10  13    9.30    0.60
   1  11 -12   11.60    0.70
  -1 -11  12   12.80    0.70
   1 -11 -12   12.50    0.70
  -1 -11  12   12.20    0.70
   1 -11 -12   11.20    0.70
   1 -11 -12   13.10    0.80
   1 -11 -11    7.10    0.60
  -1 -11  11    6.30    0.70
   1  11 -11    6.50    0.60
  -1 -11  11    6.90    0.60
  -1 -11  11    6.70    0.50
   1 -11 -11    7.60    0.70
  -1 -11  11    6.60    0.50
   1 -11 -11    6.90    0.70
   1 -11 -11    6.10    0.50
  -1  11  11    7.20    0.60
   1 -11 -11    6.00    0.60
   1  11 -11    6.60    0.60
  -1  11  10   11.60    0.80
   1  11 -10   11.20    0.90
  -1 -11  10   11.90    0.90
  -1  11  10    9.80    0.70
  -1 -11  10   11.90    0.90
  -1 -11  10   11.90    0.90
  -1 -11  10   11.70    0.70
   1 -11 -10   11.80    0.80
   1 -11 -10   11.30    0.90
   1 -11 -10   11.50    0.70
   1 -11 -10   11.50    0.90
   1 -11 -10   11.20    0.90
  -1 -11  10    8.80    0.60
   1 -11 -10   11.40    0.80
   1  11 -10   10.80    0.80
   1 -11  -9    4.00    0.70
   1 -11  -9    4.00    0.50
   1  11  -9    4.10    0.60
  -1 -11   9    3.80    0.70
   1 -11  -9    3.30    0.60
  -1  11   9    3.60    0.50
  -1  11   9    2.80    0.50
  -1 -11   9    3.70    0.50
  -1 -11   9    3.20    0.60
   1  11  -9    2.60    0.60
   1 -11  -9    3.20    0.50
   1 -11  -9    3.00    0.60
   1 -11  -9    3.40    0.60
  -1 -11   9    3.40    0.60
   1 -11  -8    6.00    0.70
   1 -11  -8    5.90    0.80
   1 -11  -8    5.40    0.60
  -1  11   8    5.20    0.70
   1 -11  -8    7.00    0.70
  -1 -11   8    7.00    0.90
  -1  11   8    6.50    0.70
   1 -11  -8    5.80    0.70
  -1 -11   8    5.90    0.70
   1  11  -8    6.30    0.70
  -1 -11   8    7.10    0.80
  -1  11   8    5.90    0.70
   1  11  -8    6.10    0.80
   1  11  -7   17.80    1.30
  -1  11   7   20.30    1.20
  -1  11   7   17.00    1.10
  -1 -11   7   19.60    1.40
   1  11  -7   17.70    1.10
   1 -11  -7   17.40    1.30
   1  11  -7   18.80    1.00
  -1  11   7   19.30    1.30
   1 -11  -7   19.40    1.20
   1 -11  -7   20.90    1.30
  -1 -11   7   18.60    1.30
   1 -11  -7   18.20    1.00
  -1 -11   7   21.20    1.20
   1 -11  -7   20.90    1.30
   1  11  -6    9.50    1.00
   1 -11  -6    9.50    0.90
   1  11  -6    9.30    0.80
  -1 -11   6    7.70    1.00
   1 -11  -6    8.30    0.80
  -1  11   6    8.60    0.90
   1 -11  -6    9.40    0.90
   1  11  -6    7.20    0.70
   1 -11  -6    8.20    1.00
  -1  11   6    7.60    0.80
  -1 -11   6    8.50    1.00
  -1  11   6    7.10    0.80
  -1  11   6    8.80    0.90
  -1 -11   6    8.70    0.90
   1  11  -5    9.90    0.90
   1 -11  -5   10.90    1.10
   1 -11  -5   10.20    1.00
  -1 -11   5   11.60    1.20
   1 -11  -5   10.10    0.90
   1 -11  -5   10.40    1.00
  -1 -11   5   10.00    1.10
  -1  11   5   10.20    0.90
   1  11  -5   10.30    0.80
  -1  11   5    9.90    0.90
  -1  11   5    9.30    1.00
  -1  11   5   10.30    0.70
  -1  11   5   10.70    1.00
  -1 -11   5   10.80    1.00
  -1 -11   5   12.30    1.10
   1  11  -5    9.90    1.00
   1 -11  -4    6.80    1.00
   1  11  -4    5.60    0.60
  -1  11   4    7.00    0.60
   1 -11  -4    6.60    0.80
  -1  11   4    5.50    0.70
   1  11  -4    7.10    0.80
   1 -11  -4    5.70    0.80
  -1 -11   4    5.20    0.80
  -1  11   4    6.50    0.80
   1 -11  -4    6.10    0.80
   1 -11  -4    6.40    0.90
  -1  11   4    6.90    0.90
  -1 -11   4    7.30    0.90
  -1 -11   4    6.20    0.90
   1  11  -3    8.20    0.70
  -1 -11   3    6.70    1.00
  -1  11   3    8.70    1.00
  -1  11   3    7.30    0.70
   1 -11  -3    6.70    1.00
  -1 -11   3    7.70    0.90
  -1 -11   3    8.00    1.10
  -1  11   3    7.00    0.80
   1 -11  -3    8.20    0.90
   1 -11  -3    8.90    1.00
  -1  11   3    6.50    0.90
   1  11  -3   10.10    1.00
   1 -11  -3    8.00    1.00
  -1 -11   2    2.40    0.80
  -1  11   2    1.60    0.60
   1 -11  -2    2.60    0.60
  -1  11   2    1.30    0.50
  -1  11   2    1.60    0.40
   1  11  -2    1.70    0.50
   1 -11  -2    1.90    0.60
   1 -11  -2    1.50    0.50
  -1 -11   2    1.50    0.40
  -1  11   2    1.60    0.50
   1  11  -2    1.00    0.50
   1 -11  -2    1.40    0.70
   1  11  -2    2.50    0.50
  -1 -11   2    1.50    0.60
  -1 -11   2    2.40    0.60
   1 -11  -1    2.60    0.80
   1 -11  -1    3.90    0.80
   1  11  -1    2.90    0.70
  -1  11   1    4.40    0.80
  -1 -11   1    3.90    0.90
  -1 -11   1    3.50    0.70
   1  11  -1    4.20    0.50
  -1  11   1    4.30    0.50
   1  11  -1    4.00    0.70
  -1  11   1    3.30    0.70
  -1 -11   1    2.90    0.50
  -1  11   1    3.00    0.50
   1 -11  -1    4.20    0.60
  -1 -11   1    4.20    0.70
  -1 -11   1    4.30    0.80
   1 -11  -1    4.20    0.70
   1  11   0    4.50    0.60
   1  11   0    4.30    0.80
  -1 -11   0    4.00    0.70
  -1 -11   0    3.80    0.90
  -1 -11   0    4.40    0.70
  -1 -11   0    4.40    0.80
   1 -11   0    4.20    0.80
  -1  11   0    5.20    0.70
   1  11   0    5.30    0.80
  -1 -11   0    4.90    0.70
  -1  11   0    5.20    0.60
   1  11   0    4.90    0.60
   1 -11   0    4.10    0.90
   1  11   0    4.70    0.70
   1 -11   0    5.10    0.70
  -1  11   0    4.40    0.70
  -1  11   0    3.70    0.70
  -1 -11  -1    6.10    0.80
  -1  11  -1    7.50    0.70
   1  11   1    6.00    0.80
   1  11   1    5.10    0.80
  -1 -11  -1    7.00    1.00
   1 -11   1    5.80    0.70
  -1 -11  -1    6.20    0.90
   1  11   1    5.80    0.70
   1 -11   1    6.90    0.90
   1 -11   1    6.20    0.80
  -1  11  -1    6.60    0.80
   1  11   1    5.50    0.70
  -1  11  -1    7.30    0.70
   1 -11   1    6.40    1.00
  -1 -11  -1    5.80    1.00
  -1 -11  -2    7.50    1.00
  -1 -11  -2    6.90    1.00
   1  11   2    6.80    0.80
  -1 -11  -2    7.30    0.90
  -1 -11  -2    7.50    0.90
  -1  11  -2    7.80    0.80
  -1  11  -2    8.40    0.80
   1  11   2    7.60    0.80
   1  11   2    7.70    0.90
  -1  11  -2    6.80    0.80
   1 -11   2    8.70    1.10
   1 -11   2    8.60    0.90
   1  11   2    7.40    0.70
   1 -11   2    7.40    0.80
   1  11   3    6.70    0.90
  -1 -11  -3    7.30    0.80
   1 -11   3    7.20    0.90
  -1  11  -3    5.80    0.70
  -1 -11  -3    6.40    0.90
  -1  11  -3    6.60    0.70
  -1  11  -3    6.20    0.80
   1  11   3    5.80    0.70
  -1 -11  -3    5.50    0.90
   1  11   3    6.50    0.90
  -1 -11  -3    6.40    0.90
   1 -11   3    6.60    0.80
  -1 -11  -3    6.80    0.90
   1  11   3    5.80    0.70
  -1 -11  -4   14.00    1.30
   1  11   4   13.80    1.20
  -1  11  -4   14.30    1.10
  -1  11  -4   15.70    1.00
  -1  11  -4   16.00    1.00
   1  11   4   15.20    1.00
   1  11   4   15.50    1.20
  -1 -11  -4   14.20    1.10
   1  11   4   14.20    1.00
   1 -11   4   16.70    1.10
   1 -11   4   15.10    1.20
   1 -11   4   12.80    1.20
  -1 -11  -4   17.30    1.20
  -1 -11  -4   14.30    1.20
  -1 -11  -4   15.00    1.30
  -1  11  -5   10.10    0.80
  -1 -11  -5    9.00    1.00
  -1  11  -5   10.00    0.80
  -1 -11  -5   10.20    0.90
   1  11   5    8.00    0.70
   1  11   5    9.40    0.80
  -1 -11  -5    8.70    0.90
   1  11   5    8.50    0.90
  -1  11  -5    9.50    1.00
   1  11   5    9.40    0.90
  -1 -11  -5    9.30    0.80
   1 -11   5    9.90    0.90
   1 -11   5   10.80    1.10
   1 -11   5    8.30    1.00
  -1 -11  -5    9.90    1.00
  -1 -11  -5   11.00    1.00
   1 -11   6    8.00    0.80
   1 -11   6    8.10    1.00
   1  11   6    7.10    0.80
   1 -11   6    8.00    1.00
  -1  11  -6    7.90    0.60
  -1 -11  -6    8.10    0.80
  -1 -11  -6    6.70    0.70
  -1  11  -6    7.90    0.80
  -1 -11  -6    7.10    0.80
   1  11   6    8.10    0.80
  -1 -11  -6    8.30    1.00
  -1 -11  -6    8.60    0.80
  -1  11  -6    6.10    0.60
  -1  11  -6    8.00    0.70
  -1 -11  -6    8.10    0.90
  -1 -11  -7    4.50    0.70
   1  11   7    5.60    0.70
  -1 -11  -7    5.00    0.60
   1  11   7    5.60    0.70
   1 -11   7    4.50    0.70
   1 -11   7    5.30    0.80
  -1  11  -7    5.20    0.70
  -1 -11  -7    5.00    0.70
  -1 -11  -7    6.20    0.70
   1 -11   7    4.70    0.60
  -1  11  -7    4.80    0.60
  -1  11  -7    6.40    0.60
  -1 -11  -7    5.10    0.70
  -1 -11  -7    6.20    0.80
  -1 -11  -8    7.40    0.70
   1  11   8    5.80    0.60
  -1 -11  -8    8.00    0.80
  -1 -11  -8    6.70    0.80
   1 -11   8    8.80    0.90
  -1  11  -8    7.70    0.80
   1 -11   8    7.00    0.60
  -1 -11  -8    7.50    0.70
   1 -11   8    6.40    0.80
   1  11   8    7.40    0.70
  -1 -11  -8    7.20    0.80
  -1  11  -8    6.80    0.60
  -1 -11  -8    7.00    0.70
  -1 -11  -9    3.90    0.60
   1 -11   9    3.40    0.60
   1 -11   9    3.50    0.40
   1 -11   9    3.60    0.60
   1 -11   9    2.80    0.50
   1  11   9    3.70    0.50
  -1 -11  -9    3.50    0.60
  -1 -11  -9    4.90    0.50
  -1  11  -9    3.60    0.50
  -1 -11  -9    4.60    0.60
  -1  11  -9    3.70    0.60
  -1 -11  -9    3.70    0.50
   1  11   9    3.90    0.50
  -1 -11 -10    3.50    0.40
   1 -11  10    4.60    0.50
   1  11  10    4.00    0.40
   1 -11  10    4.60    0.60
  -1 -11 -10    4.40    0.60
   1 -11  10    4.40    0.50
  -1  11 -10    4.50    0.60
  -1 -11 -10    4.60    0.50
  -1  11 -10    3.30    0.40
  -1 -11 -10    5.00    0.60
  -1 -11 -10    4.50    0.60
  -1  11 -10    3.90    0.40
   1 -11  10    5.00    0.60
   1  11  10    4.30    0.50
   1  11  11    6.80    0.50
  -1 -11 -11    8.20    0.60
   1 -11  11    8.80    0.50
  -1  11 -11    7.20    0.50
   1 -11  11    5.80    0.50
   1 -12  -9    3.60    0.50
  -1 -12   9    3.50    0.50
   1 -12  -8   14.70    0.70
  -1 -12   8   16.30    0.80
   1  12  -8   11.90    0.80
  -1  12   8   11.90    0.60
   1 -12  -8   14.30    0.80
  -1 -12   8   13.00    0.80
  -1 -12   8   12.80    0.70
   1 -12  -8    9.80    0.70
  -1 -12   8   12.90    0.80
   1 -12  -8   16.60    0.80
   1 -12  -8   12.60    0.80
   1  12  -7    5.40    0.60
  -1 -12   7    5.60    0.60
  -1  12   7    5.50    0.50
   1 -12  -7    6.80    0.70
   1 -12  -7    7.40    0.60
   1 -12  -7    7.40    0.60
   1 -12  -7    6.10    0.70
   1 -12  -7    6.80    0.60
  -1 -12   7    7.30    0.60
  -1 -12   7    4.80    0.60
  -1 -12   7    5.90    0.60
  -1  12   6    1.30    0.40
   1 -12  -6    1.40    0.50
   1 -12  -6    1.20    0.40
  -1  12   6    1.10    0.30
   1  12  -6    1.20    0.40
  -1 -12   6    0.30    0.40
  -1 -12   6    2.10    0.40
   1 -12  -6    1.70    0.50
   1 -12  -6    1.40    0.40
   1 -12  -6    1.40    0.40
  -1 -12   6    1.20    0.50
   1  12  -5    6.20    0.70
   1 -12  -5    6.00    0.60
   1 -12  -5    5.60    0.70
   1 -12  -5    6.00    0.70
  -1 -12   5    5.60    0.70
  -1 -12   5    7.30    0.70
   1 -12  -5    6.00    0.60
  -1 -12   5    6.30    0.70
  -1  12   5    4.90    0.60
   1 -12  -5    7.60    0.70
  -1  12   5    4.90    0.50
   1 -12  -4   20.30    1.20
   1 -12  -4   20.00    1.20
  -1 -12   4   16.70    1.10
   1 -12  -4   21.70    1.20
  -1  12   4   19.10    1.00
  -1 -12   4   21.50    1.10
   1  12  -4   17.80    1.00
  -1 -12   4   17.70    1.20
   1 -12  -4   19.70    1.00
   1 -12  -4   22.70    1.10
  -1 -12   3    0.30    0.40
   1 -12  -3    1.00    0.40
  -1  12   3    0.70    0.20
   1  12  -3    0.70    0.30
   1 -12  -3    0.60    0.50
  -1 -12   3    0.10    0.30
  -1  12   3    0.70    0.30
   1 -12  -3    0.60    0.30
   1  12  -3    0.40    0.20
  -1 -12   3    0.30    0.40
   1 -12  -3    1.40    0.30
   1  12  -2    0.90    0.40
   1 -12  -2    1.20    0.40
  -1 -12   2    1.10    0.50
   1  12  -2    1.20    0.30
  -1  12   2    1.60    0.30
  -1 -12   2    0.80    0.50
  -1  12   2    1.40    0.40
   1 -12  -2    0.80    0.40
   1 -12  -2    0.40    0.50
  -1 -12   2    1.30    0.40
  -1 -12   2    1.40    0.50
   1 -12  -2    0.90    0.40
   1 -12  -1   63.39    2.40
  -1 -12   1   74.59    2.30
  -1 -12   1   63.99    2.30
  -1  12   1   64.69    1.90
  -1  12   1   68.89    1.80
  -1 -12   1   63.69    2.40
   1  12  -1   62.79    2.00
   1 -12  -1   70.09    2.20
   1 -12  -1   76.49    2.30
  -1 -12   1   60.99    2.10
   1 -12   0    8.30    0.80
   1  12   0    6.40    0.60
   1 -12   0    8.30    0.70
  -1  12   0    8.60    0.60
   1 -12   0    7.10    0.80
  -1 -12   0    6.80    0.70
  -1 -12   0    7.70    0.70
  -1 -12   0    9.40    0.80
  -1 -12   0    6.50    0.80
  -1  12   0    8.70    0.60
  -1 -12   0    7.20    0.60
  -1 -12  -1   19.80    1.10
   1 -12   1   19.30    1.10
  -1  12  -1   17.80    0.90
  -1 -12  -1   16.20    1.20
   1  12   1   15.10    1.00
  -1  12  -1   17.90    0.90
  -1  12  -1   14.10    0.80
  -1 -12  -1   19.00    1.10
   1 -12   1   17.70    1.20
   1 -12   1   16.30    1.20
  -1 -12  -1   15.60    1.00
  -1 -12  -1   15.90    1.00
  -1 -12  -2    1.40    0.40
   1 -12   2    1.70    0.60
  -1 -12  -2    1.20    0.40
  -1  12  -2    0.80    0.30
  -1  12  -2    1.00    0.30
   1 -12   2    0.80    0.40
  -1 -12  -2    1.40    0.40
   1  12   2    0.90    0.40
  -1 -12  -2    1.10    0.40
   1 -12   2    1.30    0.50
  -1 -12  -2    1.20    0.50
  -1  12  -2    1.30    0.30
  -1 -12  -2    0.90    0.40
   1 -12   2    1.60    0.50
  -1 -12  -3    6.60    0.60
  -1  12  -3    4.90    0.60
   1  12   3    5.30    0.60
  -1 -12  -3    6.40    0.70
  -1 -12  -3    5.30    0.70
   1 -12   3    6.00    0.60
   1 -12   3    5.00    0.70
  -1  12  -3    5.30    0.50
   1 -12   3    4.60    0.70
  -1 -12  -3    4.60    0.50
   1  12   3    5.30    0.60
  -1 -12  -3    5.80    0.80
  -1 -12  -3    5.20    0.60
  -1 -12  -4   10.00    0.90
  -1 -12  -4   11.40    0.70
   1 -12   4   10.80    0.70
   1 -12   4   10.00    0.90
  -1 -12  -4   10.70    0.90
   1  12   4    9.50    0.80
   1  12   4    9.40    0.80
  -1  12  -4    9.70    0.70
  -1 -12  -4   11.70    0.80
   1 -12   4    9.20    0.80
  -1  12  -4   10.90    0.70
  -1 -12  -4   10.30    0.80
  -1 -12  -5    2.60    0.50
   1 -12   5    1.90    0.50
   1  12   5    1.60    0.40
  -1 -12  -5    2.90    0.50
  -1 -12  -5    3.50    0.50
   1 -12   5    3.80    0.60
   1 -12   5    3.70    0.50
   1  12   5    2.60    0.50
  -1  12  -5    2.60    0.50
  -1 -12  -5    2.40    0.50
  -1 -12  -5    3.60    0.40
   1  12   6   13.20    0.80
   1 -12   6   14.10    0.90
  -1 -12  -6   11.10    0.80
   1  12   6   14.10    0.80
  -1 -12  -6   14.70    0.90
   1 -12   6   13.40    0.90
  -1 -12  -6   14.40    0.70
  -1 -12  -6   17.40    0.90
  -1  12  -6   13.30    0.80
   1 -12   6   16.90    0.80
  -1 -12  -6   15.90    0.90
  -1  12  -7    6.10    0.60
   1 -12   7    5.70    0.60
  -1 -12  -7    6.00    0.60
   1 -12   7    6.50    0.60
  -1 -12  -7    7.20    0.50
  -1 -12  -7    8.00    0.60
   1  12   7    6.10    0.50
   1 -12   7    5.80    0.60
   1  12   7    5.20    0.50
   1 -12   8   10.10    0.60
   1  12   8   10.80    0.60
   1 -12   8   10.10    0.70
  -2   0  23    5.30    0.50
   2   0 -23    5.40    0.60
  -2   0  23    6.40    0.50
   2   0 -23    6.80    0.60
  -2   0  22    9.60    0.70
   2   0 -22    7.80    0.70
   2   0 -22    8.10    0.80
  -2   0  22    9.60    0.80
  -2   0  22    8.30    0.60
   2   0 -22    8.80    0.70
   2   0 -21    0.80    0.50
   2   0 -21    0.50    0.30
  -2   0  21    0.00    0.40
   2   0 -21    0.00    0.40
  -2   0  21    0.00    0.40
   2   0 -21    0.60    0.30
  -2   0  20   -0.10    0.50
  -2   0  20    0.40    0.40
  -2   0  20    0.00    0.30
   2   0 -20    0.40    0.40
   2   0 -20    0.00    0.50
   2   0 -19    1.10    0.40
   2   0 -19    0.70    0.50
   2   0 -19    2.10    0.60
  -2   0  19    0.20    0.50
  -2   0  19    1.10    0.50
   2   0 -19    1.20    0.40
  -2   0  19    1.30    0.40
   2   0 -19    1.40    0.70
  -2   0  19    2.00    0.60
  -2   0  18    6.80    0.90
   2   0 -18    5.80    0.80
  -2   0  18    6.10    0.90
   2   0 -18    7.20    1.00
  -2   0  18    5.10    0.70
  -2   0  18    5.60    0.70
   2   0 -18    5.20    0.80
  -2   0  18    5.90    0.80
   2   0 -18    5.70    0.80
  -2   0  18    6.20    0.80
  -2   0  18    5.30    0.70
   2   0 -18    6.30    0.80
  -2   0  17  167.28    4.10
  -2   0  17  162.98    4.70
   2   0 -17  168.08    4.90
  -2   0  17  157.88    4.50
  -2   0  17  155.88    4.40
   2   0 -17  158.98    4.40
   2   0 -17  154.48    4.60
   2   0 -17  155.28    4.50
  -2   0  17  157.68    4.20
  -2   0  17  166.78    4.70
  -2   0  17  159.98    4.40
  -2   0  16  124.19    6.80
  -2   0  16  122.79    3.40
  -2   0  16  123.99    3.70
   2   0 -16  122.49    3.90
   2   0 -16  123.99    6.40
  -2   0  16  119.09    3.50
   2   0 -16  126.69    3.80
   2   0 -16  115.49    3.80
  -2   0  16  122.19    3.80
  -2   0  16  122.39    4.00
  -2   0  16  126.39    4.00
   2   0 -16  125.89    3.80
  -2   0  16  118.39    3.70
   2   0 -15    2.40    0.50
   2   0 -15    2.20    0.60
  -2   0  15    3.20    0.60
  -2   0  15    2.70    0.50
   2   0 -15    2.30    0.60
  -2   0  15    1.50    0.40
  -2   0  15    3.10    0.50
  -2   0  15    2.30    0.50
  -2   0  15    2.60    0.50
  -2   0  15    4.90    1.30
   2   0 -15    2.70    0.50
  -2   0  15    3.10    0.60
   2   0 -15    4.20    1.30
  -2   0  14  101.49    5.60
   2   0 -14   89.29    5.10
  -2   0  13  166.58    7.10
   2   0 -13  162.48    6.70
  -2   0  13  168.38    5.80
   2   0 -12    9.40    1.50
  -2   0  12    9.80    1.30
  -2   0  12    9.80    1.70
  -2   0  11    1.40    0.60
   2   0 -11    0.50    0.40
   2   0 -11    1.60    0.80
  -2   0  11    0.80    0.80
  -2   0  11    1.30    0.40
  -2   0  10  271.57    7.90
  -2   0  10  265.97    6.90
   2   0 -10  246.68    7.50
  -2   0  10  255.97    6.40
   2   0 -10  251.87    6.80
   2   0  -9  762.62   15.20
  -2   0   9  766.52   15.40
  -2   0   9  764.62   14.40
  -2   0   9  742.13   13.70
   2   0  -9  754.12   14.30
  -2   0   8  744.23   14.50
  -2   0   8  753.62   13.80
   2   0  -8  748.43   14.40
   2   0  -8  726.13   13.60
  -2   0   8  719.13   12.90
  -2   0   7  631.04   12.40
  -2   0   7  644.34   11.90
  -2   0   7  618.94   11.00
   2   0  -7  632.64   11.60
   2   0  -7  626.54   12.30
  -2   0   6  143.09    4.10
   2   0  -6  152.18    3.90
   2   0  -6  148.49    4.30
  -2   0   6  144.29    3.50
  -2   0   5  310.57    5.60
   2   0  -5  292.87    6.00
   2   0  -5  310.37    6.50
  -2   0   5  299.07    6.40
   2   0  -4    7.50    0.80
  -2   0   4    8.10    0.50
  -2   0   3   74.89    1.70
  -2   0   3   75.39    2.20
   2   0  -3   79.59    2.20
  -2   0   3   73.29    1.40
  -2   0   2   37.80    1.20
  -2   0   2   35.20    1.30
   2   0  -2   39.40    1.30
  -2   0   2   38.40    1.30
   2   0  -2   36.30    1.20
   2   0  -2   38.10    1.00
   2   0  -1   10.20    0.50
  -2   0   1    8.90    0.50
  -2   0   1    8.60    0.40
   2   0  -1    9.50    0.40
  -2   0   1    8.40    0.60
  -2   0   0   62.99    1.90
  -2   0   0   63.39    1.50
   2   0   0   67.79    1.60
  -2   0   0   67.39    1.30
   2   0   0   66.79    1.80
  -2   0   0   67.89    1.80
  -2   0  -1   85.59    2.40
  -2   0  -1   84.99    1.60
  -2   0  -1   82.89    2.50
   2   0   1   89.19    2.20
   2   0   1   87.69    2.30
  -2   0  -2    8.20    0.40
   2   0   2    8.10    0.70
   2   0   2    8.10    0.80
   2   0   3  307.67    6.20
  -2   0  -3  312.17    5.50
   2   0   3  315.27    6.70
   2   0   4  264.87    6.40
  -2   0  -4  278.47    5.30
  -2   0  -4  272.07    6.20
   2   0   4  272.97    5.90
   2   0   5  541.55   11.10
  -2   0  -5  549.74    9.70
   2   0   5  545.35   10.50
   2   0   6  624.24   13.00
   2   0   6  627.64   12.30
  -2   0  -6  640.84   11.40
  -2   0  -6  609.64   13.20
   2   0   7 1159.08   21.80
   2   0   7 1184.98   20.50
   2   0   7 1113.19   20.80
  -2   0  -7 1157.78   22.20
   2   0   8  330.07    8.50
  -2   0  -8  316.77    9.40
   2   0   8  318.27    8.10
   2   0   8  315.77    9.10
  -2   0  -8  325.47    7.60
   2   0   9    4.00    1.10
  -2   0  -9    4.20    1.30
   2   0   9    2.30    0.70
  -2   0  -9    3.10    0.70
   2   0   9    4.50    0.90
  -2   0 -10   18.60    2.40
   2   0  10   18.40    1.90
   2   0  10   18.50    1.90
   2   0  11  275.87    8.70
  -2   0 -11  287.57   10.20
   2   0  11  294.07    8.80
   2   0  12  153.58    6.50
  -2   0 -12  165.78    7.90
  -2   0 -13    4.50    0.70
   2   0  13    5.00    0.70
   2   0  13    5.50    0.80
   2   0  13    4.10    0.60
  -2   0 -13    3.80    0.70
  -2   0 -13    4.10    0.60
   2   0  13    4.50    0.70
  -2   0 -13    4.00    0.70
  -2   0 -13    5.40    1.70
   2   0  13    2.70    1.00
   2   0  13    4.80    0.70
   2   0  13    4.80    0.80
   2   0  14  127.59    3.90
   2   0  14  127.59    3.90
   2   0  14  118.59    3.60
   2   0  14  122.19    3.80
  -2   0 -14  120.39    4.00
   2   0  14  128.99    3.70
  -2   0 -14  122.59    7.30
  -2   0 -14  126.99    4.20
  -2   0 -14  110.89    3.60
  -2   0 -14  126.69    3.90
  -2   0 -15  149.99    4.60
   2   0  15  152.18    4.40
  -2   0 -15  142.89    4.10
  -2   0 -15  154.58    4.80
   2   0  15  153.58    4.40
   2   0  15  155.18    4.50
   2   0  15  161.18    4.30
   2   0  15  153.28    4.30
  -2   0 -15  158.98    4.50
   2   0  16   74.09    2.70
   2   0  16   77.29    2.90
  -2   0 -16   76.19    3.00
  -2   0 -16   72.29    2.80
   2   0  16   73.99    2.90
   2   0  16   71.79    2.70
   2   0  16   73.89    2.80
  -2   0 -16   76.79    3.20
  -2   0 -16   72.99    2.80
   2   0  17    7.00    0.90
  -2   0 -17    6.30    0.80
   2   0  17    5.60    0.70
   2   0  17    6.80    0.80
   2   0  17    5.60    0.80
  -2   0 -17    5.50    0.80
   2   0  17    6.60    0.80
  -2   0 -17    6.20    0.90
  -2   0 -17    7.00    1.00
  -2   0 -17    6.00    1.00
  -2   0 -18    3.00    0.80
  -2   0 -18    3.40    0.60
   2   0  18    2.80    0.50
  -2   0 -18    2.40    0.60
   2   0  18    3.20    0.50
   2   0  18    3.00    0.60
   2   0  18    3.10    0.60
   2   0  18    3.10    0.60
  -2   0 -18    3.90    0.70
  -2   0 -18    3.90    0.80
  -2   0 -19    0.90    0.40
  -2   0 -19    1.80    0.40
  -2   0 -19    0.60    0.50
  -2   0 -19    1.00    0.40
   2   0  19    1.50    0.40
   2   0  19    2.00    0.50
   2   0  19    1.50    0.40
   2   0  19    2.00    0.50
   2   0  19    2.10    0.40
  -2   0 -19    1.60    0.40
  -2   0 -19    1.10    0.50
   2   0  20    1.70    0.30
  -2   0 -20    2.00    0.40
  -2   0 -20    1.90    0.50
   2   0  20    1.70    0.40
  -2   0 -20    2.10    0.40
   2   0  20    1.90    0.40
   2   0  20    1.60    0.30
   2   0  20    1.80    0.40
  -2   0 -21    1.10    0.40
  -2   0 -21    1.00    0.30
   2   0  21    1.30    0.40
   2   0  21    0.80    0.20
  -2   0 -21    1.00    0.30
   2   1 -23    0.50    0.40
  -2  -1  23    0.10    0.20
  -2   1  23    0.40    0.30
  -2  -1  23    0.70    0.30
   2  -1 -23    0.50    0.30
   2  -1 -23    0.00    0.30
   2  -1 -23    0.60    0.30
  -2  -1  23    1.00    0.30
  -2   1  23    0.50    0.30
   2  -1 -22    2.80    0.50
  -2   1  22    4.00    0.60
  -2   1  22    3.20    0.50
  -2  -1  22    3.80    0.60
   2   1 -22    3.00    0.60
   2  -1 -22    3.40    0.60
   2   1 -22    4.00    0.60
  -2  -1  22    4.10    0.50
  -2   1  22    2.80    0.50
  -2   1  22    3.20    0.40
   2   1 -22    2.60    0.40
  -2   1  21   17.20    1.10
  -2  -1  21   13.70    0.80
   2   1 -21   16.80    1.30
  -2   1  21   14.50    1.10
   2   1 -21   14.80    1.00
   2   1 -21   16.70    1.00
  -2  -1  21   15.80    1.10
   2  -1 -21   16.40    1.20
   2  -1 -21   17.30    1.20
   2   1 -20   43.70    1.90
  -2  -1  20   39.40    1.60
  -2  -1  20   40.20    1.90
  -2  -1  20   37.20    1.70
  -2   1  20   38.50    1.90
  -2   1  20   37.50    1.60
   2   1 -20   42.30    2.20
   2  -1 -20   39.40    2.00
   2   1 -20   39.80    1.80
  -2  -1  20   38.50    1.80
   2  -1 -20   40.50    1.80
  -2   1  20   44.80    1.90
   2   1 -19    8.60    1.10
  -2  -1  19    7.90    0.90
  -2  -1  19    8.70    1.00
  -2  -1  19    7.30    0.80
  -2   1  19    7.80    0.80
  -2   1  19    8.20    1.00
  -2  -1  19    8.50    0.90
   2  -1 -19    8.50    1.10
   2   1 -19    7.10    0.90
  -2  -1  19    8.00    0.90
   2  -1 -19    7.30    0.90
   2  -1 -19    7.00    1.00
  -2  -1  19    8.20    0.90
  -2   1  19    8.90    0.90
   2   1 -19    6.00    0.80
   2   1 -19    7.30    0.90
  -2  -1  18    5.30    0.60
   2   1 -18    5.10    0.80
  -2  -1  18    6.00    0.80
   2   1 -18    5.10    0.80
  -2   1  18    5.80    0.80
  -2  -1  18    6.10    0.80
   2  -1 -18    5.80    0.80
   2  -1 -18    4.80    0.90
   2   1 -18    6.40    1.00
  -2  -1  18    5.60    0.90
  -2   1  18    6.10    0.90
  -2  -1  18    6.00    0.80
  -2  -1  18    5.10    0.70
   2  -1 -18    4.70    0.90
   2  -1 -18    4.80    0.80
  -2   1  18    6.50    0.90
  -2  -1  18    5.80    0.90
   2  -1 -18    3.90    0.70
   2  -1 -17   54.69    2.60
  -2  -1  17   48.00    2.10
   2  -1 -17   48.90    2.30
  -2  -1  17   47.60    2.30
  -2  -1  17   49.90    2.00
  -2   1  17   52.99    2.10
  -2  -1  17   49.70    2.20
   2   1 -17   50.79    2.30
  -2   1  17   52.49    2.50
  -2  -1  17   49.20    2.40
  -2   1  17   50.79    2.20
   2  -1 -17   51.39    2.50
   2  -1 -17   52.99    2.40
  -2  -1  17   48.30    2.20
  -2   1  17   49.60    2.10
   2   1 -17   50.49    2.50
  -2   1  17   50.79    2.40
   2  -1 -17   49.90    2.30
   2   1 -17   49.99    2.30
  -2  -1  17   49.50    2.30
  -2  -1  16   49.20    2.40
   2   1 -16   45.40    3.80
   2   1 -16   48.50    2.20
  -2  -1  16   48.50    2.30
   2   1 -16   50.29    2.40
   2  -1 -16   50.99    2.40
   2  -1 -16   47.90    2.40
  -2  -1  16   47.80    2.20
   2  -1 -16   45.20    2.20
   2   1 -16   51.39    2.40
   2   1 -16   53.29    2.50
  -2   1  16   50.39    4.20
  -2  -1  16   47.30    1.90
  -2   1  16   47.60    2.10
  -2   1  16   51.89    2.10
  -2  -1  16   50.89    2.10
  -2   1  16   50.79    2.40
  -2   1  16   48.50    2.20
  -2   1  16   49.99    2.20
  -2   1  16   52.19    2.40
  -2   1  16   53.29    2.40
  -2  -1  16   50.29    2.20
  -2   1  15   37.30    1.90
   2   1 -15   36.30    2.00
  -2  -1  15   37.10    1.90
  -2  -1  15   38.20    1.90
   2   1 -15   41.10    2.00
  -2  -1  15   39.60    1.80
   2   1 -15   39.80    2.00
  -2   1  15   39.00    3.60
   2   1 -15   35.30    1.80
  -2   1  15   41.10    1.90
  -2  -1  15   39.40    2.00
  -2   1  15   40.00    2.00
  -2   1  15   41.70    2.10
   2  -1 -15   41.70    3.50
  -2  -1  15   37.30    2.00
   2   1 -15   40.80    2.10
   2  -1 -15   40.40    2.00
  -2   1  15   37.90    2.00
  -2  -1  15   39.80    1.90
  -2   1  15   40.80    1.80
  -2  -1  15   39.30    1.70
  -2   1  15   40.90    1.90
   2  -1 -15   41.00    2.10
   2   1 -15   33.30    3.20
  -2  -1  15   39.60    3.70
  -2   1  14   55.69    4.10
  -2  -1  14   59.39    4.40
   2   1 -14   53.39    3.90
   2  -1 -14   46.80    3.70
   2   1 -13   36.30    3.10
  -2  -1  13   43.40    3.50
  -2   1  13   37.10    2.60
  -2   1  13   38.30    3.30
   2  -1 -13   37.40    3.10
  -2  -1  12   27.10    2.20
   2   1 -12   28.10    2.60
   2  -1 -12   26.10    2.50
  -2   1  12   27.10    2.20
  -2  -1  12   27.80    2.70
  -2   1  12   29.20    2.20
  -2   1  12   23.70    2.40
  -2   1  11   12.80    1.70
  -2   1  11   13.00    1.30
  -2  -1  11   10.90    1.30
  -2  -1  11   12.60    1.80
  -2  -1  11    9.80    1.30
   2   1 -11   11.20    1.30
   2   1 -11   13.20    1.70
  -2   1  11   10.90    1.30
   2  -1 -11   12.70    1.70
  -2   1  10   22.90    1.70
   2  -1 -10   22.80    1.90
   2  -1 -10   24.80    2.20
  -2  -1  10   22.50    1.80
  -2  -1  10   22.80    2.10
  -2   1  10   22.00    2.10
   2   1 -10   23.30    2.10
  -2   1  10   22.50    1.80
   2   1 -10   21.20    1.60
  -2  -1  10   22.70    1.80
  -2  -1   9  812.02   14.50
   2   1  -9  832.12   15.40
  -2  -1   9  769.52   14.20
  -2   1   9  810.72   13.90
  -2   1   9  814.02   14.50
   2  -1  -9  798.92   14.60
  -2   1   9  807.92   15.40
   2   1  -9  790.22   13.90
   2  -1  -9  789.72   15.20
   2   1  -8   68.09    3.20
  -2  -1   8   65.89    2.90
   2  -1  -8   66.49    2.90
   2   1  -8   67.39    3.00
  -2   1   8   68.69    2.90
   2   1  -8   70.79    2.50
  -2  -1   8   63.39    2.70
  -2   1   8   70.29    3.20
  -2   1   8   69.09    2.60
   2  -1  -8   68.39    3.20
   2   1  -7  122.99    3.90
  -2  -1   7  121.89    3.90
  -2  -1   7  120.59    3.70
   2  -1  -7  119.29    3.90
   2   1  -7  127.99    4.20
  -2   1   7  118.39    4.10
  -2   1   7  115.09    3.40
   2   1  -7  117.59    3.20
   2  -1  -7  122.39    4.10
  -2   1   7  121.69    2.90
  -2   1   7  121.39    3.90
   2  -1  -6  358.06    7.60
  -2  -1   6  348.57    7.30
  -2   1   6  354.66    6.10
  -2   1   6  349.27    6.90
  -2   1   6  362.46    7.90
   2   1  -6  360.06    7.60
   2  -1  -6  354.46    7.60
  -2   1   6  364.36    7.60
   2   1  -6  357.36    7.80
   2   1  -6  352.36    6.60
   2  -1  -6  367.66    7.80
  -2  -1   6  355.86    7.70
   2   1  -5  362.36    6.50
  -2   1   5  361.76    6.80
  -2   1   5  366.26    5.80
  -2   1   5  360.96    7.40
   2  -1  -5  361.86    7.40
   2  -1  -5  370.46    7.20
   2   1  -5  380.46    7.70
  -2  -1   5  356.16    6.30
  -2  -1   5  368.36    7.60
  -2  -1   5  380.76    7.30
   2  -1  -5  380.26    7.70
   2  -1  -5  361.86    6.50
   2  -1  -4 1659.13   25.40
   2  -1  -4 1685.83   24.60
  -2  -1   4 1580.64   24.40
  -2   1   4 1601.34   25.00
  -2  -1   4 1659.63   25.60
   2   1  -4 1664.43   25.90
   2   1  -4 1635.24   24.70
   2  -1  -4 1675.73   25.90
  -2  -1   4 1659.23   26.00
   2  -1  -4 1658.63   25.60
   2   1  -4 1734.63   25.90
  -2  -1   3  298.27    5.70
   2   1  -3  302.17    5.80
  -2   1   3  274.87    5.20
   2  -1  -3  285.27    5.40
  -2  -1   3  301.07    5.70
   2   1  -3  293.77    5.00
   2  -1  -3  295.77    5.50
   2   1  -3  287.67    5.80
  -2   1   2 2705.13   43.10
   2  -1  -2 3062.19   42.10
   2   1  -2 2909.81   43.00
  -2   1   2 2929.41   42.70
  -2  -1   2 3047.90   43.30
   2  -1  -2 2999.40   42.90
   2  -1  -2 3017.50   42.70
  -2   1   2 2838.72   42.60
  -2  -1   2 3030.10   43.20
   2  -1  -2 2780.02   42.20
   2  -1  -2 2837.32   42.80
  -2   1   1 2184.88   33.60
   2   1  -1 2286.47   34.00
   2  -1  -1 2289.07   33.30
  -2  -1   1 2264.57   33.20
   2   1  -1 2309.57   33.20
  -2  -1   1 2325.77   32.90
   2   1  -1 2249.87   33.40
  -2  -1   1 2275.97   33.90
  -2   1   1 2212.58   33.30
  -2   1   1 2123.09   33.50
  -2   1   1 2151.08   33.60
   2   1   0 3198.38   47.70
  -2   1   0 3179.18   47.10
  -2  -1   0 3221.48   47.00
  -2  -1   0 3106.39   47.60
  -2  -1   0 3237.48   46.80
  -2   1   0 3193.58   46.90
  -2   1   0 3049.99   47.00
  -2   1   0 3105.39   47.40
   2  -1   1  284.87    4.70
   2   1   1  286.87    5.80
   2   1   1  282.27    4.50
   2  -1   1  302.17    5.50
  -2  -1  -1  294.77    5.40
  -2  -1  -1  297.27    5.30
  -2   1  -2 1765.32   26.80
   2   1   2 1816.92   26.40
   2  -1   2 1798.32   27.60
   2   1   2 1893.61   27.90
  -2  -1  -2 1808.02   27.50
   2  -1   2 1732.03   26.40
  -2   1  -2 1667.93   27.40
   2  -1   3  360.16    7.30
  -2  -1  -3  365.06    6.20
   2   1   3  348.87    6.30
   2   1   3  368.76    7.40
   2   1   3  356.86    7.40
  -2   1  -3  335.37    7.20
  -2   1  -3  352.16    6.50
   2  -1   3  332.57    6.30
   2   1   4  252.27    5.40
   2   1   4  260.87    6.30
  -2   1  -4  270.27    5.50
   2  -1   4  258.37    5.40
  -2   1  -4  252.27    6.30
   2   1   4  268.47    6.40
  -2  -1  -4  267.37    6.70
   2  -1   4  262.27    6.30
   2  -1   4  266.77    6.00
  -2   1  -4  274.37    6.30
  -2  -1  -4  263.37    5.20
   2   1   5  225.88    6.00
   2   1   5  218.68    5.10
   2  -1   5  238.58    6.00
   2   1   5  218.88    6.00
   2  -1   5  220.88    6.00
  -2  -1  -5  221.18    4.90
  -2   1  -5  224.38    5.80
  -2   1  -5  220.18    5.10
  -2  -1  -5  205.18    6.20
   2  -1   5  223.88    5.60
   2   1   6   39.70    2.40
  -2  -1  -6   41.80    2.70
   2  -1   6   42.70    2.40
   2  -1   6   37.90    2.50
   2   1   6   38.90    2.00
   2   1   6   39.00    2.40
   2  -1   6   36.90    2.10
  -2   1  -6   40.10    2.40
  -2  -1  -6   39.90    1.90
  -2   1  -6   37.60    1.90
   2  -1   7  923.01   18.40
   2   1   7  921.81   17.90
   2  -1   7  950.50   17.90
  -2   1  -7  974.40   17.90
   2   1   7  918.41   16.80
  -2  -1  -7  970.00   16.50
   2   1   7  915.81   18.20
  -2   1  -7  943.91   16.70
  -2  -1  -7  905.01   18.70
  -2  -1  -8   12.70    1.20
  -2  -1  -8   11.30    1.70
   2   1   8   12.70    1.60
   2   1   8   13.90    1.80
   2   1   8   11.30    1.30
  -2   1  -8   12.60    1.50
   2  -1   8   14.00    1.60
  -2   1  -8   12.30    1.30
  -2   1  -8   12.30    1.70
   2  -1   8   12.60    1.80
  -2  -1  -9   27.10    2.60
   2  -1   9   25.70    2.30
  -2   1  -9   30.60    2.10
   2   1   9   27.00    2.50
  -2   1  -9   28.70    2.70
   2   1   9   28.90    2.10
   2   1   9   29.50    2.60
   2   1  10   44.40    2.80
  -2   1 -10   42.30    3.50
   2   1  10   44.20    3.40
   2  -1  10   43.90    3.00
   2   1  10   45.30    3.00
   2  -1  10   45.10    3.10
  -2  -1 -10   48.60    3.80
  -2   1 -11   46.40    3.90
   2  -1  11   44.60    3.40
   2   1  11   46.60    3.20
   2  -1  11   49.20    3.40
  -2  -1 -11   47.80    4.00
   2  -1  12   17.40    2.10
   2   1  12   17.80    2.10
  -2   1 -12   19.90    2.70
  -2  -1 -12   22.50    2.90
   2  -1  12   21.10    2.30
   2  -1  13   37.40    1.80
  -2   1 -13   35.80    1.80
  -2   1 -13   36.60    2.10
  -2  -1 -13   41.40    4.00
   2  -1  13   34.20    1.80
   2   1  13   36.20    1.90
   2   1  13   40.30    3.30
   2   1  13   34.00    1.80
   2  -1  13   32.70    3.10
  -2  -1 -13   35.70    1.80
  -2  -1 -13   38.20    1.90
  -2  -1 -13   32.00    1.80
   2   1  13   36.80    1.90
  -2  -1 -13   33.50    1.80
  -2   1 -13   37.40    3.80
   2   1  13   35.20    1.80
   2  -1  13   36.30    1.90
   2   1  13   38.30    1.90
  -2  -1 -13   34.20    2.00
   2  -1  13   38.50    2.00
  -2  -1 -14  104.09    3.50
  -2   1 -14  120.79    3.80
   2   1  14  109.49    5.80
   2  -1  14  108.39    3.60
   2   1  14  113.29    3.50
  -2  -1 -14  107.69    3.60
  -2   1 -14  110.09    3.90
   2   1  14  114.09    3.60
  -2   1 -14  111.19    6.80
  -2  -1 -14  114.29    3.60
  -2   1 -14  111.19    3.50
   2  -1  14  113.09    3.50
   2   1  14  110.79    3.60
   2   1  14  110.39    3.50
   2  -1  14  109.69    3.60
  -2  -1 -14  106.99    3.80
   2  -1  14  112.39    3.70
   2   1  14  112.89    3.50
   2  -1  14  115.09    3.60
   2  -1  15   45.20    2.10
   2  -1  15   48.30    2.30
  -2  -1 -15   44.30    2.20
   2   1  15   46.70    2.20
  -2   1 -15   47.20    2.40
   2  -1  15   45.80    2.20
   2   1  15   44.30    2.10
   2   1  15   45.30    2.10
  -2  -1 -15   45.60    2.40
   2  -1  15   50.19    2.30
   2  -1  15   46.10    2.30
   2  -1  15   48.50    2.20
   2   1  15   46.50    2.30
  -2   1 -15   44.10    2.20
  -2   1 -15   43.70    2.10
  -2  -1 -15   44.40    2.20
   2  -1  16    9.00    1.00
   2   1  16    9.90    0.90
  -2  -1 -16   10.00    1.20
   2   1  16    9.90    1.10
  -2   1 -16   10.30    1.20
   2  -1  16    9.50    1.00
   2  -1  16   10.50    1.00
   2  -1  16    9.00    1.00
  -2  -1 -16    9.80    1.00
  -2   1 -16    9.00    1.10
  -2  -1 -16    9.10    1.00
   2  -1  16    9.50    1.00
  -2   1 -16    8.10    0.90
   2   1  16   10.30    1.00
  -2   1 -16    9.40    1.10
   2   1  16   10.10    1.00
  -2  -1 -16    9.50    1.00
  -2  -1 -16    9.20    1.10
   2   1  16   10.20    1.00
  -2   1 -17    9.40    1.10
  -2  -1 -17    8.20    0.90
   2   1  17    8.50    0.90
   2  -1  17    8.30    1.00
  -2  -1 -17    7.50    1.10
  -2  -1 -17    9.10    1.00
  -2  -1 -17    8.90    1.00
  -2   1 -17    7.60    1.00
   2  -1  17    7.30    0.90
   2  -1  17    8.80    0.90
   2   1  17    8.50    1.00
  -2  -1 -17    8.10    0.90
   2   1  17    9.00    0.80
   2  -1  17    8.30    0.90
  -2   1 -17    9.30    1.00
   2   1  17    9.50    0.90
   2   1  17    8.40    0.90
   2   1  17    7.40    0.80
   2  -1  17    8.70    0.90
  -2  -1 -18    7.00    0.80
  -2   1 -18    7.90    1.00
   2   1  18    8.10    0.70
   2  -1  18    9.10    1.00
  -2  -1 -18    7.30    0.90
   2   1  18    8.20    0.70
   2   1  18    8.20    0.90
  -2   1 -18    7.10    0.90
   2  -1  18    7.80    0.90
   2   1  18    9.30    0.90
   2  -1  18    7.80    0.80
   2   1  18    8.10    0.80
  -2  -1 -18    7.30    0.80
  -2   1 -18    8.00    0.90
  -2   1 -18    7.90    0.90
  -2  -1 -18    7.00    0.90
   2  -1  18    7.50    0.80
   2   1  18    7.90    0.80
  -2   1 -19    8.10    0.70
  -2  -1 -19    8.60    0.90
  -2   1 -19    8.00    0.80
  -2  -1 -19    6.90    0.70
  -2  -1 -19    8.90    0.90
   2  -1  19    8.10    0.70
   2   1  19    7.30    0.60
   2  -1  19    7.50    0.70
   2   1  19    8.50    0.80
   2   1  19    7.60    0.80
   2  -1  19    8.30    0.60
   2   1  19    8.50    0.80
  -2  -1 -19    8.70    0.80
  -2   1 -19    7.20    0.80
   2  -1  19    8.00    0.70
  -2   1 -19    8.50    0.90
   2  -1  19    7.90    0.80
   2   1  19    9.20    0.80
  -2   1 -19    7.60    0.90
   2  -1  20   11.30    0.70
  -2  -1 -20   11.80    0.90
  -2  -1 -20   13.30    0.90
   2  -1  20   12.40    0.80
  -2  -1 -20   12.60    0.80
   2  -1  20   11.40    0.70
  -2   1 -20   12.30    0.90
  -2  -1 -20   11.90    0.80
   2  -1  20   13.50    0.80
  -2   1 -20   11.70    0.90
   2   1  20   10.90    0.70
   2   1  20   10.60    0.60
   2   1  20   12.50    0.80
  -2   1 -21    4.00    0.50
  -2  -1 -21    4.90    0.50
  -2   1 -21    4.50    0.50
   2   1  21    5.00    0.50
  -2  -1 -21    4.00    0.50
   2  -1  21    4.80    0.40
   2   1  21    4.80    0.50
   2  -2 -23   11.90    0.70
   2   2 -23   10.90    0.70
  -2  -2  23   12.20    0.70
   2  -2 -23   13.60    0.70
  -2  -2  23   11.80    0.70
  -2   2  23   12.30    0.70
   2   2 -23   12.50    0.80
   2   2 -22    2.20    0.40
  -2  -2  22    2.20    0.40
   2  -2 -22    2.40    0.40
   2  -2 -22    1.90    0.50
   2   2 -22    1.60    0.50
  -2   2  22    1.80    0.40
  -2   2  22    2.30    0.40
   2   2 -22    1.80    0.50
  -2  -2  22    3.00    0.50
   2   2 -22    2.10    0.40
  -2   2  22    2.70    0.40
  -2   2  21    3.70    0.60
   2  -2 -21    2.90    0.50
  -2  -2  21    3.60    0.60
  -2   2  21    4.30    0.50
   2   2 -21    3.00    0.70
  -2   2  21    4.50    0.60
  -2  -2  21    3.30    0.50
   2   2 -21    2.80    0.50
   2   2 -21    2.90    0.50
  -2   2  21    2.80    0.50
   2  -2 -21    3.40    0.60
   2   2 -20    5.60    0.80
  -2  -2  20    3.80    0.60
  -2  -2  20    4.80    0.70
   2  -2 -20    3.70    0.60
  -2  -2  20    3.70    0.60
   2  -2 -20    5.30    0.70
  -2  -2  20    4.60    0.50
   2   2 -20    3.80    0.80
   2  -2 -20    5.40    0.80
  -2   2  20    5.00    0.70
  -2  -2  20    4.70    0.70
  -2   2  20    5.10    0.80
  -2  -2  20    4.60    0.70
   2   2 -20    4.70    0.60
   2   2 -19    8.60    1.10
  -2  -2  19    9.30    1.00
  -2   2  19    8.40    0.90
   2   2 -19    7.60    0.80
   2  -2 -19    6.80    1.00
   2  -2 -19    9.80    1.00
  -2   2  19    8.40    1.00
  -2  -2  19    8.10    0.90
  -2  -2  19    8.10    0.80
  -2  -2  19    7.80    0.90
  -2  -2  19    8.60    1.00
  -2  -2  19    7.70    0.80
   2   2 -19    8.80    0.90
   2  -2 -19    6.60    0.90
   2  -2 -19    9.60    1.00
   2  -2 -18    0.30    0.40
  -2   2  18    0.20    0.40
  -2   2  18    0.60    0.40
   2   2 -18   -0.10    0.40
   2   2 -18   -0.10    0.40
  -2  -2  18    0.00    0.40
  -2  -2  18    0.30    0.40
  -2  -2  18   -0.20    0.40
   2  -2 -18    0.00    0.50
   2  -2 -18    0.10    0.50
  -2   2  18    0.00    0.50
  -2  -2  18    0.20    0.40
   2  -2 -18    0.40    0.50
   2   2 -18    0.40    0.60
  -2  -2  18    0.60    0.50
  -2   2  18    0.40    0.40
  -2  -2  18    0.30    0.50
   2   2 -18   -0.10    0.40
  -2   2  17   77.49    2.70
  -2   2  17   90.19    3.10
   2  -2 -17   81.89    3.20
  -2  -2  17   78.49    2.90
   2  -2 -17   85.99    3.30
   2  -2 -17   87.19    3.30
  -2  -2  17   80.49    3.10
  -2  -2  17   79.59    2.90
  -2   2  17   81.99    3.10
   2  -2 -17   84.19    3.20
  -2  -2  17   80.19    2.70
   2   2 -17   79.39    2.80
  -2   2  17   80.59    2.80
   2   2 -17   85.49    3.30
   2  -2 -17   79.99    3.00
   2   2 -17   79.69    2.90
  -2   2  17   83.89    3.20
  -2  -2  17   86.49    3.20
  -2  -2  17   81.39    2.90
   2   2 -17   81.69    2.90
  -2   2  16   24.90    1.40
  -2   2  16   20.70    1.40
   2   2 -16   20.00    1.50
  -2   2  16   19.90    1.50
  -2  -2  16   21.30    1.60
   2  -2 -16   20.20    1.60
  -2   2  16   22.20    1.40
  -2  -2  16   20.20    1.40
  -2  -2  16   21.10    1.50
  -2  -2  16   20.50    1.40
   2   2 -16   20.10    1.50
  -2  -2  16   22.80    1.50
   2   2 -16   22.00    1.50
  -2  -2  16   19.40    1.30
   2   2 -16   21.10    1.40
   2   2 -16   22.90    1.40
  -2   2  16   22.80    1.60
   2  -2 -16   22.20    1.50
   2  -2 -16   21.80    1.60
   2   2 -16   22.40    1.50
   2  -2 -16   21.90    1.60
   2  -2 -15   11.00    1.20
  -2   2  15   11.20    1.10
   2   2 -15   11.30    1.00
  -2  -2  15   10.30    1.00
   2   2 -15   10.70    1.00
  -2   2  15   10.90    1.00
   2   2 -15   10.70    1.00
  -2  -2  15   10.20    1.00
   2  -2 -15   11.10    1.10
   2   2 -15   11.10    1.00
   2  -2 -15   11.60    1.10
  -2   2  15   10.90    1.10
  -2  -2  15   12.50    1.20
  -2  -2  15   10.80    1.00
  -2   2  15   11.20    1.00
   2  -2 -15   10.00    1.90
  -2  -2  15    9.80    1.00
  -2   2  15   11.40    0.90
   2   2 -15   10.40    1.80
   2   2 -15   11.40    1.20
  -2  -2  15   11.10    2.00
   2  -2 -15   10.20    1.00
   2   2 -15    9.70    1.10
   2   2 -14   20.60    2.50
   2   2 -14   22.00    1.50
  -2  -2  14   27.10    3.00
   2   2 -14   20.90    1.40
  -2   2  14   20.80    2.50
   2  -2 -14   21.80    1.40
  -2   2  14   23.20    1.50
  -2  -2  14   20.60    1.40
  -2   2  14   25.20    1.30
   2  -2 -14   23.70    1.50
   2   2 -14   21.00    1.50
  -2   2  14   18.80    2.10
  -2  -2  14   21.20    1.50
   2  -2 -14   21.10    2.50
   2   2 -13   74.69    4.60
  -2  -2  13   79.19    4.40
  -2  -2  13   87.69    5.10
  -2   2  13   85.89    4.30
   2  -2 -13   80.29    4.70
  -2   2  13   87.99    5.00
  -2   2  12   23.30    2.10
  -2  -2  12   22.60    2.20
   2   2 -12   23.30    2.40
  -2   2  12   21.90    2.00
   2  -2 -12   24.40    2.40
  -2  -2  12   21.60    2.50
  -2   2  12   25.10    2.50
  -2  -2  11   90.69    4.30
  -2   2  11   95.29    4.20
  -2  -2  11   95.39    4.20
  -2   2  11   94.79    4.70
  -2   2  11   96.99    4.10
   2  -2 -11   94.99    4.60
   2   2 -11   97.29    4.70
   2   2 -10  361.56    8.20
   2   2 -10  355.16    9.60
  -2   2  10  353.26    8.60
  -2   2  10  354.26    9.50
  -2  -2  10  333.47    9.00
  -2  -2  10  353.96    8.80
   2  -2 -10  351.96    9.40
   2   2 -10  320.87    7.90
  -2   2  10  373.56    9.00
   2   2  -9    6.30    1.20
   2  -2  -9    5.40    1.10
  -2  -2   9    4.90    0.90
   2   2  -9    5.00    1.10
  -2   2   9    5.30    0.90
  -2  -2   9    5.10    1.00
  -2   2   9    5.50    1.10
   2   2  -9    5.70    0.80
  -2  -2   8  277.77    6.20
  -2   2   8  290.97    7.20
   2   2  -8  298.17    7.60
   2   2  -8  278.67    7.60
  -2  -2   8  271.87    7.30
  -2   2   8  292.17    6.90
   2   2  -8  284.57    6.50
   2  -2  -8  284.47    7.60
  -2  -2   8  288.17    7.30
  -2   2   8  298.57    7.70
  -2   2   7  199.28    5.20
  -2  -2   7  192.68    4.60
   2   2  -7  204.28    5.70
   2   2  -7  197.18    4.90
   2  -2  -7  197.88    5.60
  -2  -2   7  192.68    5.50
   2  -2  -7  189.78    5.50
   2  -2  -7  193.38    5.60
   2   2  -7  200.08    5.80
   2  -2  -7  205.18    5.80
  -2   2   7  203.98    5.60
  -2  -2   7  201.68    5.70
  -2   2   7  198.78    5.80
  -2   2   6  129.79    4.30
   2  -2  -6  131.59    4.20
  -2  -2   6  130.59    4.20
  -2  -2   6  131.89    4.20
   2  -2  -6  135.29    4.30
   2   2  -6  128.29    3.50
  -2  -2   6  125.19    3.30
   2   2  -6  130.49    4.30
   2  -2  -6  129.69    4.20
  -2   2   6  132.59    4.10
  -2   2   6  130.09    3.70
   2   2  -6  131.19    4.20
   2  -2  -6  126.49    4.00
   2  -2  -5  171.38    4.60
   2  -2  -5  155.18    4.40
  -2   2   5  163.78    4.10
   2  -2  -5  157.48    4.40
  -2   2   5  163.28    4.50
  -2  -2   5  158.48    4.50
  -2  -2   5  153.88    4.50
   2   2  -5  159.88    4.60
   2   2  -5  161.28    3.90
   2  -2  -4  435.96    8.40
  -2  -2   4  432.56    8.60
  -2  -2   4  416.46    8.70
   2   2  -4  416.76    8.20
   2   2  -4  434.66    7.90
   2   2  -4  427.46    8.60
   2  -2  -4  427.76    8.30
  -2   2   4  416.96    8.00
   2   2  -3    1.00    0.40
   2   2  -3    0.60    0.40
  -2  -2   3    0.60    0.40
   2   2  -3    0.30    0.50
   2  -2  -3    0.70    0.40
  -2  -2   3    0.30    0.60
   2  -2  -3    0.60    0.20
  -2   2   3    0.20    0.30
   2  -2  -3    0.30    0.40
   2   2  -3    0.50    0.40
   2  -2  -2  104.79    2.50
  -2  -2   2  104.69    2.80
   2  -2  -2  106.19    2.90
   2  -2  -2  103.49    3.00
   2  -2  -2  104.19    2.90
  -2   2   2   98.99    2.80
  -2  -2   2  106.79    3.20
   2   2  -2  104.49    3.00
   2   2  -2   99.19    2.90
   2   2  -1  398.06    7.30
   2  -2  -1  395.86    7.10
   2   2  -1  399.36    7.60
  -2  -2   1  411.16    8.00
   2   2  -1  377.96    7.00
   2  -2  -1  389.86    6.20
   2  -2  -1  414.76    7.20
   2   2  -1  405.76    7.60
  -2  -2   1  385.96    7.30
  -2  -2   1  408.46    7.30
  -2   2   1  376.76    7.40
  -2  -2   1  387.26    6.90
  -2   2   0   66.39    1.40
  -2  -2   0   73.89    2.20
   2   2   0   72.19    2.30
   2  -2   0   68.79    1.70
   2   2   0   70.19    2.10
  -2  -2   0   67.89    2.00
  -2  -2   0   71.29    2.30
   2  -2   0   70.29    2.30
   2   2   0   67.19    2.40
   2  -2   1   14.40    1.10
  -2  -2  -1   12.60    1.00
   2   2   1   12.90    1.20
   2  -2   1   13.40    0.90
   2   2   1   12.60    0.70
  -2   2  -1   12.40    0.60
   2   2   1   12.10    0.90
  -2  -2  -1   13.90    1.10
  -2  -2  -1   13.70    0.90
   2  -2   2  353.46    6.90
  -2   2  -2  332.77    6.50
   2   2   2  366.26    7.60
   2  -2   2  362.86    7.40
   2   2   2  352.56    7.10
   2   2   2  341.17    6.20
  -2  -2  -2  353.56    7.20
  -2  -2  -2  354.76    7.00
  -2  -2  -2  358.36    7.50
   2  -2   3  153.88    4.30
   2   2   3  138.69    3.30
   2   2   3  144.59    4.40
   2  -2   3  143.59    4.10
  -2  -2  -3  143.09    4.10
  -2   2  -3  137.09    3.80
  -2  -2  -3  143.09    4.00
   2   2   3  143.59    4.00
   2   2   3  151.38    4.20
  -2   2  -3  147.39    3.80
  -2   2  -3  145.99    4.20
  -2  -2  -3  144.89    4.40
  -2  -2  -4   34.30    2.00
  -2   2  -4   37.10    2.00
  -2   2  -4   36.60    1.80
  -2  -2  -4   36.30    2.20
   2  -2   4   34.80    1.30
   2  -2   4   35.10    1.90
   2   2   4   36.60    2.20
   2  -2   4   40.10    2.20
  -2   2  -4   35.80    2.00
   2  -2   4   35.80    2.10
   2   2   4   37.70    2.10
   2  -2   5  165.08    4.80
   2   2   5  164.48    5.00
  -2   2  -5  163.48    5.00
   2  -2   5  163.78    5.10
   2  -2   5  156.28    5.00
   2  -2   5  153.18    3.40
  -2   2  -5  159.18    4.50
   2   2   5  164.68    5.30
  -2  -2  -5  159.48    5.30
  -2  -2  -5  164.38    4.20
  -2  -2  -6  428.16   10.70
  -2  -2  -6  446.36    9.00
   2   2   6  436.66   10.10
   2  -2   6  452.55   10.30
  -2   2  -6  439.46    9.30
   2   2   6  437.36   10.40
   2  -2   6  452.05    9.80
  -2   2  -6  457.25   10.10
   2  -2   7   36.40    2.50
  -2  -2  -7   34.80    2.00
  -2  -2  -7   31.60    2.60
   2   2   7   31.00    2.40
  -2   2  -7   33.30    2.10
   2   2   7   36.80    2.60
  -2   2  -7   33.00    2.40
   2   2   7   34.80    2.00
   2  -2   7   33.40    2.20
   2  -2   8  528.25   12.40
  -2  -2  -8  511.15   13.10
  -2   2  -8  534.15   12.60
   2  -2   8  518.35   11.60
  -2   2  -8  531.25   12.20
   2   2   8  506.35   12.50
   2   2   8  478.95   12.20
  -2  -2  -8  520.85   10.80
  -2   2  -8  527.65   11.30
   2   2   8  536.65   11.20
  -2  -2  -9   66.29    4.30
   2   2   9   69.19    3.40
   2   2   9   68.79    4.10
   2   2   9   72.49    3.80
   2   2   9   69.39    4.00
  -2   2  -9   68.09    3.40
   2  -2   9   71.29    4.00
  -2   2  -9   76.49    4.00
  -2   2  -9   73.99    4.20
  -2   2 -10   20.90    2.50
  -2  -2 -10   17.20    2.30
  -2   2 -10   23.10    2.30
   2   2  10   19.30    2.30
  -2   2 -10   21.70    2.00
   2  -2  10   21.70    2.30
   2   2  10   21.60    2.20
  -2  -2 -11   88.69    5.50
  -2   2 -11   87.29    5.20
   2   2  11   81.19    4.20
   2   2  11   84.39    4.60
   2  -2  11   84.99    4.90
  -2  -2 -12    8.90    2.00
   2   2  12   10.30    1.00
   2  -2  12   11.90    1.10
   2  -2  12   10.70    1.00
   2  -2  12    7.80    1.60
  -2  -2 -12   12.00    1.10
  -2   2 -12   10.80    1.90
   2   2  12    6.80    1.40
   2  -2  12    9.80    1.70
   2   2  12   11.80    1.10
   2   2  12   10.10    0.90
  -2   2 -12    9.50    0.90
   2   2  13   40.00    3.40
  -2   2 -13   40.80    2.00
  -2  -2 -13   41.60    2.10
   2  -2  13   34.10    3.40
   2  -2  13   41.00    2.10
  -2   2 -13   41.40    2.20
  -2   2 -13   39.40    2.00
   2   2  13   41.30    2.00
  -2  -2 -13   42.90    2.20
  -2  -2 -13   39.70    2.00
   2  -2  13   38.10    2.10
  -2   2 -13   30.70    3.40
  -2  -2 -13   41.60    2.20
   2  -2  13   42.30    2.00
  -2  -2 -13   41.70    2.10
   2   2  13   41.90    2.00
   2   2  13   43.60    2.00
   2   2  13   40.10    2.00
  -2  -2 -13   35.60    3.80
   2  -2  14    9.00    0.90
  -2  -2 -14    9.30    1.00
  -2  -2 -14   11.30    1.20
  -2   2 -14    9.80    1.10
   2   2  14    9.60    1.00
  -2   2 -14    9.10    1.00
   2   2  14    8.50    0.90
  -2  -2 -14    8.40    0.90
   2   2  14    9.10    1.00
   2   2  14    9.40    0.90
  -2  -2 -14   10.90    1.10
   2  -2  14    9.50    1.00
   2  -2  14   10.50    1.10
  -2  -2 -14    9.40    1.00
   2  -2  14    8.50    1.00
   2   2  14    8.20    1.00
  -2   2 -14    9.60    1.00
   2  -2  15  119.29    3.80
   2   2  15  125.09    3.70
  -2  -2 -15  124.59    4.00
  -2  -2 -15  116.49    4.00
  -2   2 -15  121.59    4.10
   2  -2  15  122.79    4.00
  -2  -2 -15  119.69    3.70
  -2   2 -15  114.49    3.70
   2   2  15  117.49    3.40
   2   2  15  119.29    3.80
   2  -2  15  119.99    3.90
  -2  -2 -15  116.69    3.80
  -2   2 -15  126.79    3.90
   2  -2  15  118.99    3.80
   2   2  15  119.39    3.70
   2   2  15  115.99    3.50
  -2  -2 -15  119.49    3.90
   2   2  15  117.69    3.70
   2  -2  15  119.49    3.70
  -2   2 -16    2.70    0.70
  -2  -2 -16    2.10    0.60
   2  -2  16    2.90    0.60
  -2   2 -16    2.60    0.70
   2   2  16    3.00    0.50
  -2   2 -16    2.60    0.80
   2   2  16    2.00    0.50
   2  -2  16    2.20    0.70
   2  -2  16    3.30    0.70
   2  -2  16    1.70    0.50
  -2   2 -16    3.50    0.70
  -2  -2 -16    3.10    0.70
   2   2  16    1.90    0.60
  -2  -2 -16    2.80    0.60
   2   2  16    2.10    0.50
  -2  -2 -16    3.40    0.80
   2   2  16    3.70    0.60
   2   2  16    2.50    0.60
   2  -2  16    2.80    0.60
   2  -2  16    3.10    0.70
  -2   2 -17    3.40    0.80
   2  -2  17    2.50    0.60
  -2  -2 -17    4.10    0.80
   2  -2  17    3.10    0.60
  -2   2 -17    2.30    0.70
   2   2  17    3.30    0.70
   2  -2  17    2.20    0.50
   2  -2  17    2.70    0.60
   2   2  17    2.90    0.50
  -2  -2 -17    3.00    0.60
  -2   2 -17    1.70    0.60
   2  -2  17    3.90    0.70
   2   2  17    2.00    0.50
  -2   2 -17    2.60    0.70
   2   2  17    2.20    0.50
  -2  -2 -17    2.70    0.60
   2   2  17    1.60    0.40
   2   2  17    1.70    0.50
  -2  -2 -18    5.30    0.80
   2  -2  18    5.10    0.70
   2   2  18    4.10    0.60
   2   2  18    4.60    0.60
   2  -2  18    4.80    0.60
  -2  -2 -18    4.70    0.70
  -2   2 -18    4.20    0.80
  -2  -2 -18    3.80    0.60
  -2   2 -18    4.60    0.80
  -2  -2 -18    3.90    0.70
   2  -2  18    4.60    0.80
   2   2  18    4.50    0.70
   2   2  18    4.20    0.50
   2   2  18    4.20    0.60
  -2   2 -18    4.90    0.80
   2  -2  18    4.60    0.60
   2   2  18    3.50    0.60
  -2   2 -18    4.70    0.80
   2  -2  18    5.10    0.70
  -2   2 -19    8.30    0.80
  -2  -2 -19    6.10    0.80
  -2  -2 -19    8.90    0.80
   2  -2  19    7.60    0.70
   2   2  19    8.50    0.90
  -2   2 -19    7.50    0.90
  -2   2 -19    6.60    0.80
  -2  -2 -19    9.80    0.90
  -2   2 -19    7.10    0.90
   2  -2  19    7.80    0.70
   2   2  19    8.40    0.60
   2  -2  19    7.00    0.70
   2  -2  19    8.20    0.80
   2   2  19    8.40    0.70
  -2  -2 -19    9.10    0.70
   2   2  19    7.70    0.70
   2  -2  19    7.50    0.80
   2   2  20    1.40    0.50
  -2   2 -20    0.80    0.40
  -2  -2 -20    0.10    0.40
   2  -2  20    0.40    0.30
  -2  -2 -20    0.90    0.40
   2  -2  20    1.40    0.40
  -2   2 -20    0.70    0.40
  -2  -2 -20    1.10    0.40
   2  -2  20    0.80    0.30
  -2   2 -20    0.90    0.40
  -2   2 -20    1.30    0.50
   2   2  20    0.80    0.30
  -2   2 -21    7.30    0.60
   2  -2  21    6.90    0.50
   2   2  21    7.90    0.60
   2   2  21    8.10    0.60
   2  -2  21    6.80    0.50
  -2   2 -21    8.30    0.60
  -2  -2 -21    8.70    0.60
  -2   3  22    5.40    0.50
   2   3 -22    7.40    0.70
  -2   3  22    5.80    0.60
  -2  -3  22    6.30    0.60
   2  -3 -22    6.60    0.60
   2   3 -22    5.80    0.60
   2  -3 -22    6.00    0.60
  -2   3  22    6.00    0.60
   2   3 -22    5.70    0.50
   2   3 -22    6.00    0.60
   2   3 -21   13.20    1.00
  -2   3  21   15.20    0.90
  -2   3  21   13.20    0.90
  -2  -3  21   14.10    1.00
  -2  -3  21   13.40    0.90
   2   3 -21   16.30    1.00
   2  -3 -21   14.70    1.10
   2  -3 -21   13.80    0.90
  -2   3  21   15.10    1.00
  -2   3  21   13.90    1.00
   2   3 -21   13.90    1.00
  -2  -3  20    7.40    0.80
  -2   3  20    7.10    0.70
  -2  -3  20    7.10    0.80
  -2  -3  20    7.00    0.70
  -2  -3  20    8.20    0.80
   2  -3 -20    9.30    1.00
   2   3 -20    8.20    0.80
   2  -3 -20    8.20    0.90
  -2   3  20    8.90    0.90
  -2  -3  20    8.90    0.90
  -2   3  20    9.10    0.80
   2  -3 -20    7.30    0.80
  -2   3  20    8.30    0.90
   2  -3 -20    7.10    0.80
   2   3 -20    6.90    0.80
   2   3 -20    7.30    0.80
   2  -3 -19    2.80    0.60
  -2   3  19    2.90    0.70
  -2   3  19    3.50    0.70
   2  -3 -19    2.10    0.60
  -2  -3  19    3.40    0.70
   2  -3 -19    3.10    0.70
   2   3 -19    2.40    0.50
  -2  -3  19    3.50    0.50
  -2  -3  19    2.50    0.70
  -2   3  19    2.50    0.50
  -2   3  19    2.90    0.60
  -2  -3  19    2.90    0.60
   2   3 -19    2.60    0.70
  -2  -3  19    3.90    0.60
  -2  -3  19    3.70    0.60
  -2  -3  18   26.60    1.60
  -2  -3  18   27.60    1.70
  -2  -3  18   26.30    1.50
   2   3 -18   26.00    1.50
   2   3 -18   29.90    1.90
   2  -3 -18   29.40    1.70
   2   3 -18   27.90    1.60
  -2  -3  18   27.10    1.60
  -2  -3  18   28.80    1.40
   2  -3 -18   28.70    1.90
   2  -3 -18   29.40    1.80
   2  -3 -18   25.50    1.70
  -2   3  18   29.60    1.70
  -2   3  18   27.90    1.80
  -2  -3  17   16.90    1.30
   2   3 -17   15.20    1.20
   2  -3 -17   16.80    1.50
   2  -3 -17   18.20    1.50
  -2  -3  17   15.70    1.20
  -2  -3  17   17.80    1.40
  -2  -3  17   18.70    1.20
   2   3 -17   16.80    1.50
  -2  -3  17   18.00    1.40
  -2   3  17   17.60    1.30
   2  -3 -17   17.30    1.40
   2   3 -17   16.80    1.30
   2  -3 -17   18.10    1.40
  -2   3  17   18.30    1.40
  -2  -3  17   18.60    1.30
  -2   3  17   18.90    1.40
  -2   3  16   58.29    2.30
  -2  -3  16   59.49    2.40
   2   3 -16   58.49    2.60
  -2   3  16   59.99    2.40
   2  -3 -16   61.29    2.60
   2   3 -16   67.19    2.60
   2  -3 -16   62.89    2.90
  -2  -3  16   61.09    2.70
  -2  -3  16   59.79    2.40
  -2   3  16   55.69    2.50
  -2  -3  16   61.39    2.50
   2  -3 -16   63.29    2.70
  -2  -3  16   60.39    2.70
  -2   3  16   62.09    2.50
   2   3 -16   60.49    2.40
   2  -3 -16   61.59    2.70
   2   3 -16   61.39    2.80
  -2   3  16   66.69    2.60
   2   3 -16   58.49    2.50
   2  -3 -16   60.99    2.70
  -2   3  16   63.19    2.70
  -2  -3  15    5.30    0.70
   2   3 -15    5.40    0.80
  -2   3  15    4.60    0.80
   2   3 -15    5.40    0.80
   2  -3 -15    4.90    0.70
  -2  -3  15    7.60    1.70
   2   3 -15    6.30    0.80
  -2  -3  15    5.40    0.80
  -2   3  15    4.60    0.70
  -2   3  15    5.20    0.80
  -2   3  15    5.00    0.80
   2  -3 -15    5.20    0.80
  -2   3  15    6.10    0.80
  -2  -3  15    4.30    0.60
   2  -3 -15    1.90    1.00
   2  -3 -15    6.20    0.90
   2  -3 -15    5.20    0.80
  -2   3  15    4.70    0.60
  -2  -3  15    4.10    0.80
   2   3 -15    4.50    0.80
   2   3 -15    6.20    0.70
   2   3 -15    5.40    1.50
  -2   3  14   10.40    1.60
   2  -3 -14   10.00    1.00
  -2  -3  14   10.00    1.10
  -2   3  14    9.90    0.90
   2  -3 -14    7.80    1.50
   2   3 -14    9.60    1.00
   2   3 -14    7.50    0.90
  -2  -3  14    8.70    1.00
   2  -3 -14   10.60    1.10
  -2   3  14    9.20    1.00
   2  -3 -14   12.20    2.20
  -2   3  14    9.20    0.90
   2   3 -14   12.00    1.00
  -2   3  14   10.00    1.00
  -2  -3  14    9.50    0.90
  -2   3  14    8.10    0.90
   2  -3 -14   11.00    1.10
  -2  -3  14    9.10    1.00
   2   3 -14   11.10    2.00
   2   3 -14    9.00    1.00
  -2  -3  14   10.00    1.00
  -2  -3  14   13.60    2.20
   2  -3 -13  137.39    6.40
  -2  -3  13  124.79    6.10
   2   3 -13  141.49    6.60
  -2   3  13  136.89    5.80
   2   3 -12    7.90    1.60
   2  -3 -12    7.50    1.40
  -2  -3  12    9.00    1.50
  -2   3  12   10.70    1.50
   2   3 -11   41.30    3.20
  -2   3  11   47.30    3.00
  -2  -3  11   49.40    3.40
   2  -3 -11   47.50    3.30
  -2  -3  10  109.09    4.60
  -2  -3  10  100.49    4.80
   2   3 -10  103.19    4.90
   2   3 -10  105.19    4.90
  -2   3  10  105.99    4.40
   2   3 -10  108.99    4.20
   2  -3 -10  107.89    4.90
   2  -3  -9   10.50    1.50
  -2  -3   9   11.70    1.40
  -2  -3   9   10.40    1.10
   2   3  -9   12.00    1.60
   2   3  -9   11.00    1.50
  -2   3   9   12.40    1.50
  -2   3   9   10.70    1.30
   2  -3  -9   10.90    1.60
   2   3  -9   11.20    1.30
  -2  -3   9   10.70    1.60
   2   3  -8    1.20    0.80
  -2  -3   8    3.50    0.90
  -2   3   8    0.90    0.60
   2   3  -8    1.30    0.70
   2  -3  -8    2.20    0.90
  -2  -3   8    1.10    0.70
  -2   3   8    1.60    0.60
  -2  -3   8    1.60    0.50
   2  -3  -8    1.80    0.80
   2  -3  -8    1.80    0.80
   2   3  -8    0.80    0.50
  -2  -3   7   13.70    1.50
   2   3  -7   11.40    1.40
   2   3  -7   11.10    1.40
  -2   3   7   13.00    1.30
  -2  -3   7   12.10    1.50
  -2  -3   7   12.50    1.10
  -2   3   7   11.20    1.30
   2   3  -7   14.20    1.30
   2  -3  -7   10.90    1.30
   2  -3  -7   13.30    1.50
  -2   3   6   38.30    2.30
   2  -3  -6   38.00    2.30
   2   3  -6   36.60    2.30
  -2  -3   6   37.30    2.30
  -2   3   6   38.30    2.10
   2   3  -6   40.60    2.50
   2   3  -6   36.90    2.00
   2  -3  -6   37.30    2.20
  -2  -3   6   37.40    2.40
  -2   3   5   29.00    2.00
  -2   3   5   24.40    1.60
  -2  -3   5   25.70    2.00
   2  -3  -5   24.30    1.80
   2   3  -5   25.80    1.60
  -2   3   5   28.10    1.80
   2   3  -5   27.80    2.00
   2   3  -5   27.60    1.60
   2  -3  -5   25.50    1.80
  -2   3   4   94.49    3.50
   2   3  -4   99.89    3.20
   2   3  -4   99.69    3.60
   2   3  -4   94.79    3.00
   2  -3  -4   96.19    3.40
   2  -3  -4   97.99    3.50
  -2   3   4   93.09    3.40
   2   3  -4   95.49    3.20
  -2  -3   4   98.59    3.80
  -2  -3   3   63.49    2.20
   2  -3  -3   61.39    2.60
   2   3  -3   61.89    2.50
  -2  -3   3   63.79    2.90
   2  -3  -3   58.89    2.10
   2   3  -3   61.19    2.60
   2  -3  -3   63.29    2.60
   2   3  -3   64.49    2.50
  -2   3   3   62.29    2.60
  -2   3   3   61.09    2.50
  -2   3   3   60.19    2.50
   2   3  -3   56.59    2.20
   2   3  -2  430.26    8.20
   2   3  -2  404.56    8.00
  -2   3   2  407.36    8.20
  -2   3   2  398.26    8.10
  -2  -3   2  398.56    8.60
   2  -3  -2  398.66    8.10
  -2  -3   2  404.06    7.50
   2  -3  -2  414.56    8.30
   2  -3  -2  403.56    7.60
   2   3  -2  401.26    8.20
  -2  -3   1  808.92   13.70
  -2  -3   1  821.02   14.20
  -2  -3   1  824.02   15.00
   2   3  -1  806.52   14.40
  -2   3   1  813.22   14.40
   2  -3  -1  814.72   14.10
  -2  -3   1  815.12   13.80
   2   3   0  327.47    6.90
   2   3   0  329.67    7.30
  -2  -3   0  336.97    6.80
  -2  -3   0  332.67    6.80
  -2   3   0  326.77    7.30
   2  -3   0  340.87    7.10
  -2  -3   0  339.47    7.20
  -2   3   0  332.57    7.20
   2  -3   1   34.10    1.90
   2   3   1   32.50    1.70
   2   3   1   33.50    2.00
   2   3   1   33.90    1.80
   2   3   1   33.10    1.50
  -2  -3  -1   33.90    1.90
  -2  -3  -1   34.50    1.70
  -2   3  -1   34.80    1.90
  -2  -3  -1   31.80    1.70
   2   3   2  154.48    4.80
   2   3   2  149.79    4.10
   2   3   2  156.48    3.80
  -2   3  -2  150.18    3.20
   2  -3   2  161.38    4.70
  -2  -3  -2  150.08    4.50
   2   3   2  157.28    4.40
  -2  -3  -2  158.78    4.50
  -2  -3  -2  157.18    4.30
  -2   3  -2  166.78    4.70
   2  -3   3   50.79    2.60
   2   3   3   54.09    2.00
   2   3   3   53.49    2.40
   2   3   3   55.29    2.80
  -2  -3  -3   52.39    2.60
  -2  -3  -3   51.29    2.40
  -2   3  -3   58.89    2.70
  -2  -3  -3   51.19    2.60
   2   3   3   47.70    2.40
  -2   3  -3   50.99    1.90
  -2  -3  -4   40.50    2.30
  -2   3  -4   39.10    1.90
   2   3   4   37.30    2.50
   2   3   4   42.10    2.20
  -2  -3  -4   40.60    2.40
   2   3   4   40.80    1.80
  -2   3  -4   42.70    2.40
   2  -3   4   39.90    2.50
   2   3   4   39.40    2.30
  -2  -3  -4   38.70    2.40
  -2   3  -5   23.40    1.90
   2  -3   5   25.90    2.10
  -2   3  -5   22.70    1.60
  -2  -3  -5   24.40    2.00
   2  -3   5   21.20    1.30
   2   3   5   20.80    1.70
   2   3   5   21.80    1.40
  -2  -3  -5   21.00    1.90
  -2  -3  -5   23.50    1.80
   2   3   5   18.90    1.90
   2   3   5   22.30    1.70
  -2   3  -6   10.90    1.30
  -2   3  -6   11.60    1.30
   2   3   6   10.10    1.60
   2   3   6   10.20    1.30
  -2  -3  -6   10.70    1.40
   2   3   6   11.90    1.40
  -2   3  -6    9.70    1.30
  -2  -3  -6   10.40    1.10
   2  -3   6   10.00    1.50
   2  -3   6    9.60    1.30
  -2  -3  -6   10.10    1.50
   2   3   6    8.90    1.00
   2  -3   7   59.49    3.50
  -2  -3  -7   61.79    3.70
  -2   3  -7   60.49    3.20
   2   3   7   56.39    3.20
   2  -3   7   58.19    3.10
  -2   3  -7   60.89    3.20
   2   3   7   60.19    3.30
   2   3   7   61.89    3.70
  -2  -3  -7   63.49    2.90
  -2   3  -7   62.79    3.40
   2   3   7   58.99    2.70
  -2   3  -8  148.09    5.70
   2  -3   8  136.09    5.80
  -2  -3  -8  141.19    4.80
  -2  -3  -8  139.19    6.10
   2  -3   8  145.99    5.40
  -2   3  -8  143.99    5.30
   2   3   8  146.49    5.60
   2   3   8  135.49    6.00
  -2   3  -8  147.19    5.70
   2   3   8  135.39    5.50
  -2   3  -9   90.89    4.70
  -2   3  -9   92.49    4.30
   2   3   9   95.49    4.60
  -2   3  -9   90.39    4.60
   2  -3   9   89.89    4.30
   2   3   9   81.39    4.40
  -2  -3  -9   90.29    5.10
   2  -3   9   88.49    4.80
   2   3   9   82.99    4.80
   2  -3  10    9.80    1.70
  -2  -3 -10   10.20    1.90
  -2   3 -10    8.70    1.50
   2   3  10    8.60    1.50
  -2   3 -10    9.60    1.40
  -2   3 -10   10.90    1.60
   2   3  10    8.60    1.50
   2   3  10    9.50    1.70
   2  -3  11   87.69    5.20
   2   3  11   90.59    4.90
  -2  -3 -11   91.29    5.70
  -2   3 -11   85.89    4.90
  -2   3 -12    1.90    0.50
   2  -3  12    2.20    0.50
   2   3  12    2.30    0.50
   2   3  12    2.30    0.50
   2  -3  12    1.40    0.50
   2  -3  12    1.70    0.90
   2   3  12    1.30    0.40
  -2   3 -12    3.40    0.70
  -2  -3 -12    1.80    0.60
  -2   3 -12    1.40    0.40
   2  -3  12    2.00    0.50
  -2   3 -12    2.00    0.50
   2   3  12    2.70    0.60
  -2   3 -12    2.60    0.60
   2   3  12    1.50    0.40
   2   3  12    0.80    0.50
  -2  -3 -12    2.60    0.70
  -2  -3 -12    3.70    1.50
   2   3  12    2.40    0.50
  -2  -3 -12    1.50    0.50
  -2   3 -13   10.00    1.10
   2  -3  13   12.70    1.10
   2  -3  13    8.10    1.80
   2   3  13   11.50    1.00
  -2  -3 -13   10.80    1.20
   2  -3  13   10.60    1.10
   2   3  13   11.30    1.00
  -2  -3 -13   10.80    1.00
  -2   3 -13   12.10    1.00
  -2  -3 -13   13.20    2.30
   2   3  13   11.60    1.00
   2   3  13    9.60    1.00
  -2  -3 -13    8.70    1.10
   2   3  13   11.30    1.00
   2   3  13   10.40    1.70
  -2   3 -13   10.10    1.10
   2  -3  13   12.80    2.10
   2   3  13   12.90    1.10
  -2  -3 -13   10.70    1.10
   2   3  13   10.90    1.00
  -2   3 -13   11.10    1.10
   2  -3  13   10.90    1.00
   2   3  14   68.59    2.60
   2  -3  14   67.59    2.80
   2   3  14   73.39    2.60
   2  -3  14   70.89    2.70
  -2  -3 -14   64.99    2.90
   2   3  14   76.79    2.60
  -2   3 -14   66.49    2.80
  -2  -3 -14   66.79    2.90
   2   3  14   69.49    2.60
   2   3  14   65.59    2.60
  -2   3 -14   65.39    2.90
  -2  -3 -14   67.39    2.80
   2   3  14   71.09    2.50
  -2  -3 -14   70.79    2.90
  -2   3 -14   68.69    2.70
   2   3  14   67.59    2.60
   2  -3  14   70.39    2.90
   2   3  14   66.49    2.60
  -2  -3 -15   19.90    1.50
   2  -3  15   18.20    1.50
   2   3  15   18.10    1.20
  -2  -3 -15   20.40    1.60
   2  -3  15   17.40    1.40
   2  -3  15   19.10    1.40
   2   3  15   19.90    1.40
  -2   3 -15   17.00    1.40
   2  -3  15   17.60    1.30
  -2   3 -15   16.50    1.30
  -2   3 -15   17.80    1.40
   2   3  15   16.20    1.20
  -2  -3 -15   17.00    1.40
   2   3  15   17.90    1.20
   2   3  15   18.80    1.40
   2   3  15   17.80    1.20
  -2   3 -15   19.20    1.50
   2   3  15   18.80    1.40
   2   3  16    9.50    0.90
  -2  -3 -16    9.70    1.10
  -2   3 -16    9.40    1.00
   2  -3  16   10.40    1.10
   2  -3  16   10.20    1.10
   2  -3  16    9.70    1.10
   2   3  16    7.70    0.80
   2  -3  16    9.40    1.00
  -2   3 -16    7.90    0.90
   2   3  16    8.60    1.00
   2  -3  16   10.60    1.10
  -2  -3 -16   10.40    1.10
   2   3  16   10.30    1.00
  -2   3 -16   10.00    1.10
   2   3  16    9.00    0.90
   2   3  16   11.00    1.00
  -2  -3 -17    3.60    0.70
  -2   3 -17    2.70    0.70
   2  -3  17    3.00    0.60
   2  -3  17    3.10    0.60
   2  -3  17    3.40    0.60
  -2   3 -17    2.50    0.70
  -2   3 -17    2.80    0.80
   2   3  17    2.50    0.50
  -2  -3 -17    2.60    0.70
  -2   3 -17    3.10    0.70
   2  -3  17    3.10    0.60
   2  -3  17    2.80    0.70
   2   3  17    2.70    0.50
   2   3  17    2.10    0.50
   2   3  17    2.40    0.50
  -2  -3 -17    3.30    0.70
   2   3  17    3.60    0.70
   2  -3  18    2.80    0.60
   2   3  18    1.90    0.50
   2   3  18    3.00    0.50
   2   3  18    3.50    0.50
   2   3  18    2.90    0.70
  -2   3 -18    2.90    0.70
   2  -3  18    2.80    0.60
  -2   3 -18    2.30    0.50
   2  -3  18    2.90    0.50
   2  -3  18    2.30    0.50
  -2   3 -18    2.60    0.60
  -2  -3 -18    3.10    0.60
  -2  -3 -18    1.90    0.50
  -2  -3 -18    3.30    0.60
   2   3  18    2.70    0.50
  -2   3 -18    2.80    0.70
   2  -3  18    3.40    0.50
  -2   3 -18    2.40    0.60
  -2   3 -19    4.60    0.70
  -2   3 -19    5.00    0.70
  -2  -3 -19    5.00    0.60
   2   3  19    4.90    0.70
   2  -3  19    4.90    0.60
   2  -3  19    5.60    0.60
  -2  -3 -19    5.70    0.70
  -2  -3 -19    5.50    0.70
  -2  -3 -19    5.00    0.60
   2  -3  19    4.90    0.60
  -2   3 -19    4.70    0.70
   2   3  19    6.10    0.70
   2   3  19    5.10    0.50
   2  -3  19    5.10    0.60
  -2   3 -19    4.70    0.70
   2  -3  19    5.10    0.60
   2   3  19    4.70    0.50
   2   3  20    1.60    0.40
  -2   3 -20    0.40    0.40
   2  -3  20    0.50    0.20
  -2   3 -20    1.40    0.40
  -2   3 -20    0.60    0.30
  -2   3 -20    1.30    0.40
  -2  -3 -20    0.70    0.20
   2   3  20    1.10    0.20
  -2  -3 -20    0.90    0.40
   2  -3  20    1.90    0.40
   2  -3  20    1.20    0.30
   2  -3  20    1.10    0.30
   2   3  20    1.30    0.40
  -2  -3 -20    0.80    0.30
  -2  -3 -20    1.20    0.40
   2   4 -22    8.70    0.60
   2   4 -22    8.90    0.60
  -2   4  22    8.20    0.50
  -2   4  22    9.20    0.60
   2  -4 -22   10.60    0.70
  -2   4  22    8.70    0.60
   2  -4 -22    9.70    0.60
  -2  -4  22    8.30    0.60
   2   4 -22    9.70    0.70
   2  -4 -22    9.80    0.70
  -2   4  21    6.40    0.60
  -2  -4  21    6.60    0.70
   2  -4 -21    6.80    0.70
   2   4 -21    5.70    0.60
  -2  -4  21    4.60    0.50
  -2   4  21    6.50    0.70
   2   4 -21    5.40    0.70
   2   4 -21    5.70    0.50
   2   4 -21    6.80    0.70
   2  -4 -21    7.60    0.70
  -2   4  21    8.00    0.60
  -2   4  21    4.90    0.50
  -2  -4  20    6.20    0.70
  -2  -4  20    5.60    0.70
  -2  -4  20    6.10    0.80
  -2   4  20    6.30    0.80
   2   4 -20    6.10    0.70
  -2  -4  20    5.90    0.60
   2   4 -20    7.30    0.80
   2  -4 -20    7.10    0.80
   2  -4 -20    5.70    0.80
  -2   4  20    6.50    0.70
   2   4 -20    5.80    0.60
  -2   4  20    7.40    0.70
  -2  -4  20    6.50    0.70
  -2   4  20    5.80    0.70
  -2  -4  19   40.30    1.90
  -2  -4  19   42.40    1.80
  -2  -4  19   40.10    1.90
  -2   4  19   41.00    1.80
   2   4 -19   39.10    1.80
  -2   4  19   48.30    1.90
   2   4 -19   40.90    2.00
  -2   4  19   43.80    2.00
   2  -4 -19   40.00    2.00
  -2  -4  19   38.70    1.70
   2  -4 -19   40.30    1.70
  -2   4  19   42.70    1.90
   2  -4 -19   39.10    2.00
  -2  -4  19   37.80    1.70
   2  -4 -19   42.00    2.00
   2  -4 -18    8.00    0.90
  -2   4  18    6.30    0.80
  -2   4  18    7.50    0.90
  -2  -4  18    6.70    0.80
  -2  -4  18    5.90    0.90
  -2   4  18    5.40    0.80
   2   4 -18    7.50    0.80
  -2  -4  18    7.10    0.90
   2   4 -18    7.30    0.90
  -2  -4  18    6.90    0.80
  -2  -4  18    7.00    0.90
   2  -4 -18    6.70    1.00
   2  -4 -18    6.40    0.90
  -2  -4  17   56.99    2.40
   2   4 -17   55.79    2.30
   2   4 -17   55.69    2.40
   2  -4 -17   60.29    2.80
  -2  -4  17   56.19    2.60
  -2  -4  17   60.09    2.30
   2   4 -17   59.29    2.70
  -2   4  17   59.09    2.40
  -2   4  17   61.89    2.50
  -2  -4  17   57.69    2.60
   2  -4 -17   55.19    2.60
  -2   4  17   63.09    2.70
  -2  -4  17   58.19    2.40
   2   4 -17   59.79    2.40
   2   4 -16   25.30    1.80
   2  -4 -16   26.70    1.80
   2  -4 -16   27.10    1.90
   2   4 -16   27.90    1.70
   2   4 -16   24.50    1.60
  -2   4  16   27.30    1.70
  -2  -4  16   24.70    1.50
  -2   4  16   27.80    1.70
  -2  -4  16   26.20    1.70
  -2   4  16   25.30    1.60
   2   4 -16   25.60    1.60
  -2  -4  16   25.40    1.60
  -2  -4  16   25.40    1.70
   2  -4 -16   26.10    1.80
  -2  -4  15   48.00    2.40
   2   4 -15   47.20    2.40
  -2   4  15   48.90    2.20
  -2  -4  15   45.60    2.10
   2  -4 -15   47.80    2.40
  -2   4  15   50.09    2.20
   2  -4 -15   49.40    2.60
   2   4 -15   50.99    2.20
  -2   4  15   50.19    2.40
   2  -4 -15   48.90    2.40
  -2  -4  15   50.09    2.40
   2   4 -15   43.40    2.20
  -2   4  15   41.20    2.10
  -2  -4  15   50.59    2.10
  -2   4  15   46.70    2.30
  -2  -4  15   44.40    2.30
   2   4 -15   44.60    2.20
   2   4 -15   46.80    2.20
  -2   4  14   56.49    2.50
   2   4 -14   52.69    4.20
  -2  -4  14   60.79    2.70
   2  -4 -14   64.29    4.90
  -2   4  14   61.59    2.60
   2  -4 -14   52.89    4.10
  -2   4  14   54.69    2.20
  -2   4  14   56.19    3.90
  -2   4  14   53.59    2.40
   2   4 -14   56.09    2.50
   2  -4 -14   58.59    2.60
   2   4 -14   53.79    2.50
  -2   4  14   58.09    2.40
  -2  -4  14   61.39    2.60
  -2   4  14   51.49    3.90
  -2  -4  14   57.89    2.30
   2   4 -14   57.39    2.50
   2  -4 -14   61.89    2.70
  -2  -4  14   51.69    4.20
   2   4 -14   56.99    2.40
  -2  -4  14   58.79    2.30
  -2  -4  14   59.49    2.60
  -2   4  14   63.89    2.50
  -2   4  13   92.79    3.10
  -2  -4  13   99.19    3.50
   2   4 -13   92.09    3.10
  -2   4  13  101.39    3.30
  -2  -4  13   97.39    3.50
   2  -4 -13   87.49    3.00
   2   4 -13   95.49    3.30
  -2   4  13   90.79    4.90
  -2   4  13   86.59    4.90
  -2  -4  13   95.49    3.30
   2  -4 -13   92.89    3.30
   2  -4 -13   95.09    3.30
   2   4 -13   93.99    3.20
   2  -4 -13   99.79    5.90
  -2  -4  13   96.59    3.30
  -2  -4  13   83.19    2.90
  -2  -4  13   84.09    5.30
  -2   4  13   94.29    3.10
   2   4 -13   91.89    5.40
   2  -4 -13   86.59    5.20
   2   4 -13   93.59    3.20
  -2   4  13   85.49    3.10
   2  -4 -12   13.00    2.00
   2  -4 -12   15.90    2.10
  -2   4  12   14.80    2.00
   2   4 -12   15.30    2.20
  -2   4  12   12.90    1.80
  -2  -4  12   12.00    1.90
  -2   4  11   58.49    3.70
   2   4 -11   54.99    3.90
  -2  -4  11   57.39    4.10
  -2   4  11   58.29    3.60
   2  -4 -11   61.09    4.00
   2  -4 -11   56.39    3.90
   2  -4 -10  119.29    5.50
  -2   4  10  124.19    5.20
   2  -4 -10  120.29    5.50
  -2  -4  10  126.59    4.50
  -2  -4  10  121.69    5.20
  -2   4  10  125.49    5.40
   2   4 -10  119.29    4.80
   2   4 -10  121.79    5.70
  -2  -4  10  117.19    5.70
  -2  -4   9   29.00    2.70
  -2   4   9   29.20    2.40
   2  -4  -9   27.00    2.50
   2   4  -9   29.80    2.70
   2   4  -9   27.90    2.50
  -2  -4   9   29.30    2.40
  -2  -4   9   31.10    2.10
   2  -4  -9   26.20    2.50
  -2   4   9   27.80    2.40
   2   4  -9   27.30    2.10
   2  -4  -9   31.00    2.70
   2   4  -8  141.99    5.60
  -2   4   8  143.49    5.30
  -2  -4   8  135.29    5.30
  -2  -4   8  143.19    5.80
  -2  -4   8  137.29    4.50
  -2   4   8  137.89    5.30
   2  -4  -8  150.58    5.70
   2  -4  -8  146.39    5.70
   2   4  -8  142.89    5.00
   2   4  -8  140.59    5.60
   2   4  -7  151.28    5.70
   2  -4  -7  149.29    5.50
  -2  -4   7  149.49    5.50
   2   4  -7  155.18    4.70
   2   4  -7  152.88    5.60
  -2  -4   7  143.99    5.80
  -2   4   7  159.08    5.50
   2   4  -7  152.98    5.10
   2  -4  -7  151.48    5.60
  -2  -4   6   64.79    3.60
   2  -4  -6   64.69    3.40
   2   4  -6   68.09    3.40
  -2  -4   6   63.59    3.40
   2   4  -6   66.79    3.50
   2  -4  -6   66.39    3.40
  -2   4   6   59.39    3.10
   2   4  -6   67.39    3.10
   2   4  -6   63.79    2.70
   2   4  -5    5.30    0.90
  -2   4   5    4.70    0.90
   2  -4  -5    4.30    1.00
   2  -4  -5    4.40    0.70
   2   4  -5    5.10    0.80
   2   4  -5    3.80    1.00
  -2  -4   5    5.30    1.10
  -2   4   5    4.80    1.00
  -2   4   5    5.10    1.00
   2  -4  -5    4.70    1.00
   2   4  -5    4.60    1.00
  -2   4   4   71.89    3.20
  -2  -4   4   73.59    3.60
   2   4  -4   74.49    3.20
   2   4  -4   74.39    2.70
   2  -4  -4   72.89    2.40
   2   4  -4   75.49    3.40
   2  -4  -4   77.69    3.40
   2  -4  -4   71.99    3.30
  -2   4   4   75.99    3.30
   2   4  -4   75.39    2.90
  -2   4   4   75.19    3.30
   2   4  -3  205.78    4.90
  -2  -4   3  206.28    6.40
   2  -4  -3  210.58    5.30
   2  -4  -3  211.88    6.00
   2  -4  -3  198.18    5.80
  -2   4   3  206.58    5.90
   2   4  -3  207.18    5.90
  -2   4   3  216.38    5.90
  -2   4   3  207.58    5.60
   2   4  -3  211.38    5.50
  -2  -4   2  105.29    3.00
  -2   4   2  102.79    3.80
   2  -4  -2  101.29    3.80
   2  -4  -2  101.49    3.50
   2   4  -2  103.29    3.60
  -2   4   2  108.39    4.00
   2   4  -2  100.79    3.90
  -2  -4   2   96.49    4.10
  -2   4   2   99.59    3.40
   2  -4  -2  103.29    3.90
  -2  -4   1  120.59    3.80
  -2  -4   1  114.59    3.30
  -2   4   1  127.59    4.20
  -2  -4   1  115.89    4.40
   2   4  -1  117.29    4.20
   2  -4  -1  116.49    4.10
   2  -4  -1  119.99    4.00
   2   4  -1  113.29    4.00
  -2   4   1  122.89    4.20
  -2  -4   1  123.19    4.10
  -2   4   0  223.68    6.20
   2   4   0  222.18    6.00
  -2  -4   0  215.48    5.60
  -2   4   0  218.48    6.00
   2  -4   0  215.98    5.90
  -2  -4   0  215.18    5.10
  -2  -4   0  214.58    5.90
  -2  -4  -1  285.97    6.90
   2  -4   1  286.77    7.30
  -2  -4  -1  286.47    6.50
  -2  -4  -1  274.67    7.10
   2   4   1  285.57    6.40
   2   4   1  283.17    7.40
  -2   4  -1  296.77    7.50
  -2   4  -2   78.59    3.50
  -2  -4  -2   79.59    3.10
  -2  -4  -2   79.09    3.20
   2   4   2   74.99    3.50
   2   4   2   82.39    3.40
   2  -4   2   80.09    3.60
   2   4   2   76.89    2.80
   2   4   2   77.49    3.00
  -2  -4  -2   76.19    3.40
  -2  -4  -3    0.60    0.50
   2   4   3    2.00    0.80
   2  -4   3    1.20    0.70
   2   4   3    2.30    0.60
   2   4   3    1.40    0.50
   2   4   3    1.10    0.80
   2   4   3    1.90    0.50
  -2  -4  -3    1.50    0.60
  -2   4  -3    1.40    0.70
  -2  -4  -3    1.90    0.80
   2   4   4   20.60    1.50
   2   4   4   20.60    1.80
  -2  -4  -4   22.00    1.90
   2   4   4   19.00    2.00
  -2  -4  -4   21.00    1.80
  -2   4  -4   19.70    1.80
   2  -4   4   22.20    2.10
  -2  -4  -4   19.20    1.80
   2   4   4   21.40    1.50
   2   4   4   22.50    1.70
   2   4   5  142.29    5.70
   2  -4   5  140.19    5.60
   2   4   5  141.39    5.20
  -2  -4  -5  137.09    5.30
   2   4   5  141.59    4.40
  -2  -4  -5  143.39    5.20
   2   4   5  138.89    4.30
  -2  -4  -5  149.19    5.40
  -2   4  -5  148.09    5.40
   2   4   5  141.69    4.80
  -2  -4  -6  176.28    6.40
  -2   4  -6  179.08    6.30
  -2  -4  -6  167.98    6.10
   2   4   6  170.28    6.60
   2  -4   6  166.28    6.40
   2   4   6  183.78    6.20
  -2  -4  -6  172.38    6.30
   2   4   6  173.58    5.10
   2  -4   6  176.98    6.00
   2   4   6  171.78    5.20
   2   4   6  168.88    5.70
   2   4   7   77.59    4.00
  -2  -4  -7   74.39    4.20
  -2  -4  -7   76.69    3.60
   2   4   7   68.89    4.20
   2  -4   7   72.49    4.20
   2  -4   7   73.69    3.80
  -2  -4  -7   75.89    4.20
   2   4   7   67.09    3.60
  -2   4  -7   76.19    4.10
   2  -4   8  218.18    8.10
   2   4   8  206.08    8.10
  -2   4  -8  223.58    7.70
  -2  -4  -8  223.58    8.10
   2   4   8  211.18    7.40
   2  -4   8  228.78    7.30
   2   4   8  203.78    7.10
   2   4   9   27.70    2.60
   2   4   9   26.30    2.60
  -2  -4  -9   29.00    2.90
  -2   4  -9   28.80    2.60
   2  -4   9   22.90    2.70
   2  -4   9   27.70    2.40
   2   4   9   26.40    2.90
   2   4  10    9.00    1.60
  -2  -4 -10    7.70    1.70
   2   4  10    6.80    1.70
   2  -4  10    6.70    1.30
   2   4  10    6.10    1.40
   2  -4  10    7.70    1.70
  -2   4 -10    6.90    1.50
  -2  -4 -11   82.29    3.00
  -2  -4 -11   81.09    3.10
   2   4  11   84.29    2.80
  -2  -4 -11   78.89    5.40
   2   4  11   75.29    4.70
   2   4  11   82.69    2.80
   2   4  11   82.49    2.80
  -2   4 -11   78.99    2.80
  -2  -4 -11   84.29    3.30
   2   4  11   74.19    2.70
   2   4  11   79.89    2.80
   2  -4  11   75.69    5.10
   2   4  11   76.69    2.60
  -2   4 -11   80.29    2.80
  -2   4 -11   78.09    4.80
  -2   4 -11   79.09    3.00
   2   4  11   87.69    2.80
  -2   4 -11   76.39    2.80
  -2   4 -11   74.39    2.60
  -2  -4 -11   78.19    2.90
  -2   4 -11   83.09    3.10
   2   4  11   81.59    2.70
   2  -4  11   84.79    3.00
   2   4  12   71.19    2.60
  -2   4 -12   69.19    2.80
   2   4  12   74.29    2.70
   2  -4  12   69.09    2.80
  -2  -4 -12   68.19    2.80
  -2  -4 -12   66.29    5.10
  -2   4 -12   69.79    2.90
   2   4  12   71.99    4.70
   2   4  12   65.19    2.60
  -2   4 -12   72.79    2.70
   2  -4  12   65.39    5.00
   2   4  12   69.29    2.50
   2   4  12   71.09    2.60
[truncated: 1,587,532 more chars]
