# Supplementary material for: Nanangenines: drimane sesquiterpenoids as the dominant metabolite cohort of a novel Australian fungus, Aspergillus nanangensis
Source: Beilstein J Org Chem. 2019 Nov 5;15:2631–43. doi: 10.3762/bjoc.15.256 (PMC6880815; doi:10.3762/bjoc.15.256)
Supplement: File 2 — Crystal structure information files for nanangenines A–C and G. [file Beilstein_J_Org_Chem-15-2631-s002.zip › Nanangenine_B_derivative_2b_190715.cif]

data_global
 
#=======================================================================
 
# 1. SUBMISSION DETAILS
#----------------------
 
_publ_contact_author_name     'Andrew M. Piggott'    
_publ_contact_author_address               
;    
 Department of Molecular Sciences, 
 Macquarie University,
 NSW 2109, Australia
;
_publ_contact_author_email     andrew.piggott@mq.edu.au

_publ_requested_journal       'Beilstein Journal of Organic Chemistry'   

_publ_section_title                        
;    
 Nanangenines: drimane sesquiterpenes as the dominant metabolite cohort 
 of a novel Australian fungus, Aspergillus nanangense
;
 
loop_
_publ_author_name
_publ_author_address                       
'Heather J. Lacey'                                     
;    
 Microbial Screening Technologies, 
 Smithfield, NSW 2164, Australia
And 
 School of Chemistry, 
 The University of Sydney, 
 NSW 2006, Australia
;
'Andrew Crombie'                                     
;    
 Microbial Screening Technologies, 
 Smithfield, NSW 2164, Australia
;
'Cameron L. M. Gilchrist'                                     
;    
 School of Molecular Sciences, 
 The University of Western Australia, 
 WA 6009, Australia
;
'John A. Kalaitzis'                                     
;    
 Microbial Screening Technologies, 
 Smithfield, NSW 2164, Australia
And 
 Department of Molecular Sciences, 
 Macquarie University, 
 NSW 2109, Australia
;
'Daniel Vuong'                                     
;    
 Microbial Screening Technologies, 
 Smithfield, NSW 2164, Australia
;
'Peter Rutledge'                                     
;    
 School of Chemistry, 
 The University of Sydney, 
 NSW 2006, Australia
;
'Peter Turner'                                     
;    
 School of Chemistry, 
 The University of Sydney, 
 NSW 2006, Australia
;
'Ernest Lacey'                                     
;    
 Microbial Screening Technologies, 
 Smithfield, NSW 2164, Australia
And 
 Department of Molecular Sciences, 
 Macquarie University, 
 NSW 2109, Australia
;
'Yit Heng Chooi'                                     
;    
 School of Molecular Sciences, 
 The University of Western Australia, 
 WA 6009, Australia
;
'Andrew M. Piggott'                                     
;    
 Department of Molecular Sciences, 
 Macquarie University, 
 NSW 2109, Australia
;
 
 
#=======================================================================
#  Nanangenine B 4-bromobenzoyl ester derivative - molecule (2b)
#=======================================================================
 
 
data_pjr17pt5_mP_SH40_sph
 
_audit_creation_method            'SHELXL-2018/3'
_shelx_SHELXL_version_number      '2018/3'
_chemical_name_systematic         ?
_chemical_name_common             'Nanangenine C 4-bromobenzoyl ester derivative'
_chemical_melting_point           ?
_chemical_formula_moiety          ?
_chemical_formula_sum
 'C28 H35 Br O7' 
_chemical_formula_weight          563.47

loop_
 _atom_type_symbol
 _atom_type_description
 _atom_type_scat_dispersion_real
 _atom_type_scat_dispersion_imag
 _atom_type_scat_source
 'C'  'C'   0.0181   0.0091
 'International Tables Vol C Tables 4.2.6.8 and 6.1.1.4'
 'H'  'H'   0.0000   0.0000
 'International Tables Vol C Tables 4.2.6.8 and 6.1.1.4'
 'O'  'O'   0.0492   0.0322
 'International Tables Vol C Tables 4.2.6.8 and 6.1.1.4'
 'Br'  'Br'  -0.6763   1.2805
 'International Tables Vol C Tables 4.2.6.8 and 6.1.1.4'
 
_space_group_crystal_system       monoclinic
_space_group_IT_number            4
_space_group_name_H-M_alt         'P 21'
_space_group_name_Hall            'P 2yb'

_symmetry_cell_setting                  monoclinic
_symmetry_space_group_name_H-M          'P 21'
_symmetry_space_group_name_Hall         'P 2yb'
_symmetry_Int_Tables_number             4

 
_shelx_space_group_comment
;
The symmetry employed for this shelxl refinement is uniquely defined
by the following loop, which should always be used as a source of
symmetry information in preference to the above space-group names.
They are only intended as comments.
;
 
loop_
 _space_group_symop_operation_xyz
 'x, y, z'
 '-x, y+1/2, -z'
 
_cell_length_a                    7.7558(2)
_cell_length_b                    14.0642(2)
_cell_length_c                    24.5340(3)
_cell_angle_alpha                 90
_cell_angle_beta                  90.460(2)
_cell_angle_gamma                 90
_cell_volume                      2676.06(9)
_cell_formula_units_Z             4
_cell_measurement_temperature     100.0(5)
_cell_measurement_reflns_used   18461
_cell_measurement_theta_min     3.5810
_cell_measurement_theta_max     75.2080
 
_exptl_crystal_description        columnar
_exptl_crystal_colour             colourless
_exptl_crystal_density_meas       ?
_exptl_crystal_density_method     ?
_exptl_crystal_density_diffrn     1.399          
_exptl_crystal_F_000              1176
_exptl_transmission_factor_min    ?
_exptl_transmission_factor_max    ?
_exptl_crystal_size_max           0.168
_exptl_crystal_size_mid           0.040
_exptl_crystal_size_min           0.033
_exptl_absorpt_coefficient_mu     2.462
_shelx_estimated_absorpt_T_min    ?
_shelx_estimated_absorpt_T_max    ?
_exptl_absorpt_correction_T_min   0.934
_exptl_absorpt_correction_T_max   1.00
_exptl_absorpt_correction_type    multi-scan
_exptl_absorpt_process_details
;
CrysAlisPro 1.171.40.42a (Rigaku Oxford Diffraction, 2019)
Empirical absorption correction using spherical harmonics,
 implemented in SCALE3 ABSPACK scaling algorithm.
;
_oxdiff_exptl_absorpt_empirical_full_min           0.682
_oxdiff_exptl_absorpt_empirical_full_max           1.433
_oxdiff_exptl_absorpt_empirical_details
;
Empirical correction (ABSPACK) includes:
- Absorption correction using spherical harmonics
- Frame scaling
;


_diffrn_crystal_treatment
;
attached with Exxon Paratone N to a fibre and quenched 
in a cold nitrogen gas stream from an Oxford Cryosystems Cryostream. 
;


_diffrn_ambient_temperature 100.0(5) 
_diffrn_ambient_environment N~2~
_diffrn_source 'micro-focus sealed X-ray tube'
_diffrn_source_type 'SuperNova (Cu) X-ray Source'
_diffrn_radiation_probe x-ray
_diffrn_radiation_type 'Cu K\a'
_diffrn_radiation_wavelength 1.54184
_diffrn_radiation_monochromator mirror
_diffrn_measurement_device 'four-circle diffractometer'
_diffrn_measurement_device_type 'SuperNova, Dual, Cu at zero, Atlas'
_diffrn_detector 'CCD plate'
_diffrn_detector_type Atlas
_diffrn_detector_area_resol_mean 10.586
_diffrn_measurement_method        \w 
_diffrn_reflns_number             52872
_diffrn_reflns_av_unetI/netI      0.0379
_diffrn_reflns_av_R_equivalents   0.0506
_diffrn_reflns_limit_h_min        -8
_diffrn_reflns_limit_h_max        7
_diffrn_reflns_limit_k_min        -17
_diffrn_reflns_limit_k_max        17
_diffrn_reflns_limit_l_min        -30
_diffrn_reflns_limit_l_max        30
_diffrn_reflns_theta_min          3.603
_diffrn_reflns_theta_max          76.616
_diffrn_reflns_theta_full         67.679
_diffrn_measured_fraction_theta_max   0.947
_diffrn_measured_fraction_theta_full  0.964
_diffrn_reflns_Laue_measured_fraction_max    0.947
_diffrn_reflns_Laue_measured_fraction_full   0.964
_diffrn_reflns_point_group_measured_fraction_max   0.943
_diffrn_reflns_point_group_measured_fraction_full  0.963
_reflns_number_total              10615
_reflns_number_gt                 9834
_reflns_threshold_expression      'I > 2\s(I)'
_reflns_Friedel_coverage          0.912
_reflns_Friedel_fraction_max      0.939
_reflns_Friedel_fraction_full     0.962
 
_reflns_special_details
;
 Reflections were merged by SHELXL according to the crystal
 class for the calculation of statistics and refinement.
 
 _reflns_Friedel_fraction is defined as the number of unique
 Friedel pairs measured divided by the number that would be
 possible theoretically, ignoring centric projections and
 systematic absences.
;
 
_computing_data_collection
;
  CrysAlisPro, Agilent Technologies,
;
_computing_cell_refinement
;
  CrysAlisPro, Agilent Technologies,
;
_computing_data_reduction
;
  CrysAlisPro, Agilent Technologies,
;

_computing_structure_solution     'ShelxT (Sheldrick, 2015)' 
_computing_structure_refinement 'SHELXL-2018/3 (Sheldrick, 2016)'
_computing_molecular_graphics     
;
  OLEX2 (Dolomanov,O.V.et al., 2009)
  shelXle (H�bschle,C.B., et al., 2011) 
;
_computing_publication_material
;    
  WinGX (Farrugia, 1999)
  PLATON (Spek, A.K., 2003) 
  XNPP (Parsons, S., et al., 2013)
;


_refine_special_details           ?
_refine_ls_structure_factor_coef  Fsqd
_refine_ls_matrix_type            full
_refine_ls_weighting_scheme       calc
_refine_ls_weighting_details
'w=1/[\s^2^(Fo^2^)+(0.05P)^2^+3.0P] where P=(Fo^2^+2Fc^2^)/3'
_atom_sites_solution_primary      ?
_atom_sites_solution_secondary    ?
_atom_sites_solution_hydrogens    mixed
_refine_ls_hydrogen_treatment     mixed
_refine_ls_extinction_method      none
_refine_ls_extinction_coef        .
_refine_ls_abs_structure_details
;
 Flack x determined using 4295 quotients [(I+)-(I-)]/[(I+)+(I-)]
 (Parsons, Flack and Wagner, Acta Cryst. B69 (2013) 249-259).
;
_refine_ls_abs_structure_Flack    -0.003(7)
_chemical_absolute_configuration  ad
_refine_ls_number_reflns          10615
_refine_ls_number_parameters      665
_refine_ls_number_restraints      589
_refine_ls_R_factor_all           0.0570
_refine_ls_R_factor_gt            0.0522
_refine_ls_wR_factor_ref          0.1327
_refine_ls_wR_factor_gt           0.1301
_refine_ls_goodness_of_fit_ref    1.220
_refine_ls_restrained_S_all       1.197
_refine_ls_shift/su_max           0.001
_refine_ls_shift/su_mean          0.000
 
loop_
 _atom_site_label
 _atom_site_type_symbol
 _atom_site_fract_x
 _atom_site_fract_y
 _atom_site_fract_z
 _atom_site_U_iso_or_equiv
 _atom_site_adp_type
 _atom_site_occupancy
 _atom_site_site_symmetry_order  
 _atom_site_calc_flag
 _atom_site_refinement_flags_posn
 _atom_site_refinement_flags_adp
 _atom_site_refinement_flags_occupancy
 _atom_site_disorder_assembly
 _atom_site_disorder_group
Br1_1 Br -0.19365(11) 0.10174(5) -0.09115(3) 0.0430(2) Uani 1 1 d . . . . .
O1_1 O 0.8191(8) 0.2542(5) 0.1167(2) 0.0580(16) Uani 1 1 d . . . . .
O2_1 O 0.6732(8) 0.3810(5) 0.0920(2) 0.0529(15) Uani 1 1 d . . . . .
O3_1 O 0.3859(6) 0.2362(3) 0.10442(17) 0.0291(9) Uani 1 1 d . . . . .
O4_1 O 0.4862(8) 0.1603(3) 0.29317(19) 0.0435(13) Uani 1 1 d . . . . .
O5_1 O 0.4481(8) 0.4753(3) 0.1575(2) 0.0436(13) Uani 1 1 d . . . . .
H5O_1 H 0.537(17) 0.480(10) 0.125(6) 0.10(5) Uiso 1 1 d . . . . .
O6_1 O 0.4698(15) 0.0052(4) 0.3120(3) 0.101(4) Uani 1 1 d . . . . .
O7_1 O 0.5702(7) 0.1810(4) 0.0420(2) 0.0485(14) Uani 1 1 d . . . . .
C1_1 C 0.3406(9) 0.3961(5) 0.1705(2) 0.0318(13) Uani 1 1 d . . . . .
H1_1 H 0.275779 0.376671 0.136900 0.038 Uiso 1 1 calc R U . . .
C2_1 C 0.2126(11) 0.4333(5) 0.2120(3) 0.0412(17) Uani 1 1 d . . . . .
H2A_1 H 0.276232 0.458818 0.243944 0.049 Uiso 1 1 calc R U . . .
H2B_1 H 0.145202 0.485974 0.195619 0.049 Uiso 1 1 calc R U . . .
C3_1 C 0.0903(11) 0.3557(6) 0.2306(3) 0.0451(17) Uani 1 1 d . . . . .
H3A_1 H 0.029639 0.328637 0.198537 0.054 Uiso 1 1 calc R U . . .
H3B_1 H 0.002668 0.383539 0.255021 0.054 Uiso 1 1 calc R U . . .
C4_1 C 0.1860(11) 0.2768(6) 0.2606(3) 0.0395(16) Uani 1 1 d . . . . .
C5_1 C 0.3189(9) 0.2354(4) 0.2199(3) 0.0317(13) Uani 1 1 d . . . . .
H5_1 H 0.245060 0.212795 0.188885 0.038 Uiso 1 1 calc R U . . .
C6_1 C 0.4117(11) 0.1449(5) 0.2386(3) 0.0414(17) Uani 1 1 d . . . . .
H6_1 H 0.326356 0.091762 0.240437 0.050 Uiso 1 1 calc R U . . .
C7_1 C 0.5587(12) 0.1148(5) 0.2046(3) 0.051(2) Uani 1 1 d . . . . .
H7_1 H 0.616714 0.057381 0.213537 0.062 Uiso 1 1 calc R U . . .
C8_1 C 0.6128(11) 0.1647(5) 0.1621(3) 0.0430(17) Uani 1 1 d . . . . .
C9_1 C 0.5268(9) 0.2542(4) 0.1429(3) 0.0285(12) Uani 1 1 d . . . . .
C10_1 C 0.4461(9) 0.3090(4) 0.1917(2) 0.0282(12) Uani 1 1 d . . . . .
C11_1 C 0.6756(11) 0.3050(6) 0.1143(3) 0.0431(16) Uani 1 1 d . . . . .
C12_1 C 0.7834(13) 0.1587(7) 0.1347(3) 0.062(2) Uani 1 1 d . . . . .
H12A_1 H 0.873527 0.136374 0.160434 0.074 Uiso 1 1 calc R U . . .
H12B_1 H 0.777895 0.114537 0.103296 0.074 Uiso 1 1 calc R U . . .
C13_1 C 0.5920(10) 0.3430(5) 0.2296(3) 0.0338(14) Uani 1 1 d . . . . .
H13A_1 H 0.676064 0.379430 0.208527 0.051 Uiso 1 1 calc R U . . .
H13B_1 H 0.649060 0.287852 0.246221 0.051 Uiso 1 1 calc R U . . .
H13C_1 H 0.544150 0.383441 0.258298 0.051 Uiso 1 1 calc R U . . .
C14_1 C 0.2549(11) 0.3156(6) 0.3159(3) 0.0427(17) Uani 1 1 d . . . . .
H14A_1 H 0.331759 0.369585 0.309246 0.064 Uiso 1 1 calc R U . . .
H14B_1 H 0.318652 0.265300 0.334977 0.064 Uiso 1 1 calc R U . . .
H14C_1 H 0.157810 0.336290 0.338248 0.064 Uiso 1 1 calc R U . . .
C15_1 C 0.0565(14) 0.1978(8) 0.2748(3) 0.067(3) Uani 1 1 d . . . . .
H15A_1 H -0.044149 0.225828 0.292601 0.100 Uiso 1 1 calc R U . . .
H15B_1 H 0.111437 0.151969 0.299570 0.100 Uiso 1 1 calc R U . . .
H15C_1 H 0.019737 0.165187 0.241396 0.100 Uiso 1 1 calc R U . . .
C16_1 C 0.5082(15) 0.0838(5) 0.3256(3) 0.060(2) Uani 1 1 d . . . . .
C17_1 C 0.5933(14) 0.1095(7) 0.3786(3) 0.063(2) Uani 1 1 d . . . . .
H17A_1 H 0.605090 0.179408 0.381652 0.076 Uiso 1 1 calc R U . . .
H17B_1 H 0.523556 0.086470 0.409509 0.076 Uiso 1 1 calc R U . . .
C18_1 C 0.766(2) 0.0637(10) 0.3795(6) 0.099(4) Uani 1 1 d . . . . .
H18A_1 H 0.823188 0.075791 0.344133 0.119 Uiso 1 1 calc R U . . .
H18B_1 H 0.751198 -0.005847 0.383119 0.119 Uiso 1 1 calc R U . . .
C19_1 C 0.887(2) 0.0989(11) 0.4259(5) 0.105(4) Uani 1 1 d . . . . .
H19A_1 H 0.901474 0.168499 0.422251 0.126 Uiso 1 1 calc R U . . .
H19B_1 H 0.829593 0.086869 0.461207 0.126 Uiso 1 1 calc R U . . .
C20_1 C 1.063(2) 0.0531(13) 0.4274(6) 0.117(5) Uani 1 1 d . . . . .
H20A_1 H 1.044896 -0.016605 0.427058 0.141 Uiso 1 1 calc R U . . .
H20B_1 H 1.120247 0.069380 0.392641 0.141 Uiso 1 1 calc R U . . .
C21_1 C 1.189(3) 0.0738(8) 0.4720(4) 0.124(6) Uani 1 1 d . . . . .
H21A_1 H 1.293787 0.101118 0.456474 0.186 Uiso 1 1 calc R U . . .
H21B_1 H 1.217302 0.014828 0.491257 0.186 Uiso 1 1 calc R U . . .
H21C_1 H 1.137795 0.119227 0.497497 0.186 Uiso 1 1 calc R U . . .
C22_1 C 0.4242(10) 0.1976(5) 0.0562(3) 0.0344(14) Uani 1 1 d . . . . .
C23_1 C 0.2713(9) 0.1781(4) 0.0217(2) 0.0302(13) Uani 1 1 d . . . . .
C24_1 C 0.2949(10) 0.1181(5) -0.0234(2) 0.0351(15) Uani 1 1 d . . . . .
H24_1 H 0.405880 0.093225 -0.031133 0.042 Uiso 1 1 calc R U . . .
C25_1 C 0.1552(10) 0.0954(5) -0.0568(2) 0.0365(14) Uani 1 1 d . . . . .
H25_1 H 0.168684 0.053972 -0.087015 0.044 Uiso 1 1 calc R U . . .
C26_1 C -0.0043(10) 0.1344(5) -0.0449(2) 0.0329(13) Uani 1 1 d . . . . .
C27_1 C -0.0292(10) 0.1941(5) -0.0009(3) 0.0334(13) Uani 1 1 d . . . . .
H27_1 H -0.139377 0.220804 0.005996 0.040 Uiso 1 1 calc R U . . .
C28_1 C 0.1107(10) 0.2141(5) 0.0330(3) 0.0338(14) Uani 1 1 d . . . . .
H28_1 H 0.095109 0.253003 0.064198 0.041 Uiso 1 1 calc R U . . .
Br1_2 Br 0.31969(10) 0.90099(5) 0.59129(3) 0.04053(19) Uani 1 1 d . . . . .
O1_2 O 1.3185(7) 0.7320(4) 0.3871(2) 0.0441(12) Uani 1 1 d . . . . .
O2_2 O 1.1562(8) 0.6094(4) 0.4103(2) 0.0480(13) Uani 1 1 d . . . . .
O3_2 O 0.8854(6) 0.7639(3) 0.39556(17) 0.0290(9) Uani 1 1 d . . . . .
O4_2 O 0.9960(7) 0.8389(3) 0.20721(19) 0.0369(11) Uani 1 1 d . . . . .
O5_2 O 0.9234(8) 0.5239(3) 0.3417(2) 0.0417(12) Uani 1 1 d . . . . .
H5O_2 H 1.005(16) 0.541(10) 0.358(5) 0.08(4) Uiso 1 1 d . . . . .
O6_2 O 1.0095(13) 0.9962(4) 0.1921(3) 0.081(3) Uani 1 1 d . . . . .
O7_2 O 1.0760(7) 0.8118(5) 0.4595(2) 0.0465(13) Uani 1 1 d . . . . .
C1_2 C 0.8233(9) 0.6065(5) 0.3285(2) 0.0319(13) Uani 1 1 d . . . . .
H1_2 H 0.761811 0.627938 0.361963 0.038 Uiso 1 1 calc R U . . .
C2_2 C 0.6904(11) 0.5735(5) 0.2870(3) 0.0390(16) Uani 1 1 d . . . . .
H2A_2 H 0.749884 0.543922 0.255679 0.047 Uiso 1 1 calc R U . . .
H2B_2 H 0.615795 0.524575 0.303721 0.047 Uiso 1 1 calc R U . . .
C3_2 C 0.5797(11) 0.6550(6) 0.2667(3) 0.0427(17) Uani 1 1 d . . . . .
H3A_2 H 0.519767 0.684093 0.298068 0.051 Uiso 1 1 calc R U . . .
H3B_2 H 0.490746 0.629963 0.241362 0.051 Uiso 1 1 calc R U . . .
C4_2 C 0.6852(10) 0.7318(5) 0.2375(3) 0.0342(14) Uani 1 1 d . . . . .
C5_2 C 0.8211(9) 0.7675(4) 0.2798(3) 0.0297(13) Uani 1 1 d . . . . .
H5_2 H 0.749257 0.791948 0.310440 0.036 Uiso 1 1 calc R U . . .
C6_2 C 0.9237(10) 0.8559(4) 0.2615(3) 0.0354(15) Uani 1 1 d . . . . .
H6_2 H 0.844218 0.911854 0.259721 0.043 Uiso 1 1 calc R U . . .
C7_2 C 1.0751(11) 0.8801(4) 0.2972(3) 0.0415(16) Uani 1 1 d . . . . .
H7_2 H 1.140532 0.935219 0.288918 0.050 Uiso 1 1 calc R U . . .
C8_2 C 1.1209(10) 0.8293(5) 0.3388(3) 0.0367(15) Uani 1 1 d . . . . .
C9_2 C 1.0253(9) 0.7418(4) 0.3576(2) 0.0291(13) Uani 1 1 d . . . . .
C10_2 C 0.9381(9) 0.6901(4) 0.3077(2) 0.0295(13) Uani 1 1 d . . . . .
C11_2 C 1.1701(10) 0.6853(5) 0.3886(3) 0.0378(14) Uani 1 1 d . . . . .
C12_2 C 1.2966(11) 0.8288(6) 0.3684(3) 0.0483(19) Uani 1 1 d . . . . .
H12A_2 H 1.390117 0.846767 0.343120 0.058 Uiso 1 1 calc R U . . .
H12B_2 H 1.296704 0.873649 0.399449 0.058 Uiso 1 1 calc R U . . .
C13_2 C 0.5645(12) 0.8152(7) 0.2226(3) 0.052(2) Uani 1 1 d . . . . .
H13A_2 H 0.458615 0.790412 0.205792 0.078 Uiso 1 1 calc R U . . .
H13B_2 H 0.622552 0.857555 0.196839 0.078 Uiso 1 1 calc R U . . .
H13C_2 H 0.535654 0.850722 0.255651 0.078 Uiso 1 1 calc R U . . .
C14_2 C 0.7490(11) 0.6891(5) 0.1832(3) 0.0387(16) Uani 1 1 d . . . . .
H14A_2 H 0.842846 0.644136 0.190629 0.058 Uiso 1 1 calc R U . . .
H14B_2 H 0.790910 0.740189 0.159621 0.058 Uiso 1 1 calc R U . . .
H14C_2 H 0.653667 0.655803 0.164973 0.058 Uiso 1 1 calc R U . . .
C15_2 C 1.0818(9) 0.6520(4) 0.2713(3) 0.0324(14) Uani 1 1 d . . . . .
H15A_2 H 1.166281 0.617500 0.293707 0.049 Uiso 1 1 calc R U . . .
H15B_2 H 1.138660 0.705217 0.253015 0.049 Uiso 1 1 calc R U . . .
H15C_2 H 1.032324 0.608903 0.243997 0.049 Uiso 1 1 calc R U . . .
C16_2 C 1.0362(13) 0.9158(5) 0.1771(3) 0.051(2) Uani 1 1 d . . . . .
C17_2 C 1.1198(13) 0.8886(6) 0.1240(3) 0.052(2) Uani 1 1 d . . . . .
H17A_2 H 1.241854 0.909203 0.124407 0.062 Uiso 1 1 calc R U . . .
H17B_2 H 1.117128 0.818660 0.119702 0.062 Uiso 1 1 calc R U . . .
C18_2 C 1.0308(15) 0.9326(7) 0.0786(4) 0.065(2) Uani 1 1 d . . . . .
H18A_2 H 1.087428 0.914406 0.044143 0.078 Uiso 1 1 calc R U . . .
H18B_2 H 1.036889 1.002615 0.082195 0.078 Uiso 1 1 calc R U . . .
C19_2 C 0.8389(14) 0.9006(7) 0.0771(3) 0.063(2) Uani 1 1 d . . . . .
H19A_2 H 0.784317 0.923122 0.111024 0.075 Uiso 1 1 calc R U . . .
H19B_2 H 0.837144 0.830219 0.078053 0.075 Uiso 1 1 calc R U . . .
C20_2 C 0.7208(17) 0.9334(7) 0.0276(4) 0.071(3) Uani 1 1 d . . . . .
H20A_2 H 0.732234 1.003103 0.023130 0.085 Uiso 1 1 calc R U . . .
H20B_2 H 0.762924 0.903051 -0.006150 0.085 Uiso 1 1 calc R U . . .
C21_2 C 0.5469(19) 0.9111(10) 0.0340(5) 0.090(3) Uani 1 1 d . . . . .
H21A_2 H 0.533802 0.842096 0.037335 0.135 Uiso 1 1 calc R U . . .
H21B_2 H 0.481500 0.933637 0.002164 0.135 Uiso 1 1 calc R U . . .
H21C_2 H 0.503270 0.942043 0.066905 0.135 Uiso 1 1 calc R U . . .
C22_2 C 0.9280(10) 0.7998(5) 0.4450(3) 0.0326(13) Uani 1 1 d . . . . .
C23_2 C 0.7757(9) 0.8220(5) 0.4787(3) 0.0301(13) Uani 1 1 d . . . . .
C24_2 C 0.8016(10) 0.8827(5) 0.5228(3) 0.0353(15) Uani 1 1 d . . . . .
H24_2 H 0.913120 0.907799 0.530172 0.042 Uiso 1 1 calc R U . . .
C25_2 C 0.6647(9) 0.9066(5) 0.5560(2) 0.0350(13) Uani 1 1 d . . . . .
H25_2 H 0.680438 0.949098 0.585760 0.042 Uiso 1 1 calc R U . . .
C26_2 C 0.5049(10) 0.8675(5) 0.5452(2) 0.0337(14) Uani 1 1 d . . . . .
C27_2 C 0.4764(10) 0.8057(5) 0.5013(3) 0.0341(14) Uani 1 1 d . . . . .
H27_2 H 0.365497 0.779390 0.494553 0.041 Uiso 1 1 calc R U . . .
C28_2 C 0.6140(10) 0.7839(5) 0.4681(3) 0.0337(14) Uani 1 1 d . . . . .
H28_2 H 0.597727 0.742667 0.437854 0.040 Uiso 1 1 calc R U . . .
 
loop_
 _atom_site_aniso_label
 _atom_site_aniso_U_11
 _atom_site_aniso_U_22
 _atom_site_aniso_U_33
 _atom_site_aniso_U_23
 _atom_site_aniso_U_13
 _atom_site_aniso_U_12
Br1_1 0.0515(5) 0.0484(4) 0.0289(3) -0.0011(3) -0.0056(3) -0.0209(4)
O1_1 0.038(3) 0.086(4) 0.050(3) -0.035(3) -0.011(2) 0.016(3)
O2_1 0.052(4) 0.059(4) 0.048(3) -0.010(2) 0.008(3) -0.012(3)
O3_1 0.033(3) 0.031(2) 0.0232(19) -0.0072(16) -0.0068(17) 0.0062(18)
O4_1 0.078(4) 0.022(2) 0.030(2) 0.0022(17) -0.018(2) -0.006(2)
O5_1 0.062(4) 0.024(2) 0.045(3) 0.0055(19) -0.006(2) 0.004(2)
O6_1 0.200(10) 0.029(3) 0.072(5) 0.015(3) -0.058(6) -0.023(4)
O7_1 0.039(3) 0.068(4) 0.038(3) -0.023(3) -0.008(2) 0.019(3)
C1_1 0.038(4) 0.023(3) 0.034(3) -0.002(3) -0.003(2) 0.008(3)
C2_1 0.050(5) 0.041(3) 0.032(3) -0.007(3) -0.003(3) 0.028(3)
C3_1 0.036(5) 0.067(5) 0.032(3) -0.011(3) -0.005(3) 0.015(3)
C4_1 0.041(4) 0.051(4) 0.027(3) -0.009(3) -0.004(3) -0.009(3)
C5_1 0.040(4) 0.023(3) 0.031(3) -0.009(2) -0.008(2) -0.003(2)
C6_1 0.067(5) 0.024(3) 0.033(3) -0.005(2) -0.018(3) -0.003(3)
C7_1 0.087(6) 0.026(3) 0.041(3) -0.014(3) -0.025(3) 0.024(3)
C8_1 0.061(5) 0.034(3) 0.034(3) -0.016(2) -0.018(3) 0.023(3)
C9_1 0.027(3) 0.028(3) 0.031(3) -0.009(2) -0.010(2) 0.009(2)
C10_1 0.036(4) 0.020(2) 0.029(3) -0.006(2) -0.004(2) 0.004(2)
C11_1 0.039(4) 0.055(4) 0.035(3) -0.018(3) -0.003(3) 0.002(3)
C12_1 0.059(6) 0.084(5) 0.041(4) -0.032(4) -0.022(3) 0.044(4)
C13_1 0.038(4) 0.030(3) 0.033(3) -0.010(2) -0.006(3) 0.001(3)
C14_1 0.050(5) 0.045(4) 0.033(3) -0.011(3) -0.008(3) 0.001(3)
C15_1 0.073(7) 0.092(7) 0.037(4) -0.013(4) 0.005(4) -0.046(6)
C16_1 0.101(8) 0.032(4) 0.045(4) 0.009(3) -0.019(4) -0.003(4)
C17_1 0.099(7) 0.050(5) 0.041(4) 0.015(4) -0.017(4) -0.010(5)
C18_1 0.130(10) 0.071(7) 0.096(9) -0.022(7) 0.008(7) 0.000(7)
C19_1 0.165(12) 0.087(8) 0.063(6) -0.001(7) 0.010(7) 0.047(9)
C20_1 0.151(13) 0.117(12) 0.084(9) -0.006(9) 0.002(8) 0.043(11)
C21_1 0.282(18) 0.059(7) 0.030(4) 0.002(4) 0.001(7) -0.069(9)
C22_1 0.037(4) 0.036(3) 0.030(3) -0.009(2) -0.009(2) 0.009(3)
C23_1 0.038(4) 0.028(3) 0.025(3) -0.005(2) -0.008(2) 0.001(2)
C24_1 0.047(4) 0.034(3) 0.024(3) -0.004(2) -0.001(2) 0.006(3)
C25_1 0.055(4) 0.035(3) 0.020(2) -0.004(3) 0.000(2) -0.005(3)
C26_1 0.042(4) 0.030(3) 0.026(3) 0.006(2) 0.000(2) -0.008(3)
C27_1 0.033(4) 0.035(3) 0.033(3) -0.004(2) -0.002(2) -0.002(3)
C28_1 0.039(4) 0.033(3) 0.030(3) -0.006(2) -0.002(3) -0.001(3)
Br1_2 0.0435(5) 0.0492(4) 0.0290(3) -0.0042(3) 0.0072(3) 0.0157(3)
O1_2 0.032(3) 0.057(3) 0.043(3) -0.014(2) 0.011(2) -0.003(2)
O2_2 0.053(4) 0.044(3) 0.048(3) 0.001(2) 0.000(2) 0.005(3)
O3_2 0.034(3) 0.030(2) 0.0234(19) -0.0061(16) 0.0077(17) -0.0025(17)
O4_2 0.060(4) 0.021(2) 0.029(2) -0.0020(16) 0.014(2) -0.003(2)
O5_2 0.052(4) 0.024(2) 0.049(3) 0.007(2) 0.013(3) -0.003(2)
O6_2 0.160(8) 0.022(2) 0.061(4) 0.006(2) 0.047(5) 0.006(3)
O7_2 0.036(3) 0.068(4) 0.036(3) -0.019(2) 0.008(2) -0.012(3)
C1_2 0.040(4) 0.023(3) 0.033(3) -0.004(2) 0.009(2) -0.007(3)
C2_2 0.047(5) 0.034(3) 0.036(3) -0.008(2) 0.008(3) -0.021(3)
C3_2 0.042(5) 0.055(4) 0.032(3) -0.010(3) 0.014(3) -0.013(3)
C4_2 0.040(4) 0.034(3) 0.029(3) -0.005(2) 0.008(3) 0.000(3)
C5_2 0.038(4) 0.024(3) 0.027(3) -0.006(2) 0.012(2) -0.001(2)
C6_2 0.054(5) 0.019(3) 0.033(3) -0.005(2) 0.015(3) -0.001(3)
C7_2 0.064(5) 0.023(3) 0.038(3) -0.012(2) 0.017(3) -0.015(3)
C8_2 0.048(4) 0.030(3) 0.033(3) -0.012(2) 0.018(3) -0.016(3)
C9_2 0.032(4) 0.028(3) 0.028(3) -0.004(2) 0.013(2) -0.006(2)
C10_2 0.039(4) 0.022(3) 0.028(3) -0.006(2) 0.012(2) -0.006(2)
C11_2 0.036(4) 0.048(4) 0.030(3) -0.010(3) 0.009(3) 0.000(3)
C12_2 0.040(5) 0.068(5) 0.037(4) -0.017(3) 0.014(3) -0.025(4)
C13_2 0.057(6) 0.059(5) 0.041(4) -0.008(3) 0.003(3) 0.018(4)
C14_2 0.051(5) 0.036(3) 0.029(3) -0.009(3) 0.009(3) -0.006(3)
C15_2 0.038(4) 0.025(3) 0.035(3) -0.007(2) 0.012(3) -0.001(2)
C16_2 0.081(6) 0.028(3) 0.044(4) 0.006(3) 0.025(4) 0.006(3)
C17_2 0.082(6) 0.037(4) 0.036(3) 0.004(3) 0.022(3) -0.001(4)
C18_2 0.096(7) 0.048(5) 0.052(5) 0.012(4) 0.022(5) 0.005(4)
C19_2 0.096(6) 0.045(4) 0.048(4) 0.007(4) 0.012(4) 0.006(5)
C20_2 0.122(8) 0.048(5) 0.043(4) 0.000(4) 0.009(5) 0.029(5)
C21_2 0.118(9) 0.073(7) 0.078(7) 0.021(6) -0.018(7) 0.006(7)
C22_2 0.040(4) 0.031(3) 0.027(3) -0.005(2) 0.010(2) -0.005(3)
C23_2 0.035(4) 0.031(3) 0.024(3) -0.003(2) 0.007(2) 0.000(2)
C24_2 0.048(4) 0.034(3) 0.024(3) -0.002(2) 0.006(3) 0.000(3)
C25_2 0.048(4) 0.034(3) 0.023(3) -0.005(3) 0.004(2) 0.005(3)
C26_2 0.044(4) 0.034(3) 0.023(3) 0.001(2) 0.004(2) 0.009(3)
C27_2 0.036(4) 0.037(3) 0.029(3) -0.005(2) 0.008(2) 0.002(3)
C28_2 0.038(4) 0.033(3) 0.030(3) -0.008(2) 0.008(3) 0.000(3)
 
_geom_special_details
;
 All esds (except the esd in the dihedral angle between two l.s. planes)
 are estimated using the full covariance matrix.  The cell esds are taken
 into account individually in the estimation of esds in distances, angles
 and torsion angles; correlations between esds in cell parameters are only
 used when they are defined by crystal symmetry.  An approximate (isotropic)
 treatment of cell esds is used for estimating esds involving l.s. planes.
;
 
loop_
 _geom_bond_atom_site_label_1
 _geom_bond_atom_site_label_2
 _geom_bond_distance
 _geom_bond_site_symmetry_2
 _geom_bond_publ_flag
Br1_1 C26_1 1.905(7) . ?
O1_1 C11_1 1.324(10) . ?
O1_1 C12_1 1.441(13) . ?
O2_1 C11_1 1.201(11) . ?
O3_1 C22_1 1.339(8) . ?
O3_1 C9_1 1.461(7) . ?
O4_1 C16_1 1.349(9) . ?
O4_1 C6_1 1.470(8) . ?
O5_1 C1_1 1.429(9) . ?
O5_1 H5O_1 1.05(13) . ?
O6_1 C16_1 1.192(10) . ?
O7_1 C22_1 1.209(9) . ?
C1_1 C2_1 1.521(9) . ?
C1_1 C10_1 1.560(8) . ?
C1_1 H1_1 1.0000 . ?
C2_1 C3_1 1.519(12) . ?
C2_1 H2A_1 0.9900 . ?
C2_1 H2B_1 0.9900 . ?
C3_1 C4_1 1.521(11) . ?
C3_1 H3A_1 0.9900 . ?
C3_1 H3B_1 0.9900 . ?
C4_1 C15_1 1.540(11) . ?
C4_1 C14_1 1.552(9) . ?
C4_1 C5_1 1.554(10) . ?
C5_1 C6_1 1.530(9) . ?
C5_1 C10_1 1.592(9) . ?
C5_1 H5_1 1.0000 . ?
C6_1 C7_1 1.480(12) . ?
C6_1 H6_1 1.0000 . ?
C7_1 C8_1 1.327(12) . ?
C7_1 H7_1 0.9500 . ?
C8_1 C12_1 1.492(13) . ?
C8_1 C9_1 1.498(8) . ?
C9_1 C11_1 1.532(11) . ?
C9_1 C10_1 1.560(8) . ?
C10_1 C13_1 1.535(9) . ?
C12_1 H12A_1 0.9900 . ?
C12_1 H12B_1 0.9900 . ?
C13_1 H13A_1 0.9800 . ?
C13_1 H13B_1 0.9800 . ?
C13_1 H13C_1 0.9800 . ?
C14_1 H14A_1 0.9800 . ?
C14_1 H14B_1 0.9800 . ?
C14_1 H14C_1 0.9800 . ?
C15_1 H15A_1 0.9800 . ?
C15_1 H15B_1 0.9800 . ?
C15_1 H15C_1 0.9800 . ?
C16_1 C17_1 1.497(11) . ?
C17_1 C18_1 1.489(18) . ?
C17_1 H17A_1 0.9900 . ?
C17_1 H17B_1 0.9900 . ?
C18_1 C19_1 1.55(2) . ?
C18_1 H18A_1 0.9900 . ?
C18_1 H18B_1 0.9900 . ?
C19_1 C20_1 1.51(2) . ?
C19_1 H19A_1 0.9900 . ?
C19_1 H19B_1 0.9900 . ?
C20_1 C21_1 1.49(2) . ?
C20_1 H20A_1 0.9900 . ?
C20_1 H20B_1 0.9900 . ?
C21_1 H21A_1 0.9800 . ?
C21_1 H21B_1 0.9800 . ?
C21_1 H21C_1 0.9800 . ?
C22_1 C23_1 1.476(9) . ?
C23_1 C28_1 1.375(10) . ?
C23_1 C24_1 1.406(9) . ?
C24_1 C25_1 1.389(10) . ?
C24_1 H24_1 0.9500 . ?
C25_1 C26_1 1.386(11) . ?
C25_1 H25_1 0.9500 . ?
C26_1 C27_1 1.382(9) . ?
C27_1 C28_1 1.391(10) . ?
C27_1 H27_1 0.9500 . ?
C28_1 H28_1 0.9500 . ?
Br1_2 C26_2 1.895(7) . ?
O1_2 C11_2 1.326(9) . ?
O1_2 C12_2 1.446(11) . ?
O2_2 C11_2 1.197(10) . ?
O3_2 C22_2 1.352(8) . ?
O3_2 C9_2 1.469(7) . ?
O4_2 C16_2 1.347(8) . ?
O4_2 C6_2 1.470(7) . ?
O5_2 C1_2 1.434(9) . ?
O5_2 H5O_2 0.78(12) . ?
O6_2 C16_2 1.207(10) . ?
O7_2 C22_2 1.211(9) . ?
C1_2 C2_2 1.516(9) . ?
C1_2 C10_2 1.562(8) . ?
C1_2 H1_2 1.0000 . ?
C2_2 C3_2 1.514(12) . ?
C2_2 H2A_2 0.9900 . ?
C2_2 H2B_2 0.9900 . ?
C3_2 C4_2 1.537(10) . ?
C3_2 H3A_2 0.9900 . ?
C3_2 H3B_2 0.9900 . ?
C4_2 C13_2 1.543(11) . ?
C4_2 C14_2 1.546(8) . ?
C4_2 C5_2 1.557(10) . ?
C5_2 C6_2 1.544(9) . ?
C5_2 C10_2 1.572(9) . ?
C5_2 H5_2 1.0000 . ?
C6_2 C7_2 1.499(11) . ?
C6_2 H6_2 1.0000 . ?
C7_2 C8_2 1.293(11) . ?
C7_2 H7_2 0.9500 . ?
C8_2 C9_2 1.510(8) . ?
C8_2 C12_2 1.538(12) . ?
C9_2 C11_2 1.568(10) . ?
C9_2 C10_2 1.571(9) . ?
C10_2 C15_2 1.530(8) . ?
C12_2 H12A_2 0.9900 . ?
C12_2 H12B_2 0.9900 . ?
C13_2 H13A_2 0.9800 . ?
C13_2 H13B_2 0.9800 . ?
C13_2 H13C_2 0.9800 . ?
C14_2 H14A_2 0.9800 . ?
C14_2 H14B_2 0.9800 . ?
C14_2 H14C_2 0.9800 . ?
C15_2 H15A_2 0.9800 . ?
C15_2 H15B_2 0.9800 . ?
C15_2 H15C_2 0.9800 . ?
C16_2 C17_2 1.509(9) . ?
C17_2 C18_2 1.444(13) . ?
C17_2 H17A_2 0.9900 . ?
C17_2 H17B_2 0.9900 . ?
C18_2 C19_2 1.554(15) . ?
C18_2 H18A_2 0.9900 . ?
C18_2 H18B_2 0.9900 . ?
C19_2 C20_2 1.583(14) . ?
C19_2 H19A_2 0.9900 . ?
C19_2 H19B_2 0.9900 . ?
C20_2 C21_2 1.395(17) . ?
C20_2 H20A_2 0.9900 . ?
C20_2 H20B_2 0.9900 . ?
C21_2 H21A_2 0.9800 . ?
C21_2 H21B_2 0.9800 . ?
C21_2 H21C_2 0.9800 . ?
C22_2 C23_2 1.481(9) . ?
C23_2 C28_2 1.386(10) . ?
C23_2 C24_2 1.392(9) . ?
C24_2 C25_2 1.385(9) . ?
C24_2 H24_2 0.9500 . ?
C25_2 C26_2 1.380(11) . ?
C25_2 H25_2 0.9500 . ?
C26_2 C27_2 1.399(9) . ?
C27_2 C28_2 1.382(9) . ?
C27_2 H27_2 0.9500 . ?
C28_2 H28_2 0.9500 . ?
 
loop_
 _geom_angle_atom_site_label_1
 _geom_angle_atom_site_label_2
 _geom_angle_atom_site_label_3
 _geom_angle
 _geom_angle_site_symmetry_1
 _geom_angle_site_symmetry_3
 _geom_angle_publ_flag
C11_1 O1_1 C12_1 110.7(7) . . ?
C22_1 O3_1 C9_1 118.1(5) . . ?
C16_1 O4_1 C6_1 117.8(5) . . ?
C1_1 O5_1 H5O_1 127(8) . . ?
O5_1 C1_1 C2_1 105.4(6) . . ?
O5_1 C1_1 C10_1 112.4(5) . . ?
C2_1 C1_1 C10_1 112.9(5) . . ?
O5_1 C1_1 H1_1 108.6 . . ?
C2_1 C1_1 H1_1 108.6 . . ?
C10_1 C1_1 H1_1 108.6 . . ?
C3_1 C2_1 C1_1 111.5(6) . . ?
C3_1 C2_1 H2A_1 109.3 . . ?
C1_1 C2_1 H2A_1 109.3 . . ?
C3_1 C2_1 H2B_1 109.3 . . ?
C1_1 C2_1 H2B_1 109.3 . . ?
H2A_1 C2_1 H2B_1 108.0 . . ?
C2_1 C3_1 C4_1 111.5(6) . . ?
C2_1 C3_1 H3A_1 109.3 . . ?
C4_1 C3_1 H3A_1 109.3 . . ?
C2_1 C3_1 H3B_1 109.3 . . ?
C4_1 C3_1 H3B_1 109.3 . . ?
H3A_1 C3_1 H3B_1 108.0 . . ?
C3_1 C4_1 C15_1 108.6(7) . . ?
C3_1 C4_1 C14_1 109.2(6) . . ?
C15_1 C4_1 C14_1 106.0(6) . . ?
C3_1 C4_1 C5_1 106.6(6) . . ?
C15_1 C4_1 C5_1 108.2(7) . . ?
C14_1 C4_1 C5_1 117.9(7) . . ?
C6_1 C5_1 C4_1 115.6(6) . . ?
C6_1 C5_1 C10_1 112.3(6) . . ?
C4_1 C5_1 C10_1 116.8(5) . . ?
C6_1 C5_1 H5_1 103.3 . . ?
C4_1 C5_1 H5_1 103.3 . . ?
C10_1 C5_1 H5_1 103.3 . . ?
O4_1 C6_1 C7_1 104.9(6) . . ?
O4_1 C6_1 C5_1 109.3(5) . . ?
C7_1 C6_1 C5_1 115.5(6) . . ?
O4_1 C6_1 H6_1 109.0 . . ?
C7_1 C6_1 H6_1 109.0 . . ?
C5_1 C6_1 H6_1 109.0 . . ?
C8_1 C7_1 C6_1 122.8(6) . . ?
C8_1 C7_1 H7_1 118.6 . . ?
C6_1 C7_1 H7_1 118.6 . . ?
C7_1 C8_1 C12_1 127.7(7) . . ?
C7_1 C8_1 C9_1 123.3(7) . . ?
C12_1 C8_1 C9_1 107.4(7) . . ?
O3_1 C9_1 C8_1 112.8(5) . . ?
O3_1 C9_1 C11_1 110.3(5) . . ?
C8_1 C9_1 C11_1 101.6(6) . . ?
O3_1 C9_1 C10_1 106.2(5) . . ?
C8_1 C9_1 C10_1 110.7(5) . . ?
C11_1 C9_1 C10_1 115.4(5) . . ?
C13_1 C10_1 C1_1 109.9(5) . . ?
C13_1 C10_1 C9_1 108.7(5) . . ?
C1_1 C10_1 C9_1 110.1(5) . . ?
C13_1 C10_1 C5_1 113.4(5) . . ?
C1_1 C10_1 C5_1 109.3(5) . . ?
C9_1 C10_1 C5_1 105.4(5) . . ?
O2_1 C11_1 O1_1 120.7(8) . . ?
O2_1 C11_1 C9_1 127.9(7) . . ?
O1_1 C11_1 C9_1 111.3(7) . . ?
O1_1 C12_1 C8_1 105.0(6) . . ?
O1_1 C12_1 H12A_1 110.7 . . ?
C8_1 C12_1 H12A_1 110.7 . . ?
O1_1 C12_1 H12B_1 110.7 . . ?
C8_1 C12_1 H12B_1 110.7 . . ?
H12A_1 C12_1 H12B_1 108.8 . . ?
C10_1 C13_1 H13A_1 109.5 . . ?
C10_1 C13_1 H13B_1 109.5 . . ?
H13A_1 C13_1 H13B_1 109.5 . . ?
C10_1 C13_1 H13C_1 109.5 . . ?
H13A_1 C13_1 H13C_1 109.5 . . ?
H13B_1 C13_1 H13C_1 109.5 . . ?
C4_1 C14_1 H14A_1 109.5 . . ?
C4_1 C14_1 H14B_1 109.5 . . ?
H14A_1 C14_1 H14B_1 109.5 . . ?
C4_1 C14_1 H14C_1 109.5 . . ?
H14A_1 C14_1 H14C_1 109.5 . . ?
H14B_1 C14_1 H14C_1 109.5 . . ?
C4_1 C15_1 H15A_1 109.5 . . ?
C4_1 C15_1 H15B_1 109.5 . . ?
H15A_1 C15_1 H15B_1 109.5 . . ?
C4_1 C15_1 H15C_1 109.5 . . ?
H15A_1 C15_1 H15C_1 109.5 . . ?
H15B_1 C15_1 H15C_1 109.5 . . ?
O6_1 C16_1 O4_1 123.0(8) . . ?
O6_1 C16_1 C17_1 125.1(8) . . ?
O4_1 C16_1 C17_1 111.8(7) . . ?
C18_1 C17_1 C16_1 107.4(10) . . ?
C18_1 C17_1 H17A_1 110.2 . . ?
C16_1 C17_1 H17A_1 110.2 . . ?
C18_1 C17_1 H17B_1 110.2 . . ?
C16_1 C17_1 H17B_1 110.2 . . ?
H17A_1 C17_1 H17B_1 108.5 . . ?
C17_1 C18_1 C19_1 114.2(11) . . ?
C17_1 C18_1 H18A_1 108.7 . . ?
C19_1 C18_1 H18A_1 108.7 . . ?
C17_1 C18_1 H18B_1 108.7 . . ?
C19_1 C18_1 H18B_1 108.7 . . ?
H18A_1 C18_1 H18B_1 107.6 . . ?
C20_1 C19_1 C18_1 114.9(12) . . ?
C20_1 C19_1 H19A_1 108.5 . . ?
C18_1 C19_1 H19A_1 108.5 . . ?
C20_1 C19_1 H19B_1 108.5 . . ?
C18_1 C19_1 H19B_1 108.5 . . ?
H19A_1 C19_1 H19B_1 107.5 . . ?
C21_1 C20_1 C19_1 121.3(14) . . ?
C21_1 C20_1 H20A_1 107.0 . . ?
C19_1 C20_1 H20A_1 107.0 . . ?
C21_1 C20_1 H20B_1 107.0 . . ?
C19_1 C20_1 H20B_1 107.0 . . ?
H20A_1 C20_1 H20B_1 106.7 . . ?
C20_1 C21_1 H21A_1 109.5 . . ?
C20_1 C21_1 H21B_1 109.5 . . ?
H21A_1 C21_1 H21B_1 109.5 . . ?
C20_1 C21_1 H21C_1 109.5 . . ?
H21A_1 C21_1 H21C_1 109.5 . . ?
H21B_1 C21_1 H21C_1 109.5 . . ?
O7_1 C22_1 O3_1 123.2(6) . . ?
O7_1 C22_1 C23_1 123.3(6) . . ?
O3_1 C22_1 C23_1 113.5(6) . . ?
C28_1 C23_1 C24_1 120.2(6) . . ?
C28_1 C23_1 C22_1 122.9(6) . . ?
C24_1 C23_1 C22_1 117.0(6) . . ?
C25_1 C24_1 C23_1 119.8(7) . . ?
C25_1 C24_1 H24_1 120.1 . . ?
C23_1 C24_1 H24_1 120.1 . . ?
C26_1 C25_1 C24_1 118.6(6) . . ?
C26_1 C25_1 H25_1 120.7 . . ?
C24_1 C25_1 H25_1 120.7 . . ?
C27_1 C26_1 C25_1 122.4(6) . . ?
C27_1 C26_1 Br1_1 119.9(6) . . ?
C25_1 C26_1 Br1_1 117.7(5) . . ?
C26_1 C27_1 C28_1 118.4(7) . . ?
C26_1 C27_1 H27_1 120.8 . . ?
C28_1 C27_1 H27_1 120.8 . . ?
C23_1 C28_1 C27_1 120.7(6) . . ?
C23_1 C28_1 H28_1 119.7 . . ?
C27_1 C28_1 H28_1 119.7 . . ?
C11_2 O1_2 C12_2 112.1(6) . . ?
C22_2 O3_2 C9_2 118.1(5) . . ?
C16_2 O4_2 C6_2 117.3(5) . . ?
C1_2 O5_2 H5O_2 107(10) . . ?
O5_2 C1_2 C2_2 105.5(6) . . ?
O5_2 C1_2 C10_2 112.0(6) . . ?
C2_2 C1_2 C10_2 113.5(5) . . ?
O5_2 C1_2 H1_2 108.6 . . ?
C2_2 C1_2 H1_2 108.6 . . ?
C10_2 C1_2 H1_2 108.6 . . ?
C3_2 C2_2 C1_2 111.6(6) . . ?
C3_2 C2_2 H2A_2 109.3 . . ?
C1_2 C2_2 H2A_2 109.3 . . ?
C3_2 C2_2 H2B_2 109.3 . . ?
C1_2 C2_2 H2B_2 109.3 . . ?
H2A_2 C2_2 H2B_2 108.0 . . ?
C2_2 C3_2 C4_2 112.5(6) . . ?
C2_2 C3_2 H3A_2 109.1 . . ?
C4_2 C3_2 H3A_2 109.1 . . ?
C2_2 C3_2 H3B_2 109.1 . . ?
C4_2 C3_2 H3B_2 109.1 . . ?
H3A_2 C3_2 H3B_2 107.8 . . ?
C3_2 C4_2 C13_2 108.7(7) . . ?
C3_2 C4_2 C14_2 107.7(6) . . ?
C13_2 C4_2 C14_2 106.8(6) . . ?
C3_2 C4_2 C5_2 106.0(6) . . ?
C13_2 C4_2 C5_2 108.6(6) . . ?
C14_2 C4_2 C5_2 118.7(6) . . ?
C6_2 C5_2 C4_2 114.4(6) . . ?
C6_2 C5_2 C10_2 112.8(6) . . ?
C4_2 C5_2 C10_2 116.9(5) . . ?
C6_2 C5_2 H5_2 103.5 . . ?
C4_2 C5_2 H5_2 103.5 . . ?
C10_2 C5_2 H5_2 103.5 . . ?
O4_2 C6_2 C7_2 105.3(6) . . ?
O4_2 C6_2 C5_2 109.5(5) . . ?
C7_2 C6_2 C5_2 114.6(6) . . ?
O4_2 C6_2 H6_2 109.1 . . ?
C7_2 C6_2 H6_2 109.1 . . ?
C5_2 C6_2 H6_2 109.1 . . ?
C8_2 C7_2 C6_2 123.1(6) . . ?
C8_2 C7_2 H7_2 118.5 . . ?
C6_2 C7_2 H7_2 118.5 . . ?
C7_2 C8_2 C9_2 123.9(7) . . ?
C7_2 C8_2 C12_2 127.7(7) . . ?
C9_2 C8_2 C12_2 106.8(6) . . ?
O3_2 C9_2 C8_2 112.8(5) . . ?
O3_2 C9_2 C11_2 109.2(5) . . ?
C8_2 C9_2 C11_2 102.1(6) . . ?
O3_2 C9_2 C10_2 106.0(5) . . ?
C8_2 C9_2 C10_2 110.5(5) . . ?
C11_2 C9_2 C10_2 116.4(5) . . ?
C15_2 C10_2 C1_2 110.3(5) . . ?
C15_2 C10_2 C9_2 107.8(6) . . ?
C1_2 C10_2 C9_2 109.8(5) . . ?
C15_2 C10_2 C5_2 114.1(5) . . ?
C1_2 C10_2 C5_2 109.5(6) . . ?
C9_2 C10_2 C5_2 105.1(5) . . ?
O2_2 C11_2 O1_2 122.3(8) . . ?
O2_2 C11_2 C9_2 126.9(7) . . ?
O1_2 C11_2 C9_2 110.7(6) . . ?
O1_2 C12_2 C8_2 104.8(6) . . ?
O1_2 C12_2 H12A_2 110.8 . . ?
C8_2 C12_2 H12A_2 110.8 . . ?
O1_2 C12_2 H12B_2 110.8 . . ?
C8_2 C12_2 H12B_2 110.8 . . ?
H12A_2 C12_2 H12B_2 108.9 . . ?
C4_2 C13_2 H13A_2 109.5 . . ?
C4_2 C13_2 H13B_2 109.5 . . ?
H13A_2 C13_2 H13B_2 109.5 . . ?
C4_2 C13_2 H13C_2 109.5 . . ?
H13A_2 C13_2 H13C_2 109.5 . . ?
H13B_2 C13_2 H13C_2 109.5 . . ?
C4_2 C14_2 H14A_2 109.5 . . ?
C4_2 C14_2 H14B_2 109.5 . . ?
H14A_2 C14_2 H14B_2 109.5 . . ?
C4_2 C14_2 H14C_2 109.5 . . ?
H14A_2 C14_2 H14C_2 109.5 . . ?
H14B_2 C14_2 H14C_2 109.5 . . ?
C10_2 C15_2 H15A_2 109.5 . . ?
C10_2 C15_2 H15B_2 109.5 . . ?
H15A_2 C15_2 H15B_2 109.5 . . ?
C10_2 C15_2 H15C_2 109.5 . . ?
H15A_2 C15_2 H15C_2 109.5 . . ?
H15B_2 C15_2 H15C_2 109.5 . . ?
O6_2 C16_2 O4_2 122.9(7) . . ?
O6_2 C16_2 C17_2 125.1(7) . . ?
O4_2 C16_2 C17_2 111.9(6) . . ?
C18_2 C17_2 C16_2 110.6(8) . . ?
C18_2 C17_2 H17A_2 109.5 . . ?
C16_2 C17_2 H17A_2 109.5 . . ?
C18_2 C17_2 H17B_2 109.5 . . ?
C16_2 C17_2 H17B_2 109.5 . . ?
H17A_2 C17_2 H17B_2 108.1 . . ?
C17_2 C18_2 C19_2 110.3(8) . . ?
C17_2 C18_2 H18A_2 109.6 . . ?
C19_2 C18_2 H18A_2 109.6 . . ?
C17_2 C18_2 H18B_2 109.6 . . ?
C19_2 C18_2 H18B_2 109.6 . . ?
H18A_2 C18_2 H18B_2 108.1 . . ?
C18_2 C19_2 C20_2 118.8(8) . . ?
C18_2 C19_2 H19A_2 107.6 . . ?
C20_2 C19_2 H19A_2 107.6 . . ?
C18_2 C19_2 H19B_2 107.6 . . ?
C20_2 C19_2 H19B_2 107.6 . . ?
H19A_2 C19_2 H19B_2 107.0 . . ?
C21_2 C20_2 C19_2 113.8(9) . . ?
C21_2 C20_2 H20A_2 108.8 . . ?
C19_2 C20_2 H20A_2 108.8 . . ?
C21_2 C20_2 H20B_2 108.8 . . ?
C19_2 C20_2 H20B_2 108.8 . . ?
H20A_2 C20_2 H20B_2 107.7 . . ?
C20_2 C21_2 H21A_2 109.5 . . ?
C20_2 C21_2 H21B_2 109.5 . . ?
H21A_2 C21_2 H21B_2 109.5 . . ?
C20_2 C21_2 H21C_2 109.5 . . ?
H21A_2 C21_2 H21C_2 109.5 . . ?
H21B_2 C21_2 H21C_2 109.5 . . ?
O7_2 C22_2 O3_2 122.7(6) . . ?
O7_2 C22_2 C23_2 124.4(6) . . ?
O3_2 C22_2 C23_2 112.9(6) . . ?
C28_2 C23_2 C24_2 120.5(6) . . ?
C28_2 C23_2 C22_2 122.5(6) . . ?
C24_2 C23_2 C22_2 116.9(6) . . ?
C25_2 C24_2 C23_2 120.0(7) . . ?
C25_2 C24_2 H24_2 120.0 . . ?
C23_2 C24_2 H24_2 120.0 . . ?
C26_2 C25_2 C24_2 118.8(6) . . ?
C26_2 C25_2 H25_2 120.6 . . ?
C24_2 C25_2 H25_2 120.6 . . ?
C25_2 C26_2 C27_2 122.1(6) . . ?
C25_2 C26_2 Br1_2 118.0(5) . . ?
C27_2 C26_2 Br1_2 119.9(6) . . ?
C28_2 C27_2 C26_2 118.2(7) . . ?
C28_2 C27_2 H27_2 120.9 . . ?
C26_2 C27_2 H27_2 120.9 . . ?
C27_2 C28_2 C23_2 120.3(6) . . ?
C27_2 C28_2 H28_2 119.8 . . ?
C23_2 C28_2 H28_2 119.8 . . ?
 
loop_
 _geom_torsion_atom_site_label_1
 _geom_torsion_atom_site_label_2
 _geom_torsion_atom_site_label_3
 _geom_torsion_atom_site_label_4
 _geom_torsion
 _geom_torsion_site_symmetry_1
 _geom_torsion_site_symmetry_2
 _geom_torsion_site_symmetry_3
 _geom_torsion_site_symmetry_4
 _geom_torsion_publ_flag
O5_1 C1_1 C2_1 C3_1 -179.0(6) . . . . ?
C10_1 C1_1 C2_1 C3_1 -55.9(8) . . . . ?
C1_1 C2_1 C3_1 C4_1 64.0(8) . . . . ?
C2_1 C3_1 C4_1 C15_1 -176.3(6) . . . . ?
C2_1 C3_1 C4_1 C14_1 68.5(8) . . . . ?
C2_1 C3_1 C4_1 C5_1 -59.9(7) . . . . ?
C3_1 C4_1 C5_1 C6_1 -171.3(6) . . . . ?
C15_1 C4_1 C5_1 C6_1 -54.6(8) . . . . ?
C14_1 C4_1 C5_1 C6_1 65.6(8) . . . . ?
C3_1 C4_1 C5_1 C10_1 53.2(8) . . . . ?
C15_1 C4_1 C5_1 C10_1 169.9(6) . . . . ?
C14_1 C4_1 C5_1 C10_1 -69.9(8) . . . . ?
C16_1 O4_1 C6_1 C7_1 -82.6(9) . . . . ?
C16_1 O4_1 C6_1 C5_1 152.9(8) . . . . ?
C4_1 C5_1 C6_1 O4_1 -51.8(8) . . . . ?
C10_1 C5_1 C6_1 O4_1 85.6(7) . . . . ?
C4_1 C5_1 C6_1 C7_1 -169.8(6) . . . . ?
C10_1 C5_1 C6_1 C7_1 -32.4(7) . . . . ?
O4_1 C6_1 C7_1 C8_1 -117.4(7) . . . . ?
C5_1 C6_1 C7_1 C8_1 3.1(10) . . . . ?
C6_1 C7_1 C8_1 C12_1 161.2(7) . . . . ?
C6_1 C7_1 C8_1 C9_1 -2.5(12) . . . . ?
C22_1 O3_1 C9_1 C8_1 -64.7(8) . . . . ?
C22_1 O3_1 C9_1 C11_1 48.1(7) . . . . ?
C22_1 O3_1 C9_1 C10_1 173.8(5) . . . . ?
C7_1 C8_1 C9_1 O3_1 -87.3(8) . . . . ?
C12_1 C8_1 C9_1 O3_1 106.1(7) . . . . ?
C7_1 C8_1 C9_1 C11_1 154.6(7) . . . . ?
C12_1 C8_1 C9_1 C11_1 -11.9(7) . . . . ?
C7_1 C8_1 C9_1 C10_1 31.5(10) . . . . ?
C12_1 C8_1 C9_1 C10_1 -135.1(6) . . . . ?
O5_1 C1_1 C10_1 C13_1 40.0(7) . . . . ?
C2_1 C1_1 C10_1 C13_1 -79.2(7) . . . . ?
O5_1 C1_1 C10_1 C9_1 -79.7(6) . . . . ?
C2_1 C1_1 C10_1 C9_1 161.2(6) . . . . ?
O5_1 C1_1 C10_1 C5_1 165.0(5) . . . . ?
C2_1 C1_1 C10_1 C5_1 45.8(7) . . . . ?
O3_1 C9_1 C10_1 C13_1 -171.7(5) . . . . ?
C8_1 C9_1 C10_1 C13_1 65.6(7) . . . . ?
C11_1 C9_1 C10_1 C13_1 -49.1(7) . . . . ?
O3_1 C9_1 C10_1 C1_1 -51.3(7) . . . . ?
C8_1 C9_1 C10_1 C1_1 -174.0(6) . . . . ?
C11_1 C9_1 C10_1 C1_1 71.3(7) . . . . ?
O3_1 C9_1 C10_1 C5_1 66.5(6) . . . . ?
C8_1 C9_1 C10_1 C5_1 -56.2(7) . . . . ?
C11_1 C9_1 C10_1 C5_1 -170.9(6) . . . . ?
C6_1 C5_1 C10_1 C13_1 -60.7(7) . . . . ?
C4_1 C5_1 C10_1 C13_1 76.2(7) . . . . ?
C6_1 C5_1 C10_1 C1_1 176.4(5) . . . . ?
C4_1 C5_1 C10_1 C1_1 -46.7(7) . . . . ?
C6_1 C5_1 C10_1 C9_1 58.1(6) . . . . ?
C4_1 C5_1 C10_1 C9_1 -165.1(5) . . . . ?
C12_1 O1_1 C11_1 O2_1 -167.8(7) . . . . ?
C12_1 O1_1 C11_1 C9_1 12.5(8) . . . . ?
O3_1 C9_1 C11_1 O2_1 60.6(9) . . . . ?
C8_1 C9_1 C11_1 O2_1 -179.6(7) . . . . ?
C10_1 C9_1 C11_1 O2_1 -59.7(9) . . . . ?
O3_1 C9_1 C11_1 O1_1 -119.8(6) . . . . ?
C8_1 C9_1 C11_1 O1_1 0.0(7) . . . . ?
C10_1 C9_1 C11_1 O1_1 119.9(6) . . . . ?
C11_1 O1_1 C12_1 C8_1 -19.8(8) . . . . ?
C7_1 C8_1 C12_1 O1_1 -146.5(7) . . . . ?
C9_1 C8_1 C12_1 O1_1 19.2(7) . . . . ?
C6_1 O4_1 C16_1 O6_1 -0.2(17) . . . . ?
C6_1 O4_1 C16_1 C17_1 177.0(8) . . . . ?
O6_1 C16_1 C17_1 C18_1 63.7(17) . . . . ?
O4_1 C16_1 C17_1 C18_1 -113.4(11) . . . . ?
C16_1 C17_1 C18_1 C19_1 168.4(11) . . . . ?
C17_1 C18_1 C19_1 C20_1 -180.0(13) . . . . ?
C18_1 C19_1 C20_1 C21_1 -175.3(14) . . . . ?
C9_1 O3_1 C22_1 O7_1 -3.6(10) . . . . ?
C9_1 O3_1 C22_1 C23_1 177.1(5) . . . . ?
O7_1 C22_1 C23_1 C28_1 -166.4(7) . . . . ?
O3_1 C22_1 C23_1 C28_1 12.9(10) . . . . ?
O7_1 C22_1 C23_1 C24_1 15.1(11) . . . . ?
O3_1 C22_1 C23_1 C24_1 -165.5(6) . . . . ?
C28_1 C23_1 C24_1 C25_1 0.1(10) . . . . ?
C22_1 C23_1 C24_1 C25_1 178.6(6) . . . . ?
C23_1 C24_1 C25_1 C26_1 1.2(10) . . . . ?
C24_1 C25_1 C26_1 C27_1 -0.7(10) . . . . ?
C24_1 C25_1 C26_1 Br1_1 -179.9(5) . . . . ?
C25_1 C26_1 C27_1 C28_1 -1.1(10) . . . . ?
Br1_1 C26_1 C27_1 C28_1 178.1(5) . . . . ?
C24_1 C23_1 C28_1 C27_1 -1.9(10) . . . . ?
C22_1 C23_1 C28_1 C27_1 179.7(7) . . . . ?
C26_1 C27_1 C28_1 C23_1 2.4(10) . . . . ?
O5_2 C1_2 C2_2 C3_2 -177.1(5) . . . . ?
C10_2 C1_2 C2_2 C3_2 -54.1(8) . . . . ?
C1_2 C2_2 C3_2 C4_2 61.9(7) . . . . ?
C2_2 C3_2 C4_2 C13_2 -175.5(6) . . . . ?
C2_2 C3_2 C4_2 C14_2 69.1(8) . . . . ?
C2_2 C3_2 C4_2 C5_2 -58.9(7) . . . . ?
C3_2 C4_2 C5_2 C6_2 -171.3(6) . . . . ?
C13_2 C4_2 C5_2 C6_2 -54.6(7) . . . . ?
C14_2 C4_2 C5_2 C6_2 67.6(8) . . . . ?
C3_2 C4_2 C5_2 C10_2 53.7(7) . . . . ?
C13_2 C4_2 C5_2 C10_2 170.3(6) . . . . ?
C14_2 C4_2 C5_2 C10_2 -67.5(8) . . . . ?
C16_2 O4_2 C6_2 C7_2 -78.9(8) . . . . ?
C16_2 O4_2 C6_2 C5_2 157.5(7) . . . . ?
C4_2 C5_2 C6_2 O4_2 -51.5(8) . . . . ?
C10_2 C5_2 C6_2 O4_2 85.4(7) . . . . ?
C4_2 C5_2 C6_2 C7_2 -169.5(5) . . . . ?
C10_2 C5_2 C6_2 C7_2 -32.6(7) . . . . ?
O4_2 C6_2 C7_2 C8_2 -117.9(7) . . . . ?
C5_2 C6_2 C7_2 C8_2 2.5(9) . . . . ?
C6_2 C7_2 C8_2 C9_2 -1.9(11) . . . . ?
C6_2 C7_2 C8_2 C12_2 161.2(7) . . . . ?
C22_2 O3_2 C9_2 C8_2 -65.9(8) . . . . ?
C22_2 O3_2 C9_2 C11_2 46.8(7) . . . . ?
C22_2 O3_2 C9_2 C10_2 173.0(5) . . . . ?
C7_2 C8_2 C9_2 O3_2 -87.6(8) . . . . ?
C12_2 C8_2 C9_2 O3_2 106.2(6) . . . . ?
C7_2 C8_2 C9_2 C11_2 155.3(7) . . . . ?
C12_2 C8_2 C9_2 C11_2 -10.8(6) . . . . ?
C7_2 C8_2 C9_2 C10_2 30.9(9) . . . . ?
C12_2 C8_2 C9_2 C10_2 -135.3(6) . . . . ?
O5_2 C1_2 C10_2 C15_2 38.9(8) . . . . ?
C2_2 C1_2 C10_2 C15_2 -80.4(7) . . . . ?
O5_2 C1_2 C10_2 C9_2 -79.7(6) . . . . ?
C2_2 C1_2 C10_2 C9_2 161.0(6) . . . . ?
O5_2 C1_2 C10_2 C5_2 165.3(5) . . . . ?
C2_2 C1_2 C10_2 C5_2 46.0(7) . . . . ?
O3_2 C9_2 C10_2 C15_2 -171.3(5) . . . . ?
C8_2 C9_2 C10_2 C15_2 66.1(7) . . . . ?
C11_2 C9_2 C10_2 C15_2 -49.7(7) . . . . ?
O3_2 C9_2 C10_2 C1_2 -51.2(7) . . . . ?
C8_2 C9_2 C10_2 C1_2 -173.7(6) . . . . ?
C11_2 C9_2 C10_2 C1_2 70.5(7) . . . . ?
O3_2 C9_2 C10_2 C5_2 66.6(6) . . . . ?
C8_2 C9_2 C10_2 C5_2 -56.0(7) . . . . ?
C11_2 C9_2 C10_2 C5_2 -171.8(5) . . . . ?
C6_2 C5_2 C10_2 C15_2 -59.6(7) . . . . ?
C4_2 C5_2 C10_2 C15_2 76.1(7) . . . . ?
C6_2 C5_2 C10_2 C1_2 176.2(5) . . . . ?
C4_2 C5_2 C10_2 C1_2 -48.0(7) . . . . ?
C6_2 C5_2 C10_2 C9_2 58.3(6) . . . . ?
C4_2 C5_2 C10_2 C9_2 -165.9(5) . . . . ?
C12_2 O1_2 C11_2 O2_2 -168.8(6) . . . . ?
C12_2 O1_2 C11_2 C9_2 12.5(7) . . . . ?
O3_2 C9_2 C11_2 O2_2 61.4(8) . . . . ?
C8_2 C9_2 C11_2 O2_2 -178.9(6) . . . . ?
C10_2 C9_2 C11_2 O2_2 -58.6(9) . . . . ?
O3_2 C9_2 C11_2 O1_2 -120.0(5) . . . . ?
C8_2 C9_2 C11_2 O1_2 -0.3(6) . . . . ?
C10_2 C9_2 C11_2 O1_2 120.0(6) . . . . ?
C11_2 O1_2 C12_2 C8_2 -19.1(7) . . . . ?
C7_2 C8_2 C12_2 O1_2 -147.5(7) . . . . ?
C9_2 C8_2 C12_2 O1_2 18.0(7) . . . . ?
C6_2 O4_2 C16_2 O6_2 -2.8(15) . . . . ?
C6_2 O4_2 C16_2 C17_2 176.3(7) . . . . ?
O6_2 C16_2 C17_2 C18_2 -53.9(15) . . . . ?
O4_2 C16_2 C17_2 C18_2 127.1(9) . . . . ?
C16_2 C17_2 C18_2 C19_2 -59.6(10) . . . . ?
C17_2 C18_2 C19_2 C20_2 -174.9(8) . . . . ?
C18_2 C19_2 C20_2 C21_2 -172.1(10) . . . . ?
C9_2 O3_2 C22_2 O7_2 -2.1(9) . . . . ?
C9_2 O3_2 C22_2 C23_2 178.1(5) . . . . ?
O7_2 C22_2 C23_2 C28_2 -161.4(7) . . . . ?
O3_2 C22_2 C23_2 C28_2 18.5(9) . . . . ?
O7_2 C22_2 C23_2 C24_2 17.7(10) . . . . ?
O3_2 C22_2 C23_2 C24_2 -162.4(6) . . . . ?
C28_2 C23_2 C24_2 C25_2 -1.0(10) . . . . ?
C22_2 C23_2 C24_2 C25_2 179.9(6) . . . . ?
C23_2 C24_2 C25_2 C26_2 1.5(10) . . . . ?
C24_2 C25_2 C26_2 C27_2 -0.9(10) . . . . ?
C24_2 C25_2 C26_2 Br1_2 179.9(5) . . . . ?
C25_2 C26_2 C27_2 C28_2 -0.1(10) . . . . ?
Br1_2 C26_2 C27_2 C28_2 179.1(5) . . . . ?
C26_2 C27_2 C28_2 C23_2 0.6(10) . . . . ?
C24_2 C23_2 C28_2 C27_2 -0.1(10) . . . . ?
C22_2 C23_2 C28_2 C27_2 179.0(7) . . . . ?
 
_refine_diff_density_max    1.496
_refine_diff_density_min   -0.573
_refine_diff_density_rms    0.089

_shelx_res_file
;
TITL pjr17pt5_mPSH40_sph_a.res in P2(1)
    pjr17pt5_mP_SH40_sph.res
    created by SHELXL-2018/3 at 15:41:44 on 15-Jul-2019
REM Old TITL pjr17pt5_mPSH40_sph in P2(1)
REM SHELXT solution in P2(1): R1 0.129, Rweak 0.045, Alpha 0.004
REM <I/s>   0.974 for    8 systematic absences,  Orientation as input
REM Flack x =  0.041 ( 0.007 ) from  4413 Parsons' quotients
REM Formula found by SHELXT:  C56 O14 Br2
CELL  1.54178   7.7558  14.0642  24.5340   90.000   90.460   90.000
ZERR    4.000   0.0002   0.0002   0.0003    0.000    0.002    0.000
LATT -1
SYMM -X, 1/2+Y, -Z
SFAC C H O BR
UNIT 112 140 28 4
L.S. 10
TEMP -173.2
RIGU
LIST 4
ACTA
BOND $H
CONF
HTAB
FMAP 2
PLAN 50
WGHT    0.050000    3.000000
FVAR       0.41758
RESI 1
BR1   4   -0.193655    0.101737   -0.091151    11.00000    0.05146    0.04844 =
         0.02887   -0.00110   -0.00557   -0.02092
O1    3    0.819130    0.254179    0.116718    11.00000    0.03765    0.08593 =
         0.05022   -0.03517   -0.01058    0.01623
O2    3    0.673195    0.380990    0.092025    11.00000    0.05187    0.05857 =
         0.04838   -0.00961    0.00831   -0.01150
O3    3    0.385862    0.236237    0.104416    11.00000    0.03272    0.03124 =
         0.02316   -0.00718   -0.00685    0.00617
O4    3    0.486211    0.160345    0.293173    11.00000    0.07792    0.02225 =
         0.03015    0.00223   -0.01778   -0.00634
O5    3    0.448147    0.475324    0.157508    11.00000    0.06242    0.02355 =
         0.04486    0.00545   -0.00583    0.00419
H5O   2    0.536754    0.479791    0.125447    11.00000    0.10232
O6    3    0.469774    0.005169    0.312024    11.00000    0.20001    0.02928 =
         0.07182    0.01520   -0.05840   -0.02274
O7    3    0.570166    0.181034    0.041974    11.00000    0.03912    0.06825 =
         0.03793   -0.02256   -0.00768    0.01925
C1    1    0.340575    0.396106    0.170497    11.00000    0.03770    0.02321 =
         0.03433   -0.00184   -0.00265    0.00798
AFIX  13
H1    2    0.275779    0.376671    0.136900    11.00000   -1.20000
AFIX   0
C2    1    0.212602    0.433309    0.212004    11.00000    0.04956    0.04145 =
         0.03248   -0.00713   -0.00265    0.02759
AFIX  23
H2A   2    0.276232    0.458818    0.243944    11.00000   -1.20000
H2B   2    0.145202    0.485974    0.195619    11.00000   -1.20000
AFIX   0
C3    1    0.090308    0.355694    0.230627    11.00000    0.03620    0.06660 =
         0.03246   -0.01146   -0.00478    0.01541
AFIX  23
H3A   2    0.029639    0.328637    0.198537    11.00000   -1.20000
H3B   2    0.002668    0.383539    0.255021    11.00000   -1.20000
AFIX   0
C4    1    0.186015    0.276787    0.260605    11.00000    0.04115    0.05083 =
         0.02653   -0.00864   -0.00434   -0.00896
C5    1    0.318857    0.235361    0.219891    11.00000    0.04022    0.02341 =
         0.03129   -0.00870   -0.00786   -0.00313
AFIX  13
H5    2    0.245060    0.212795    0.188885    11.00000   -1.20000
AFIX   0
C6    1    0.411722    0.144929    0.238602    11.00000    0.06715    0.02404 =
         0.03266   -0.00537   -0.01765   -0.00265
AFIX  13
H6    2    0.326356    0.091762    0.240437    11.00000   -1.20000
AFIX   0
C7    1    0.558658    0.114847    0.204594    11.00000    0.08678    0.02555 =
         0.04105   -0.01405   -0.02508    0.02412
AFIX  43
H7    2    0.616714    0.057381    0.213537    11.00000   -1.20000
AFIX   0
C8    1    0.612774    0.164730    0.162137    11.00000    0.06096    0.03383 =
         0.03376   -0.01576   -0.01831    0.02333
C9    1    0.526810    0.254208    0.142917    11.00000    0.02663    0.02823 =
         0.03057   -0.00900   -0.00959    0.00905
C10   1    0.446075    0.309038    0.191748    11.00000    0.03629    0.01964 =
         0.02866   -0.00576   -0.00428    0.00379
C11   1    0.675582    0.305008    0.114326    11.00000    0.03929    0.05462 =
         0.03538   -0.01767   -0.00269    0.00218
C12   1    0.783355    0.158718    0.134676    11.00000    0.05949    0.08350 =
         0.04124   -0.03187   -0.02209    0.04388
AFIX  23
H12A  2    0.873527    0.136374    0.160434    11.00000   -1.20000
H12B  2    0.777895    0.114537    0.103296    11.00000   -1.20000
AFIX   0
C13   1    0.592031    0.343011    0.229622    11.00000    0.03808    0.03033 =
         0.03281   -0.00986   -0.00557    0.00111
AFIX 137
H13A  2    0.676064    0.379430    0.208527    11.00000   -1.50000
H13B  2    0.649060    0.287852    0.246221    11.00000   -1.50000
H13C  2    0.544150    0.383441    0.258298    11.00000   -1.50000
AFIX   0
C14   1    0.254908    0.315564    0.315861    11.00000    0.04970    0.04533 =
         0.03293   -0.01087   -0.00752    0.00057
AFIX 137
H14A  2    0.331759    0.369585    0.309246    11.00000   -1.50000
H14B  2    0.318652    0.265300    0.334977    11.00000   -1.50000
H14C  2    0.157810    0.336290    0.338248    11.00000   -1.50000
AFIX   0
C15   1    0.056481    0.197757    0.274837    11.00000    0.07282    0.09155 =
         0.03665   -0.01253    0.00512   -0.04588
AFIX 137
H15A  2   -0.044149    0.225828    0.292601    11.00000   -1.50000
H15B  2    0.111437    0.151969    0.299570    11.00000   -1.50000
H15C  2    0.019737    0.165187    0.241396    11.00000   -1.50000
AFIX   0
C16   1    0.508203    0.083768    0.325632    11.00000    0.10090    0.03217 =
         0.04514    0.00907   -0.01887   -0.00257
C17   1    0.593340    0.109515    0.378587    11.00000    0.09877    0.04976 =
         0.04139    0.01468   -0.01739   -0.01048
AFIX  23
H17A  2    0.605090    0.179408    0.381652    11.00000   -1.20000
H17B  2    0.523556    0.086470    0.409509    11.00000   -1.20000
AFIX   0
C18   1    0.766428    0.063744    0.379466    11.00000    0.12999    0.07144 =
         0.09557   -0.02223    0.00828    0.00043
AFIX  23
H18A  2    0.823188    0.075791    0.344133    11.00000   -1.20000
H18B  2    0.751198   -0.005847    0.383119    11.00000   -1.20000
AFIX   0
C19   1    0.886704    0.098881    0.425927    11.00000    0.16450    0.08688 =
         0.06274   -0.00069    0.00995    0.04678
AFIX  23
H19A  2    0.901474    0.168499    0.422251    11.00000   -1.20000
H19B  2    0.829593    0.086869    0.461207    11.00000   -1.20000
AFIX   0
C20   1    1.063136    0.053062    0.427351    11.00000    0.15129    0.11693 =
         0.08388   -0.00583    0.00170    0.04277
AFIX  23
H20A  2    1.044896   -0.016605    0.427058    11.00000   -1.20000
H20B  2    1.120247    0.069380    0.392641    11.00000   -1.20000
AFIX   0
C21   1    1.188725    0.073832    0.471952    11.00000    0.28172    0.05930 =
         0.03028    0.00156    0.00132   -0.06864
AFIX 137
H21A  2    1.293787    0.101118    0.456474    11.00000   -1.50000
H21B  2    1.217302    0.014828    0.491257    11.00000   -1.50000
H21C  2    1.137795    0.119227    0.497497    11.00000   -1.50000
AFIX   0
C22   1    0.424218    0.197554    0.056157    11.00000    0.03741    0.03586 =
         0.02984   -0.00851   -0.00864    0.00859
C23   1    0.271328    0.178116    0.021748    11.00000    0.03809    0.02777 =
         0.02455   -0.00515   -0.00801    0.00113
C24   1    0.294851    0.118121   -0.023424    11.00000    0.04724    0.03440 =
         0.02374   -0.00415   -0.00129    0.00564
AFIX  43
H24   2    0.405880    0.093225   -0.031133    11.00000   -1.20000
AFIX   0
C25   1    0.155180    0.095369   -0.056750    11.00000    0.05464    0.03479 =
         0.02004   -0.00384   -0.00008   -0.00537
AFIX  43
H25   2    0.168684    0.053972   -0.087015    11.00000   -1.20000
AFIX   0
C26   1   -0.004253    0.134361   -0.044892    11.00000    0.04247    0.03042 =
         0.02575    0.00601   -0.00045   -0.00798
C27   1   -0.029215    0.194065   -0.000917    11.00000    0.03289    0.03455 =
         0.03285   -0.00410   -0.00228   -0.00240
AFIX  43
H27   2   -0.139377    0.220804    0.005996    11.00000   -1.20000
AFIX   0
C28   1    0.110698    0.214083    0.032976    11.00000    0.03898    0.03265 =
         0.02972   -0.00642   -0.00200   -0.00146
AFIX  43
H28   2    0.095109    0.253003    0.064198    11.00000   -1.20000
AFIX   0
REM **************************************************************
RESI 2
REM **************************************************************
BR1   4    0.319689    0.900989    0.591287    11.00000    0.04352    0.04920 =
         0.02899   -0.00424    0.00722    0.01567
O1    3    1.318476    0.732014    0.387127    11.00000    0.03176    0.05726 =
         0.04333   -0.01366    0.01096   -0.00256
O2    3    1.156156    0.609436    0.410284    11.00000    0.05263    0.04400 =
         0.04750    0.00143    0.00001    0.00521
O3    3    0.885390    0.763877    0.395557    11.00000    0.03386    0.02987 =
         0.02337   -0.00615    0.00774   -0.00248
O4    3    0.996026    0.838938    0.207209    11.00000    0.06036    0.02124 =
         0.02942   -0.00197    0.01446   -0.00284
O5    3    0.923369    0.523895    0.341714    11.00000    0.05186    0.02439 =
         0.04892    0.00658    0.01273   -0.00267
H5O   2    1.004615    0.541306    0.357693    11.00000    0.08071
O6    3    1.009497    0.996173    0.192067    11.00000    0.15996    0.02196 =
         0.06058    0.00579    0.04656    0.00619
O7    3    1.076004    0.811832    0.459454    11.00000    0.03574    0.06791 =
         0.03607   -0.01899    0.00759   -0.01226
C1    1    0.823290    0.606546    0.328455    11.00000    0.03988    0.02293 =
         0.03294   -0.00362    0.00919   -0.00712
AFIX  13
H1    2    0.761811    0.627938    0.361963    11.00000   -1.20000
AFIX   0
C2    1    0.690369    0.573454    0.286956    11.00000    0.04731    0.03382 =
         0.03596   -0.00811    0.00792   -0.02079
AFIX  23
H2A   2    0.749884    0.543922    0.255679    11.00000   -1.20000
H2B   2    0.615795    0.524575    0.303721    11.00000   -1.20000
AFIX   0
C3    1    0.579670    0.654993    0.266733    11.00000    0.04160    0.05477 =
         0.03188   -0.00976    0.01362   -0.01314
AFIX  23
H3A   2    0.519767    0.684093    0.298068    11.00000   -1.20000
H3B   2    0.490746    0.629963    0.241362    11.00000   -1.20000
AFIX   0
C4    1    0.685185    0.731819    0.237466    11.00000    0.03981    0.03373 =
         0.02930   -0.00455    0.00825   -0.00027
C5    1    0.821122    0.767546    0.279807    11.00000    0.03801    0.02387 =
         0.02735   -0.00616    0.01198   -0.00145
AFIX  13
H5    2    0.749257    0.791948    0.310440    11.00000   -1.20000
AFIX   0
C6    1    0.923663    0.855920    0.261522    11.00000    0.05428    0.01906 =
         0.03319   -0.00543    0.01526   -0.00065
AFIX  13
H6    2    0.844218    0.911854    0.259721    11.00000   -1.20000
AFIX   0
C7    1    1.075134    0.880055    0.297236    11.00000    0.06440    0.02288 =
         0.03759   -0.01229    0.01737   -0.01539
AFIX  43
H7    2    1.140532    0.935219    0.288918    11.00000   -1.20000
AFIX   0
C8    1    1.120936    0.829305    0.338833    11.00000    0.04806    0.02965 =
         0.03257   -0.01244    0.01765   -0.01632
C9    1    1.025271    0.741802    0.357559    11.00000    0.03231    0.02752 =
         0.02776   -0.00433    0.01257   -0.00559
C10   1    0.938141    0.690054    0.307742    11.00000    0.03855    0.02194 =
         0.02812   -0.00598    0.01188   -0.00632
C11   1    1.170093    0.685275    0.388578    11.00000    0.03571    0.04808 =
         0.02975   -0.01032    0.00896    0.00046
C12   1    1.296628    0.828790    0.368352    11.00000    0.03978    0.06841 =
         0.03690   -0.01702    0.01436   -0.02505
AFIX  23
H12A  2    1.390117    0.846767    0.343120    11.00000   -1.20000
H12B  2    1.296704    0.873649    0.399449    11.00000   -1.20000
AFIX   0
C13   1    0.564494    0.815235    0.222579    11.00000    0.05664    0.05853 =
         0.04071   -0.00780    0.00345    0.01791
AFIX 137
H13A  2    0.458615    0.790412    0.205792    11.00000   -1.50000
H13B  2    0.622552    0.857555    0.196839    11.00000   -1.50000
H13C  2    0.535654    0.850722    0.255651    11.00000   -1.50000
AFIX   0
C14   1    0.748989    0.689076    0.183209    11.00000    0.05073    0.03592 =
         0.02947   -0.00906    0.00879   -0.00581
AFIX 137
H14A  2    0.842846    0.644136    0.190629    11.00000   -1.50000
H14B  2    0.790910    0.740189    0.159621    11.00000   -1.50000
H14C  2    0.653667    0.655803    0.164973    11.00000   -1.50000
AFIX   0
C15   1    1.081756    0.651999    0.271345    11.00000    0.03792    0.02474 =
         0.03475   -0.00735    0.01160   -0.00136
AFIX 137
H15A  2    1.166281    0.617500    0.293707    11.00000   -1.50000
H15B  2    1.138660    0.705217    0.253015    11.00000   -1.50000
H15C  2    1.032324    0.608903    0.243997    11.00000   -1.50000
AFIX   0
C16   1    1.036201    0.915781    0.177103    11.00000    0.08123    0.02794 =
         0.04426    0.00631    0.02468    0.00573
C17   1    1.119773    0.888640    0.123983    11.00000    0.08232    0.03698 =
         0.03642    0.00434    0.02231   -0.00087
AFIX  23
H17A  2    1.241854    0.909203    0.124407    11.00000   -1.20000
H17B  2    1.117128    0.818660    0.119702    11.00000   -1.20000
AFIX   0
C18   1    1.030770    0.932579    0.078625    11.00000    0.09565    0.04776 =
         0.05211    0.01155    0.02239    0.00522
AFIX  23
H18A  2    1.087428    0.914406    0.044143    11.00000   -1.20000
H18B  2    1.036889    1.002615    0.082195    11.00000   -1.20000
AFIX   0
C19   1    0.838946    0.900582    0.077058    11.00000    0.09550    0.04520 =
         0.04758    0.00712    0.01171    0.00584
AFIX  23
H19A  2    0.784317    0.923122    0.111024    11.00000   -1.20000
H19B  2    0.837144    0.830219    0.078053    11.00000   -1.20000
AFIX   0
C20   1    0.720814    0.933438    0.027620    11.00000    0.12167    0.04836 =
         0.04319    0.00032    0.00911    0.02856
AFIX  23
H20A  2    0.732234    1.003103    0.023130    11.00000   -1.20000
H20B  2    0.762924    0.903051   -0.006150    11.00000   -1.20000
AFIX   0
C21   1    0.546923    0.911147    0.033979    11.00000    0.11796    0.07310 =
         0.07791    0.02122   -0.01849    0.00586
AFIX 137
H21A  2    0.533802    0.842096    0.037335    11.00000   -1.50000
H21B  2    0.481500    0.933637    0.002164    11.00000   -1.50000
H21C  2    0.503270    0.942043    0.066905    11.00000   -1.50000
AFIX   0
C22   1    0.927994    0.799801    0.444976    11.00000    0.03976    0.03127 =
         0.02706   -0.00538    0.01023   -0.00513
C23   1    0.775652    0.822035    0.478717    11.00000    0.03508    0.03127 =
         0.02418   -0.00266    0.00700   -0.00020
C24   1    0.801572    0.882742    0.522843    11.00000    0.04809    0.03357 =
         0.02441   -0.00189    0.00553   -0.00049
AFIX  43
H24   2    0.913120    0.907799    0.530172    11.00000   -1.20000
AFIX   0
C25   1    0.664655    0.906582    0.556047    11.00000    0.04767    0.03435 =
         0.02314   -0.00508    0.00393    0.00471
AFIX  43
H25   2    0.680438    0.949098    0.585760    11.00000   -1.20000
AFIX   0
C26   1    0.504913    0.867466    0.545192    11.00000    0.04440    0.03390 =
         0.02278    0.00115    0.00370    0.00884
C27   1    0.476444    0.805685    0.501324    11.00000    0.03590    0.03703 =
         0.02945   -0.00509    0.00776    0.00163
AFIX  43
H27   2    0.365497    0.779390    0.494553    11.00000   -1.20000
AFIX   0
C28   1    0.614027    0.783941    0.468111    11.00000    0.03845    0.03329 =
         0.02953   -0.00834    0.00758   -0.00033
AFIX  43
H28   2    0.597727    0.742667    0.437854    11.00000   -1.20000
AFIX   0
HKLF 4


REM  pjr17pt5_mPSH40_sph_a.res in P2(1)
REM wR2 = 0.1327, GooF = S = 1.220, Restrained GooF = 1.197 for all data
REM R1 = 0.0522 for 9834 Fo > 4sig(Fo) and 0.0570 for all 10615 data
REM 665 parameters refined using 589 restraints

END

WGHT      0.0781      3.6619

REM Instructions for potential hydrogen bonds
HTAB O5_1 O2_1
EQIV $1 -x, y+1/2, -z
HTAB_1 C2_1 Br1_$1
HTAB C5_1 O3_1
EQIV $2 x, y-1, z
HTAB_2 C12_1 O6_$2
EQIV $3 x-1, y, z
HTAB_1 C27_1 O7_$3
HTAB O5_2 O2_2
HTAB C1_2 O3_2
HTAB C5_2 O3_2
EQIV $4 x+1, y+1, z
HTAB_1 C12_2 O6_$4
EQIV $5 -x+2, y+1/2, -z+1
HTAB_2 C25_2 O2_$5
HTAB_2 C27_2 O7_$3

REM Highest difference peak  1.496,  deepest hole -0.573,  1-sigma level  0.089
Q1    1   1.3445  0.0984  0.4242  11.00000  0.05    1.50
Q2    1   0.3809  0.9003  0.0737  11.00000  0.05    1.48
Q3    1   0.5359  0.0636  0.4233  11.00000  0.05    1.37
Q4    1   1.2715  0.9411  0.1199  11.00000  0.05    1.01
Q5    1   0.5544  0.9521  0.0732  11.00000  0.05    1.00
Q6    1   1.0409  0.0963  0.4644  11.00000  0.05    0.82
Q7    1   1.3197  0.9555  0.0899  11.00000  0.05    0.60
Q8    1   0.2064  0.9003  0.5883  11.00000  0.05    0.47
Q9    1   0.9009  0.9841  0.1773  11.00000  0.05    0.40
Q10   1  -0.0068  0.4416  0.2545  11.00000  0.05    0.36
Q11   1  -0.0742  0.1051 -0.0921  11.00000  0.05    0.34
Q12   1   0.5767 -0.0001  0.3063  11.00000  0.05    0.34
Q13   1   0.4685  0.8202  0.5276  11.00000  0.05    0.33
Q14   1   1.0422  1.0004  0.2001  11.00000  0.05    0.32
Q15   1   0.1638  0.4000  0.2649  11.00000  0.05    0.32
Q16   1   1.1323  0.5947  0.2413  11.00000  0.05    0.31
Q17   1   1.3165  0.8562  0.1113  11.00000  0.05    0.31
Q18   1   1.2714  0.0938  0.3854  11.00000  0.05    0.31
Q19   1   1.3244  0.1586  0.3893  11.00000  0.05    0.31
Q20   1   0.7669  0.2969  0.1204  11.00000  0.05    0.30
Q21   1  -0.3177  0.1047 -0.0477  11.00000  0.05    0.30
Q22   1  -0.3178  0.1045 -0.0924  11.00000  0.05    0.30
Q23   1   0.5390  0.0935 -0.0421  11.00000  0.05    0.29
Q24   1   1.3297  0.8407  0.0984  11.00000  0.05    0.29
Q25   1   0.6053  0.0875  0.4626  11.00000  0.05    0.29
Q26   1   0.4269  0.8856  0.5510  11.00000  0.05    0.29
Q27   1   0.4927  0.4249  0.2213  11.00000  0.05    0.28
Q28   1   0.7117  0.3400  0.1029  11.00000  0.05    0.28
Q29   1   1.0076  0.0632  0.4999  11.00000  0.05    0.27
Q30   1   0.5642  0.8975  0.5478  11.00000  0.05    0.27
Q31   1   1.2453  0.8161  0.1634  11.00000  0.05    0.27
Q32   1   0.5193  0.9032  0.1493  11.00000  0.05    0.27
Q33   1   1.3595  0.7009  0.4292  11.00000  0.05    0.27
Q34   1   0.9058  0.5611  0.2466  11.00000  0.05    0.27
Q35   1   1.3179  0.1791  0.4177  11.00000  0.05    0.26
Q36   1   0.4397  0.2781  0.3409  11.00000  0.05    0.26
Q37   1   0.2249  0.5611  0.1945  11.00000  0.05    0.25
Q38   1   1.0169  0.7147  0.4637  11.00000  0.05    0.25
Q39   1   0.2986  0.9099  0.0336  11.00000  0.05    0.25
Q40   1   0.6330  1.0493 -0.0341  11.00000  0.05    0.24
Q41   1   0.5930  0.9133  0.2922  11.00000  0.05    0.24
Q42   1   0.4029  0.3018  0.0709  11.00000  0.05    0.24
Q43   1   0.4443  0.2271  0.3690  11.00000  0.05    0.23
Q44   1   0.4279  0.1120 -0.0592  11.00000  0.05    0.23
Q45   1   1.2107  0.1190  0.4782  11.00000  0.05    0.23
Q46   1   1.1610  0.8191  0.1302  11.00000  0.05    0.23
Q47   1  -0.1946  0.0966 -0.1061  11.00000  0.05    0.23
Q48   1   0.3513  0.6934  0.1494  11.00000  0.05    0.23
Q49   1   1.2500  0.1046  0.5106  11.00000  0.05    0.23
Q50   1   1.3163  0.0245  0.4289  11.00000  0.05    0.22
;
_shelx_res_checksum   21202

_shelx_hkl_file
;
   0 -17   0    8.56    2.69
   0 -17   0    2.05    2.67
   0 -17   0    1.14    4.13
   0 -17   1   14.43    3.02
   0 -17  -1   19.09    3.60
   0 -17  -1   18.85    2.87
   0 -17  -1   25.16    5.37
   0 -17   1   14.65    3.09
   0 -17   1   14.63    4.86
   0 -17   2   44.44    4.22
   0 -17  -2   45.89    4.72
   0 -17   2   42.42    5.77
   0 -17   3   10.00    4.12
   0 -17   3    4.64    2.65
   0 -17  -3    8.64    3.32
   0 -17   4   21.19    3.63
   0 -17   4   19.06    4.36
   0 -17  -4   20.10    3.79
   0 -17   5    0.52    2.62
   0 -17  -5    4.91    3.44
   0 -17   5   -0.78    3.25
   0 -17  -6    2.82    2.97
   0 -17   6    2.43    2.74
   0 -17  -7    6.16    3.50
   0 -17   7    0.72    2.77
   0 -17   7    1.34    4.49
   0 -17   8   50.56    5.85
   0 -17  -8   75.38    5.15
   0 -16   0   10.01    3.47
   0 -16   0   17.27    4.49
   0 -16   1   19.59    4.29
   0 -16  -1   18.04    3.91
   0 -16  -1   17.56    4.72
   0 -16   1   18.63    4.22
   0 -16  -2    0.84    3.64
   0 -16   2    3.67    3.19
   0 -16  -2    4.56    2.86
   0 -16   2    4.19    3.49
   0 -16   3   17.53    3.80
   0 -16   3   14.97    3.63
   0 -16  -3   16.47    4.70
   0 -16  -3   20.62    3.63
   0 -16   3   20.63    5.59
   0 -16  -4   17.60    4.50
   0 -16  -4   14.24    3.88
   0 -16  -4    8.59    2.80
   0 -16   4   15.00    5.29
   0 -16   4   10.65    3.65
   0 -16   4   14.91    3.60
   0 -16   5    2.30    4.37
   0 -16  -5   10.16    3.55
   0 -16   5   -1.93    3.18
   0 -16  -5    2.02    3.64
   0 -16  -6   85.88    7.04
   0 -16  -6   65.44    6.00
   0 -16   6   73.36    6.30
   0 -16   6   75.56    7.38
   0 -16   7    0.72    3.79
   0 -16  -7   14.38    4.47
   0 -16  -7   10.68    3.77
   0 -16   7   14.35    3.94
   0 -16   8    2.47    3.21
   0 -16   8   -2.22    3.16
   0 -16  -8   -0.22    3.25
   0 -16  -8    1.42    3.00
   0 -16  -9   20.74    4.06
   0 -16  -9   15.80    3.73
   0 -16  -9   16.81    2.69
   0 -16   9   27.15    4.48
   0 -16   9   21.07    3.98
   0 -16 -10    7.42    2.24
   0 -16  10    3.31    4.48
   0 -16 -10    2.74    3.26
   0 -16 -10    2.36    3.15
   0 -16  10    6.36    3.38
   0 -16 -11   18.89    3.93
   0 -16  11   21.18    3.91
   0 -16  11   13.90    4.86
   0 -16 -11    8.69    3.29
   0 -16 -12   51.43    4.66
   0 -16 -12   55.74    5.03
   0 -16  12   46.60    5.51
   0 -15   0    4.67    4.75
   0 -15   0    1.95    3.93
   0 -15  -1   20.81    5.46
   0 -15   1   24.56    5.09
   0 -15  -1   20.47    4.94
   0 -15   1   20.21    5.44
   0 -15  -2    8.21    3.81
   0 -15   2   11.10    4.79
   0 -15  -2   16.22    4.95
   0 -15   2   18.77    4.68
   0 -15  -2   17.27    4.35
   0 -15   3   81.90    7.65
   0 -15   3   77.54    7.60
   0 -15  -3   64.63    7.11
   0 -15  -3   78.65    8.15
   0 -15  -3   79.14    7.13
   0 -15  -4    5.05    3.50
   0 -15  -4    1.33    4.43
   0 -15   4    7.29    4.19
   0 -15   4    4.70    3.72
   0 -15  -4    4.04    4.05
   0 -15  -5    9.71    3.44
   0 -15   5    9.20    4.65
   0 -15  -5    7.35    4.64
   0 -15  -5   17.35    5.37
   0 -15   5    1.56    3.36
   0 -15  -6    4.21    3.13
   0 -15  -6    2.31    2.84
   0 -15  -6    6.85    4.95
   0 -15   6    4.33    3.95
   0 -15  -6    5.34    4.32
   0 -15   6   -0.44    3.46
   0 -15   6   -4.71    5.07
   0 -15  -7   32.18    4.64
   0 -15  -7   32.85    6.20
   0 -15   7   31.31    6.31
   0 -15   7   36.78    5.69
   0 -15  -7   32.76    5.97
   0 -15  -8    4.82    4.55
   0 -15  -8    0.37    4.06
   0 -15  -8   -4.28    3.35
   0 -15   8   -3.02    4.75
   0 -15  -8    1.45    2.77
   0 -15   8   -1.31    4.11
   0 -15  -9   22.07    5.20
   0 -15   9   15.61    4.65
   0 -15  -9   18.35    3.78
   0 -15   9   16.08    4.31
   0 -15  -9   19.08    3.87
   0 -15  -9   19.48    5.35
   0 -15 -10   14.68    3.63
   0 -15 -10   16.66    3.57
   0 -15 -10   21.92    5.03
   0 -15  10   19.00    4.45
   0 -15 -10   25.58    5.46
   0 -15  10   24.38    4.93
   0 -15 -11   48.18    5.17
   0 -15 -11   49.69    6.22
   0 -15  11   41.39    5.60
   0 -15 -11   47.33    4.78
   0 -15 -11   49.14    5.89
   0 -15 -12   12.46    3.94
   0 -15 -12   17.62    3.63
   0 -15  12   15.33    4.40
   0 -15 -12   20.61    3.72
   0 -15  12   23.74    5.85
   0 -15 -12   20.81    5.03
   0 -15  13  103.56    6.99
   0 -15  13   91.43    7.91
   0 -15 -13  105.68    7.12
   0 -15 -13  102.21    6.37
   0 -15  13   89.19    5.68
   0 -15 -13   90.28    5.73
   0 -15 -13   98.24    7.47
   0 -15 -14   27.40    3.83
   0 -15 -14   27.29    4.78
   0 -15 -14   31.72    4.43
   0 -15 -14   23.78    3.44
   0 -15  14   15.03    4.22
   0 -15 -15    2.67    3.49
   0 -15  15   -4.52    3.21
   0 -15 -15    5.54    3.01
   0 -15 -15    5.64    2.69
   0 -15 -15    1.65    2.23
   0 -15 -16   14.41    3.98
   0 -15  16    7.67    4.35
   0 -14   0  220.18   13.91
   0 -14   0  231.42   13.90
   0 -14   0  243.55   13.33
   0 -14  -1    0.08    4.18
   0 -14  -1   -9.16    5.25
   0 -14   1   -0.31    3.97
   0 -14   1    0.87    4.43
   0 -14  -1    4.25    4.35
   0 -14  -1    3.69    3.63
   0 -14   1    6.47    4.34
   0 -14   2   34.66    6.25
   0 -14   2   45.98    7.00
   0 -14  -2   56.17    7.83
   0 -14  -2   57.59    7.94
   0 -14  -2   42.42    6.64
   0 -14  -2   59.08    7.16
   0 -14  -2   44.30    7.07
   0 -14   2   43.57    6.50
   0 -14  -3    6.04    5.29
   0 -14   3    2.93    4.02
   0 -14   3   -1.54    4.41
   0 -14  -3   -4.59    4.01
   0 -14  -3   -4.91    4.90
   0 -14  -3    5.80    5.20
   0 -14  -4  256.09   14.50
   0 -14   4  251.91   13.83
   0 -14   4  233.77   13.56
   0 -14  -4  225.82   12.05
   0 -14  -4  225.09   14.10
   0 -14  -4  220.31   13.47
   0 -14  -4  240.04   12.66
   0 -14  -5  234.11   14.10
   0 -14   5  233.12   13.41
   0 -14   5  220.36   12.58
   0 -14  -5  216.36   11.94
   0 -14  -5  222.53   14.05
   0 -14  -5  209.77   11.60
   0 -14   6   12.93    4.33
   0 -14   6   12.10    5.11
   0 -14  -6    8.22    3.91
   0 -14  -6   14.67    4.51
   0 -14  -6   10.89    4.18
   0 -14  -6   10.78    4.65
   0 -14  -7   29.48    5.03
   0 -14  -7   28.48    6.60
   0 -14   7   27.38    6.51
   0 -14  -7   29.79    4.82
   0 -14   7   32.60    6.29
   0 -14   7   30.03    5.53
   0 -14  -7   25.81    5.38
   0 -14  -8    7.88    3.87
   0 -14   8    5.13    4.98
   0 -14   8    3.42    4.08
   0 -14  -8   10.52    3.59
   0 -14   8    4.59    4.04
   0 -14  -8    4.41    5.07
   0 -14  -9   38.42    6.89
   0 -14   9   56.06    6.64
   0 -14  -9   56.47    6.57
   0 -14   9   55.93    7.97
   0 -14  -9   50.74    6.57
   0 -14   9   57.59    7.47
   0 -14 -10   74.68    8.66
   0 -14 -10   81.91    7.73
   0 -14  10   73.96    8.43
   0 -14  10   83.38    7.75
   0 -14  10   68.54    7.59
   0 -14 -10   78.34    7.35
   0 -14  11   19.24    5.13
   0 -14 -11   24.04    5.26
   0 -14  11   16.16    5.19
   0 -14 -11   22.00    5.97
   0 -14 -11   27.85    5.33
   0 -14  11   23.06    4.97
   0 -14 -12   74.04    8.33
   0 -14 -12   75.47    7.06
   0 -14  12   66.51    6.93
   0 -14 -12   84.54    7.46
   0 -14  12   63.13    6.51
   0 -14  13    0.45    3.62
   0 -14  13    3.65    4.16
   0 -14 -13    3.86    5.05
   0 -14 -13    6.25    3.81
   0 -14 -13   -0.70    3.59
   0 -14  13    5.25    5.80
   0 -14 -14    1.93    3.65
   0 -14 -14   -3.11    4.55
   0 -14 -14   -0.01    3.28
   0 -14  14    3.11    3.55
   0 -14  14    3.01    3.70
   0 -14 -14    1.52    3.41
   0 -14  14    5.15    4.65
   0 -14 -15   21.03    4.29
   0 -14  15   19.25    4.49
   0 -14 -15   18.95    3.98
   0 -14 -15   19.48    5.41
   0 -14 -15   21.04    4.41
   0 -14  15   20.93    5.33
   0 -14  16   54.16    5.60
   0 -14 -16   50.34    4.98
   0 -14 -16   48.01    6.21
   0 -14 -16   53.26    5.17
   0 -14  16   41.62    5.69
   0 -14 -16   54.85    5.37
   0 -14  17   -0.86    2.98
   0 -14 -17    4.03    3.91
   0 -14  17    5.69    3.36
   0 -14 -17    6.66    2.93
   0 -14 -17    6.06    2.80
   0 -14 -17    9.86    3.38
   0 -14 -18    9.53    3.96
   0 -14  18   12.01    4.21
   0 -14 -18   12.80    3.43
   0 -14  18    4.98    3.19
   0 -14 -18   13.35    3.12
   0 -13   0    3.85    4.52
   0 -13   0   -5.34    4.91
   0 -13   0    1.60    4.57
   0 -13   0   10.13    5.05
   0 -13   0    1.09    4.03
   0 -13   1  124.80   11.07
   0 -13  -1  123.26   10.16
   0 -13   1  130.88   10.85
   0 -13  -1  132.38   11.12
   0 -13   1  127.45   10.27
   0 -13  -1  123.28   10.89
   0 -13  -1  116.77   10.72
   0 -13   1  112.63   11.46
   0 -13  -1  104.71   10.71
   0 -13   2   63.38    7.71
   0 -13  -2   42.41    7.38
   0 -13  -2   61.22    8.23
   0 -13  -2   47.38    6.60
   0 -13   2   38.03    7.24
   0 -13   2   48.55    7.44
   0 -13  -2   37.79    7.27
   0 -13   2   38.46    8.00
   0 -13  -2   39.54    6.96
   0 -13   3   31.01    6.13
   0 -13  -3   28.59    5.64
   0 -13  -3   34.26    5.52
   0 -13  -3   29.78    5.77
   0 -13   3   26.32    5.64
   0 -13   3   20.68    6.39
   0 -13  -3   29.76    6.89
   0 -13  -3   27.66    6.10
   0 -13   4   76.54    8.58
   0 -13  -4   76.91    7.68
   0 -13   4   87.10    9.17
   0 -13  -4   69.19    7.75
   0 -13  -4   71.65    8.86
   0 -13  -4   88.03    8.14
   0 -13  -4   72.89    9.26
   0 -13   4   69.50    9.16
   0 -13  -4   68.39    8.61
   0 -13   5   21.49    5.13
   0 -13  -5   16.00    5.01
   0 -13  -5   23.90    5.18
   0 -13  -5   19.78    5.97
   0 -13  -5   22.29    4.93
   0 -13  -5   21.24    4.63
   0 -13   5   24.25    6.66
   0 -13   5   18.44    5.58
   0 -13  -5   16.16    5.69
   0 -13  -5   19.18    5.96
   0 -13  -6   11.17    4.03
   0 -13  -6   17.34    4.93
   0 -13   6   14.12    4.50
   0 -13  -6   20.56    5.12
   0 -13   6    9.69    4.71
   0 -13  -6   25.98    6.85
   0 -13  -6   11.85    3.96
   0 -13  -6   20.17    6.29
   0 -13  -7   12.98    4.96
   0 -13  -7   17.13    6.20
   0 -13  -7   16.01    4.52
   0 -13  -7   18.68    4.94
   0 -13  -7   25.20    5.33
   0 -13   7   29.92    6.10
   0 -13   7   15.82    5.66
   0 -13   7   23.28    5.51
   0 -13  -7   16.01    5.06
   0 -13  -8  346.37   18.21
   0 -13   8  339.07   15.77
   0 -13  -8  323.25   15.59
   0 -13  -8  348.15   16.12
   0 -13   8  345.66   16.81
   0 -13  -8  324.08   14.68
   0 -13   8  353.02   18.87
   0 -13  -8  350.42   18.53
   0 -13   8  324.75   14.98
   0 -13  -9   92.74    8.78
   0 -13   9  103.38   10.75
   0 -13  -9  105.57   10.58
   0 -13   9   99.07    9.67
   0 -13   9   90.11    8.76
   0 -13  -9  102.01   10.29
   0 -13  -9  105.56    8.31
   0 -13 -10   41.70    5.67
   0 -13 -10   39.97    7.14
   0 -13  10   47.00    7.93
   0 -13  10   38.95    6.96
   0 -13  10   42.65    6.99
   0 -13 -10   55.08    8.64
   0 -13 -10   49.48    6.77
   0 -13  11   28.07    6.29
   0 -13 -11   22.46    5.90
   0 -13  11   18.23    4.70
   0 -13 -11   26.71    4.96
   0 -13  11   14.05    4.68
   0 -13 -11   21.80    5.53
   0 -13 -11   19.70    6.13
   0 -13  12   28.75    5.72
   0 -13 -12   32.90    5.92
   0 -13 -12   26.59    6.89
   0 -13 -12   19.14    5.48
   0 -13  12   29.27    6.00
   0 -13  13  158.47   11.09
   0 -13  13  170.19   11.03
   0 -13 -13  152.18   10.32
   0 -13 -13  135.03   10.38
   0 -13 -13  162.19   12.74
   0 -13 -14   15.09    5.11
   0 -13  14   10.67    5.73
   0 -13 -14   16.03    6.11
   0 -13  14   14.69    5.40
   0 -13 -14    6.25    3.69
   0 -13  14    2.28    4.42
   0 -13  15   -2.46    4.04
   0 -13 -15   -0.83    4.12
   0 -13 -15    6.44    3.91
   0 -13 -15   -0.87    5.46
   0 -13  15    2.46    4.96
   0 -13  15   -1.58    3.91
   0 -13 -16   11.88    4.03
   0 -13  16   12.24    5.15
   0 -13  16    9.65    4.51
   0 -13 -16   12.13    4.29
   0 -13 -16    5.61    4.49
   0 -13 -17   -1.58    4.10
   0 -13  17   -0.08    3.80
   0 -13 -17    0.26    3.21
   0 -13  17    0.39    4.08
   0 -13 -17   -2.66    3.60
   0 -13 -18   14.36    3.97
   0 -13 -18   13.40    3.63
   0 -13 -18   16.77    5.24
   0 -13  18   17.48    4.55
   0 -13 -18   14.61    3.89
   0 -13 -18   11.09    3.17
   0 -13  18   11.17    3.94
   0 -13 -19   21.33    4.27
   0 -13  19   15.30    4.18
   0 -13 -19   18.47    4.03
   0 -13  19   13.25    4.65
   0 -13 -19   20.32    3.09
   0 -13 -19   21.50    4.83
   0 -13 -20   60.74    5.83
   0 -13 -20   69.29    5.33
   0 -13  20   67.79    5.76
   0 -13 -20   60.19    5.05
   0 -12   0  200.97   14.57
   0 -12   0  215.62   10.87
   0 -12   0  194.38   24.01
   0 -12   0  197.80   12.55
   0 -12   0  176.22   11.46
   0 -12   0  191.33   13.45
   0 -12   0  211.21   13.93
   0 -12   1  171.43   21.67
   0 -12  -1  151.07   12.69
   0 -12  -1  166.49   11.17
   0 -12  -1  202.08   25.16
   0 -12  -1  150.58   12.01
   0 -12   1  161.98   11.89
   0 -12  -1  169.07   13.39
   0 -12  -1  159.99   12.13
   0 -12  -1  177.08   11.73
   0 -12   1  163.04    9.59
   0 -12   1  151.73   12.71
   0 -12   1  165.29   11.60
   0 -12   1  145.67   11.97
   0 -12  -2   55.53    8.61
   0 -12   2   46.54    7.80
   0 -12   2   62.66    7.30
   0 -12  -2   55.59    7.09
   0 -12  -2   57.77    7.18
   0 -12  -2   47.92    7.27
   0 -12  -2   62.07    8.54
   0 -12  -2   63.49    8.81
   0 -12   2   55.97    7.09
   0 -12   2   52.75    5.95
   0 -12   2   51.63    8.77
   0 -12   3  108.03    9.80
   0 -12  -3  114.33   10.94
   0 -12   3  109.71   11.11
   0 -12  -3  113.94   11.26
   0 -12  -3  108.08    9.18
   0 -12   3   99.27    9.20
   0 -12  -3  101.84    8.83
   0 -12  -3  101.51   10.84
   0 -12   3  105.57   10.96
   0 -12  -3   91.10    8.48
   0 -12   4   40.38    6.96
   0 -12  -4   28.87    6.23
   0 -12  -4   31.51    7.08
   0 -12   4   35.28    6.35
   0 -12  -4   30.37    5.80
   0 -12   4   23.59    6.39
   0 -12  -4   31.57    7.28
   0 -12   4   44.98    8.15
   0 -12  -4   27.08    5.49
   0 -12  -4   42.24    6.03
   0 -12  -4   26.13    5.44
   0 -12  -5   94.03   10.36
   0 -12   5   80.40    8.29
   0 -12  -5   95.06    8.68
   0 -12  -5   86.66    8.30
   0 -12  -5   93.84   10.26
   0 -12   5   90.83    9.20
   0 -12   5   79.32   10.03
   0 -12  -5   88.26    9.59
   0 -12  -5   91.67    8.82
   0 -12  -6    2.49    4.52
   0 -12   6    2.07    3.91
   0 -12   6    4.32    4.00
   0 -12   6    3.47    4.75
   0 -12  -6   10.60    4.11
   0 -12  -6    6.13    4.31
   0 -12  -6    6.84    4.24
   0 -12   6    1.27    3.69
   0 -12  -6    6.12    4.90
   0 -12   7   81.29   10.14
   0 -12  -7   94.83    8.47
   0 -12  -7   76.88    7.61
   0 -12   7   88.29    8.77
   0 -12   7   74.01    7.94
   0 -12  -7   98.24   10.65
   0 -12  -7   90.95   10.46
   0 -12   7   99.22    9.40
   0 -12  -7   82.92    8.58
   0 -12   8   18.32    5.61
   0 -12  -8    8.70    4.34
   0 -12   8   20.85    6.04
   0 -12  -8   18.84    5.12
   0 -12  -8   14.56    4.45
   0 -12  -8   11.80    3.71
   0 -12  -8   11.54    6.26
   0 -12  -8   13.27    5.38
   0 -12   8   19.65    5.25
   0 -12  -9   55.69    8.67
   0 -12  -9   65.91    8.06
   0 -12   9   55.63    7.76
   0 -12  -9   54.11    6.66
   0 -12  -9   56.22    7.30
   0 -12  -9   55.16    8.52
   0 -12   9   66.44    9.68
   0 -12   9   66.32    8.43
   0 -12 -10   26.84    7.43
   0 -12 -10   22.55    5.60
   0 -12  10   28.87    6.42
   0 -12  10   45.44    8.00
   0 -12  10   23.99    5.92
   0 -12 -10   30.65    5.49
   0 -12 -10   24.43    6.52
   0 -12 -10   24.26    5.94
   0 -12 -11   78.56    9.32
   0 -12 -11   94.45    9.33
   0 -12 -11   93.41    8.94
   0 -12  11   90.19    9.74
   0 -12  11   96.87    9.41
   0 -12  11   85.68    8.55
   0 -12 -11   95.49    8.06
   0 -12 -11   88.12   10.23
   0 -12  11   93.85    9.51
   0 -12  12    5.97    5.03
   0 -12  12   12.09    5.18
   0 -12 -12    8.14    4.62
   0 -12 -12    3.38    4.80
   0 -12 -12   14.51    6.54
   0 -12 -12    6.16    4.63
   0 -12 -12   12.92    4.39
   0 -12 -12    6.60    3.24
   0 -12  12   11.30    5.36
   0 -12 -13   -0.18    5.88
   0 -12 -13    6.49    4.95
   0 -12 -13    7.89    5.02
   0 -12  13    3.74    4.52
   0 -12 -13    2.53    4.27
   0 -12 -13    9.16    4.60
   0 -12  13    0.57    4.79
   0 -12  13   12.17    5.72
   0 -12  14    8.59    4.71
   0 -12 -14   14.52    5.94
   0 -12  14    3.38    4.47
   0 -12  14   13.06    5.04
   0 -12 -14    5.68    4.27
   0 -12 -14    8.81    4.49
   0 -12 -14    9.20    5.19
   0 -12  15    7.54    6.00
   0 -12  15    4.11    4.01
   0 -12 -15   -0.93    3.93
   0 -12  15    4.35    4.82
   0 -12 -15   -7.99    5.18
   0 -12  15   -1.04    4.32
   0 -12 -15    8.71    5.20
   0 -12 -15    3.91    4.45
   0 -12  16   19.72    6.38
   0 -12 -16   14.18    4.21
   0 -12  16   14.51    4.35
   0 -12 -16   20.40    5.98
   0 -12 -16   16.91    5.27
   0 -12 -16   13.40    5.11
   0 -12  16   12.78    5.11
   0 -12  16   27.00    6.18
   0 -12  17  145.56    9.61
   0 -12 -17  166.79   10.83
   0 -12 -17  138.87   10.17
   0 -12 -17  174.41   12.19
   0 -12  17  156.79   10.83
   0 -12  17  137.46   10.73
   0 -12 -18    3.85    3.82
   0 -12  18   -0.06    4.37
   0 -12 -18    3.88    4.35
   0 -12 -18   -1.16    4.64
   0 -12  18    6.07    4.88
   0 -12  19    9.17    4.67
   0 -12 -19   -0.23    4.45
   0 -12 -19   -0.34    3.66
   0 -12 -19    3.47    4.05
   0 -12 -20    4.03    3.98
   0 -12 -20   10.03    4.02
   0 -12 -20    3.04    3.41
   0 -12  20    1.48    4.00
   0 -12  20   -4.02    3.91
   0 -12 -21   36.83    4.36
   0 -12 -21   39.70    5.33
   0 -12 -21   44.13    5.20
   0 -12  21   33.72    5.29
   0 -12  21   28.30    4.63
   0 -12  22    7.60    4.10
   0 -12 -22    5.91    3.25
   0 -12 -22   -0.40    3.26
   0 -12 -22    1.35    3.35
   0 -11   0   -3.81    4.44
   0 -11   0    1.42    4.14
   0 -11   0    4.76    4.19
   0 -11   0    7.91    5.03
   0 -11   0   -0.21    5.66
   0 -11   0   -1.33    3.40
   0 -11   0    0.13    2.70
   0 -11   0   -8.50    9.21
   0 -11  -1   21.31    6.47
   0 -11   1   19.64    5.59
   0 -11  -1   19.22    4.76
   0 -11   1   15.44    4.60
   0 -11  -1   16.21    9.68
   0 -11   1   25.20    4.73
   0 -11  -1   24.09    6.06
   0 -11   1    9.47    4.16
   0 -11  -1   18.74    5.44
   0 -11  -1   16.83    4.24
   0 -11   1   26.23    9.68
   0 -11   1   23.35    5.46
   0 -11   1   20.38    3.98
   0 -11  -1   18.18    5.91
   0 -11   2   55.76    8.44
   0 -11  -2   54.71    8.11
   0 -11  -2   50.49    7.65
   0 -11  -2   58.77   13.87
   0 -11   2   56.04    7.08
   0 -11  -2   54.57   13.48
   0 -11   2   60.15   14.90
   0 -11  -2   58.22    7.05
   0 -11  -2   46.91    7.13
   0 -11   2   54.59    7.70
   0 -11   2   61.48    6.07
   0 -11   2   52.26    6.89
   0 -11  -2   61.69    7.20
   0 -11   3  122.51   11.02
   0 -11   3  118.80    8.31
   0 -11   3  130.94   11.19
   0 -11  -3  106.02   10.14
   0 -11  -3  168.90   21.93
   0 -11   3  134.40   10.36
   0 -11  -3  148.65   10.32
   0 -11   3  119.18   19.08
   0 -11  -3  163.30   19.57
   0 -11  -3  134.04   11.46
   0 -11  -3  124.50   11.15
   0 -11  -3  136.91    9.82
   0 -11   3  135.93   10.61
   0 -11   4   69.35    6.61
   0 -11  -4   82.20    9.01
   0 -11  -4   68.85   13.08
   0 -11  -4   83.75   14.22
   0 -11   4   75.36   16.15
   0 -11  -4   72.46    7.67
   0 -11   4   75.06    8.00
   0 -11   4   73.07    8.85
   0 -11  -4   82.81    9.72
   0 -11   4   76.07    9.52
   0 -11  -4   73.86    7.68
   0 -11  -4   78.81    7.70
   0 -11   4   80.87    8.55
   0 -11  -4   81.81    9.12
   0 -11  -4   65.90    7.47
   0 -11   5    1.76    9.21
   0 -11  -5    3.86    4.31
   0 -11  -5    0.65    9.02
   0 -11   5    4.25    4.29
   0 -11  -5    0.60    3.58
   0 -11  -5    4.81    3.52
   0 -11   5    1.13    4.02
   0 -11   5  -17.34    6.37
   0 -11  -5    5.34    4.79
   0 -11   5   -0.85    5.04
   0 -11   5    9.01    5.04
   0 -11  -5    3.93    3.62
   0 -11  -5    4.95    5.06
   0 -11   6  128.29   12.03
   0 -11   6  139.24   10.69
   0 -11  -6  122.30   11.31
   0 -11  -6  113.63    9.68
   0 -11   6  100.75   10.60
   0 -11   6  121.12   10.30
   0 -11   6   97.12   18.17
   0 -11  -6  118.14   19.01
   0 -11  -6  106.73    8.75
   0 -11   6  127.22   10.45
   0 -11  -6  127.69   11.74
   0 -11  -6  107.82    9.55
   0 -11   7  271.85   14.92
   0 -11  -7  259.88   14.29
   0 -11  -7  268.64   16.18
   0 -11   7  325.66   15.82
   0 -11  -7  240.67   13.63
   0 -11   7  263.80   14.12
   0 -11   7  278.25   16.98
   0 -11   7  243.38   26.85
   0 -11  -7  297.43   30.20
   0 -11  -7  264.14   13.33
   0 -11  -8  210.10   12.24
   0 -11   8  183.74   14.29
   0 -11   8  198.42   12.94
   0 -11  -8  194.25   12.69
   0 -11  -8  196.88   12.56
   0 -11   8  185.70   12.61
   0 -11   8  188.05   23.94
   0 -11  -8  208.03   26.83
   0 -11  -8  200.37   14.25
   0 -11  -9  353.51   18.70
   0 -11  -9  362.73   15.69
   0 -11   9  374.73   17.84
   0 -11   9  381.73   17.99
   0 -11  -9  375.98   17.58
   0 -11  -9  342.94   16.36
   0 -11  10   29.46    5.84
   0 -11  10   37.63    6.64
   0 -11  10   27.67    6.76
   0 -11 -10   40.92    6.77
   0 -11 -10   30.80    6.16
   0 -11 -10   32.66    5.69
   0 -11 -10   31.16    6.92
   0 -11 -10   30.06    6.00
   0 -11  11    3.46    4.84
   0 -11 -11    4.25    4.36
   0 -11 -11    1.14    3.38
   0 -11 -11    3.66    4.75
   0 -11  11    5.41    4.13
   0 -11 -11    2.43    4.67
   0 -11  11   10.41    4.93
   0 -11 -11   -0.67    5.66
   0 -11 -12   -0.68    4.67
   0 -11 -12    1.07    4.27
   0 -11  12    1.27    4.49
   0 -11 -12    0.84    4.67
   0 -11  12   -7.23    5.06
   0 -11 -12    3.34    3.91
   0 -11  12    6.11    4.49
   0 -11 -13  132.38   10.01
   0 -11 -13  130.83   10.83
   0 -11 -13  127.24   11.31
   0 -11  13  134.10   10.91
   0 -11  13  161.45   12.36
   0 -11  13  141.31   11.17
   0 -11 -13  134.25   11.06
   0 -11 -14  129.31   10.03
   0 -11  14  148.61   11.23
   0 -11 -14  145.44   12.11
   0 -11 -14  153.38   11.80
   0 -11  14  162.18   12.22
   0 -11 -14  125.48   10.87
   0 -11  14  171.11   12.24
   0 -11 -15   32.01    6.87
   0 -11  15   28.92    7.80
   0 -11 -15   19.81    6.22
   0 -11 -15   16.26    5.05
   0 -11  15   24.83    6.27
   0 -11  15   27.48    6.64
   0 -11  15   26.00    5.60
   0 -11  15   23.44    4.79
   0 -11 -15   22.04    5.33
   0 -11  16    4.74    3.57
   0 -11 -16   -5.68    4.94
   0 -11  16    2.04    5.21
   0 -11  16    3.77    5.63
   0 -11 -16    5.46    3.86
   0 -11 -16    5.85    5.06
   0 -11 -16    5.45    5.12
   0 -11  16   -0.33    4.45
   0 -11  16   10.19    4.79
   0 -11  17    5.43    3.74
   0 -11  17   15.23    5.36
   0 -11 -17   11.62    4.82
   0 -11 -17   11.80    3.82
   0 -11 -17   10.36    5.42
   0 -11  17   10.05    4.55
   0 -11  17   12.36    5.79
   0 -11  17   15.18    5.89
   0 -11 -18    2.82    4.63
   0 -11  18    5.29    4.03
   0 -11  18   -0.23    4.62
   0 -11  18    4.13    5.14
   0 -11 -18    4.90    4.89
   0 -11 -18    0.65    3.24
   0 -11 -19   64.98    7.81
   0 -11 -19   72.11    8.50
   0 -11  19   56.53    7.31
   0 -11  19   75.09    8.52
   0 -11 -19   71.88    7.70
   0 -11  20   40.25    6.70
   0 -11 -20   43.84    6.22
   0 -11  20   50.35    7.24
   0 -11 -20   39.80    6.29
   0 -11 -20   43.99    6.44
   0 -11  21    2.24    4.60
   0 -11 -21    0.70    3.72
   0 -11 -21   -2.79    4.09
   0 -11 -21    0.77    3.71
   0 -11  21    0.49    4.04
   0 -11 -22   19.44    4.42
   0 -11  22   12.67    4.34
   0 -11 -22   10.41    4.18
   0 -11 -22   10.65    4.19
   0 -11 -23   27.79    4.50
   0 -11 -23   24.11    4.27
   0 -11 -23   28.34    4.36
   0 -11  23   32.11    5.02
   0 -11  24   67.81    5.44
   0 -11 -24   66.20    4.91
   0 -11 -24   60.35    4.63
   0 -10   0 1028.28   46.27
   0 -10   0 1052.13   50.11
   0 -10   1    4.89    5.91
   0 -10  -1    8.92    7.34
   0 -10  -1    4.39    7.59
   0 -10  -1    0.55    5.96
   0 -10   1   11.10    8.93
   0 -10  -2  508.90   33.46
   0 -10   2  499.66   35.26
   0 -10  -2  558.71   34.79
   0 -10  -2  557.65   36.73
   0 -10  -3   11.69    9.02
   0 -10  -3   14.24    8.82
   0 -10   3    5.12    8.17
   0 -10  -3    3.97    7.20
   0 -10   4  167.34   19.93
   0 -10  -4  161.53   20.37
   0 -10  -4  156.54   19.88
   0 -10  -4  177.81   21.39
   0 -10   5  101.91   17.40
   0 -10  -5  114.66   17.68
   0 -10  -5   91.12   15.49
   0 -10  -6   77.78   17.69
   0 -10   6   44.00   11.71
   0 -10  -7  304.33   29.13
   0 -10  -7  269.03   14.18
   0 -10   7  291.17   28.08
   0 -10  -7  272.02   13.85
   0 -10   7  289.68   14.74
   0 -10   7  293.80   16.88
   0 -10   7  314.78   17.34
   0 -10  -7  341.58   17.53
   0 -10   8  296.48   28.43
   0 -10  -8  331.53   17.30
   0 -10   8  304.50   15.35
   0 -10   8  335.05   16.16
   0 -10  -8  308.83   15.20
   0 -10  -8  308.05   14.90
   0 -10  -8  300.87   13.88
   0 -10  -8  366.13   33.10
   0 -10   8  303.16   17.22
   0 -10  -9  171.07   10.75
   0 -10  -9  168.01   11.82
   0 -10   9  203.79   13.20
   0 -10  -9  219.45   26.90
   0 -10  -9  188.35   13.25
   0 -10   9  173.75   22.38
   0 -10  -9  178.15   12.71
   0 -10   9  177.82   13.43
   0 -10   9  168.29   11.70
   0 -10  -9  171.03   11.22
   0 -10  10  426.35   18.66
   0 -10  10  420.76   18.92
   0 -10 -10  401.02   17.22
   0 -10  10  393.60   33.38
   0 -10 -10  403.31   36.32
   0 -10 -10  389.07   15.67
   0 -10 -10  359.98   18.29
   0 -10 -10  382.02   17.50
   0 -10 -11   15.60    4.25
   0 -10 -11   22.00    5.77
   0 -10 -11   22.07    5.83
   0 -10 -11   20.25    4.80
   0 -10 -11   24.71   11.79
   0 -10  11   29.32    6.49
   0 -10  11   19.24   11.76
   0 -10  11    6.96    9.59
   0 -10  11   27.63    6.41
   0 -10 -12  267.49   15.83
   0 -10  12  256.81   15.30
   0 -10 -12  275.87   14.48
   0 -10 -12  282.45   15.46
   0 -10  12  258.55   14.89
   0 -10  13   31.17    6.29
   0 -10  13   30.27    6.06
   0 -10 -13   25.72    6.27
   0 -10  13   27.21    4.89
   0 -10 -13   31.94    5.98
   0 -10  13   37.75    6.87
   0 -10 -13   17.01    5.72
   0 -10  14   81.37    9.30
   0 -10 -14   79.50    8.73
   0 -10 -14   73.92    8.73
   0 -10  14   81.76    9.10
   0 -10  14   85.23    8.14
   0 -10 -14   83.94    8.23
   0 -10  14   83.77    9.15
   0 -10  15   16.16    6.14
   0 -10  15   18.61    5.11
   0 -10 -15   23.17    5.59
   0 -10  15   13.47    5.71
   0 -10  15   11.70    4.68
   0 -10 -15   16.82    4.82
   0 -10 -15   16.50    5.81
   0 -10  16   24.54    6.56
   0 -10 -16   36.15    5.82
   0 -10  16   29.31    6.44
   0 -10 -16   36.55    6.97
   0 -10  16   27.50    5.42
   0 -10  16   20.31    6.57
   0 -10  16   36.11    6.90
   0 -10  17    7.90    4.43
   0 -10 -17   11.24    4.03
   0 -10  17   10.25    4.25
   0 -10  17   -3.20    5.74
   0 -10  17   12.83    5.90
   0 -10 -17   12.81    5.44
   0 -10  17   17.87    5.74
   0 -10 -18   78.27    7.26
   0 -10  18   87.31    8.01
   0 -10  18   90.99   10.30
   0 -10 -18   80.43    8.84
   0 -10  18   74.29    7.94
   0 -10  18   71.95    8.50
   0 -10  18   87.17    9.75
   0 -10  19   10.95    6.28
   0 -10  19   -3.18    4.60
   0 -10 -19   -0.64    4.60
   0 -10 -19    6.92    3.70
   0 -10  19    1.26    4.19
   0 -10  20   11.99    5.81
   0 -10  20   23.56    5.14
   0 -10 -20   24.11    5.88
   0 -10 -21   -0.21    4.06
   0 -10  21    0.38    5.03
   0 -10  21    3.10    3.56
   0 -10  21    6.04    4.71
   0 -10  22  131.15    9.75
   0 -10 -22  117.88    8.87
   0 -10 -22  122.98    8.69
   0 -10 -22  112.75    9.40
   0 -10  23    2.71    4.01
   0 -10 -23    4.80    4.33
   0 -10 -23    2.95    3.65
   0 -10 -23    6.23    3.73
   0 -10  24   29.60    4.14
   0 -10 -24   32.63    5.04
   0 -10 -24   25.28    4.37
   0 -10 -24   33.06    4.60
   0 -10  24   30.77    5.14
   0 -10 -25    1.49    3.23
   0 -10  25    2.36    3.52
   0 -10 -25   -0.10    3.13
   0  -9   0   -7.39    6.99
   0  -9   0    6.54    5.44
   0  -9   0    4.39    7.18
   0  -9   1  187.77   19.24
   0  -9  -1  173.40   18.90
   0  -9  -1  177.40   18.55
   0  -9   1  185.31   20.61
   0  -9  -1  199.96   21.28
   0  -9   1  204.78   18.84
   0  -9   2  724.54   34.07
   0  -9   2  721.02   35.41
   0  -9   2  723.89   39.48
   0  -9  -2  777.37   40.30
   0  -9  -2  740.33   37.70
   0  -9  -2  781.28   38.81
   0  -9   3  955.66   40.47
   0  -9  -3 1100.91   47.60
   0  -9   3 1015.87   46.59
   0  -9  -3 1013.52   46.43
   0  -9  -3  977.64   44.55
   0  -9  -4   16.62    8.60
   0  -9  -4    7.43    8.16
   0  -9   4    3.19    5.59
   0  -9  -4    8.60    7.51
   0  -9   4    6.61    7.13
   0  -9  -5   54.84   12.59
   0  -9  -5   46.32   12.52
   0  -9  -5   55.84   12.90
   0  -9   5   39.10   11.26
   0  -9  -6  237.07   24.34
   0  -9   6  207.40   22.39
   0  -9  -6  199.55   21.14
   0  -9   7  116.66   17.39
   0  -9  -7  111.30   18.35
   0  -9   8  279.42   25.90
   0  -9  -8  351.11   30.30
   0  -9  -9   39.93   13.17
   0  -9   9   47.44   11.70
   0  -9  10   60.08    7.06
   0  -9 -10   61.10   16.34
   0  -9  10   57.65   13.64
   0  -9  10   53.58    7.99
   0  -9 -11   53.82    7.30
   0  -9 -11   58.71    8.40
   0  -9  11   36.46   10.57
   0  -9  11   57.62    7.84
   0  -9 -11   56.26   16.12
   0  -9  11   58.94    7.35
   0  -9 -11   50.83    6.54
   0  -9 -11   48.54    6.78
   0  -9 -12   12.49    5.40
   0  -9  12   10.68    5.03
   0  -9 -12    4.13    3.64
   0  -9 -12   26.88   14.94
   0  -9  12    3.78    3.72
   0  -9 -12   17.00    4.93
   0  -9  12   -7.52   11.00
   0  -9  12    8.01    6.88
   0  -9 -12    6.08    4.26
   0  -9  12   14.64    5.69
   0  -9 -13  405.90   18.95
   0  -9  13  392.91   18.53
   0  -9  13  463.55   41.60
   0  -9  13  389.32   16.35
   0  -9  13  412.51   18.69
   0  -9 -13  404.47   18.30
   0  -9 -13  364.46   19.37
   0  -9  13  419.33   19.47
   0  -9 -13  456.62   39.52
   0  -9  13  387.13   33.13
   0  -9 -13  385.46   16.73
   0  -9  14  493.93   20.88
   0  -9 -14  504.64   20.85
   0  -9 -14  458.67   18.30
   0  -9  14  493.01   21.22
   0  -9 -14  486.48   22.50
   0  -9 -14  517.09   21.16
   0  -9  14  484.93   20.15
   0  -9  14  493.08   37.92
   0  -9  14  487.59   18.77
   0  -9  15  193.25   13.72
   0  -9 -15  218.42   12.51
   0  -9  15  217.16   14.17
   0  -9 -15  225.00   15.50
   0  -9  15  249.56   15.38
   0  -9  15  200.32   13.24
   0  -9  15  207.57   12.34
   0  -9 -15  231.04   14.22
   0  -9 -15  230.55   14.29
   0  -9  16    0.45    3.80
   0  -9 -16    6.73    4.52
   0  -9  16    3.70    4.99
   0  -9  16    1.31    5.36
   0  -9 -16   -0.72    5.41
   0  -9  16    3.32    6.14
   0  -9 -16    3.17    3.88
   0  -9  16    0.63    4.72
   0  -9  16    2.45    4.29
   0  -9  17   37.76    7.81
   0  -9  17   26.75    7.76
   0  -9 -17   29.36    6.29
   0  -9  17   20.64    5.83
   0  -9 -17   24.20    5.06
   0  -9  17   27.12    5.92
   0  -9  17   29.15    6.26
   0  -9 -17   18.38    6.53
   0  -9  17   26.43    5.69
   0  -9 -18    1.54    5.02
   0  -9 -18    1.40    5.53
   0  -9  18    6.54    4.48
   0  -9 -18   -2.90    3.95
   0  -9  18   -4.56    6.11
   0  -9  18    4.93    5.84
   0  -9  18    3.29    4.91
   0  -9  18    2.71    4.86
   0  -9 -19  123.32   10.77
   0  -9  19  131.07    9.84
   0  -9 -19  137.61    9.18
   0  -9  19  103.67   10.02
   0  -9  19  153.57   12.44
   0  -9  19  110.30   10.25
   0  -9 -19  101.37   11.14
   0  -9 -20   70.00    9.59
   0  -9 -20   69.00    7.99
   0  -9  20   55.73    7.59
   0  -9  20   60.57    8.24
   0  -9  20   64.76    9.17
   0  -9 -21   10.91    5.17
   0  -9  21    6.00    4.95
   0  -9  21    8.84    5.65
   0  -9 -21   11.55    6.18
   0  -9  21    9.96    4.88
   0  -9 -22    5.36    4.66
   0  -9  22    6.60    5.49
   0  -9  22    1.34    4.05
   0  -9  23   11.08    5.38
   0  -9 -23   12.30    4.36
   0  -9  23   16.78    4.94
   0  -9 -24   48.39    5.74
   0  -9 -24   39.52    5.22
   0  -9  24   54.23    6.60
   0  -9 -25  196.30    9.15
   0  -9  25  211.86    9.09
   0  -9  25  200.55    9.94
   0  -9 -25  186.47    8.35
   0  -9 -25  188.24   10.02
   0  -9  26   -0.91    3.38
   0  -9 -26    1.10    3.64
   0  -9 -26   -1.55    3.10
   0  -9  26    2.36    3.16
   0  -8   0  150.31   15.49
   0  -8   0  163.13   16.13
   0  -8   0  158.97   17.36
   0  -8   1  443.70   25.89
   0  -8  -1  499.29   29.86
   0  -8  -1  469.27   27.41
   0  -8   1  485.35   26.89
   0  -8  -1  448.98   27.04
   0  -8   1  459.11   28.69
   0  -8  -2   95.63   13.57
   0  -8  -2   76.87   13.42
   0  -8  -2   92.11   13.44
   0  -8   2   97.31   14.26
   0  -8   2   82.06   11.71
   0  -8   2   81.88   11.91
   0  -8   3   10.64    6.65
   0  -8  -3    7.94    6.06
   0  -8  -3    8.78    6.52
   0  -8   3   16.86    7.66
   0  -8   3    9.26    8.23
   0  -8  -3   11.38    6.69
   0  -8  -4  400.96   27.90
   0  -8  -4  429.02   23.47
   0  -8  -4  424.08   27.95
   0  -8  -4  414.06   27.41
   0  -8   4  410.21   24.11
   0  -8   4  429.86   23.58
   0  -8   4  392.03   27.50
   0  -8   5  115.25   15.40
   0  -8  -5  116.92   15.23
   0  -8  -5   99.91   15.66
   0  -8  -5  120.88   16.04
   0  -8   5  111.42   13.04
   0  -8   6  284.38   24.27
   0  -8   6  263.10   19.63
   0  -8  -6  293.78   25.49
   0  -8  -6  294.64   24.50
   0  -8   7  799.18   40.65
   0  -8  -7  893.44   43.10
   0  -8  -7  830.90   43.68
   0  -8   8   30.53    9.74
   0  -8  -8   37.31   11.23
   0  -8  -9  371.88   30.89
   0  -8   9  362.88   27.98
   0  -8 -10   67.97   14.41
   0  -8  10   58.41   11.88
   0  -8 -11  168.98   23.11
   0  -8  11  153.07   20.21
   0  -8 -12   65.70   16.38
   0  -8  12   74.47   14.47
   0  -8  12   76.11   16.92
   0  -8  13  115.92   10.54
   0  -8  13  106.89   17.31
   0  -8  13  113.30   20.30
   0  -8 -13  114.76   11.11
   0  -8 -13  116.17    9.99
   0  -8 -13  108.79    8.69
   0  -8 -13  106.70   20.06
   0  -8 -13  108.75    9.49
   0  -8  13  103.85    9.53
   0  -8  13  114.07    9.59
   0  -8 -14    9.24    4.66
   0  -8  14   15.40    4.35
   0  -8 -14   28.07    5.53
   0  -8 -14   24.67   12.69
   0  -8  14   26.99   13.79
   0  -8  14   18.15    5.22
   0  -8  14   32.35   11.18
   0  -8  14   17.19    6.31
   0  -8  14   15.85    4.57
   0  -8  14   16.22    5.30
   0  -8 -14   14.21    5.74
   0  -8 -14   11.41    4.79
   0  -8 -15  188.40   27.28
   0  -8  15  191.54   13.43
   0  -8 -15  185.83   14.25
   0  -8  15  182.36   12.56
   0  -8 -15  176.95   12.96
   0  -8  15  194.11   12.04
   0  -8  15  207.28   13.93
   0  -8  15  153.22   21.12
   0  -8  15  197.02   28.62
   0  -8 -15  175.38   11.02
   0  -8  15  174.01   12.54
   0  -8 -15  167.88   12.05
   0  -8  16  103.39   10.26
   0  -8  16  109.42    9.62
   0  -8  16   94.26    9.16
   0  -8 -16   96.57    9.87
   0  -8  16   98.71   10.14
   0  -8 -16  104.63    9.96
   0  -8 -16   95.61   11.00
   0  -8  16  109.06   10.79
   0  -8 -16   99.22    8.58
   0  -8  16   79.39   10.52
   0  -8 -17  270.03   15.71
   0  -8  17  302.32   17.04
   0  -8 -17  294.41   14.13
   0  -8  17  292.79   16.78
   0  -8 -17  288.99   15.74
   0  -8  17  286.88   17.59
   0  -8  17  310.10   16.08
   0  -8 -17  304.47   18.25
   0  -8  17  293.42   14.97
   0  -8  17  278.17   16.45
   0  -8 -18   19.17    6.87
   0  -8  18   10.01    5.29
   0  -8 -18   18.89    5.27
   0  -8  18   14.65    5.88
   0  -8  18    8.63    4.06
   0  -8  18   18.08    6.23
   0  -8 -18   12.62    5.15
   0  -8 -18   22.35    5.32
   0  -8  19   44.55    7.93
   0  -8  19   24.56    5.98
   0  -8 -19   37.37    6.69
   0  -8 -19   39.11    8.39
   0  -8  19   40.62    6.28
   0  -8 -19   37.98    6.66
   0  -8  19   31.15    7.05
   0  -8  20   34.08    7.22
   0  -8  20   28.46    6.54
   0  -8 -20   36.30    6.69
   0  -8 -20   35.50    7.81
   0  -8  20   30.68    6.87
   0  -8  20   46.53    6.56
   0  -8 -21  214.20   13.05
   0  -8  21  237.49   14.82
   0  -8 -21  206.25   14.69
   0  -8  22   18.66    5.25
   0  -8 -22   29.23    7.23
   0  -8 -22   20.80    5.14
   0  -8  22   19.60    6.64
   0  -8  23   14.86    5.84
   0  -8  23   15.29    5.10
   0  -8 -23   23.13    5.75
   0  -8 -23   21.77    6.59
   0  -8 -24   10.81    4.55
   0  -8 -24    3.32    5.29
   0  -8  24    4.05    4.78
   0  -8 -25   12.30    4.09
   0  -8 -25    7.59    3.48
   0  -8  25    9.49    4.28
   0  -8 -26   26.35    4.27
   0  -8  26   30.23    4.59
   0  -8  26   28.88    4.91
   0  -8  27   66.68    5.34
   0  -8 -27   71.53    6.28
   0  -8  27   80.05    5.69
   0  -8 -27   69.85    5.02
   0  -7   0    6.69    6.51
   0  -7   0    7.75    7.60
   0  -7   0    5.63    5.83
   0  -7   1  134.72   13.48
   0  -7  -1  138.10   15.07
   0  -7   1  149.20   13.97
   0  -7  -1  119.69   13.66
   0  -7   1  116.71   14.41
   0  -7  -1  117.41   13.35
   0  -7   2  848.84   36.31
   0  -7   2  920.21   33.99
   0  -7  -2  879.24   35.45
   0  -7   2  884.53   32.82
   0  -7  -2  911.57   37.21
   0  -7  -2  887.10   36.69
   0  -7   3  163.19   16.43
   0  -7  -3  172.50   16.66
   0  -7  -3  154.34   16.21
   0  -7   3  174.05   14.59
   0  -7   3  177.51   15.20
   0  -7  -3  166.12   16.69
   0  -7  -4 1507.30   48.99
   0  -7   4 1488.16   49.30
   0  -7  -4 1629.44   50.87
   0  -7  -4 1577.68   51.56
   0  -7  -4 1615.58   43.69
   0  -7   4 1562.97   42.60
   0  -7   4 1539.31   44.42
   0  -7  -5  222.52   19.45
   0  -7   5  223.02   16.68
   0  -7  -5  231.53   16.49
   0  -7  -5  218.47   20.09
   0  -7  -5  251.70   20.49
   0  -7   5  221.50   15.65
   0  -7   5  223.20   19.75
   0  -7   6    2.35    5.99
   0  -7  -6    6.00    3.88
   0  -7  -6   11.96    8.07
   0  -7   6    8.30    4.60
   0  -7  -6   13.56    8.77
   0  -7   6    2.41    4.14
   0  -7   7  174.22   17.99
   0  -7  -7  151.42   18.69
   0  -7  -7  165.19   14.27
   0  -7   7  136.66   13.51
   0  -7  -7  164.80   18.06
   0  -7   8   21.02    5.61
   0  -7   8   38.63    9.83
   0  -7  -8   38.91   12.00
   0  -7  -8   35.04    6.98
   0  -7  -9  447.28   31.81
   0  -7   9  426.23   28.86
   0  -7  -9  473.27   25.89
   0  -7   9  390.74   23.64
   0  -7  10   56.61   11.31
   0  -7 -10   66.67   14.12
   0  -7 -11   17.62   11.71
   0  -7  11    6.56    5.88
   0  -7 -12   30.53   12.00
   0  -7  12   30.10    9.45
   0  -7  12   21.17    7.52
   0  -7 -13    0.49    9.68
   0  -7  13    5.10    8.38
   0  -7  14  462.49   39.14
   0  -7 -14  500.69   39.37
   0  -7  15    5.56    5.59
   0  -7 -15    0.85    3.50
   0  -7  15    1.57    3.25
   0  -7 -15    0.79    3.01
   0  -7 -15   -1.70    3.17
   0  -7 -15    6.03    3.24
   0  -7 -15    5.91    4.73
   0  -7  15   -2.49    3.48
   0  -7 -15  -10.46   10.27
   0  -7  15    1.13    4.20
   0  -7 -15    0.95    4.00
   0  -7  15   -2.70   10.07
   0  -7  15   -5.30    5.10
   0  -7 -16    2.96    3.12
   0  -7  16    0.39    4.66
   0  -7 -16   -2.27    4.47
   0  -7 -16   10.68    5.34
   0  -7  16    2.63    4.33
   0  -7 -16   -6.81   10.05
   0  -7 -16    8.05    4.68
   0  -7 -16    3.80    3.04
   0  -7  16    5.29    4.91
   0  -7  16    7.77    8.29
   0  -7  16    3.05    3.60
   0  -7 -16    0.06    4.22
   0  -7  16   -0.10    4.55
   0  -7 -17   89.43    7.97
   0  -7 -17   99.92    9.91
   0  -7  17   73.76    8.16
   0  -7  17   78.34    8.44
   0  -7  17  103.44   10.55
   0  -7 -17   84.67    8.64
   0  -7 -17  100.92    8.28
   0  -7 -17   99.96   11.17
   0  -7 -17   91.75    9.22
   0  -7  17   82.30    9.41
   0  -7  17   98.56   10.37
   0  -7 -18   43.45    6.12
   0  -7  18   34.31    6.61
   0  -7  18   47.23    7.83
   0  -7 -18   29.32    6.26
   0  -7 -18   39.14    8.28
   0  -7 -18   46.22    7.22
   0  -7  18   44.82    7.99
   0  -7  18   51.99    7.38
   0  -7  19   86.09    9.93
   0  -7  19   74.76    9.43
   0  -7 -19   82.19    7.81
   0  -7 -19   73.46    8.54
   0  -7  19   80.58    8.99
   0  -7  19   79.29    8.50
   0  -7  19   78.09    9.56
   0  -7 -19   76.21    9.71
   0  -7 -19   87.72    9.30
   0  -7  20  230.94   15.28
   0  -7  20  246.00   14.69
   0  -7 -20  240.97   14.57
   0  -7 -20  237.40   16.50
   0  -7  20  240.09   15.56
   0  -7  20  231.82   13.63
   0  -7 -20  243.89   14.45
   0  -7  20  259.43   16.23
   0  -7 -20  237.34   14.09
   0  -7 -20  241.59   12.42
   0  -7  21   77.84    8.62
   0  -7  21   62.53    8.71
   0  -7  21   87.14   10.11
   0  -7 -21   62.51    7.96
   0  -7 -21   63.07    8.11
   0  -7 -21   66.63    8.30
   0  -7 -21   76.34   10.38
   0  -7  22   16.99    5.80
   0  -7 -22    8.05    6.10
   0  -7 -22   20.63    5.51
   0  -7  22    8.25    5.64
   0  -7  22   11.26    5.90
   0  -7 -22    6.54    4.74
   0  -7 -23    0.63    5.91
   0  -7  23   -2.64    5.33
   0  -7  23    8.24    4.96
   0  -7 -23   -0.09    4.34
   0  -7 -23   -0.15    3.88
   0  -7  23   -4.96    5.65
   0  -7 -24   23.88    5.32
   0  -7 -24   18.93    6.31
   0  -7  24   22.17    5.77
   0  -7  24   25.59    4.87
   0  -7  24   18.02    5.82
   0  -7 -25   77.38    7.07
   0  -7  25   71.66    7.63
   0  -7 -25   76.83    8.66
   0  -7 -26  172.49   11.08
   0  -7 -26  179.90    9.26
   0  -7  26  163.49    9.63
   0  -7  27   -0.61    3.32
   0  -7  27    1.93    3.69
   0  -7 -27    0.82    2.92
   0  -7  28    8.06    3.73
   0  -7 -28    4.52    4.04
   0  -6   0  749.19   28.62
   0  -6   0  793.81   29.72
   0  -6   0  719.03   30.23
   0  -6  -1   98.56   11.68
   0  -6   1   94.76   10.69
   0  -6  -1   94.74   11.78
   0  -6  -1  111.73   12.13
   0  -6   1   84.99    9.90
   0  -6   1   85.81   11.79
   0  -6   2 1350.63   38.14
   0  -6  -2 1366.67   41.78
   0  -6   2 1382.01   37.92
   0  -6  -2 1407.65   42.39
   0  -6   2 1313.63   41.77
   0  -6  -2 1360.07   40.28
   0  -6   3  320.38   17.67
   0  -6   3  304.32   17.65
   0  -6  -3  298.79   19.49
   0  -6  -3  281.17   20.04
   0  -6  -3  311.75   20.21
   0  -6   3  299.31   20.26
   0  -6  -4 1610.74   46.56
   0  -6   4 1627.75   47.21
   0  -6  -4 1633.79   46.87
   0  -6   4 1585.87   41.56
   0  -6  -4 1561.16   47.86
   0  -6   4 1609.95   39.84
   0  -6  -5  271.20   19.80
   0  -6  -5  260.12   20.58
   0  -6   5  277.71   16.15
   0  -6  -5  263.75   19.47
   0  -6   5  284.85   19.90
   0  -6  -5  262.77   16.14
   0  -6   5  262.38   17.01
   0  -6  -6 2138.95   60.39
   0  -6   6 2174.42   57.05
   0  -6  -6 2210.57   49.95
   0  -6  -6 2161.01   58.00
   0  -6   6 2142.21   50.28
   0  -6   6 2143.06   46.53
   0  -6   7  119.33   11.97
   0  -6  -7  130.46   12.20
   0  -6   7  116.69   14.02
   0  -6  -7  124.79   16.13
   0  -6   7  123.80   11.15
   0  -6  -7  145.27   16.10
   0  -6  -8   22.46    8.52
   0  -6  -8   34.48    7.44
   0  -6   8   44.23    6.88
   0  -6   8   44.42    8.00
   0  -6  -9   13.68    6.20
   0  -6   9   15.56    5.50
   0  -6  -9   14.04    8.61
   0  -6 -10  542.96   34.35
   0  -6  10  510.50   26.37
   0  -6 -10  535.63   27.67
   0  -6 -11  179.29   21.25
   0  -6 -11  145.28   15.12
   0  -6  11  169.75   15.69
   0  -6  11  159.25   17.45
   0  -6 -12  392.56   32.17
   0  -6  12  407.81   32.59
   0  -6 -12  422.73   26.77
   0  -6  12  401.86   28.20
   0  -6 -13  -15.49    9.94
   0  -6 -13    2.63    4.01
   0  -6  13    2.90    6.56
   0  -6  13   -1.99    9.72
   0  -6 -14   20.88   11.91
   0  -6  14   19.64   10.56
   0  -6  14   21.64    8.78
   0  -6  15   27.44    9.69
   0  -6  15    7.93   10.40
   0  -6 -15   11.91   10.13
   0  -6 -16  479.07   19.75
   0  -6  16  475.52   20.42
   0  -6  16  457.34   33.77
   0  -6 -16  503.16   40.50
   0  -6  16  478.42   20.65
   0  -6 -16  494.79   16.91
   0  -6  16  499.30   39.71
   0  -6 -16  478.26   19.03
   0  -6  16  432.69   17.99
   0  -6 -16  487.74   21.81
   0  -6 -16  471.16   18.15
   0  -6  16  462.33   18.47
   0  -6  16  475.66   20.91
   0  -6  17  293.32   16.97
   0  -6 -17  271.38   15.29
   0  -6 -17  284.97   13.10
   0  -6  17  282.69   16.12
   0  -6  17  269.58   14.56
   0  -6  17  268.09   15.92
   0  -6  17  280.68   30.70
   0  -6 -17  295.40   15.95
   0  -6 -17  257.66   13.70
   0  -6  17  269.04   26.12
   0  -6 -17  335.34   34.04
   0  -6 -17  288.17   15.19
   0  -6 -17  286.09   17.13
   0  -6  18   80.96    9.62
   0  -6  18   62.65    8.91
   0  -6  18   78.89    9.94
   0  -6 -18   74.87    8.20
   0  -6  18   73.61    7.91
   0  -6 -18   70.98    8.22
   0  -6 -18   68.57    7.84
   0  -6 -18   79.82    9.95
   0  -6 -18   66.11    8.78
   0  -6 -18   79.03    7.45
   0  -6 -19    7.84    5.27
   0  -6  19   14.99    5.85
   0  -6 -19    7.86    4.52
   0  -6  19    3.05    4.89
   0  -6 -19   10.53    5.12
   0  -6 -19    1.64    3.90
   0  -6  19    4.01    5.82
   0  -6  19    7.82    4.17
   0  -6 -19   10.58    5.18
   0  -6 -19    9.46    3.86
   0  -6  19    0.10    5.40
   0  -6  20   -1.76    5.25
   0  -6 -20   -1.46    5.15
   0  -6 -20   -1.10    4.47
   0  -6  20    0.93    5.63
   0  -6 -20   -5.14    5.30
   0  -6 -20   -1.60    3.97
   0  -6  20   -2.76    3.96
   0  -6 -20   -2.45    3.77
   0  -6 -20   -2.46    4.16
   0  -6  20    0.76    5.56
   0  -6  20    0.92    4.86
   0  -6 -21   57.86    8.79
   0  -6 -21   60.08    7.67
   0  -6 -21   60.31    6.82
   0  -6 -21   52.52    7.27
   0  -6  21   59.93    8.79
   0  -6 -21   60.27    8.56
   0  -6  21   54.98    8.04
   0  -6  21   58.89    9.47
   0  -6 -22   89.81    9.06
   0  -6  22  108.24   10.87
   0  -6 -22   84.95    8.62
   0  -6 -22   87.02    7.82
   0  -6 -22   82.51    9.02
   0  -6  22   74.17    8.74
   0  -6  22   89.16   10.27
   0  -6 -22   86.45   10.84
   0  -6 -23    7.89    6.45
   0  -6  23    1.01    5.68
   0  -6 -23    2.70    4.97
   0  -6  23    4.79    5.04
   0  -6  23    2.26    4.37
   0  -6 -23   -1.87    3.88
   0  -6 -23    1.42    3.93
   0  -6 -23    3.39    3.78
   0  -6  24   39.43    6.82
   0  -6 -24   31.56    7.32
   0  -6  24   29.89    5.95
   0  -6 -24   49.49    7.23
   0  -6 -24   29.83    5.71
   0  -6  24   37.93    7.34
   0  -6 -25   -2.45    5.15
   0  -6  25    0.75    4.91
   0  -6 -25   -0.11    3.79
   0  -6  25    0.28    4.18
   0  -6 -25   -1.31    3.58
   0  -6  26  146.30    8.83
   0  -6 -26  144.27    8.92
   0  -6 -26  143.71   10.75
   0  -6  26  150.20    9.87
   0  -6 -26  167.78    9.36
   0  -6 -27   65.49    7.36
   0  -6 -27   55.91    5.04
   0  -6  27   70.90    6.42
   0  -6 -27   67.21    5.77
   0  -6  27   79.96    7.14
   0  -6 -28   -0.96    2.71
   0  -6  28    1.31    3.70
   0  -6  28    5.38    2.77
   0  -6  29   29.96    4.21
   0  -6 -29   26.57    4.59
   0  -5   0    0.11    5.37
   0  -5   0   -4.34    5.54
   0  -5   0    0.15    4.45
   0  -5   1  617.05   23.12
   0  -5   1  595.50   22.55
   0  -5  -1  596.43   23.55
   0  -5  -1  599.81   24.19
   0  -5  -1  553.60   23.89
   0  -5   1  570.39   24.45
   0  -5  -2   60.51    8.94
   0  -5  -2   58.46    9.33
   0  -5  -2   62.00    9.43
   0  -5   2   51.17    7.44
   0  -5   2   55.56    7.70
   0  -5   2   54.81    9.26
   0  -5   3 2634.65   55.07
   0  -5  -3 2747.38   55.63
   0  -5  -3 2621.89   56.59
   0  -5   3 2659.16   48.95
   0  -5   3 2610.88   49.97
   0  -5  -3 2612.94   54.37
   0  -5  -4   54.03    9.75
   0  -5  -4   70.17   10.10
   0  -5   4   70.42    8.22
   0  -5   4   54.96    7.62
   0  -5   4   55.83    9.40
   0  -5  -4   59.38    9.43
   0  -5  -5 1942.33   47.82
   0  -5   5 1789.62   41.66
   0  -5  -5 1957.20   49.06
   0  -5   5 1845.17   39.42
   0  -5  -5 1905.62   42.08
   0  -5  -5 1937.24   51.04
   0  -5   6   80.16    9.31
   0  -5   6   77.39    8.11
   0  -5  -6   86.46   12.55
   0  -5  -6   84.05   11.85
   0  -5  -6   85.80    9.78
   0  -5  -7   28.18    8.47
   0  -5   7   46.69    9.34
   0  -5  -7   29.45    6.27
   0  -5   7   39.15    6.91
   0  -5  -7   27.69    5.44
   0  -5  -8   21.33    5.15
   0  -5   8   27.20    8.59
   0  -5   8   13.63    4.58
   0  -5  -8   25.76    6.57
   0  -5  -9  607.65   27.66
   0  -5   9  658.86   30.53
   0  -5  -9  674.13   23.86
   0  -5  10   75.78   11.68
   0  -5 -10   66.31   10.26
   0  -5  11   82.39   12.63
   0  -5  11   86.88    9.54
   0  -5 -11   76.99   10.76
   0  -5  12   61.86   10.69
   0  -5  12   85.38   15.35
   0  -5 -12   80.19   12.30
   0  -5  13  482.94   34.72
   0  -5  13  483.79   30.80
   0  -5 -13  465.40   28.92
   0  -5  14  198.22   20.48
   0  -5  14  210.64   23.72
   0  -5 -14  186.06   18.87
   0  -5  15  609.97   41.24
   0  -5  15  652.12   37.53
   0  -5 -15  625.42   36.53
   0  -5 -16   34.33   10.71
   0  -5  16   23.01    9.44
   0  -5 -17  422.85   15.53
   0  -5  17  396.68   35.55
   0  -5  17  417.51   19.06
   0  -5  17  446.51   19.39
   0  -5 -17  432.77   20.57
   0  -5 -17  427.09   18.25
   0  -5 -17  406.84   16.81
   0  -5  17  431.04   17.58
   0  -5  17  459.60   20.77
   0  -5 -17  380.81   17.87
   0  -5  17  432.04   32.49
   0  -5 -17  423.73   17.89
   0  -5 -18  298.79   15.44
   0  -5  18  286.71   27.54
   0  -5 -18  288.52   13.16
   0  -5  18  273.74   29.45
   0  -5 -18  296.66   15.56
   0  -5  18  316.96   16.83
   0  -5  18  282.87   14.80
   0  -5  18  293.13   16.50
   0  -5 -18  262.46   13.72
   0  -5 -18  317.34   18.41
   0  -5 -18  293.75   16.30
   0  -5  18  318.60   17.91
   0  -5  19  492.37   22.41
   0  -5  19  489.02   21.31
   0  -5 -19  471.70   20.93
   0  -5 -19  506.00   20.26
   0  -5 -19  490.36   17.38
   0  -5  19  469.30   21.15
   0  -5 -19  478.36   20.01
   0  -5 -19  492.92   22.63
   0  -5 -19  473.12   18.64
   0  -5  19  482.97   19.65
   0  -5  19  464.79   21.18
   0  -5  20  163.55   12.88
   0  -5 -20  140.70   10.31
   0  -5 -20  187.90   10.87
   0  -5 -20  167.18   11.85
   0  -5  20  175.66   13.85
   0  -5  20  155.74   12.65
   0  -5 -20  176.85   13.45
   0  -5 -20  169.28   12.09
   0  -5  20  160.51   11.77
   0  -5 -20  173.32   14.33
   0  -5  20  155.57   12.56
   0  -5  21  105.62   11.41
   0  -5 -21  117.18    8.84
   0  -5  21  107.42   10.64
   0  -5 -21  115.15   10.09
   0  -5 -21  117.87   10.01
   0  -5  21  109.25   10.79
   0  -5 -21  120.28   11.37
   0  -5 -21  119.85    9.68
   0  -5 -21  120.86   11.78
   0  -5  22    2.64    4.98
   0  -5 -22    7.03    4.65
   0  -5 -22    8.62    4.44
   0  -5  22    1.80    5.10
   0  -5 -22    7.36    3.98
   0  -5  22   -0.40    5.63
   0  -5 -22    7.52    4.05
   0  -5 -22   -1.21    5.29
   0  -5 -22    5.42    5.59
   0  -5 -23  202.12   12.23
   0  -5  23  248.43   15.10
   0  -5 -23  213.38   14.99
   0  -5 -23  235.32   13.49
   0  -5  23  201.04   14.66
   0  -5 -23  214.78   13.98
   0  -5  23  211.36   13.95
   0  -5 -23  225.17   11.58
   0  -5  24   19.53    5.71
   0  -5  24   16.89    6.37
   0  -5 -24   27.02    7.04
   0  -5 -24   21.77    4.66
   0  -5 -24   14.56    5.84
   0  -5 -24   30.27    5.82
   0  -5  24   24.11    5.89
   0  -5 -24   22.58    5.11
   0  -5 -25  408.35   19.26
   0  -5 -25  409.83   14.20
   0  -5  25  414.79   17.55
   0  -5  25  392.02   17.11
   0  -5 -25  443.48   16.82
   0  -5 -25  402.58   17.19
   0  -5 -26   41.82    5.53
   0  -5 -26   25.13    5.68
   0  -5 -26   34.33    5.80
   0  -5  26   26.73    5.53
   0  -5  26   33.63    5.97
   0  -5 -27    3.33    4.78
   0  -5  27    5.42    4.24
   0  -5 -27    4.89    3.98
   0  -5 -27    1.47    2.92
   0  -5  27    7.05    4.10
   0  -5  27    4.01    3.46
   0  -5 -28    4.28    4.10
   0  -5 -28    3.28    3.13
   0  -5  28   -1.24    3.97
   0  -5  28    2.67    2.85
   0  -5 -28    8.73    2.78
   0  -5 -29  137.98    8.08
   0  -5  29  163.50    8.11
   0  -4   0 4884.47   71.32
   0  -4   0 4880.64   68.86
   0  -4   0 5077.26   68.59
   0  -4  -1 1909.43   39.03
   0  -4  -1 1899.05   40.73
   0  -4   1 2019.07   38.88
   0  -4   1 1927.15   40.79
   0  -4   1 1917.76   37.62
   0  -4  -1 1909.41   40.19
   0  -4   2  364.69   15.46
   0  -4  -2  379.28   17.29
   0  -4   2  338.48   16.94
   0  -4  -2  399.11   17.99
   0  -4   2  371.74   15.90
   0  -4  -2  378.23   17.94
   0  -4   3  276.19   13.25
   0  -4  -3  268.56   16.07
   0  -4   3  270.06   13.64
   0  -4   3  277.59   15.57
   0  -4  -3  275.53   15.40
   0  -4  -3  273.26   15.33
   0  -4   4    7.68    4.04
   0  -4  -4    3.71    5.66
   0  -4  -4    6.14    5.30
   0  -4  -4    7.51    4.44
   0  -4  -4    7.82    3.67
   0  -4   4    7.09    4.33
   0  -4  -5 1245.84   35.58
   0  -4  -5 1193.09   27.97
   0  -4   5 1276.93   34.74
   0  -4  -5 1292.36   34.84
   0  -4   5 1278.09   29.01
   0  -4  -5 1198.22   30.93
   0  -4  -6 1897.01   46.61
   0  -4   6 1909.29   44.81
   0  -4  -6 1819.53   36.05
   0  -4   6 1905.91   37.32
   0  -4  -6 1906.24   41.41
   0  -4  -7 1452.06   32.39
   0  -4  -7 1426.69   37.51
   0  -4   7 1492.29   33.46
   0  -4   7 1489.64   40.65
   0  -4   8  302.36   19.23
   0  -4  -8  296.43   14.56
   0  -4   8  322.95   15.71
   0  -4  -8  323.95   18.35
   0  -4   9 1233.21   39.56
   0  -4  -9 1248.80   38.31
   0  -4  -9 1213.21   30.74
   0  -4 -10  324.29   20.55
   0  -4 -10  332.71   16.22
   0  -4  10  321.16   21.54
   0  -4  11  261.02   19.78
   0  -4  11  253.36   15.21
   0  -4 -11  256.53   18.93
   0  -4  11  239.43   21.79
   0  -4  12  447.56   26.75
   0  -4  12  444.99   29.87
   0  -4  12  444.39   20.80
   0  -4 -12  458.92   26.78
   0  -4  13   17.47    7.31
   0  -4  13   12.52    8.16
   0  -4 -13   15.82    7.51
   0  -4  14   12.71    8.04
   0  -4  14   16.93   10.54
   0  -4 -14   -1.08    5.80
   0  -4  15    1.73    6.89
   0  -4  15   14.10    8.28
   0  -4 -15   -2.67    6.04
   0  -4  16  590.64   39.71
   0  -4  16  524.52   33.91
   0  -4 -16  539.63   34.98
   0  -4  17  156.26   19.25
   0  -4 -17  160.72   19.54
   0  -4  17  208.60   25.43
   0  -4  18  229.15   14.30
   0  -4  18  255.25   15.34
   0  -4 -18  267.19   16.06
   0  -4  18  275.01   29.03
   0  -4  18  232.67   13.41
   0  -4 -18  238.98   12.77
   0  -4  18  249.56   15.89
   0  -4 -18  250.95   15.10
   0  -4  18  238.27   24.25
   0  -4 -18  243.14   13.65
   0  -4 -18  238.69   25.11
   0  -4 -18  246.39   13.48
   0  -4  18  269.07   15.79
   0  -4 -18  261.73   12.26
   0  -4  19   10.92    3.91
   0  -4  19   10.13    9.85
   0  -4  19   18.00    5.42
   0  -4 -19   21.25    5.27
   0  -4 -19   24.03    4.83
   0  -4  19   13.57    5.48
   0  -4 -19   28.03    6.07
   0  -4 -19   15.61    6.11
   0  -4 -19   17.97    4.21
   0  -4 -19   19.88    5.96
   0  -4  19   13.72    5.90
   0  -4  19   37.62    8.55
   0  -4  19    9.63    4.22
   0  -4  20   -0.70    5.10
   0  -4 -20    2.73    5.81
   0  -4 -20    2.45    3.97
   0  -4 -20    2.70    4.81
   0  -4 -20    2.32    3.66
   0  -4  20    3.27    4.25
   0  -4 -20    3.38    3.96
   0  -4  20    1.97    5.12
   0  -4  20   -2.57    5.06
   0  -4 -20   -3.97    4.12
   0  -4  20   -1.56    3.85
   0  -4  21  142.25   12.56
   0  -4  21  134.33   12.49
   0  -4 -21  167.16   11.61
   0  -4  21  171.37   12.92
   0  -4 -21  147.52   11.19
   0  -4 -21  146.33   12.22
   0  -4 -21  162.30   10.99
   0  -4 -21  147.66    9.68
   0  -4 -21  142.50   13.03
   0  -4  21  154.52   11.06
   0  -4  22  287.71   16.15
   0  -4 -22  259.72   13.41
   0  -4 -22  286.55   16.62
   0  -4 -22  288.96   15.13
   0  -4  22  288.35   17.06
   0  -4 -22  284.24   17.45
   0  -4 -22  283.45   14.69
   0  -4 -22  275.00   12.82
   0  -4  22  268.19   13.90
   0  -4  22  258.83   16.98
   0  -4  23   -2.40    4.49
   0  -4 -23    7.28    3.66
   0  -4  23   -1.32    4.93
   0  -4  23    8.32    6.11
   0  -4 -23    6.60    3.71
   0  -4 -23    3.42    5.22
   0  -4 -23    9.15    5.91
   0  -4 -23    1.65    4.31
   0  -4  23    6.25    5.26
   0  -4  24  136.36   12.33
   0  -4 -24  140.97   10.23
   0  -4 -24  140.13   11.86
   0  -4 -24  154.18    9.47
   0  -4 -24  149.79   12.88
   0  -4  24  133.72   11.39
   0  -4  24  140.36   11.11
   0  -4  25   14.21    5.38
   0  -4 -25   24.80    5.09
   0  -4  25    7.93    4.70
   0  -4 -25   18.17    4.22
   0  -4 -25   14.94    5.73
   0  -4 -25   12.03    5.13
   0  -4  26  147.35   10.73
   0  -4  26  168.99   10.79
   0  -4 -26  152.34   10.87
   0  -4 -26  151.79    8.44
   0  -4 -26  159.38   12.12
   0  -4 -26  176.35    9.94
   0  -4 -27   54.81    5.54
   0  -4 -27   53.05    6.64
   0  -4  27   64.34    7.11
   0  -4 -27   58.26    7.70
   0  -4  27   75.12    7.81
   0  -4  27   58.77    6.35
   0  -4 -28  226.22   10.98
   0  -4  28  213.89    9.25
   0  -4 -28  242.50   12.18
   0  -4  28  257.36   11.57
   0  -4 -28  217.99    8.67
   0  -4 -29   48.16    5.73
   0  -4  29   45.99    5.19
   0  -4  29   52.73    5.54
   0  -4 -29   48.26    4.87
   0  -4  30   -4.48    3.50
   0  -3   0   -1.27    4.01
   0  -3   0    2.18    4.02
   0  -3   0    0.61    3.90
   0  -3   1    3.20    3.64
   0  -3  -1    3.81    3.96
   0  -3  -1    2.38    4.32
   0  -3   1    6.99    4.32
   0  -3  -1   -1.15    4.16
   0  -3   1    0.51    3.55
   0  -3   2 9638.43   98.52
   0  -3   2 9774.56  100.27
   0  -3  -2 9720.83  104.61
   0  -3  -2 9771.45  104.65
   0  -3  -2 9400.41  106.90
   0  -3   3   44.88    6.74
   0  -3  -3   43.20    6.61
   0  -3  -3   46.47    5.42
   0  -3  -3   45.65    6.99
   0  -3   3   42.26    5.63
   0  -3  -4 9853.19  111.26
   0  -3  -4 9600.99   97.79
   0  -3  -4 9627.64  103.72
   0  -3   4 9613.48   99.87
   0  -3   4 9813.78  108.91
   0  -3   5   23.89    6.30
   0  -3  -5   17.55    5.19
   0  -3   5   20.94    4.60
   0  -3  -5   19.34    4.34
   0  -3  -5   23.21    6.52
   0  -3  -6  130.58   10.45
   0  -3   6  125.44   10.98
   0  -3   6  119.62    8.60
   0  -3  -7  466.34   20.04
   0  -3   7  474.17   21.02
   0  -3   7  483.47   17.61
   0  -3   8  223.85   16.42
   0  -3  -8  199.46   13.99
   0  -3   8  233.42   15.82
   0  -3   9 1183.06   29.67
   0  -3  -9 1240.35   37.33
   0  -3   9 1261.57   37.82
   0  -3  10    1.68    6.73
   0  -3  10    0.24    7.99
   0  -3  10    1.94    3.40
   0  -3  10    3.88    5.41
   0  -3 -10    6.27    6.33
   0  -3  11   -2.28    6.73
   0  -3 -11    1.47    5.88
   0  -3  11    4.58    6.34
   0  -3  11    0.91    4.05
   0  -3  11    0.82    5.50
   0  -3  12 1210.80   34.18
   0  -3 -12 1235.54   44.02
   0  -3  12 1182.54   46.24
   0  -3  12 1266.24   46.31
   0  -3  12 1205.54   42.44
   0  -3  13  750.63   34.87
   0  -3  13  697.39   26.94
   0  -3  13  773.32   37.70
   0  -3  13  704.67   37.48
   0  -3 -13  697.72   34.70
   0  -3 -14  133.87   16.57
   0  -3  14  144.92   18.20
   0  -3  14  153.62   19.25
   0  -3  14  124.22   15.14
   0  -3  15   95.70   16.00
   0  -3  15   79.98   14.40
   0  -3  15   81.73   13.40
   0  -3 -15   84.28   14.27
   0  -3  16   14.48    7.92
   0  -3  16   28.54   11.42
   0  -3 -16   24.92    8.67
   0  -3  17   59.03   12.66
   0  -3 -17   43.90   11.95
   0  -3  17   43.54    9.16
   0  -3 -18  217.73   13.73
   0  -3  18  222.54   13.96
   0  -3  18  219.90   23.11
   0  -3 -18  219.11   14.43
   0  -3  18  237.48   14.97
   0  -3 -18  232.20   11.23
   0  -3  18  209.64   12.92
   0  -3  18  267.62   27.46
   0  -3 -18  234.34   25.07
   0  -3  18  208.01   12.61
   0  -3 -18  219.73   12.72
   0  -3 -19   52.60    7.86
   0  -3  19   47.38    7.96
   0  -3  19   36.05    6.03
   0  -3 -19   46.15    5.67
   0  -3 -19   38.30    6.00
   0  -3  19   47.83    7.35
   0  -3  19   53.04   15.81
   0  -3 -19   51.53    6.80
   0  -3 -19   36.35    5.25
   0  -3 -19   44.02    7.31
   0  -3  19   31.96    9.99
   0  -3  19   45.78    7.63
   0  -3 -19   33.55   11.51
   0  -3 -20  248.49   15.57
   0  -3  20  261.91   16.70
   0  -3 -20  275.56   28.57
   0  -3 -20  243.68   13.90
   0  -3 -20  249.81   13.73
   0  -3  20  264.38   15.61
   0  -3  20  246.72   13.81
   0  -3  20  256.02   15.97
   0  -3 -20  258.98   16.38
   0  -3 -20  226.44   12.43
   0  -3 -20  277.65   12.88
   0  -3  21  102.39   10.26
   0  -3  21   78.33    9.98
   0  -3  21   83.78    8.75
   0  -3 -21   68.10    8.98
   0  -3 -21   85.31    8.86
   0  -3 -21   91.31   10.85
   0  -3  21   94.31   10.24
   0  -3 -21   84.27    8.00
   0  -3 -21   97.13    9.16
   0  -3 -21   85.69    7.58
   0  -3  22   14.98    5.20
   0  -3 -22    6.61    5.61
   0  -3  22   14.83    6.05
   0  -3 -22    6.56    3.62
   0  -3  22   -2.22    5.41
   0  -3 -22    4.96    4.94
   0  -3 -22   14.51    4.82
   0  -3  22    7.86    6.58
   0  -3 -22    8.25    4.01
   0  -3  23  195.74   14.38
   0  -3 -23  230.40   13.11
   0  -3  23  192.54   14.73
   0  -3 -23  210.93   14.75
   0  -3 -23  205.62   11.55
   0  -3 -23  212.74   11.20
   0  -3  23  207.63   13.65
   0  -3  23  197.09   12.36
   0  -3 -23  210.18   15.14
   0  -3  24  108.11   11.45
   0  -3  24  108.27    9.36
   0  -3  24  123.96   10.69
   0  -3 -24  140.12   11.79
   0  -3 -24  125.31    8.61
   0  -3 -24  111.44    8.45
   0  -3  24  121.43   11.61
   0  -3 -24  114.27   11.37
   0  -3 -24  130.67    9.98
   0  -3  25   12.00    4.40
   0  -3  25    1.92    4.26
   0  -3 -25    7.76    5.30
   0  -3  25   -1.45    5.45
   0  -3 -25    6.47    3.60
   0  -3 -25    9.39    3.85
   0  -3 -25   11.40    5.61
   0  -3  26    4.84    4.25
   0  -3 -26   -0.10    4.80
   0  -3 -26    3.93    5.13
   0  -3  26   -0.77    4.75
   0  -3 -26    7.67    3.88
   0  -3  26    6.29    5.24
   0  -3 -26    2.88    3.16
   0  -3  26   -0.75    3.46
   0  -3 -27   13.52    5.42
   0  -3  27   13.06    5.11
   0  -3 -27   15.09    5.38
   0  -3  27   16.37    5.67
   0  -3 -27   18.37    3.93
   0  -3  27   14.30    4.66
   0  -3  27   18.15    3.79
   0  -3 -27   14.42    3.38
   0  -3  28   -0.39    3.96
   0  -3 -28   -4.81    4.29
   0  -3 -28   -5.54    4.65
   0  -3  29    3.40    3.55
   0  -3 -29   -2.47    3.79
   0  -3 -29   -1.37    3.59
   0  -3 -30  101.38    6.52
   0  -3  30  139.73    7.01
   0  -2   0 2882.04   36.62
   0  -2   0 2829.76   38.26
   0  -2  -1 1672.01   27.37
   0  -2  -1 1679.62   27.63
   0  -2   1 1692.96   25.92
   0  -2  -1 1600.91   28.40
   0  -2   1 1710.50   25.84
   0  -2   2  152.58    7.06
   0  -2  -2  178.25    8.69
   0  -2  -2  178.30    9.00
   0  -2  -2  176.95    7.11
   0  -2   2  174.49    8.69
   0  -2  -3 2512.31   35.93
   0  -2  -3 2496.88   39.58
   0  -2   3 2408.74   33.37
   0  -2   3 2513.93   37.99
   0  -2  -3 2562.62   38.16
   0  -2  -4  697.04   18.78
   0  -2  -4  716.77   20.78
   0  -2   4  721.74   20.83
   0  -2   4  698.93   16.70
   0  -2   4  665.64   19.14
   0  -2   5  684.37   21.67
   0  -2  -5  607.60   19.42
   0  -2   5  655.63   20.07
   0  -2   5  627.86   17.21
   0  -2  -6    4.24    4.68
   0  -2   6    4.21    4.78
   0  -2   6    2.85    5.10
   0  -2   7    6.15    4.88
   0  -2  -7    0.79    4.73
   0  -2   7   -0.06    5.41
   0  -2   8 1429.99   39.97
   0  -2   8 1434.48   38.84
   0  -2   8 1341.50   29.36
   0  -2  -8 1365.30   36.63
   0  -2   8 1436.40   36.27
   0  -2  -9  135.62   12.89
   0  -2   9  121.32    9.38
   0  -2   9  137.82   12.35
   0  -2   9  132.82   13.73
   0  -2   9  143.17   13.70
   0  -2  10   45.84    9.33
   0  -2  10   48.65    8.70
   0  -2  10   39.46    6.49
   0  -2  10   36.70    9.70
   0  -2 -10   38.52    8.77
   0  -2  11  314.67   21.49
   0  -2  11  341.88   22.34
   0  -2 -11  337.27   21.86
   0  -2  11  338.94   20.70
   0  -2  11  323.71   16.62
   0  -2  12  790.29   36.04
   0  -2 -12  823.54   35.44
   0  -2  12  845.27   33.67
   0  -2  12  832.74   28.26
   0  -2  12  853.22   36.95
   0  -2  13    3.49    6.36
   0  -2 -13    7.75    6.77
   0  -2  13    1.53    7.81
   0  -2  13   11.49    6.92
   0  -2  14   64.08   11.41
   0  -2 -14   64.31   12.23
   0  -2  14   49.53   10.48
   0  -2  14   49.73   11.31
   0  -2  15  425.21   30.17
   0  -2  15  438.08   30.61
   0  -2 -15  382.07   28.38
   0  -2  15  409.35   27.22
   0  -2  16   68.48   13.32
   0  -2 -16   57.49   10.55
   0  -2 -16   53.95   11.27
   0  -2  16   91.51   16.50
   0  -2  16   66.33   13.86
   0  -2  17  457.87   31.49
   0  -2  17  446.78   33.67
   0  -2  17  443.55   32.13
   0  -2 -17  459.03   33.91
   0  -2 -18  223.62   24.11
   0  -2  18  249.13   24.84
   0  -2  18  222.10   24.11
   0  -2  18  226.69   23.43
   0  -2 -19   15.27    6.08
   0  -2  19   12.83    5.75
   0  -2 -19    7.23    4.06
   0  -2 -19    3.87    4.00
   0  -2 -19    4.24    4.74
   0  -2  19   -5.27   10.78
   0  -2 -19    7.69    4.24
   0  -2  19    4.71    4.05
   0  -2  19    6.14    5.36
   0  -2 -19   13.18    4.09
   0  -2 -19    6.76    3.11
   0  -2  19    9.21    4.58
   0  -2 -19    6.49    8.75
   0  -2 -19   10.77    3.73
   0  -2 -20    4.12    5.03
   0  -2  20    3.55    3.86
   0  -2 -20    4.71    9.55
   0  -2  20    6.95    5.99
   0  -2  20    5.42    4.71
   0  -2 -20    5.66    3.62
   0  -2  20    1.10    4.87
   0  -2 -20    8.54    4.45
   0  -2 -20    0.95    3.42
   0  -2 -20    2.58    4.21
   0  -2 -20    0.85    5.28
   0  -2 -20    3.27    3.41
   0  -2 -20    2.96    3.15
   0  -2  20    7.08    6.26
   0  -2 -21  815.56   26.17
   0  -2 -21  846.46   25.38
   0  -2  21  837.58   29.16
   0  -2 -21  848.54   23.99
   0  -2 -21  787.67   25.02
   0  -2 -21  835.72   28.26
   0  -2 -21  798.08   23.30
   0  -2  21  809.07   29.40
   0  -2  21  844.80   26.38
   0  -2  21  866.09   27.66
   0  -2 -21  844.73   29.69
   0  -2 -21  868.92   22.99
   0  -2 -22    1.25    4.13
   0  -2 -22   -6.58    4.21
   0  -2 -22    1.83    3.65
   0  -2  22   -3.33    6.04
   0  -2 -22    7.05    4.81
   0  -2  22    6.39    5.71
   0  -2 -22   -2.62    3.81
   0  -2  22    0.54    3.94
   0  -2 -22   -3.81    5.57
   0  -2 -22    0.65    3.39
   0  -2  22    1.85    4.37
   0  -2 -23  118.28    8.55
   0  -2  23  116.46   10.49
   0  -2  23  108.29   11.39
   0  -2  23  113.08    9.96
   0  -2  23  102.87   10.88
   0  -2 -23  111.67    9.55
   0  -2 -23  116.21   10.39
   0  -2 -23  122.79    9.80
   0  -2 -23  115.68    8.91
   0  -2 -23   99.76   10.69
   0  -2 -24   70.64    7.52
   0  -2  24   80.63    8.38
   0  -2 -24   62.83    9.22
   0  -2 -24   74.09    9.75
   0  -2  24   75.37    8.63
   0  -2 -24   75.14    7.23
   0  -2 -24   71.17    6.76
   0  -2  24   71.37    9.65
   0  -2 -25   15.30    6.70
   0  -2  25   17.99    5.37
   0  -2  25   22.75    5.42
   0  -2 -25   25.73    4.95
   0  -2 -25   17.15    4.17
   0  -2  25   18.54    6.18
   0  -2 -25   15.33    6.00
   0  -2 -26   43.58    7.62
   0  -2  26   40.59    7.00
   0  -2 -26   37.99    5.25
   0  -2  26   34.89    5.66
   0  -2  26   41.40    6.06
   0  -2  26   31.59    6.53
   0  -2 -26   41.83    5.10
   0  -2 -26   36.70    7.11
   0  -2  27  321.39   15.76
   0  -2 -27  323.84   11.32
   0  -2  27  324.49   13.13
   0  -2  27  364.88   15.58
   0  -2 -27  335.34   15.98
   0  -2 -27  329.78   15.95
   0  -2  28   44.45    6.15
   0  -2 -28   40.58    4.04
   0  -2 -28   41.25    6.30
   0  -2 -28   50.33    6.67
   0  -2 -29   56.57    6.10
   0  -2 -29   55.02    5.98
   0  -2  29   64.79    6.27
   0  -2 -30   -0.30    3.44
   0  -2 -30    4.20    3.63
   0  -2  30    5.89    3.96
   0  -2  30    3.36    3.58
   0  -1  -1  109.45    4.80
   0  -1  -1  112.12    5.01
   0  -1   1  117.79    5.02
   0  -1   2  815.11   13.51
   0  -1   2  842.24   16.34
   0  -1   2  802.44   15.36
   0  -1  -2  833.32   14.95
   0  -1  -2  821.92   16.34
   0  -1   3  605.88   13.01
   0  -1  -3  633.11   14.91
   0  -1   3  635.50   15.83
   0  -1   4  671.15   18.36
   0  -1  -4  658.75   17.46
   0  -1   5    7.23    2.94
   0  -1   5    7.51    4.58
   0  -1  -5   14.98    4.75
   0  -1   6  100.90    6.91
   0  -1   6  103.82    9.44
   0  -1  -6   97.04    9.09
   0  -1   6  104.98    9.67
   0  -1   7 1285.01   32.90
   0  -1  -7 1350.01   33.36
   0  -1   7 1345.17   34.00
   0  -1   7 1296.89   26.98
   0  -1   8  375.75   15.02
   0  -1   8  387.56   19.59
   0  -1  -8  394.34   19.36
   0  -1   8  379.84   19.01
   0  -1   9  614.19   25.39
   0  -1   9  646.19   26.68
   0  -1  -9  638.16   26.27
   0  -1   9  617.25   20.80
   0  -1 -10 1504.37   43.19
   0  -1  10 1513.04   43.72
   0  -1  10 1424.86   41.86
   0  -1  10 1488.57   35.10
   0  -1 -11  217.94   17.99
   0  -1  11  226.21   17.32
   0  -1  11  223.22   14.20
   0  -1  11  230.14   18.45
   0  -1 -12   74.43   12.58
   0  -1  12   70.94   11.50
   0  -1  12   67.48   10.63
   0  -1 -13  996.13   41.27
   0  -1  13  976.60   41.08
   0  -1  13 1034.95   40.43
   0  -1  14  164.18   16.88
   0  -1 -14  160.25   18.05
   0  -1 -14  174.03   14.99
   0  -1  14  165.20   18.51
   0  -1 -15  439.61   24.36
   0  -1  15  427.52   28.34
   0  -1  15  438.02   29.88
   0  -1 -15  412.03   29.32
   0  -1  16  293.05   24.80
   0  -1  16  251.35   24.42
   0  -1 -16  288.67   20.57
   0  -1 -16  273.33   25.30
   0  -1  17  468.39   31.80
   0  -1 -17  456.18   33.46
   0  -1  17  465.08   31.41
   0  -1  17  416.13   31.93
   0  -1  18   18.40    9.48
   0  -1 -18   18.55    6.60
   0  -1  19  362.28   32.78
   0  -1  19  353.80   18.08
   0  -1 -19  343.67   16.16
   0  -1 -19  329.95   15.81
   0  -1 -19  342.02   16.67
   0  -1 -19  332.06   16.89
   0  -1 -19  341.26   13.59
   0  -1 -19  299.30   29.07
   0  -1  19  361.52   16.60
   0  -1 -19  375.03   18.71
   0  -1  19  379.48   18.99
   0  -1  19  387.94   30.62
   0  -1 -20  183.65   12.87
   0  -1 -20  184.36   10.33
   0  -1  20  175.49   21.05
   0  -1  20  175.92   23.80
   0  -1 -20  188.62   11.63
   0  -1 -20  173.56   10.85
   0  -1 -20  151.38   22.74
   0  -1  20  187.51   14.09
   0  -1 -20  177.13   12.57
   0  -1  20  173.59   12.01
   0  -1  20  191.67   12.79
   0  -1  20  186.63   12.48
   0  -1  20  192.75   14.22
   0  -1 -20  176.90   11.84
   0  -1 -20  203.55   14.18
   0  -1 -20  170.84   11.92
   0  -1 -21   18.38    4.68
   0  -1 -21   22.40    5.66
   0  -1 -21   22.17    4.16
   0  -1  21   22.31    5.42
   0  -1  21   19.99    6.35
   0  -1 -21   18.29    4.53
   0  -1  21   26.83    6.50
   0  -1 -21   20.23    6.15
   0  -1 -21   16.68    5.71
   0  -1  21   27.83    6.02
   0  -1  21   32.70    7.88
   0  -1 -21   25.25    5.80
   0  -1 -21   20.65    5.38
   0  -1 -22   33.22    5.81
   0  -1  22   30.28    7.57
   0  -1  22   28.33    6.10
   0  -1 -22   35.69    6.23
   0  -1 -22   32.17    6.98
   0  -1 -22   28.77    6.10
   0  -1  22   39.87    7.19
   0  -1 -22   34.27    5.18
   0  -1 -22   22.96    4.73
   0  -1  22   31.50    7.69
   0  -1  22   26.04    5.59
   0  -1 -22   19.61    5.49
   0  -1 -23  297.51   16.01
   0  -1  23  322.11   16.34
   0  -1 -23  307.43   13.36
   0  -1 -23  273.28   16.04
   0  -1 -23  284.13   15.12
   0  -1 -23  320.24   14.88
   0  -1  23  304.40   15.75
   0  -1 -23  295.74   14.14
   0  -1 -23  292.82   17.52
   0  -1  23  304.58   15.75
   0  -1  23  262.96   16.63
   0  -1 -24  121.25    9.16
   0  -1  24  123.02   10.39
   0  -1 -24  113.44   11.25
   0  -1 -24  130.61    8.59
   0  -1  24  118.12   11.96
   0  -1 -24  131.71    9.46
   0  -1  24  123.76   10.22
   0  -1 -24  112.35    9.67
   0  -1 -24  131.09   10.77
   0  -1 -25  237.74   15.19
   0  -1  25  254.82   14.72
   0  -1 -25  220.79   10.68
   0  -1  25  208.77   14.91
   0  -1  25  208.75   12.75
   0  -1  25  235.12   13.08
   0  -1 -25  233.77   11.89
   0  -1 -25  219.12   13.25
   0  -1 -25  234.36   15.17
   0  -1  26   84.77    8.83
   0  -1 -26   80.52    6.34
   0  -1 -26   79.79    6.85
   0  -1 -26   93.38   10.24
   0  -1  26   85.77    8.16
   0  -1  26   90.52    9.84
   0  -1 -26   86.26    9.16
   0  -1  26   94.26    8.27
   0  -1 -27   22.94    4.13
   0  -1 -27   18.06    5.68
   0  -1 -27   24.41    3.95
   0  -1 -27   21.81    6.74
   0  -1  27   26.86    6.20
   0  -1  27   19.38    6.11
   0  -1  27   16.72    4.51
   0  -1 -28    0.26    2.25
   0  -1 -28    5.43    4.00
   0  -1  28   11.94    4.51
   0  -1 -28   -2.19    4.72
   0  -1  29   79.76    7.66
   0  -1 -29   67.92    6.83
   0  -1 -29   63.92    6.39
   0  -1  29   79.18    6.64
   0  -1  30   33.61    4.29
   0  -1  30   28.43    5.10
   0  -1 -30   35.00    5.07
   0  -1 -30   19.41    3.93
   0   0   2   46.22    3.42
   0   0  -2   47.77    3.10
   0   0  -2   44.29    3.50
   0   0   2   44.84    3.33
   0   0  -3    4.91    2.33
   0   0   3    7.07    2.19
   0   0   3    1.71    2.46
   0   0   3    2.70    2.30
   0   0   3    4.93    2.50
   0   0  -3    3.28    1.79
   0   0  -3    1.39    2.70
   0   0   4   96.48    6.47
   0   0   4   98.11    5.68
   0   0  -4  112.58    7.74
   0   0  -4  105.52    5.89
   0   0   4  104.16    7.07
   0   0   4  104.37    7.22
   0   0  -4  104.85    6.64
   0   0   5   14.40    3.88
   0   0   5   15.95    4.98
   0   0  -5   19.34    3.74
   0   0   5   16.30    4.53
   0   0  -5   15.76    4.74
   0   0  -5   17.37    4.26
   0   0   5   15.15    4.93
   0   0  -6 2440.16   44.13
   0   0   6 2373.51   41.01
   0   0   6 2435.06   43.04
   0   0   6 2386.48   37.06
   0   0   6 2370.92   43.42
   0   0  -6 2309.47   40.39
   0   0  -7    1.63    5.15
   0   0   7    1.65    3.65
   0   0   7   -2.58    5.13
   0   0   7   -3.18    5.45
   0   0   7    3.07    4.99
   0   0  -7    4.40    4.49
   0   0  -8  144.46   11.12
   0   0  -8  136.60   12.12
   0   0   8  142.64   11.57
   0   0   8  143.51   11.94
   0   0   8  145.94   12.51
   0   0   9    2.30    5.40
   0   0  -9   -1.30    4.83
   0   0   9    0.31    4.72
   0   0   9    2.27    6.61
   0   0  -9    1.47    5.97
   0   0  10 1742.67   43.54
   0   0  10 1670.53   45.65
   0   0 -10 1701.10   46.64
   0   0 -10 1719.53   42.79
   0   0  11   12.55    7.30
   0   0 -11    3.50    4.10
   0   0 -11    2.57    5.19
   0   0  11    3.39    6.50
   0   0 -11   10.88    7.13
   0   0  12  104.84   13.89
   0   0 -12   96.18   13.40
   0   0 -12   91.13   10.18
   0   0  12   84.21   11.91
   0   0  13   -3.07    5.44
   0   0 -13   -0.33    4.56
   0   0 -13    5.01    7.58
   0   0  13    7.73    7.06
   0   0 -14  462.29   23.68
   0   0  14  442.90   26.32
   0   0  14  447.66   28.88
   0   0 -14  439.52   29.18
   0   0 -15    3.66    4.75
   0   0  15    1.92    7.70
   0   0  15    7.21    6.42
   0   0 -15    1.37    6.43
   0   0  16 1346.66   49.74
   0   0  16 1345.64   54.85
   0   0 -16 1410.35   56.86
   0   0  17   -5.25    8.15
   0   0 -17   10.67    9.47
   0   0 -18  151.37   20.65
   0   0  18  146.89   20.46
   0   0 -19    4.42    5.02
   0   0 -19    1.02    4.49
   0   0 -19   -2.62    4.01
   0   0 -19   -3.97    9.46
   0   0 -19    4.14    3.71
   0   0 -19   -3.97    3.46
   0   0  19   -1.24    5.42
   0   0  19   -1.83    9.18
   0   0  19    2.39    4.21
   0   0 -19    1.64    3.87
   0   0  19    0.11    3.96
   0   0  20   45.11    8.19
   0   0 -20   36.45    6.95
   0   0 -20   35.57    4.87
   0   0  20   40.47    7.97
   0   0  20   39.27    6.70
   0   0 -20   34.92    7.05
   0   0 -20   40.71    7.23
   0   0 -20   24.96   11.29
   0   0 -20   33.05    6.29
   0   0  20   42.19    7.22
   0   0 -20   38.25    5.42
   0   0 -20   38.86    6.02
   0   0  20   38.00    8.95
   0   0  20   58.97   13.99
   0   0 -21   -2.58    4.29
   0   0 -21    9.52   10.39
   0   0  21    0.31    5.61
   0   0 -21    2.45    4.37
   0   0 -21   -1.15    4.37
   0   0  21    0.08    4.06
   0   0  21   -2.85    4.82
   0   0 -21    0.87    4.50
   0   0 -21   -3.24    3.48
   0   0 -21    2.63    4.91
   0   0  21   -8.84    5.61
   0   0 -22  348.16   15.82
   0   0  22  354.30   17.39
   0   0 -22  374.39   19.46
   0   0  22  385.21   18.20
   0   0 -22  355.14   17.43
   0   0 -22  354.04   17.12
   0   0  22  366.48   19.65
   0   0 -22  345.81   17.40
   0   0 -22  351.48   18.15
   0   0 -22  392.64   14.88
   0   0 -23    3.71    4.91
   0   0 -23    1.18    4.50
   0   0  23    2.98    4.41
   0   0 -23   -0.48    4.24
   0   0  23   -4.56    5.64
   0   0 -23   -2.17    3.09
   0   0  23   -1.44    4.51
   0   0 -23    3.41    4.68
   0   0 -23   -4.35    4.28
   0   0 -23   -3.72    4.14
   0   0  23    4.11    5.61
   0   0 -24   33.06    6.87
   0   0 -24   36.99    5.94
   0   0  24   38.41    8.33
   0   0  24   28.80    6.12
   0   0 -24   29.76    6.80
   0   0  24   38.48    6.35
   0   0  24   29.79    6.66
   0   0 -24   33.83    6.66
   0   0 -24   30.54    5.04
   0   0 -24   31.70    6.27
   0   0 -25    2.46    4.20
   0   0 -25   -2.47    3.78
   0   0 -25   -1.70    2.90
   0   0 -25   -4.80    5.57
   0   0  25   -1.31    4.71
   0   0  25    0.62    4.76
   0   0 -25    0.28    4.73
   0   0  25    1.22    5.68
   0   0  25    0.13    4.48
   0   0 -26   45.08    6.87
   0   0  26   38.93    6.54
   0   0 -26   26.20    6.33
   0   0  26   28.41    5.76
   0   0 -26   41.74    5.67
   0   0 -26   30.93    4.49
   0   0  26   32.54    5.51
   0   0  26   37.00    7.91
   0   0 -26   32.41    5.56
   0   0 -26   41.65    8.19
   0   0  27    1.92    3.70
   0   0 -27    2.40    2.25
   0   0  27    1.71    4.51
   0   0 -27   -4.21    3.67
   0   0 -27    6.29    5.71
   0   0 -27   -0.33    4.27
   0   0 -28  177.54   11.58
   0   0 -28  170.54   10.42
   0   0 -28  191.04    8.63
   0   0  28  197.78   10.52
   0   0  28  188.16    9.61
   0   0 -29   -2.41    3.42
   0   0  29    3.81    4.79
   0   0  29   -0.18    3.26
   0   0 -29   -3.25    4.63
   0   0  30    3.46    2.98
   0   0 -30    3.20    4.10
   0   0  30    0.73    4.09
   0   1  -1  113.91    4.93
   0   1   1  116.16    5.29
   0   1  -1  111.28    4.91
   0   1  -2  818.38   16.30
   0   1   2  831.54   16.15
   0   1  -2  814.16   14.34
   0   1   2  818.05   13.63
   0   1   2  848.22   15.66
   0   1  -2  826.40   14.17
   0   1  -2  853.48   15.07
   0   1   3  609.59   13.08
   0   1  -3  625.35   13.31
   0   1  -3  602.83   12.87
   0   1   3  619.49   15.21
   0   1   3  602.94   14.68
   0   1  -3  608.20   16.00
   0   1  -4  664.65   15.00
   0   1  -4  687.29   15.42
   0   1  -4  650.45   18.59
   0   1   4  696.50   18.27
   0   1   4  675.14   17.55
   0   1   4  666.07   15.66
   0   1   5   20.77    4.78
   0   1  -5   10.46    3.01
   0   1  -5   14.65    3.51
   0   1   5   17.13    4.90
   0   1  -5   11.82    3.54
   0   1  -5   10.86    4.58
   0   1   5   16.08    3.85
   0   1  -6   95.38    6.90
   0   1   6   99.41    9.08
   0   1  -6   89.33    9.22
   0   1   6   97.09    7.83
   0   1  -6  102.06    7.38
   0   1  -6  102.85    7.32
   0   1   6  106.35    9.54
   0   1  -7 1340.77   27.83
   0   1  -7 1298.53   34.22
   0   1  -7 1354.56   28.61
   0   1   7 1304.61   32.45
   0   1  -7 1358.68   32.39
   0   1   7 1291.90   29.72
   0   1   7 1345.33   34.02
   0   1  -7 1366.01   28.30
   0   1   8  417.56   20.31
   0   1  -8  378.68   15.45
   0   1  -8  403.31   18.67
   0   1   8  391.70   19.11
   0   1  -8  401.59   15.87
   0   1   8  390.11   17.28
   0   1  -8  376.07   19.62
   0   1  -9  588.77   20.77
   0   1  -9  623.48   26.71
   0   1  -9  640.01   21.54
   0   1  -9  608.44   24.33
   0   1   9  611.43   25.39
   0   1   9  641.47   26.67
   0   1   9  625.81   23.10
   0   1  10 1501.06   38.45
   0   1 -10 1549.45   36.45
   0   1 -10 1461.76   44.12
   0   1  10 1474.20   42.44
   0   1  10 1474.13   43.62
   0   1 -10 1518.66   41.49
   0   1 -11  235.54   14.64
   0   1  11  224.13   17.87
   0   1  11  235.85   15.89
   0   1  11  238.20   18.90
   0   1 -11  223.92   18.43
   0   1 -11  217.53   16.55
   0   1 -12   73.76    9.39
   0   1  12   72.19    9.79
   0   1 -12   82.12   11.74
   0   1  12   72.00   11.96
   0   1 -12   70.88   12.63
   0   1  12   68.63   11.35
   0   1 -13 1036.90   34.00
   0   1  13 1035.83   36.79
   0   1 -13 1032.76   39.65
   0   1  13 1003.56   40.98
   0   1  13  973.51   41.63
   0   1 -13 1022.31   42.50
   0   1 -14  173.33   19.23
   0   1 -14  156.56   14.25
   0   1  14  150.92   17.30
   0   1  14  162.71   15.26
   0   1 -14  177.89   17.28
   0   1  15  445.26   29.94
   0   1 -15  425.21   23.53
   0   1  15  449.99   25.93
   0   1 -15  450.59   31.31
   0   1 -16  292.47   26.31
   0   1  16  273.72   25.27
   0   1 -17  419.87   32.58
   0   1  17  415.68   31.94
   0   1 -18   12.74    9.08
   0   1  18   29.87   12.09
   0   1 -19  359.93   16.61
   0   1  19  352.41   17.96
   0   1 -19  352.81   32.17
   0   1  19  368.25   32.18
   0   1 -19  358.30   17.03
   0   1 -19  340.13   16.22
   0   1  19  352.50   17.06
   0   1 -19  362.68   16.65
   0   1 -19  378.18   18.28
   0   1  19  329.75   16.22
   0   1  19  352.98   18.28
   0   1  20  182.74   12.54
   0   1 -20  189.76   13.04
   0   1  20  192.73   13.82
   0   1  20  210.70   13.70
   0   1 -20  170.50   12.25
   0   1 -20  168.27   24.17
   0   1 -20  171.84   11.81
   0   1  20  190.54   14.18
   0   1 -20  185.13   12.56
   0   1 -20  190.09   13.31
   0   1  20  159.27   22.69
   0   1 -20  182.46   10.17
   0   1 -21   21.67    6.05
   0   1  21   26.85    6.74
   0   1  21   17.05    5.46
   0   1 -21   29.93    6.76
   0   1  21   28.01    6.64
   0   1 -21   21.19    4.02
   0   1 -21   22.32    5.53
   0   1 -21   35.44    6.75
   0   1 -21   28.80    6.88
   0   1  22   29.07    6.78
   0   1 -22   31.28    6.30
   0   1 -22   30.25    4.70
   0   1 -22   28.06    6.29
   0   1  22   26.19    7.13
   0   1 -22   33.51    6.84
   0   1  22   32.45    6.69
   0   1 -22   22.08    5.71
   0   1  22   23.83    6.11
   0   1 -22   29.09    6.08
   0   1 -23  303.09   17.28
   0   1 -23  270.78   15.33
   0   1 -23  297.68   16.18
   0   1 -23  309.65   16.42
   0   1  23  299.88   16.08
   0   1  23  312.95   16.58
   0   1  23  288.87   17.35
   0   1  23  326.88   16.68
   0   1 -23  294.63   15.79
   0   1 -23  307.25   12.96
   0   1 -24  109.68   10.37
   0   1  24  117.81   10.54
   0   1 -24  126.95    9.83
   0   1 -24  108.91    9.79
   0   1 -24  109.15    9.92
   0   1  24  117.87   10.50
   0   1 -24  125.43   10.85
   0   1 -24  120.81   10.98
   0   1 -24  123.08    8.22
   0   1  24  133.23   11.06
   0   1  24  115.41   11.88
   0   1  25  239.21   14.16
   0   1  25  213.76   13.12
   0   1 -25  215.89   13.97
   0   1 -25  233.51   13.79
   0   1  25  233.82   13.59
   0   1  25  210.30   14.89
   0   1 -25  241.10   12.58
   0   1 -25  217.40   12.86
   0   1 -25  222.27   10.25
   0   1  26   93.81    8.91
   0   1 -26   94.51    9.10
   0   1  26   90.94    8.85
   0   1  26   94.88    8.84
   0   1 -26   84.16    7.80
   0   1 -26   91.95    9.24
   0   1 -26   86.79    7.68
   0   1 -27   25.23    5.01
   0   1 -27   23.96    5.87
   0   1 -27   17.23    4.24
   0   1 -27   20.27    5.37
   0   1 -27   17.79    5.95
   0   1  27   25.76    5.57
   0   1  27   17.37    5.12
   0   1 -28    6.67    5.42
   0   1  28   -3.36    5.20
   0   1  28    5.06    4.00
   0   1  28    7.24    3.63
   0   1 -28    2.51    2.92
   0   1 -28    2.87    3.57
   0   1  29   71.63    5.61
   0   1  29   76.88    7.98
   0   1 -29   71.58    7.32
   0   1  29   78.70    5.97
   0   1 -30   31.31    5.27
   0   1  30   23.91    5.29
   0   2   0 2818.55   33.65
   0   2   0 2831.76   39.25
   0   2   1 1719.20   29.19
   0   2  -1 1737.14   28.47
   0   2   2  178.14    7.40
   0   2   2  172.59    9.09
   0   2  -2  166.83    8.45
   0   2  -2  180.97    8.69
   0   2  -2  171.52    8.12
   0   2  -3 2434.26   35.11
   0   2   3 2517.16   37.90
   0   2  -3 2527.14   39.09
   0   2   3 2513.06   39.27
   0   2  -3 2470.47   37.16
   0   2   3 2449.05   33.48
   0   2   4  683.24   19.57
   0   2   4  675.37   18.77
   0   2  -4  692.41   17.36
   0   2  -4  721.92   18.97
   0   2   4  676.73   16.60
   0   2  -4  713.40   20.93
   0   2  -5  635.49   17.42
   0   2  -5  635.46   18.21
   0   2   5  644.86   20.64
   0   2   5  644.30   17.25
   0   2   5  635.31   19.69
   0   2  -5  645.50   21.85
   0   2  -5  679.68   19.09
   0   2   6    6.84    5.10
   0   2   6    7.76    4.14
   0   2  -6    6.92    4.13
   0   2   6    9.56    5.07
   0   2  -6    8.24    4.08
   0   2  -6    8.17    5.28
   0   2  -7   -2.10    5.13
   0   2  -7    2.79    3.59
   0   2  -7   -0.10    3.20
   0   2   7    0.02    3.74
   0   2  -7    4.32    3.78
   0   2   7    4.14    4.67
   0   2   7    6.51    5.26
   0   2  -8 1370.38   30.38
   0   2   8 1381.37   37.63
   0   2   8 1403.29   36.56
   0   2  -8 1420.98   39.47
   0   2  -8 1480.35   31.89
   0   2   8 1360.61   31.79
   0   2  -8 1363.79   32.08
   0   2  -8 1473.41   37.70
   0   2  -9  135.47   10.61
   0   2  -9  134.39   13.73
   0   2  -9  147.95   10.79
   0   2   9  132.84   13.01
   0   2   9  140.87   11.16
   0   2   9  147.76   12.94
   0   2  -9  127.79   12.27
   0   2  -9  136.53   10.11
   0   2 -10   41.97    6.38
   0   2 -10   37.21    6.88
   0   2  10   45.34    7.24
   0   2  10   48.32    8.61
   0   2 -10   38.81    9.39
   0   2  10   41.41    8.59
   0   2 -10   43.37    6.83
   0   2 -10   52.15    9.26
   0   2 -11  342.84   21.41
   0   2 -11  348.06   17.67
   0   2  11  342.16   21.71
   0   2 -11  339.97   22.69
   0   2  11  320.82   21.72
   0   2  11  333.01   18.20
   0   2 -11  329.52   17.98
   0   2  12  850.47   35.97
   0   2 -12  861.58   37.88
   0   2  12  838.04   36.90
   0   2  12  858.36   30.65
   0   2 -12  836.43   34.95
   0   2 -12  833.83   29.84
   0   2 -13    8.60    6.54
   0   2  13    8.58    8.14
   0   2  13    7.60    5.79
   0   2 -13    6.59    7.38
   0   2  13   20.60    7.35
   0   2 -13   10.78    5.28
   0   2 -14   64.35   12.67
   0   2  14   69.98   10.13
   0   2 -14   63.65   10.16
   0   2  14   62.23   12.54
   0   2 -14   56.95   10.89
   0   2  14   62.27   12.51
   0   2  15  395.40   29.70
   0   2 -15  414.55   30.72
   0   2  15  395.07   28.45
   0   2 -15  420.61   28.74
   0   2 -15  387.52   22.59
   0   2 -16   65.52   13.60
   0   2  16   65.21   13.11
   0   2  17  432.40   32.24
   0   2 -17  464.63   35.05
   0   2  18  205.51   23.63
   0   2 -18  230.55   25.78
   0   2 -19    8.90    3.75
   0   2 -19   11.78    4.88
   0   2  19    9.13    5.27
   0   2  19   13.33   10.10
   0   2  19    8.79    5.77
   0   2 -19    8.38    4.72
   0   2 -19   10.57    4.24
   0   2 -19    2.12    4.93
   0   2  19    9.36    4.40
   0   2 -19    1.61    9.75
   0   2  19    5.30    4.16
   0   2 -19   17.68    5.58
   0   2 -20    8.19    5.18
   0   2  20    7.07    5.43
   0   2 -20    1.00    3.58
   0   2 -20    6.47    4.35
   0   2  20   22.54    9.64
   0   2  20    5.14    4.86
   0   2  20   -0.53    4.71
   0   2 -20   10.60    5.49
   0   2 -20   -0.70   11.08
   0   2 -20    0.37    4.27
   0   2  20    3.86    4.47
   0   2 -21  852.41   26.92
   0   2 -21  861.25   27.21
   0   2  21  825.40   26.23
   0   2  21  835.64   26.97
   0   2 -21  815.87   26.34
   0   2 -21  870.07   28.77
   0   2  21  822.56   29.24
   0   2 -21  824.83   26.75
   0   2  21  880.13   28.62
   0   2 -22    2.69    4.08
   0   2 -22    1.76    4.63
   0   2 -22   -0.25    5.25
   0   2 -22   11.54    5.35
   0   2  22    4.72    4.87
   0   2 -22    3.83    4.66
   0   2  22    2.73    4.50
   0   2  22   -5.28    6.02
   0   2  22   -2.50    4.49
   0   2 -23  129.11   11.45
   0   2  23  137.27   11.86
   0   2 -23  112.75   10.19
   0   2  23  119.77   10.71
   0   2 -23  111.97   10.19
   0   2  23  126.10   10.69
   0   2  23  121.01   12.19
   0   2 -23  117.94   10.38
   0   2 -23  104.08    9.87
   0   2 -24   77.69    8.42
   0   2 -24   79.67    8.77
   0   2 -24   71.44    9.06
   0   2  24   67.52    8.77
   0   2 -24   78.77    9.06
   0   2  24   69.21    8.92
   0   2 -24   59.40    7.60
   0   2  24   81.77    8.87
   0   2  24   69.25    9.67
   0   2 -25   19.06    5.69
   0   2  25   24.42    6.56
   0   2  25   15.28    5.01
   0   2 -25   35.12    5.97
   0   2 -25   32.88    7.06
   0   2 -25   29.10    5.95
   0   2  25   21.33    5.35
   0   2 -26   53.50    6.59
   0   2  26   44.22    6.65
   0   2  26   28.49    6.19
   0   2 -26   45.46    6.75
   0   2 -26   38.80    6.81
   0   2 -26   37.23    6.51
   0   2  27  353.95   15.25
   0   2  27  370.11   14.36
   0   2 -27  350.78   14.99
   0   2 -27  337.86   13.23
   0   2  27  395.01   18.79
   0   2 -27  313.25   13.41
   0   2 -27  326.59   14.50
   0   2  28   41.85    5.26
   0   2 -28   41.54    5.52
   0   2 -28   42.17    6.91
   0   2 -28   40.13    5.71
   0   2  28   35.16    5.22
   0   2  28   49.42    7.47
   0   2 -28   42.94    4.86
   0   2 -29   63.18    6.87
   0   2  29   57.36    4.71
   0   2  29   60.01    6.98
   0   2 -29   52.35    4.66
   0   2  29   60.47    5.61
   0   2 -30    4.12    4.08
   0   2  30    8.86    4.68
   0   2  30   -1.47    3.54
   0   3   0    1.69    4.58
   0   3   0   -1.50    2.51
   0   3   1    4.99    2.53
   0   3  -1    1.99    4.42
   0   3   1    4.82    5.52
   0   3  -1    6.82    4.27
   0   3  -2 9530.97  102.46
   0   3   2 9664.65  107.64
   0   3   3   50.25    7.67
   0   3  -3   45.82    6.03
   0   3   3   47.62    6.50
   0   3  -3   53.28    7.18
   0   3  -4 9999.00  110.55
   0   3  -4 9746.98  108.19
   0   3   4 9915.72  112.55
   0   3   4 9879.40  101.19
   0   3  -4 9665.30  104.19
   0   3   4 9996.33  108.90
   0   3  -5   19.18    6.06
   0   3   5   23.13    5.50
   0   3   5   16.10    4.11
   0   3  -5   19.93    5.54
   0   3  -5   25.08    5.05
   0   3   5   20.15    6.14
   0   3  -6  112.31    8.78
   0   3  -6  118.14    9.82
   0   3   6  118.35   10.79
   0   3   6  107.43    9.80
   0   3   6  115.28    8.53
   0   3  -6  126.13   11.24
   0   3   7  470.93   17.24
   0   3   7  465.64   20.25
   0   3   7  473.88   21.33
   0   3  -7  478.72   22.13
   0   3  -7  439.58   17.20
   0   3  -7  448.88   18.89
   0   3   8  223.75   15.04
   0   3  -8  233.24   16.77
   0   3   8  230.54   12.85
   0   3  -8  246.47   14.73
   0   3  -8  205.22   11.79
   0   3   8  217.84   15.52
   0   3  -8  228.07   12.73
   0   3  -9 1254.38   31.71
   0   3  -9 1246.14   40.58
   0   3   9 1314.97   38.63
   0   3  -9 1301.86   35.18
   0   3  -9 1237.89   30.92
   0   3   9 1221.70   31.52
   0   3   9 1263.39   39.73
   0   3  10    8.42    6.64
   0   3 -10    7.57    4.47
   0   3 -10    8.06    4.51
   0   3 -10    5.85    4.24
   0   3  10    2.11    3.56
   0   3 -10    7.66    7.54
   0   3 -10    4.98    5.97
   0   3  10   14.71    7.78
   0   3 -11    5.91    7.58
   0   3  11    6.77    7.26
   0   3 -11    2.89    3.29
   0   3 -11   -0.69    6.64
   0   3 -11    2.72    4.36
   0   3 -11    3.65    4.13
   0   3  11    0.87    3.91
   0   3  11    4.58    6.57
   0   3 -12 1189.23   46.30
   0   3 -12 1275.42   39.33
   0   3  12 1186.53   35.53
   0   3  12 1178.16   42.64
   0   3 -12 1209.89   43.92
   0   3  12 1168.67   44.84
   0   3 -12 1198.11   34.89
   0   3 -13  739.46   37.74
   0   3 -13  736.75   30.90
   0   3  13  710.96   36.42
   0   3 -13  775.06   36.63
   0   3  13  680.48   34.28
   0   3  14  116.38   16.03
   0   3 -14  129.77   13.40
   0   3 -14  128.49   17.54
   0   3 -14  128.79   16.27
   0   3  14  139.94   16.42
   0   3 -15  100.14   17.09
   0   3  15   84.32   14.60
   0   3 -15   77.92   14.04
   0   3  15   75.99   13.94
   0   3 -16    7.27    7.43
   0   3  16   17.48    9.49
   0   3  16    8.93    7.08
   0   3 -16   29.19   10.38
   0   3  17   62.11   13.91
   0   3 -17   60.29   13.66
   0   3 -17   66.09   13.68
   0   3  18  220.63   24.90
   0   3 -18  224.83   13.01
   0   3 -18  223.02   14.20
   0   3 -18  238.35   27.04
   0   3  18  258.74   14.89
   0   3 -18  241.23   13.79
   0   3  18  225.19   14.63
   0   3  18  236.88   13.58
   0   3 -19   39.66    6.26
   0   3  19   38.02    7.32
   0   3  19   39.66    6.47
   0   3 -19   44.29    6.82
   0   3  19   42.27   13.54
   0   3 -19   47.22    6.73
   0   3  19   43.15    6.47
   0   3 -19   36.30    6.64
   0   3 -19   41.77   14.34
   0   3 -19   40.87    7.40
   0   3  19   47.53    7.14
   0   3  20  251.04   14.59
   0   3 -20  229.13   27.83
   0   3  20  222.84   25.22
   0   3  20  231.04   13.70
   0   3  20  264.94   15.75
   0   3 -20  235.18   14.03
   0   3  20  264.25   14.27
   0   3 -20  263.93   15.61
   0   3 -20  270.21   14.76
   0   3 -20  265.66   14.96
   0   3  20  253.14   16.21
   0   3 -20  252.50   14.34
   0   3 -20  241.72   15.48
   0   3  21   68.38    9.74
   0   3 -21   90.04    9.64
   0   3 -21   78.97    8.44
   0   3  21   80.47    9.38
   0   3  21   77.15    9.22
   0   3 -21   88.89    9.55
   0   3  21   74.05    8.29
   0   3 -21   79.24    8.62
   0   3  21   84.56    8.51
   0   3 -21   89.14    9.09
   0   3 -22    7.55    5.01
   0   3 -22    8.06    4.43
   0   3  22   -0.22    5.04
   0   3 -22    7.14    4.79
   0   3 -22    9.47    4.83
   0   3  22   10.78    6.59
   0   3  22    4.08    3.78
   0   3  22    2.74    4.90
   0   3  22    3.27    4.73
   0   3 -22    5.29    4.87
   0   3 -23  223.83   14.36
   0   3  23  214.64   14.22
   0   3  23  196.59   13.32
   0   3 -23  186.49   12.34
   0   3 -23  214.66   13.75
   0   3 -23  210.40   13.65
   0   3 -23  181.97   12.43
   0   3  23  197.49   11.71
   0   3  23  212.22   12.87
   0   3 -24  118.59   10.34
   0   3  24  130.21   11.02
   0   3  24  120.75   10.85
   0   3 -24  132.08   10.88
   0   3  24  126.03    9.23
   0   3  24  122.05    9.80
   0   3 -24  112.97   10.06
   0   3 -24  112.76    9.57
   0   3 -24  114.70   10.02
   0   3 -25    7.50    4.24
   0   3 -25    8.37    5.05
   0   3 -25    1.34    3.88
   0   3 -25    1.99    4.49
   0   3  25    4.66    4.55
   0   3  25   13.23    4.47
   0   3  26    8.16    6.23
   0   3 -26   10.56    4.19
   0   3  26    9.67    4.96
   0   3 -26    0.39    4.55
   0   3 -26   -2.38    4.18
   0   3  26   -0.52    4.16
   0   3 -26    9.23    4.43
   0   3  27   10.08    3.74
   0   3  27   12.01    4.65
   0   3  27   13.55    5.97
   0   3 -27   13.59    4.68
   0   3 -27   14.64    4.32
   0   3 -27    8.98    3.87
   0   3 -27   14.29    4.33
   0   3 -28   -1.45    2.98
   0   3  28    0.95    2.96
   0   3  28   -0.57    3.70
   0   3 -28    1.35    4.75
   0   3  28    1.04    4.79
   0   3 -28   -4.26    3.60
   0   3 -28    2.54    3.36
   0   3  29   -5.36    4.84
   0   3 -29   -0.67    2.72
   0   3 -29    0.41    4.26
   0   3  29    2.50    3.95
   0   3  29    1.75    3.35
   0   3 -30  114.76    7.38
   0   3  30  120.59    7.68
   0   4   0 4978.32   71.12
   0   4   0 5019.80   73.36
   0   4   1 1936.89   42.29
   0   4  -1 1934.76   41.77
   0   4   1 1834.66   32.88
   0   4  -1 1893.93   39.81
   0   4   2  370.04   18.63
   0   4  -2  366.58   16.76
   0   4   2  372.61   13.87
   0   4  -2  370.69   17.93
   0   4  -3  284.41   15.87
   0   4   3  279.33   16.60
   0   4  -3  282.62   14.64
   0   4   4   11.68    5.57
   0   4  -4    6.49    4.63
   0   4  -4    3.58    4.80
   0   4   4    8.27    5.83
   0   4   5 1244.09   36.09
   0   4   5 1266.43   34.57
   0   4  -5 1243.06   31.48
   0   4  -5 1236.48   33.95
   0   4  -6 1818.21   39.49
   0   4   6 1899.51   44.70
   0   4   6 1853.35   41.66
   0   4  -6 1960.99   46.23
   0   4  -6 1941.67   43.52
   0   4   6 1968.83   38.02
   0   4  -7 1466.18   38.78
   0   4  -7 1515.48   41.96
   0   4   7 1507.11   41.15
   0   4   7 1564.34   34.18
   0   4   7 1487.68   38.94
   0   4  -7 1466.60   35.23
   0   4   8  304.14   19.67
   0   4  -8  304.09   19.93
   0   4   8  310.53   18.54
   0   4  -8  295.77   15.84
   0   4   8  320.20   15.64
   0   4  -8  318.50   18.44
   0   4   9 1183.95   38.24
   0   4   9 1235.71   40.82
   0   4  -9 1271.92   33.72
   0   4  -9 1226.26   37.12
   0   4  -9 1360.46   43.49
   0   4   9 1267.24   32.73
   0   4  10  327.97   17.11
   0   4 -10  331.84   19.70
   0   4 -10  331.76   22.80
   0   4 -10  318.98   16.97
   0   4  10  304.27   21.47
   0   4  10  326.69   21.09
   0   4 -10  320.64   16.81
   0   4  11  236.93   19.76
   0   4  11  239.19   18.82
   0   4 -11  257.89   15.46
   0   4 -11  234.36   15.72
   0   4  11  254.88   15.33
   0   4 -11  255.64   17.91
   0   4 -11  249.32   20.74
   0   4 -11  271.68   20.86
   0   4  12  450.75   28.69
   0   4 -12  452.44   29.19
   0   4 -12  467.45   28.29
   0   4  12  403.44   25.70
   0   4 -12  465.77   24.65
   0   4 -12  455.72   21.55
   0   4 -13   23.39    9.45
   0   4  13   15.81    7.57
   0   4  13   20.87    8.14
   0   4 -13   11.57    7.22
   0   4 -13   15.74    5.64
   0   4 -14    1.99    6.77
   0   4  14   13.35    7.42
   0   4  14    6.34    7.52
   0   4 -14    7.84    7.37
   0   4 -15    9.39    8.84
   0   4  15   14.40    9.67
   0   4  15    6.30    7.61
   0   4 -15    6.56    6.83
   0   4 -16  510.79   36.84
   0   4 -16  527.70   35.42
   0   4  16  480.09   33.28
   0   4  16  481.94   35.24
   0   4  17  152.22   19.77
   0   4 -17  190.42   23.63
   0   4 -17  173.75   21.87
   0   4  17  146.68   21.80
   0   4  18  249.97   14.99
   0   4  18  244.84   13.83
   0   4 -18  268.11   27.15
   0   4 -18  252.22   28.00
   0   4 -18  241.35   14.80
   0   4 -18  249.06   14.16
   0   4  18  243.30   15.29
   0   4 -18  244.43   13.72
   0   4  18  247.58   13.55
   0   4  18  223.13   24.74
   0   4 -19   22.90    5.01
   0   4  19   17.25    5.87
   0   4  19   15.81    5.56
   0   4  19   22.01    5.24
   0   4  19   27.50   10.69
   0   4  19   13.08    4.29
   0   4  19   16.55    6.66
   0   4 -19   27.35    6.00
   0   4 -19   26.34   13.63
   0   4 -19   20.64    5.99
   0   4 -19   16.96    4.97
   0   4  20    4.10    4.71
   0   4  20    3.70    4.27
   0   4 -20    0.75    4.55
   0   4 -20    4.16    4.74
   0   4 -20    8.93    4.97
   0   4  20   -2.08    5.51
   0   4  20   -0.47    4.66
   0   4 -20    1.04    3.58
   0   4  20    1.88    4.32
   0   4 -21  161.60   12.39
   0   4 -21  138.41   10.93
   0   4  21  142.15   10.73
   0   4  21  150.63   12.47
   0   4 -21  149.21   11.60
   0   4 -21  139.83   11.97
   0   4  21  146.89   11.76
   0   4 -21  158.65   12.27
   0   4  21  167.46   11.49
   0   4 -22  284.94   15.25
   0   4 -22  276.05   15.54
   0   4  22  290.52   14.69
   0   4 -22  244.72   14.33
   0   4  22  274.80   15.76
   0   4  22  302.50   16.99
   0   4 -22  279.35   15.84
   0   4  22  284.07   14.69
   0   4 -23    2.43    4.06
   0   4 -23    6.75    4.74
   0   4  23    7.74    4.58
   0   4 -23    9.13    5.67
   0   4  23   -1.87    4.47
   0   4  23    7.12    4.83
   0   4 -23    5.28    4.51
   0   4 -24  139.36   10.41
   0   4 -24  138.80   10.72
   0   4  24  152.99   10.34
   0   4  24  142.24    9.78
   0   4 -24  133.58   10.65
   0   4  24  142.34   11.87
   0   4 -24  145.75   11.08
   0   4  24  174.97   14.29
   0   4 -25   16.35    5.64
   0   4  25   20.56    4.48
   0   4  25   15.36    4.86
   0   4  25   18.40    4.87
   0   4 -25   19.84    4.93
   0   4 -25    8.47    4.13
   0   4 -25   18.60    5.24
   0   4  25   16.92    6.57
   0   4  26  166.76   12.83
   0   4 -26  210.05   11.09
   0   4 -26  175.73   10.84
   0   4 -26  174.82   10.89
   0   4  26  162.72   11.60
   0   4 -27   58.91    6.61
   0   4 -27   50.51    5.91
   0   4 -27   72.47    6.54
   0   4  27   55.83    6.88
   0   4  27   47.41    7.75
   0   4 -28  229.83    9.64
   0   4 -28  233.24   11.79
   0   4  28  242.70   11.22
   0   4 -28  231.71   10.71
   0   4  28  240.83   12.67
   0   4 -28  226.15    9.90
   0   4  28  226.80   10.96
   0   4  29   57.73    5.65
   0   4  29   46.58    6.05
   0   4 -29   56.20    4.67
   0   4 -29   52.95    6.20
   0   4  30   -1.38    3.81
   0   4 -30    2.11    3.80
   0   5   0    0.94    5.98
   0   5   0    1.77    5.59
   0   5   0    2.34    3.48
   0   5   1  567.81   25.06
   0   5  -1  599.66   25.23
   0   5   1  563.66   19.21
   0   5  -1  610.83   24.61
   0   5   2   55.43    6.57
   0   5  -2   49.28    8.50
   0   5  -2   58.89    8.84
   0   5   2   45.27    9.13
   0   5  -3 2642.30   52.79
   0   5  -3 2671.14   55.71
   0   5   3 2503.68   43.66
   0   5   3 2710.42   57.92
   0   5   4   62.36    6.93
   0   5  -4   53.93    8.29
   0   5  -4   60.34    9.34
   0   5   4   62.15    9.03
   0   5   4   60.90    9.99
   0   5   5 1937.54   49.97
   0   5  -5 1869.23   46.59
   0   5   5 1916.06   46.99
   0   5  -5 1822.71   43.56
   0   5  -6   78.48   10.29
   0   5   6   70.75   10.10
   0   5  -6   81.41    9.53
   0   5   7   46.61    9.18
   0   5   7   50.91    8.62
   0   5  -7   49.96    8.04
   0   5  -7   58.60    9.26
   0   5  -8   18.09    5.50
   0   5   8   22.65    7.68
   0   5  -8   27.51    7.54
   0   5   8   26.82    7.36
   0   5  -9  629.29   25.04
   0   5   9  605.95   30.28
   0   5   9  644.46   28.84
   0   5  -9  624.88   28.53
   0   5 -10   74.84   12.44
   0   5  10   67.41   11.48
   0   5 -10   66.85    8.14
   0   5  10   53.75   10.08
   0   5 -10   65.48   10.09
   0   5  11   88.81   13.70
   0   5  11   83.03   11.99
   0   5 -11   64.28    8.47
   0   5 -11  102.70   14.44
   0   5 -11   60.05    9.79
   0   5 -11   96.19   13.26
   0   5  12   72.78   12.28
   0   5 -12   82.26   13.58
   0   5 -12   79.12   11.27
   0   5  12   73.61   12.49
   0   5 -12   81.37   14.20
   0   5 -13  430.04   25.97
   0   5 -13  461.00   30.90
   0   5  13  473.97   32.02
   0   5 -13  462.73   31.89
   0   5  13  451.25   29.02
   0   5 -14  212.98   22.31
   0   5  14  194.73   20.71
   0   5 -14  215.94   22.13
   0   5  14  203.46   22.23
   0   5  15  607.09   36.69
   0   5 -15  655.53   40.92
   0   5 -15  635.07   38.48
   0   5  15  618.38   39.14
   0   5  16   29.00   10.85
   0   5  16   20.09    8.64
   0   5 -16    4.74    7.85
   0   5 -17  482.95   36.15
   0   5  17  390.87   31.66
   0   5  17  396.56   34.45
   0   5 -17  430.48   17.77
   0   5  17  406.50   17.83
   0   5 -17  417.39   19.11
   0   5 -17  432.62   17.73
   0   5  17  428.59   17.98
   0   5  17  449.60   19.92
   0   5 -18  290.68   14.92
   0   5  18  277.27   15.22
   0   5 -18  284.85   14.56
   0   5  18  243.04   25.49
   0   5  18  255.73   13.93
   0   5  18  274.67   29.09
   0   5 -18  279.34   16.34
   0   5  18  302.30   16.72
   0   5 -18  311.61   30.94
   0   5  19  493.59   21.69
   0   5  19  449.20   19.64
   0   5 -19  468.81   19.33
   0   5 -19  450.13   20.83
   0   5 -19  505.91   20.89
   0   5  19  466.55   19.39
   0   5  20  163.57   13.01
   0   5 -20  172.19   11.85
   0   5 -20  151.93   12.73
   0   5 -20  179.46   13.02
   0   5 -20  165.74   11.89
   0   5  20  156.51   12.25
   0   5  20  154.81   11.45
   0   5 -21  118.79   10.64
   0   5  21  139.40   13.47
   0   5 -21  120.05   10.16
   0   5  21  121.82   10.30
   0   5 -21  118.09   11.20
   0   5 -21  124.80   10.56
   0   5  21  127.56   11.50
   0   5  22    2.72    5.44
   0   5 -22   12.50    5.22
   0   5 -22   10.56    4.98
   0   5  22    1.83    6.43
   0   5 -22    2.03    4.82
   0   5  22    7.06    4.36
   0   5  23  237.17   16.34
   0   5  23  249.04   15.40
   0   5 -23  232.64   13.80
   0   5 -23  206.97   12.42
   0   5  23  223.56   13.00
   0   5 -23  227.98   14.03
   0   5 -24   26.28    6.38
   0   5 -24   18.28    4.68
   0   5 -24   14.73    5.27
   0   5  24   27.50    7.19
   0   5  24   18.44    4.87
   0   5  24   23.08    7.39
   0   5  25  424.92   15.51
   0   5 -25  415.91   17.24
   0   5 -25  433.52   17.19
   0   5  25  441.81   20.30
   0   5  25  444.31   18.85
   0   5 -25  374.96   14.97
   0   5 -26   35.28    5.69
   0   5  26   40.50    6.73
   0   5 -26   33.83    5.63
   0   5  26   40.72    6.57
   0   5  26   34.88    7.08
   0   5 -27    2.67    3.46
   0   5  27   -1.10    4.82
   0   5 -27    2.69    3.64
   0   5 -27    3.47    3.54
   0   5  27    5.21    4.19
   0   5 -28    2.59    3.07
   0   5 -28    3.55    4.33
   0   5  28    1.62    4.06
   0   5  28    0.02    3.93
   0   5 -28    3.72    3.47
   0   5 -28    5.38    3.00
   0   5  29  139.22    8.15
   0   5 -29  158.38    6.57
   0   5 -29  154.98    8.19
   0   5  29  147.88    7.74
   0   6   0  780.37   32.24
   0   6   0  758.94   30.73
   0   6  -1   91.67   12.72
   0   6   1   94.52   12.46
   0   6  -1  103.25   11.97
   0   6   1   95.38    9.24
   0   6   1   97.43   12.38
   0   6   2 1339.96   33.61
   0   6  -2 1377.78   43.09
   0   6  -2 1342.36   40.44
   0   6   2 1367.62   43.62
   0   6  -3  320.37   19.48
   0   6   3  276.43   14.75
   0   6   3  298.11   21.07
   0   6  -3  299.75   20.43
   0   6   4 1647.08   45.74
   0   6  -4 1670.03   44.99
   0   6   4 1608.28   49.25
   0   6   4 1528.05   36.08
   0   6  -4 1585.38   46.71
   0   6  -5  273.70   19.59
   0   6   5  261.75   20.14
   0   6  -5  282.20   18.30
   0   6   5  266.69   14.63
   0   6   5  272.55   18.97
   0   6  -6 2155.81   56.04
   0   6   6 2196.11   45.32
   0   6   6 2197.54   55.94
   0   6  -6 2168.63   52.01
   0   6  -7  135.89   13.09
   0   6  -7  127.73   13.78
   0   6   7  130.77   14.27
   0   6   7  129.13   13.49
   0   6  -8   49.85    8.67
   0   6  -8   28.74    7.29
   0   6   8   38.31    7.97
   0   6   8   38.84    8.98
   0   6   9   12.26    7.32
   0   6  -9   16.88    7.73
   0   6  -9   22.16    6.96
   0   6   9   12.15    5.36
   0   6  10  496.52   30.27
   0   6  10  535.32   28.87
   0   6 -10  566.67   30.06
   0   6 -11  161.57   16.49
   0   6  11  156.98   17.51
   0   6  11  170.37   17.07
   0   6 -12  443.92   30.04
   0   6 -12  376.87   25.28
   0   6  12  408.09   27.00
   0   6  12  404.78   29.21
   0   6  13   -0.15    6.26
   0   6 -13    8.12    7.55
   0   6  13    6.97    6.15
   0   6  14   15.82    9.39
   0   6 -14    9.88    7.30
   0   6  14    4.80    8.23
   0   6 -15   21.85    9.91
   0   6  15   23.39    9.71
   0   6  15   18.53    8.28
   0   6 -16  465.11   35.39
   0   6 -16  478.95   20.15
   0   6  16  436.49   32.24
   0   6  16  532.98   22.62
   0   6 -16  440.98   17.87
   0   6  16  468.90   20.19
   0   6 -16  473.54   19.40
   0   6  16  437.80   35.70
   0   6  16  448.30   18.51
   0   6 -16  448.48   17.61
   0   6 -16  476.36   18.39
   0   6 -17  283.83   28.80
   0   6 -17  281.66   15.93
   0   6  17  325.03   18.17
   0   6 -17  298.14   15.11
   0   6 -17  282.85   14.21
   0   6  17  272.28   14.89
   0   6 -17  280.65   14.49
   0   6  17  273.16   28.40
   0   6  17  294.85   16.42
   0   6 -18   75.82    7.84
   0   6 -18   60.74    6.75
   0   6  18   81.51    9.33
   0   6 -18   71.38    8.90
   0   6  18   59.88   16.05
   0   6  18   71.66    8.21
   0   6  18   88.57   10.40
   0   6 -18   62.71    7.57
   0   6 -19    8.86    5.34
   0   6  19    4.76    4.06
   0   6  19    2.47    5.87
   0   6 -19    8.53    6.20
   0   6 -19    6.22    4.18
   0   6  19    6.90    5.43
   0   6  20    5.69    5.45
   0   6 -20   -0.11    3.93
   0   6 -20    0.51    5.28
   0   6  20   -0.49    4.18
   0   6 -20    1.47    3.95
   0   6  20   -3.93    6.36
   0   6 -20   -1.50    4.59
   0   6 -21   61.79    7.49
   0   6  21   60.54    8.99
   0   6  21   50.35    7.04
   0   6  21   71.42    9.78
   0   6 -21   61.55    7.88
   0   6 -21   50.94    7.83
   0   6 -21   64.81    8.67
   0   6  22   94.79   10.06
   0   6 -22   88.42    8.38
   0   6 -22   92.15    8.97
   0   6 -22   98.00   10.25
   0   6  22   84.45    8.50
   0   6  22   99.02   11.01
   0   6  23    5.71    3.78
   0   6 -23    2.85    4.06
   0   6 -23   -1.87    3.58
   0   6  23    9.26    6.11
   0   6  23    4.68    3.95
   0   6  23    1.53    5.75
   0   6 -23    6.34    5.05
   0   6  24   35.97    6.98
   0   6 -24   36.24    5.97
   0   6  24   45.12    7.93
   0   6  24   37.55    5.85
   0   6 -24   38.28    6.75
   0   6  24   29.29    5.30
   0   6 -24   36.15    5.68
   0   6 -25    0.80    4.01
   0   6 -25   -1.41    3.16
   0   6 -25    0.25    4.34
   0   6  25    8.94    5.85
   0   6  25    1.11    5.30
   0   6  26  159.35   11.20
   0   6 -26  151.51    9.68
   0   6  26  154.43   10.37
   0   6 -26  158.67    9.43
   0   6 -27   71.21    6.46
   0   6  27   73.49    7.24
   0   6 -27   78.01    6.25
   0   6  27   64.94    7.12
   0   6  27   70.24    5.64
   0   6 -27   69.04    6.08
   0   6  28   -1.73    3.59
   0   6 -28   -0.67    2.76
   0   6 -28   -1.11    3.90
   0   6 -28   -3.82    3.32
   0   6  28   -1.00    3.96
   0   6 -28    0.06    3.02
   0   7   0    6.12    7.50
   0   7   0    2.94    6.78
   0   7   1  132.90   15.30
   0   7   1  134.33   15.38
   0   7  -1  132.51   15.09
   0   7  -1  130.00   15.28
   0   7   2  892.04   37.46
   0   7  -2  906.47   38.01
   0   7  -2  881.97   35.76
   0   7   2  843.86   28.76
   0   7   2  863.59   38.09
   0   7   3  178.64   18.25
   0   7  -3  173.02   17.40
   0   7   3  184.40   18.64
   0   7  -3  175.94   16.44
   0   7   3  171.26   12.85
   0   7   4 1606.51   52.99
   0   7   4 1623.39   49.47
   0   7  -4 1529.68   50.13
   0   7   4 1547.07   39.26
   0   7  -4 1534.29   47.17
   0   7   5  220.28   20.53
   0   7  -5  239.58   18.45
   0   7   5  245.71   15.33
   0   7   5  227.75   18.90
   0   7  -5  223.62   19.50
   0   7  -6   11.91    7.39
   0   7  -6   12.74    6.31
   0   7   6    9.06    6.42
   0   7   6    8.87    5.30
   0   7   7  165.02   12.92
   0   7  -7  168.68   15.92
   0   7  -7  157.06   16.90
   0   7   7  162.25   14.90
   0   7   7  172.64   17.28
   0   7  -8   53.90   10.80
   0   7  -8   49.97    8.81
   0   7   8   49.95    9.40
   0   7   8   59.93   11.77
   0   7   8   43.96    6.62
   0   7  -9  421.56   27.47
   0   7   9  415.65   25.82
   0   7   9  430.59   28.82
   0   7  10   68.67   11.65
   0   7  10   65.01   12.40
   0   7 -10   67.01   12.52
   0   7  11   13.99    6.65
   0   7  11   17.16    8.42
   0   7 -11    6.25    4.72
   0   7  12   23.19    7.96
   0   7 -12   49.12   12.42
   0   7  12   25.41    8.97
   0   7 -13    7.16    6.38
   0   7  13    4.09    4.79
   0   7  13    0.37    6.30
   0   7  14  484.00   36.38
   0   7 -14  526.82   36.89
   0   7  15    4.98    7.58
   0   7 -15    4.87    3.80
   0   7 -15   -8.40    6.88
   0   7 -15    1.04    3.71
   0   7 -15    3.16    3.82
   0   7 -15   -4.55    3.87
   0   7 -15   11.92    4.20
   0   7 -15    5.25    4.01
   0   7  15    5.85    4.18
   0   7  15    7.22    5.10
   0   7  15    7.96    5.03
   0   7 -16    4.27    3.73
   0   7  16    3.31    5.24
   0   7 -16    2.39    4.60
   0   7 -16    8.16    4.10
   0   7 -16    1.93    3.26
   0   7 -16   -3.47    7.61
   0   7  16    6.41    4.78
   0   7  16    7.84    5.68
   0   7  16   -7.51    7.71
   0   7 -16    8.00    4.01
   0   7 -17   92.38    9.60
   0   7  17  102.87   10.50
   0   7  17   87.35   16.92
   0   7 -17   88.75    8.50
   0   7  17  120.32   11.94
   0   7 -17   86.41    8.77
   0   7 -17   87.85    8.47
   0   7  17   87.55    9.10
   0   7 -18   55.82    7.14
   0   7 -18   65.31    7.68
   0   7 -18   51.73    7.19
   0   7  18   39.60    7.78
   0   7 -18   38.44    6.65
   0   7  18   39.47    6.02
   0   7  18   36.98    7.86
   0   7 -19   78.59    8.12
   0   7 -19   84.76    9.39
   0   7  19   84.33   10.19
   0   7  19   94.36   10.68
   0   7  19   83.61    9.18
   0   7 -19   82.67    8.08
   0   7  20  261.06   16.85
   0   7 -20  261.96   14.25
   0   7 -20  227.73   14.56
   0   7  20  273.71   16.42
   0   7  20  231.06   13.96
   0   7 -20  237.23   12.86
   0   7 -20  263.56   15.64
   0   7 -20  251.72   13.42
   0   7 -21   75.26    9.15
   0   7  21   77.39    8.23
   0   7  21   76.52    8.67
   0   7 -21   74.04    8.01
   0   7  21   68.85    8.08
   0   7  21   69.05    9.32
   0   7  21   73.28    9.30
   0   7 -21   63.02    7.38
   0   7 -21   62.34    8.33
   0   7  22   12.71    4.90
   0   7  22    8.86    5.83
   0   7  22    7.04    3.87
   0   7 -22   10.41    3.69
   0   7  22   11.81    6.02
   0   7 -22   28.03    6.84
   0   7 -22   10.06    4.62
   0   7 -23   -1.38    3.20
   0   7  23    5.96    5.83
   0   7 -23    0.78    4.99
   0   7  23    6.83    4.18
   0   7 -23    2.87    3.60
   0   7  23   -8.69    6.21
   0   7 -24   26.36    5.27
   0   7  24   27.47    4.86
   0   7 -24   24.98    6.08
   0   7  24   21.50    5.90
   0   7  24   16.41    5.57
   0   7 -25   70.52    6.70
   0   7  25   76.18    8.28
   0   7  25   76.25    8.21
   0   7 -25   84.33    7.74
   0   7  25   81.83    7.55
   0   7 -26  165.06    9.31
   0   7  26  195.53    9.68
   0   7 -26  176.26    9.02
   0   7  26  171.40   10.24
   0   7  26  166.21   10.25
   0   7  27   -0.25    3.50
   0   7  27    5.42    3.02
   0   7 -27   -0.56    3.08
   0   7  27    0.06    4.28
   0   7 -27    1.07    3.27
   0   7 -27   -6.39    3.33
   0   7  28    2.94    3.78
   0   7 -28   18.40    3.42
   0   8   0  160.90   18.25
   0   8   0  166.11   17.78
   0   8   1  476.34   30.59
   0   8   1  529.33   31.49
   0   8  -1  487.31   30.84
   0   8  -1  512.57   30.10
   0   8   2   95.64   14.86
   0   8  -2   87.82   13.24
   0   8   2   96.55   14.49
   0   8  -2   89.33   14.13
   0   8   3   10.96    7.76
   0   8  -3   19.60    7.80
   0   8   3   15.90    7.00
   0   8   3   17.76    8.56
   0   8  -3   19.60    8.71
   0   8   4  419.02   29.49
   0   8  -4  414.33   26.47
   0   8   4  397.09   28.62
   0   8   4  427.34   27.36
   0   8   4  412.59   21.42
   0   8  -4  393.18   27.63
   0   8   5  122.79   17.40
   0   8   5  131.29   17.60
   0   8   5  107.74   14.52
   0   8  -5  134.37   16.81
   0   8   5  116.87   11.41
   0   8  -5  137.86   16.16
   0   8  -6  285.67   21.76
   0   8   6  293.79   23.43
   0   8  -6  266.71   22.82
   0   8   7  861.72   40.93
   0   8   7  851.53   36.48
   0   8  -7  800.45   39.96
   0   8   8   23.10    6.27
   0   8  -8   31.24    9.46
   0   8   8   39.23   10.17
   0   8   9  372.55   25.10
   0   8   9  379.72   28.63
   0   8  -9  396.37   28.77
   0   8 -10   53.82   11.22
   0   8  10   56.69   13.41
   0   8 -11  147.34   18.36
   0   8  11  149.92   19.22
   0   8 -12   72.13   14.27
   0   8  12   70.27   14.48
   0   8 -13  103.57    8.91
   0   8 -13  100.49   16.38
   0   8 -13  101.96    8.61
   0   8  13  108.81    9.05
   0   8  13  132.92   11.41
   0   8 -13  117.62   10.63
   0   8 -13  107.03    9.44
   0   8  13  109.18   18.01
   0   8  13  107.50    9.74
   0   8 -14   17.62    4.67
   0   8 -14   10.68    4.87
   0   8 -14   23.63    5.15
   0   8  14   10.52    5.46
   0   8  14   10.48    7.50
   0   8 -14   27.28   11.12
   0   8  14    9.70    5.07
   0   8  14    1.49    4.24
   0   8  14   14.38    5.07
   0   8 -14   12.75    4.96
   0   8 -14   19.19    4.48
   0   8 -14   19.09    5.36
   0   8  15  203.42   24.96
   0   8 -15  199.25   13.48
   0   8 -15  197.77   12.31
   0   8  15  165.69   13.33
   0   8  15  182.38   12.34
   0   8 -15  171.78   13.00
   0   8 -15  192.01   23.42
   0   8  15  172.62   12.95
   0   8  15  180.80   13.16
   0   8 -15  187.37   12.64
   0   8 -15  200.15   12.40
   0   8 -15  223.72   12.65
   0   8 -16  100.25    8.75
   0   8  16  122.52   11.29
   0   8 -16   90.04    8.61
   0   8  16  110.02   10.49
   0   8  16  108.87   10.84
   0   8 -16  101.57    9.12
   0   8  16   98.90    9.91
   0   8 -16   95.52    9.70
   0   8 -16   92.13    9.65
   0   8  17  314.80   18.09
   0   8  17  280.37   15.52
   0   8 -17  276.25   14.96
   0   8  17  336.39   17.71
   0   8 -17  312.61   15.31
   0   8 -17  308.70   15.23
   0   8  17  314.09   16.90
   0   8  17  305.50   17.48
   0   8 -17  290.78   15.89
   0   8 -18   17.28    4.90
   0   8 -18   13.35    4.79
   0   8 -18   16.80    4.80
   0   8 -18   14.12    5.17
   0   8  18   16.49    6.12
   0   8  18   12.26    4.73
   0   8  18   11.73    5.61
   0   8  18   15.89    6.03
   0   8  18   19.22    5.94
   0   8 -19   36.20    6.84
   0   8  19   48.17    7.35
   0   8  19   36.36    7.94
   0   8 -19   43.58    6.50
   0   8  19   33.52    6.42
   0   8  19   45.01    8.12
   0   8 -19   51.26    6.44
   0   8  19   46.85    7.68
   0   8  20   27.51    5.66
   0   8 -20   43.93    6.77
   0   8  20   38.92    6.84
   0   8 -20   39.09    6.00
   0   8  20   31.90    7.52
   0   8  20   32.51    6.53
   0   8 -20   39.41    6.85
   0   8  20   34.43    7.39
   0   8 -20   39.14    7.59
   0   8  21  232.79   14.43
   0   8 -21  236.91   12.01
   0   8 -21  194.42   12.59
   0   8  21  206.67   12.97
   0   8 -21  234.43   14.28
   0   8  21  217.44   12.52
   0   8  21  225.47   14.88
   0   8 -21  222.05   12.66
   0   8  22   17.04    5.52
   0   8  22   14.53    4.60
   0   8 -22   19.64    4.94
   0   8  22   19.87    6.25
   0   8 -22   19.38    6.08
   0   8  23   22.58    6.51
   0   8 -23   22.34    5.80
   0   8 -23   22.71    4.90
   0   8  23   20.87    4.90
   0   8  23   12.98    5.01
   0   8 -24   -1.06    3.18
   0   8  24   -1.84    3.31
   0   8  24   -3.93    4.88
   0   8  24    8.38    4.87
   0   8 -24    5.67    4.52
   0   8  24   -0.40    3.85
   0   8  25   14.01    4.98
   0   8  25   16.90    4.47
   0   8 -25   17.98    4.52
   0   8 -25   13.59    3.59
   0   8  25   14.88    4.90
   0   8 -26   27.09    4.57
   0   8 -26   25.30    4.27
   0   8  26   20.86    4.20
   0   8  26   22.77    4.96
   0   8 -26   22.94    3.82
   0   8  26   18.27    4.04
   0   8 -27   76.13    5.34
   0   8  27   68.61    6.07
   0   8 -27   80.80    5.43
   0   9   0    1.39    7.37
   0   9   0   -1.08    7.19
   0   9  -1  162.16   20.08
   0   9   1  169.31   20.26
   0   9  -1  207.33   21.15
   0   9   1  175.61   20.08
   0   9  -2  746.71   38.54
   0   9   2  739.44   41.48
   0   9   2  732.33   40.27
   0   9  -2  728.17   40.23
   0   9   3 1023.64   48.76
   0   9   3 1005.95   47.70
   0   9  -3 1029.66   45.31
   0   9   3  985.28   43.97
   0   9  -3  959.60   46.12
   0   9   4   11.76    7.47
   0   9  -4   12.58    8.27
   0   9   4   13.41    9.39
   0   9   4    9.52    6.98
   0   9  -4    4.60    6.80
   0   9   5   36.84   10.60
   0   9   5   39.43    9.91
   0   9   5   45.75   13.26
   0   9  -5   39.78    7.78
   0   9  -5   41.13   11.72
   0   9   6  265.07   26.28
   0   9  -6  192.39   21.66
   0   9   6  212.20   21.36
   0   9  -7  113.21   17.04
   0   9   7  122.74   19.22
   0   9   7  131.51   17.34
   0   9  -8  319.89   27.71
   0   9   8  323.80   27.12
   0   9   8  388.45   33.21
   0   9   9   65.68   15.45
   0   9  -9   36.87   11.01
   0   9   9   42.06    9.98
   0   9 -10   56.31    6.88
   0   9 -10   49.62   11.66
   0   9  10   56.94   11.82
   0   9 -11   43.97    5.72
   0   9  11   57.08    7.70
   0   9  11   49.85    6.97
   0   9 -11   44.77    6.59
   0   9  11   59.63    7.60
   0   9 -11   49.23    6.26
   0   9 -11   42.66    6.59
   0   9  11   35.89   11.63
   0   9 -11   44.00    6.91
   0   9 -11   33.10    9.08
   0   9  11   71.20    8.84
   0   9  11   51.24    7.45
   0   9  12    8.52    5.41
   0   9  12    2.72    4.52
   0   9 -12    5.35    3.86
   0   9 -12    7.97    3.95
   0   9 -12    4.45    3.23
   0   9  12   13.80    4.81
   0   9  12    6.53    6.56
   0   9  12    1.31    5.06
   0   9 -12    4.19    7.08
   0   9 -12    1.94    3.17
   0   9 -12    1.64    3.94
   0   9  12   13.66    5.88
   0   9  13  442.23   20.93
   0   9  13  372.25   18.86
   0   9 -13  386.07   16.77
   0   9 -13  412.81   18.62
   0   9  13  394.78   18.98
   0   9  13  402.19   34.21
   0   9 -13  423.59   34.08
   0   9 -13  387.75   19.07
   0   9 -13  413.73   17.91
   0   9  13  391.39   18.00
   0   9  13  378.30   18.44
   0   9 -13  404.71   17.37
   0   9 -14  475.29   18.53
   0   9  14  582.77   23.86
   0   9  14  489.64   21.81
   0   9 -14  527.50   19.18
   0   9 -14  495.16   20.83
   0   9  14  478.41   20.01
   0   9  14  490.64   21.72
   0   9 -14  457.88   20.91
   0   9 -14  490.30   19.30
   0   9 -14  503.97   20.07
   0   9  14  447.41   37.22
   0   9  14  493.34   21.15
   0   9 -14  481.65   19.48
   0   9  14  463.99   20.77
   0   9 -15  216.59   13.10
   0   9 -15  197.00   13.34
   0   9 -15  224.88   13.48
   0   9 -15  239.02   13.21
   0   9  15  236.22   15.49
   0   9  15  222.94   14.50
   0   9  15  211.32   13.56
   0   9 -15  224.67   13.88
   0   9  15  218.37   15.02
   0   9  15  262.89   16.38
   0   9  15  225.86   14.98
   0   9 -15  211.02   14.71
   0   9  16   -2.76    4.98
   0   9 -16   -0.25    3.65
   0   9 -16    1.39    3.94
   0   9  16    7.75    4.95
   0   9  16    4.14    4.21
   0   9  16    4.97    5.33
   0   9 -16    0.06    3.85
   0   9 -16   -0.72    4.12
   0   9  16    3.21    4.86
   0   9 -16   -4.81    4.57
   0   9  16    4.64    5.34
   0   9  17   28.53    7.00
   0   9 -17   32.54    5.77
   0   9  17   25.46    6.61
   0   9 -17   24.57    6.33
   0   9 -17   32.11    6.26
   0   9  17   24.97    5.77
   0   9  17   25.41    6.46
   0   9 -17   34.87    6.14
   0   9  17   19.42    5.36
   0   9 -18   -0.17    4.09
   0   9 -18   -0.79    4.11
   0   9  18    3.93    4.66
   0   9  18    1.69    4.67
   0   9  18   -2.61    5.10
   0   9  18   -4.73    5.09
   0   9 -18    1.86    3.47
   0   9 -18    1.94    4.42
   0   9  18    1.55    4.49
   0   9  19  122.75   10.60
   0   9 -19  126.41    9.39
   0   9 -19  115.24    9.86
   0   9 -19  141.93   10.14
   0   9  19  110.47   10.89
   0   9  19  118.56   10.23
   0   9  19  136.47   11.84
   0   9 -20   60.96    7.04
   0   9  20   72.66    8.97
   0   9  20   66.39    7.47
   0   9  20   70.06    7.83
   0   9 -20   59.44    7.01
   0   9 -20   66.44    7.06
   0   9  20   59.11    8.37
   0   9 -20   66.77    8.55
   0   9  21   10.68    5.14
   0   9  21   14.88    6.45
   0   9  21   13.63    4.41
   0   9 -21    5.29    3.93
   0   9 -21   10.58    5.42
   0   9  21    4.25    4.79
   0   9 -21    5.89    3.21
   0   9  22   -2.20    4.11
   0   9  22   -2.43    4.78
   0   9 -22    1.50    3.46
   0   9  22    5.66    5.84
   0   9 -22    6.35    5.13
   0   9  22   -5.05    4.65
   0   9  22    4.82    3.24
   0   9 -23   15.46    4.79
   0   9 -23    6.05    3.31
   0   9  23    7.27    4.99
   0   9  23   12.55    3.94
   0   9  23    8.82    4.58
   0   9  23    9.69    4.71
   0   9  24   37.94    4.40
   0   9 -24   40.69    5.69
   0   9  24   48.47    6.46
   0   9  24   43.89    5.84
   0   9 -24   39.60    4.58
   0   9  25  198.26   10.06
   0   9 -25  184.20    9.08
   0   9 -25  179.83    7.75
   0   9  25  195.02    9.47
   0   9 -26    0.64    3.10
   0   9 -26   -2.19    3.19
   0   9  26   -0.56    3.89
   0  10   0 1028.29   49.69
   0  10   0 1035.13   51.81
   0  10  -1    9.83    7.39
   0  10  -1    9.52   10.14
   0  10   1    7.93    8.60
   0  10   1   13.85    9.20
   0  10   2  542.43   37.54
   0  10   2  487.76   36.16
   0  10  -2  516.99   34.85
   0  10   2  500.00   33.51
   0  10  -2  455.89   34.59
   0  10   3   21.63   11.23
   0  10  -3    9.70    7.36
   0  10   3   12.19   11.55
   0  10  -3    6.73    7.38
   0  10   3   11.69    7.09
   0  10   4  189.11   23.11
   0  10   4  175.21   20.54
   0  10   4  212.55   24.59
   0  10  -4  186.21   22.42
   0  10   5  101.61   16.99
   0  10  -5   89.63   15.85
   0  10   5  103.66   15.64
   0  10   6   58.14   12.25
   0  10  -6   61.90   14.87
   0  10   6   58.26   15.77
   0  10   7  299.69   27.38
   0  10  -7  263.59   26.69
   0  10  -7  329.84   15.54
   0  10   7  288.03   28.83
   0  10   7  323.41   16.78
   0  10  -7  308.93   14.87
   0  10   7  331.55   17.92
   0  10   7  304.17   16.41
   0  10   7  333.35   17.03
   0  10  -7  303.41   14.65
   0  10   8  337.23   14.86
   0  10   8  338.75   17.35
   0  10  -8  309.51   15.09
   0  10   8  333.43   29.29
   0  10   8  306.83   31.23
   0  10  -8  333.12   17.91
   0  10  -8  316.77   15.31
   0  10   8  359.34   18.30
   0  10  -8  334.87   16.07
   0  10   8  342.43   17.77
   0  10  -8  313.20   16.34
   0  10   8  384.67   19.67
   0  10  -8  302.40   28.95
   0  10   9  175.98   12.15
   0  10   9  194.12   11.37
   0  10  -9  187.82   11.37
   0  10  -9  185.28   11.69
   0  10   9  213.10   15.04
   0  10   9  193.87   13.64
   0  10   9  210.33   14.30
   0  10  -9  186.55   13.67
   0  10   9  184.29   13.00
   0  10   9  230.71   27.08
   0  10  -9  174.71   11.55
   0  10  -9  189.50   12.50
   0  10   9  180.88   22.26
   0  10  -9  194.51   13.05
   0  10  -9  141.20   19.26
   0  10 -10  433.89   18.82
   0  10 -10  385.50   18.46
   0  10 -10  417.89   17.07
   0  10  10  390.73   36.30
   0  10  10  387.13   19.25
   0  10 -10  480.23   35.05
   0  10 -10  430.15   17.68
   0  10  10  384.54   19.07
   0  10 -10  434.29   18.28
   0  10  10  426.02   21.02
   0  10  10  427.32   34.38
   0  10  10  367.79   17.70
   0  10 -11   20.24    5.09
   0  10  11   17.75    5.60
   0  10  11    6.27    7.09
   0  10 -11   21.27    4.81
   0  10 -11   17.89    4.71
   0  10  11   33.27   13.82
   0  10 -11   32.29   10.87
   0  10 -11   17.90    5.44
   0  10 -11   25.97    5.64
   0  10  11   23.61    6.56
   0  10  11   13.74    5.45
   0  10  11   18.56    5.94
   0  10  12  262.14   15.31
   0  10  12  279.40   16.63
   0  10  12  293.24   16.70
   0  10 -12  288.73   16.41
   0  10  12  336.19   18.87
   0  10 -12  278.01   14.30
   0  10 -12  256.25   14.11
   0  10 -12  258.99   14.91
   0  10 -12  286.00   15.18
   0  10  13   33.14    6.70
   0  10 -13   35.86    5.81
   0  10 -13   31.75    6.13
   0  10 -13   30.70    6.59
   0  10  13   24.26    6.13
   0  10  13   36.79    7.61
   0  10  13   35.14    7.01
   0  10 -13   27.75    4.63
   0  10 -13   29.21    5.52
   0  10 -13   27.99    5.73
   0  10  14   78.47    9.24
   0  10  14   77.89    9.22
   0  10  14   96.41   10.31
   0  10 -14   83.04    9.59
   0  10 -14   79.55    8.21
   0  10 -14   77.38    8.08
   0  10  14   85.18    9.86
   0  10 -14   96.25    8.48
   0  10 -14   99.35    9.17
   0  10 -14   89.80    9.47
   0  10 -15   19.24    5.22
   0  10  15   21.22    6.82
   0  10 -15   16.46    5.37
   0  10 -15    8.09    3.71
   0  10 -15   10.81    4.04
   0  10 -15   21.31    4.87
   0  10 -15   19.21    6.07
   0  10  15   16.43    5.85
   0  10  15   16.28    5.34
   0  10  15   10.36    5.21
   0  10 -16   41.87    6.76
   0  10 -16   32.52    6.16
   0  10  16   39.18    7.24
   0  10 -16   37.91    5.58
   0  10  16   23.83    5.83
   0  10 -16   38.02    6.25
   0  10  16   35.75    7.23
   0  10  16   29.79    7.15
   0  10  17   15.90    5.58
   0  10  17   11.87    5.50
   0  10  17    5.71    4.55
   0  10  17   17.99    6.33
   0  10 -17    8.48    4.05
   0  10  17    4.01    4.47
   0  10 -17   13.82    4.90
   0  10 -17   13.31    4.75
   0  10 -18   85.90    8.31
   0  10  18   96.89    9.63
   0  10  18   93.48    9.29
   0  10  18   88.13    9.44
   0  10 -18   78.80    8.00
   0  10  18   79.54    9.00
   0  10 -18   85.38    8.06
   0  10  18   98.66   10.55
   0  10  18   95.67    9.55
   0  10 -18   86.23    7.74
   0  10  19    3.69    5.69
   0  10  19    0.21    4.73
   0  10 -19    4.37    3.50
   0  10 -19    1.79    3.46
   0  10 -19    6.54    4.19
   0  10  19    0.24    4.21
   0  10  19    7.14    4.94
   0  10  19   -3.31    4.70
   0  10 -20   22.28    4.66
   0  10  20   19.28    4.84
   0  10  20   23.29    6.22
   0  10 -20   32.14    6.73
   0  10  20   18.61    5.24
   0  10  20   15.91    5.64
   0  10  20    8.86    4.73
   0  10 -20   18.47    4.25
   0  10 -21   -3.19    3.49
   0  10  21   -3.85    3.55
   0  10 -21    5.01    3.26
   0  10  21   -4.58    3.51
   0  10  21    6.12    4.83
   0  10  21   -1.78    4.57
   0  10 -21   -8.78    5.50
   0  10 -22  120.99    8.95
   0  10  22  123.13    9.41
   0  10  22  116.46    9.07
   0  10 -22  106.35    6.89
   0  10  22   98.33    7.51
   0  10 -23    3.40    2.55
   0  10  23   -3.71    4.10
   0  10  23    7.09    4.03
   0  10 -23    1.33    3.83
   0  10  24   25.16    4.70
   0  10 -24   27.79    4.74
   0  10 -24   17.65    2.94
   0  10  25   -3.44    3.66
   0  10 -25    1.66    2.94
   0  10 -25   -2.72    3.25
   0  10  25   -4.33    3.44
   0  11   0   -1.29    3.31
   0  11   0  -12.63   10.40
   0  11   0   -0.64    5.03
   0  11   0    3.04    8.79
   0  11   0   -0.47    3.36
   0  11   1   21.94   10.89
   0  11   1   19.60    4.39
   0  11  -1   26.78    5.21
   0  11   1   25.08    6.88
   0  11  -1   24.72    4.71
   0  11  -1    2.80    7.93
   0  11   1   24.23    4.83
   0  11  -1   16.32   11.17
   0  11   1   34.91   11.01
   0  11  -1   27.58    6.52
   0  11   1   19.44    9.80
   0  11   2   58.69   14.01
   0  11   2   64.16    7.15
   0  11  -2   55.55    8.66
   0  11  -2   57.89   12.65
   0  11   2   59.33    7.83
   0  11   2   69.80    6.98
   0  11   2   37.36   10.64
   0  11  -2   61.52    7.09
   0  11  -2   63.52    7.27
   0  11   2   58.08    8.50
   0  11   2   58.81   13.95
   0  11   3  147.26   12.62
   0  11   3  162.04   11.01
   0  11   3  172.18   24.37
   0  11   3  166.37   10.65
   0  11  -3  123.06   11.58
   0  11  -3  140.22   20.89
   0  11  -3  169.87   11.27
   0  11   3  147.77   11.88
   0  11   3  150.35   19.92
   0  11  -3  159.08   11.12
   0  11   4   90.25   10.45
   0  11   4   70.45    8.39
   0  11  -4   90.94   10.23
   0  11   4   84.20    7.91
   0  11  -4   83.53    8.24
   0  11   4   64.83    8.32
   0  11  -4   95.22   18.01
   0  11   4   97.01    8.36
   0  11   4   80.89   14.69
   0  11  -4   78.07    7.97
   0  11  -5    1.33    3.51
   0  11   5    5.13    6.29
   0  11   5    0.36    3.15
   0  11   5   -7.61    8.78
   0  11   5    4.12    4.35
   0  11  -5   10.33    8.32
   0  11  -5    4.09    3.88
   0  11  -5    7.08    4.80
   0  11   5    8.23    4.91
   0  11  -5    1.53    3.70
   0  11   5    5.66    4.80
   0  11  -6  125.33   10.00
   0  11   6  126.89    9.70
   0  11   6  129.26   20.21
   0  11   6  123.26   10.95
   0  11  -6  119.58   10.00
   0  11   6  115.27   17.98
   0  11   6  136.10   12.78
   0  11  -6  118.28    9.91
   0  11   6  108.26   10.54
   0  11   6  120.13   11.20
   0  11  -6  117.37   11.51
   0  11  -6  112.64   18.48
   0  11  -6  128.60   10.22
   0  11  -7  292.25   15.06
   0  11   7  323.11   33.77
   0  11   7  310.84   17.20
   0  11  -7  267.93   28.08
   0  11  -7  301.48   15.23
   0  11   7  262.92   15.99
   0  11  -7  286.91   15.64
   0  11  -7  280.27   16.91
   0  11   7  313.15   18.21
   0  11   7  299.47   14.65
   0  11   7  237.01   25.61
   0  11  -7  294.18   15.34
   0  11   7  260.79   16.07
   0  11  -8  231.29   13.71
   0  11   8  194.62   13.95
   0  11  -8  219.35   12.32
   0  11  -8  204.08   25.38
   0  11   8  208.22   23.84
   0  11   8  235.67   12.98
   0  11   8  231.58   16.12
   0  11  -8  202.74   13.59
   0  11  -8  199.54   14.21
   0  11  -8  229.41   13.45
   0  11   8  217.88   15.04
   0  11   8  224.36   15.05
   0  11  -8  217.76   13.57
   0  11   9  378.34   19.18
   0  11  -9  400.06   18.29
   0  11   9  394.99   20.68
   0  11  -9  392.02   18.84
   0  11  -9  372.36   17.04
   0  11  -9  398.19   16.46
   0  11   9  408.89   16.86
   0  11  -9  393.14   19.83
   0  11   9  403.44   20.15
   0  11  -9  378.37   17.52
   0  11   9  370.57   19.23
   0  11  10   26.45    7.03
   0  11 -10   29.26    6.38
   0  11 -10   30.90    5.73
   0  11  10   34.57    5.37
   0  11  10   22.78    6.26
   0  11  10   27.07    7.26
   0  11  10   34.77    7.06
   0  11  10   25.10    4.94
   0  11 -10   32.93    6.15
   0  11 -10   27.20    5.50
   0  11 -10   30.74    6.46
   0  11 -10   35.60    6.15
   0  11  11    6.59    3.50
   0  11 -11    2.04    4.43
   0  11  11    5.56    4.73
   0  11  11    4.16    4.51
   0  11  11    1.68    5.71
   0  11 -11    4.44    4.31
   0  11 -11    4.25    4.20
   0  11 -11    5.32    3.47
   0  11 -11    2.25    3.58
   0  11  11    4.01    4.96
   0  11  11    6.35    5.51
   0  11  12   11.33    4.90
   0  11 -12    5.85    4.49
   0  11 -12    4.48    4.76
   0  11 -12    4.71    4.10
   0  11 -12    2.19    4.29
   0  11  12    5.13    3.81
   0  11 -12    2.61    3.39
   0  11  12   -0.85    5.63
   0  11  12    0.24    4.94
   0  11  12    4.22    4.60
   0  11  12    0.10    4.57
   0  11  13  140.76   12.25
   0  11 -13  149.08   10.54
   0  11  13  137.57   11.74
   0  11 -13  143.72   10.37
   0  11  13  133.75   12.05
   0  11  13  163.01   13.20
   0  11 -13  164.01   11.53
   0  11  13  135.27   11.27
   0  11 -13  132.71   11.31
   0  11 -13  137.10   11.32
   0  11  14  165.68   13.25
   0  11  14  143.29   12.30
   0  11  14  156.09   12.32
   0  11  14  145.59   11.78
   0  11  14  178.52   13.68
   0  11 -14  144.63   10.26
   0  11 -14  159.08   11.86
   0  11 -14  159.46   11.40
   0  11 -14  145.29   12.05
   0  11 -14  161.30   10.79
   0  11 -15   26.73    5.90
   0  11  15   26.43    6.65
   0  11  15   23.66    6.44
   0  11 -15   21.55    5.45
   0  11 -15   20.52    4.12
   0  11  15   30.51    7.42
   0  11 -15   24.65    4.71
   0  11  15   23.30    6.52
   0  11 -15   22.11    4.86
   0  11  15   25.62    6.28
   0  11 -16    6.61    4.48
   0  11  16    4.08    5.29
   0  11  16    6.19    4.73
   0  11  16    0.99    5.09
   0  11 -16    1.85    3.29
   0  11 -16    5.98    4.60
   0  11  16    9.51    6.34
   0  11  16    2.53    4.33
   0  11 -16   10.36    3.95
   0  11 -16    5.98    3.47
   0  11  17   14.17    5.45
   0  11  17   20.83    6.64
   0  11  17   10.44    4.99
   0  11  17   12.04    4.63
   0  11 -17   16.81    4.18
   0  11 -17   10.48    4.28
   0  11 -17   15.61    4.31
   0  11  17    6.12    4.86
   0  11 -18    6.78    3.85
   0  11  18    3.88    4.00
   0  11  18   11.42    5.10
   0  11  18    6.20    5.35
   0  11  18    1.26    4.27
   0  11  18   -0.92    4.48
   0  11 -18    2.16    3.13
   0  11  19   56.14    6.36
   0  11  19   67.32    8.44
   0  11  19   68.32    7.59
   0  11  19   60.48    7.54
   0  11 -19   68.64    6.13
   0  11  19   68.38    6.93
   0  11 -19   74.20    6.96
   0  11 -19   67.00    7.84
   0  11  20   41.23    5.91
   0  11 -20   47.98    6.49
   0  11  20   56.06    7.52
   0  11 -20   41.62    4.44
   0  11  20   38.52    5.44
   0  11  20   48.81    6.41
   0  11 -20   50.65    5.48
   0  11 -21   -0.36    2.64
   0  11 -21    1.88    2.70
   0  11 -21    9.08    4.79
   0  11  21    0.99    3.88
   0  11  21   -0.15    4.24
   0  11  22   11.02    4.53
   0  11  22   10.96    3.85
   0  11 -22   17.76    4.50
   0  11  23   32.13    4.56
   0  11  23   22.55    4.64
   0  11 -23   26.52    4.53
   0  11 -24   58.11    4.86
   0  12   0  215.46   15.38
   0  12   0  215.43   13.13
   0  12   0  239.88   13.59
   0  12   0  206.87   25.74
   0  12  -1  158.84   13.96
   0  12  -1  178.37   11.94
   0  12   1  161.16   23.60
   0  12   1  175.89   14.84
   0  12  -1  179.34   11.47
   0  12  -1  193.74   25.57
   0  12   1  194.45   12.38
   0  12   1  197.20   12.01
   0  12  -2   73.96    7.84
   0  12   2   51.96    6.92
   0  12  -2   63.49   16.74
   0  12   2   60.93    8.20
   0  12   2   65.69    9.79
   0  12   2   58.02    6.85
   0  12  -2   70.04   10.07
   0  12  -2   69.71    7.65
   0  12  -3  117.97   11.71
   0  12   3  121.98    9.37
   0  12   3  119.02   11.95
   0  12   3  105.64   10.29
   0  12  -3  107.94    9.53
   0  12  -3  102.13    9.22
   0  12   3  110.45    9.56
   0  12   4   47.96    8.75
   0  12   4   27.20    6.37
   0  12  -4   33.68    6.14
   0  12  -4   39.68    6.41
   0  12  -4   40.07    6.59
   0  12  -4   28.53    5.51
   0  12   4   45.05    6.41
   0  12  -4   36.43    7.67
   0  12   4   36.38    6.14
   0  12  -5  104.99    9.68
   0  12  -5  114.02    9.79
   0  12  -5   99.84   10.92
   0  12   5   99.61    8.60
   0  12   5   78.82    9.14
   0  12  -5   95.54    9.28
   0  12  -5  102.20    9.38
   0  12   5  103.70    9.16
   0  12   5   82.77   10.31
   0  12   6    9.54    4.99
   0  12   6    6.47    3.55
   0  12   6    6.65    6.16
   0  12  -6   11.58    5.01
   0  12  -6   12.63    5.50
   0  12  -6   10.96    5.42
   0  12  -6    3.36    4.00
   0  12  -6   -2.07    5.53
   0  12   6    8.91    4.19
   0  12   7  104.99    8.56
   0  12  -7   83.79    8.71
   0  12   7   97.95   10.46
   0  12   7   80.41    9.68
   0  12   7  108.79    9.32
   0  12  -7   76.60    9.78
   0  12  -7   99.11    9.65
   0  12  -7   92.30    8.22
   0  12   7   91.56   10.87
   0  12  -7   93.59    9.40
   0  12  -7   79.21    8.54
   0  12   8   15.41    6.10
   0  12   8   14.69    3.13
   0  12  -8   15.26    5.38
   0  12   8   11.33    5.17
   0  12  -8   12.35    6.03
   0  12  -8   17.86    5.50
   0  12  -8   19.40    5.79
   0  12   8   13.42    4.28
   0  12  -8   16.49    5.24
   0  12   8   17.22    6.46
   0  12  -8   13.26    4.25
   0  12  -9   64.90    7.47
   0  12   9   70.48    9.22
   0  12   9   63.11    9.64
   0  12  -9   49.92    7.21
   0  12   9   63.82    7.14
   0  12   9   53.68    8.31
   0  12  -9   64.13    8.14
   0  12  -9   65.02    7.69
   0  12  -9   65.53    7.26
   0  12  -9   58.49    8.63
   0  12 -10   36.21    6.87
   0  12 -10   38.46    6.68
   0  12  10   22.73    6.07
   0  12  10   24.91    7.03
   0  12  10   28.37    7.11
   0  12 -10   23.51    6.46
   0  12 -10   26.65    5.58
   0  12 -10   27.83    5.19
   0  12  10   29.79    6.90
   0  12 -10   30.04    6.58
   0  12  10   29.50    5.54
   0  12 -11  101.32    9.85
   0  12 -11  101.08    9.02
   0  12  11  103.48    8.40
   0  12  11   96.32   10.45
   0  12  11   76.36    9.39
   0  12  11   94.13   10.61
   0  12 -11   83.22    9.22
   0  12 -11  103.15    8.79
   0  12 -11  112.71    9.99
   0  12  11  101.31   10.72
   0  12  12   15.57    5.72
   0  12 -12    8.71    4.34
   0  12 -12   14.02    5.42
   0  12 -12   14.14    4.39
   0  12  12   16.98    6.96
   0  12 -12   11.35    4.74
   0  12  12   10.31    5.26
   0  12  12    9.95    3.91
   0  12 -12   10.63    4.11
   0  12  12    8.82    4.94
   0  12  12    9.37    5.99
   0  12  13    6.45    4.50
   0  12  13   11.50    5.65
   0  12 -13    9.36    4.93
   0  12  13   14.95    6.81
   0  12 -13   10.85    5.06
   0  12  13    6.93    5.14
   0  12 -13    5.61    3.67
   0  12  13    4.02    5.20
   0  12 -13    9.15    4.28
   0  12 -13    0.18    3.98
   0  12  14   10.68    5.15
   0  12  14   16.34    6.04
   0  12 -14    6.35    4.17
   0  12 -14    7.62    4.76
   0  12  14    7.22    5.14
   0  12  14   10.73    6.16
   0  12 -14    4.79    3.90
   0  12 -14    8.16    3.72
   0  12  14    9.67    5.66
   0  12  15   -0.99    4.31
   0  12  15    4.42    4.34
   0  12 -15   -2.90    4.66
   0  12 -15   -1.10    3.35
   0  12  15    2.96    4.58
   0  12 -15   -2.23    4.14
   0  12  15    0.13    5.19
   0  12  15    0.90    4.37
   0  12 -15   -1.72    3.31
   0  12 -16   16.53    4.89
   0  12  16   27.20    6.19
   0  12  16   21.74    5.95
   0  12  16   26.83    5.75
   0  12  16   12.25    4.60
   0  12  16   10.01    5.85
   0  12 -16   16.83    4.58
   0  12 -16   14.97    3.91
   0  12  17  148.93   10.33
   0  12 -17  150.02    9.51
   0  12  17  153.90   11.69
   0  12  17  157.72   10.76
   0  12  17  156.05   10.55
   0  12 -18    3.02    3.35
   0  12  18   -2.70    4.47
   0  12  18    3.07    4.93
   0  12  18   -3.54    4.17
   0  12  19   10.79    4.19
   0  12 -19    0.05    4.03
   0  12 -19    0.38    2.93
   0  12  19   -0.65    4.29
   0  12 -20   -0.07    2.50
   0  12  20    0.31    3.43
   0  12 -20    1.91    3.58
   0  12  20   -0.44    3.93
   0  12  21   33.09    4.56
   0  12  21   34.34    5.19
   0  12 -21   40.67    5.04
   0  12 -22    2.41    3.60
   0  12  22    8.02    3.94
   0  13   0    3.21    3.93
   0  13   0    3.91    3.71
   0  13   0    4.91    5.45
   0  13   1  135.88   10.19
   0  13   1  140.46   10.70
   0  13   1  149.87   13.47
   0  13  -1  138.13   10.69
   0  13  -1  124.35   12.64
   0  13  -1  151.33   10.98
   0  13  -2   71.54    7.98
   0  13  -2   67.21    8.01
   0  13  -2   74.35    8.45
   0  13   2   62.92    7.34
   0  13   2   59.80    7.52
   0  13   2   55.75    7.70
   0  13  -2   47.78    9.28
   0  13   2   51.60    9.16
   0  13   3   29.49    5.82
   0  13  -3   31.08    5.35
   0  13  -3   33.53    6.08
   0  13   3   38.72    5.96
   0  13  -3   33.75    6.42
   0  13  -3   23.87    6.90
   0  13   3   28.80    5.85
   0  13   3   35.93    8.45
   0  13  -4   91.05    9.10
   0  13  -4   72.69    9.83
   0  13   4   99.37    8.95
   0  13  -4   96.45    9.23
   0  13   4   83.37   10.78
   0  13   4   98.63    8.54
   0  13   4   84.24    9.49
   0  13  -4   90.11    8.84
   0  13   5   20.76    6.47
   0  13  -5   15.73    4.94
   0  13  -5   30.72    5.91
   0  13  -5   22.36    5.58
   0  13   5   27.24    5.50
   0  13  -5   27.75    7.09
   0  13  -5   25.39    5.85
   0  13   5   22.87    4.95
   0  13   5   20.53    6.06
   0  13   6   30.58    6.65
   0  13   6   22.40    6.93
   0  13   6   23.06    5.38
   0  13  -6    6.19    5.28
   0  13  -6   12.85    4.55
   0  13  -6   12.51    4.55
   0  13  -6   15.89    5.34
   0  13   6   20.86    5.10
   0  13  -6   13.71    5.05
   0  13   7   21.64    7.06
   0  13  -7   27.71    5.87
   0  13  -7    7.14    4.45
   0  13   7   20.40    4.95
   0  13  -7   21.97    6.67
   0  13   7   20.47    6.06
   0  13   7   21.30    4.59
   0  13  -7   10.71    4.65
   0  13  -7   19.41    5.53
   0  13  -8  349.62   16.31
   0  13   8  371.88   19.95
   0  13  -8  336.37   14.37
   0  13  -8  325.78   18.00
   0  13  -8  335.37   16.37
   0  13   8  366.81   15.81
   0  13  -8  365.24   17.00
   0  13  -8  349.44   16.49
   0  13   8  397.22   19.24
   0  13  -9   98.98    9.38
   0  13   9  116.70   12.05
   0  13  -9   98.41    9.41
   0  13  -9   99.64    9.34
   0  13   9  116.49   11.08
   0  13   9  113.38    8.90
   0  13  -9  110.21   10.55
   0  13  -9   99.69    9.17
   0  13  -9  112.44    8.28
   0  13 -10   50.63    7.69
   0  13 -10   39.47    6.43
   0  13  10   54.15    9.01
   0  13  10   49.40    7.99
   0  13 -10   37.94    6.67
   0  13 -10   42.30    5.71
   0  13 -10   31.97    6.36
   0  13 -10   49.71    6.90
   0  13  10   49.58    5.98
   0  13 -11   23.64    5.34
   0  13 -11   23.57    5.59
   0  13 -11   23.01    5.58
   0  13  11   26.54    4.97
   0  13 -11   22.77    5.46
   0  13 -11   17.34    4.06
   0  13  11   25.46    6.88
   0  13  11   30.65    7.01
   0  13 -12   38.01    5.34
   0  13 -12   35.63    6.10
   0  13  12   34.92    4.90
   0  13  12   19.96    5.72
   0  13 -12   26.69    5.92
   0  13 -12   37.48    5.59
   0  13  12   27.45    6.39
   0  13 -12   28.67    5.97
   0  13 -13  161.19   10.94
   0  13  13  165.12   12.07
   0  13  13  155.88   12.00
   0  13 -13  167.58   10.81
   0  13 -13  145.28    9.23
   0  13 -13  163.36   10.07
   0  13  14   21.96    6.43
   0  13 -14   22.85    4.36
   0  13 -14   24.99    5.29
   0  13 -14   17.65    4.93
   0  13  14    9.31    4.51
   0  13 -14   15.95    4.13
   0  13  14   21.59    4.93
   0  13  15    1.89    4.96
   0  13 -15    2.55    3.11
   0  13 -15   -0.71    3.56
   0  13  15   -7.38    4.73
   0  13 -15    1.03    2.98
   0  13  15    0.49    3.64
   0  13  16    7.40    4.41
   0  13  16   10.57    4.14
   0  13  16   14.94    5.33
   0  13 -16    6.19    3.75
   0  13 -17    1.57    3.18
   0  13  17   -3.19    4.43
   0  13  17   -3.05    3.78
   0  13  17    4.73    3.62
   0  13 -18   16.10    3.40
   0  13  18   17.30    3.69
   0  13  18    9.78    3.38
   0  13 -18   21.00    4.57
   0  13  18   22.96    5.07
   0  13 -19   13.26    4.10
   0  13  19   10.06    3.09
   0  13 -19   15.87    3.20
   0  13  19   15.98    4.60
   0  13  20   67.34    6.05
   0  13 -20   65.66    5.57
   0  14   0  246.19   16.35
   0  14   0  262.74   13.56
   0  14   0  251.81   13.39
   0  14   0  257.82   13.99
   0  14   1   -0.26    3.88
   0  14   1   -0.05    3.86
   0  14  -1    3.82    5.65
   0  14  -1   -4.72    4.80
   0  14  -1    6.45    4.35
   0  14   1    0.82    4.24
   0  14  -1   -1.79    3.73
   0  14   1    8.64    6.43
   0  14  -2   45.61    6.37
   0  14  -2   51.11    9.06
   0  14   2   62.91    6.88
   0  14   2   59.36    7.42
   0  14  -2   50.11    7.21
   0  14   2   48.15    8.75
   0  14  -2   54.59    7.09
   0  14  -3    6.19    4.44
   0  14   3    0.01    3.51
   0  14  -3   -1.30    4.10
   0  14   3   -0.91    4.06
   0  14   3    4.70    6.56
   0  14  -3   -2.82    3.88
   0  14   3    1.69    4.09
   0  14  -3   -4.32    5.46
   0  14  -4  257.75   14.03
   0  14   4  244.17   16.26
   0  14   4  258.15   13.65
   0  14  -4  258.95   16.14
   0  14  -4  265.33   14.02
   0  14   4  260.07   12.87
   0  14  -4  269.58   13.91
   0  14   4  242.80   14.18
   0  14  -5  198.49   14.13
   0  14  -5  232.87   13.37
   0  14   5  201.02   12.95
   0  14   5  238.70   12.81
   0  14   5  219.88   15.77
   0  14   5  243.00   12.24
   0  14  -5  217.69   12.61
   0  14  -5  220.18   12.77
   0  14  -6    9.77    4.32
   0  14  -6   17.67    5.38
   0  14   6   22.54    4.97
   0  14  -6    1.54    4.97
   0  14   6   12.03    6.60
   0  14  -6   12.27    4.50
   0  14   6   27.06    5.49
   0  14  -6   14.03    5.07
   0  14   6   16.43    5.68
   0  14   7   38.23    8.28
   0  14   7   33.87    5.05
   0  14  -7   27.72    6.22
   0  14  -7   39.26    6.27
   0  14   7   32.13    6.16
   0  14  -7   31.49    5.80
   0  14  -7   25.62    5.17
   0  14   7   33.80    5.64
   0  14  -7   41.70    6.70
   0  14  -8    6.03    4.41
   0  14  -8    3.32    3.55
   0  14   8   -3.96    4.78
   0  14   8    1.75    5.60
   0  14  -8    4.88    4.73
   0  14  -8    6.45    4.67
   0  14   8   -0.11    3.29
   0  14  -8    1.68    4.03
   0  14   9   62.04    6.54
   0  14   9   49.86    7.16
   0  14   9   46.12    8.01
   0  14  -9   63.16    7.26
   0  14  -9   63.81    7.44
   0  14  -9   52.53    6.82
   0  14  -9   50.80    7.30
   0  14  -9   53.91    6.60
   0  14  10   71.40    9.10
   0  14 -10   74.62    7.34
   0  14 -10   75.04    7.54
   0  14  10   71.66    8.47
   0  14  10   90.53    7.31
   0  14 -10   96.34    8.81
   0  14 -10   87.67    7.88
   0  14 -11   14.32    4.04
   0  14  11   24.40    6.36
   0  14 -11   22.12    3.88
   0  14 -11   21.17    4.48
   0  14 -11   19.94    5.20
   0  14  11   30.93    4.53
   0  14  11   13.11    4.88
   0  14  12   83.23    8.54
   0  14 -12   66.02    6.98
   0  14 -12   71.79    5.85
   0  14 -12   85.15    8.04
   0  14 -12   73.61    6.74
   0  14  12   75.15    8.75
   0  14  12   97.11    6.62
   0  14 -13    4.52    2.77
   0  14 -13    1.75    3.75
   0  14 -13    9.49    3.77
   0  14  13    0.92    4.19
   0  14  13    5.90    4.32
   0  14 -13    4.62    3.78
   0  14  14    1.52    4.01
   0  14  14   -3.41    4.42
   0  14 -14   -0.09    3.05
   0  14 -14   -0.10    3.46
   0  14  15   10.65    3.96
   0  14 -15   20.40    4.08
   0  14  15   19.24    5.21
   0  14 -15   17.96    3.16
   0  14  16   46.92    5.88
   0  14 -16   57.09    5.34
   0  14  16   39.46    5.03
   0  14  17    3.77    3.67
   0  14  17   13.41    3.54
   0  14 -17    9.46    4.11
   0  14 -17    1.23    2.50
   0  14  18    9.45    3.56
   0  14 -18   10.10    2.53
   0  14 -18   10.81    3.77
   0  15   0    1.33    3.96
   0  15   0    0.13    3.18
   0  15   0    3.31    3.78
   0  15   0    1.70    5.52
   0  15   1   16.66    4.01
   0  15  -1   37.18    6.38
   0  15  -1   24.72    4.83
   0  15  -1   24.68    4.96
   0  15   1   28.59    7.55
   0  15   1   18.17    4.64
   0  15   1   20.12    4.04
   0  15  -1   14.92    5.61
   0  15  -2   22.50    5.05
   0  15  -2   18.46    4.21
   0  15   2   20.04    4.21
   0  15   2   13.64    6.08
   0  15   2   22.91    4.74
   0  15  -2   10.94    5.69
   0  15  -2   19.61    5.22
   0  15   2   19.38    5.20
   0  15  -3   79.73    8.06
   0  15  -3   84.33    7.28
   0  15   3   96.09    7.67
   0  15   3   77.53    9.38
   0  15   3   93.00    8.30
   0  15  -3   96.55    8.35
   0  15  -3   69.83    8.53
   0  15  -4    2.50    3.08
   0  15   4    2.24    3.75
   0  15  -4   13.01    4.71
   0  15   4    9.78    3.82
   0  15   4    1.97    5.45
   0  15  -4    0.28    4.95
   0  15  -4   -0.87    4.33
   0  15   5   17.65    4.72
   0  15   5    5.84    5.42
   0  15  -5    8.87    3.83
   0  15   5   11.70    3.58
   0  15  -5    6.89    4.58
   0  15   5    7.03    3.58
   0  15  -5   11.08    5.26
   0  15  -5    5.76    3.97
   0  15  -6   -0.33    3.50
   0  15  -6    2.63    4.27
   0  15   6   -0.87    5.41
   0  15   6    3.73    3.15
   0  15   6    6.83    4.14
   0  15  -6    2.87    4.06
   0  15   6    2.30    4.03
   0  15  -6    4.36    4.34
   0  15  -7   36.39    6.16
   0  15  -7   42.28    5.59
   0  15  -7   43.02    6.18
   0  15   7   39.12    5.52
   0  15   7   36.59    5.83
   0  15   7   31.20    7.03
   0  15  -7   41.33    5.96
   0  15   8    3.18    3.83
   0  15  -8    1.17    3.91
   0  15  -8   -2.18    3.80
   0  15  -8    1.01    3.28
   0  15   8   -0.36    5.09
   0  15  -8    3.83    3.64
   0  15   8    9.28    3.77
   0  15   9   25.02    4.41
   0  15  -9   28.34    4.98
   0  15   9   10.38    3.95
   0  15  -9   19.79    4.29
   0  15   9   21.38    6.03
   0  15  -9   22.58    4.84
   0  15 -10   20.40    4.08
   0  15  10   29.30    6.34
   0  15 -10   22.97    4.86
   0  15  10   23.04    5.10
   0  15  10   22.08    3.52
   0  15 -10   24.74    4.64
   0  15  11   55.25    6.16
   0  15 -11   44.57    5.40
   0  15 -11   48.57    5.59
   0  15  11   51.56    4.56
   0  15  11   54.93    7.09
   0  15 -11   45.68    5.17
   0  15 -12   14.05    3.91
   0  15 -12   21.45    3.81
   0  15  12   19.83    4.39
   0  15  12   20.31    5.19
   0  15  13   85.17    7.40
   0  15  13   95.58    7.15
   0  15 -13  104.22    5.98
   0  15 -14   22.93    2.82
   0  15  14   24.58    4.62
   0  15  14   21.51    4.16
   0  15 -14   35.01    4.51
   0  15 -15    2.55    2.67
   0  15  15    8.07    3.63
   0  15  15    2.15    3.03
   0  15 -15    2.87    3.39
   0  15 -16   10.38    3.40
   0  16   0   19.80    3.97
   0  16   0   21.39    4.58
   0  16   0    9.49    4.86
   0  16   1   18.47    4.17
   0  16  -1   23.96    5.73
   0  16   1    8.33    5.10
   0  16  -1   20.40    4.67
   0  16  -1   17.35    4.06
   0  16   1   21.77    4.19
   0  16  -1   19.08    3.64
   0  16  -2    3.63    2.57
   0  16  -2    7.98    3.72
   0  16   2    3.51    3.08
   0  16   2    1.99    3.50
   0  16  -2    2.51    4.37
   0  16  -2    4.80    3.81
   0  16   2    4.37    4.56
   0  16   3   22.97    4.60
   0  16  -3   18.93    4.29
   0  16  -3   19.88    3.77
   0  16   3   12.10    5.57
   0  16  -3   18.17    4.91
   0  16   3   27.64    4.03
   0  16  -3   25.72    5.06
   0  16  -4   11.25    3.01
   0  16   4   10.96    3.13
   0  16   4   13.81    5.63
   0  16  -4   19.81    4.62
   0  16  -4    8.37    4.65
   0  16  -4   10.92    3.78
   0  16   4   11.81    3.80
   0  16  -5   -3.58    4.17
   0  16   5    3.64    3.12
   0  16   5    3.55    4.89
   0  16  -5    2.62    3.77
   0  16   5    7.29    2.63
   0  16  -5    2.94    3.19
   0  16  -5    6.53    2.81
   0  16  -6   85.40    6.90
   0  16   6   98.82    6.73
   0  16  -6   75.09    6.65
   0  16  -6   93.33    7.01
   0  16  -6   79.40    5.95
   0  16   6   80.48    8.29
   0  16  -7   10.14    3.80
   0  16  -7   15.61    4.09
   0  16   7   19.09    5.38
   0  16  -7   15.48    3.57
   0  16   7   13.95    3.49
   0  16   8   -1.71    4.25
   0  16  -8    2.94    3.11
   0  16   8    2.54    2.49
   0  16   8   -1.27    2.92
   0  16  -8    0.75    3.16
   0  16  -8   -4.22    3.02
   0  16   9   23.18    3.81
   0  16  -9   18.62    3.64
   0  16   9   24.82    5.35
   0  16  -9   25.39    4.42
   0  16  -9   24.02    3.57
   0  16   9   26.28    3.39
   0  16 -10    6.42    3.38
   0  16  10   14.47    4.57
   0  16 -10    8.14    3.00
   0  16  10    8.53    2.96
   0  16 -11   22.02    4.05
   0  16  11   16.67    3.11
   0  16 -11   19.01    3.16
   0  16  11   21.57    4.68
   0  16 -12   68.96    5.15
   0  16  12   49.49    5.29
   0  16 -13    2.96    2.79
   0  17   0   -0.05    3.62
   0  17   0    0.99    2.56
   0  17   0    0.53    3.05
   0  17   1   17.35    3.18
   0  17   1   18.02    4.70
   0  17  -1   21.11    3.87
   0  17   1   18.22    3.69
   0  17  -1   19.87    3.28
   0  17  -1   18.78    4.40
   0  17   2   45.21    4.59
   0  17  -2   53.08    4.60
   0  17   2   51.14    5.85
   0  17  -2   40.11    5.11
   0  17   2   49.35    3.95
   0  17  -2   58.26    5.34
   0  17  -3   10.62    3.32
   0  17  -3    6.78    3.18
   0  17   3    2.74    3.04
   0  17   3    6.54    4.08
   0  17  -3   10.21    3.60
   0  17   4   12.15    4.40
   0  17   4   21.48    3.66
   0  17  -4   14.26    3.44
   0  17  -4   16.52    3.46
   0  17   5    1.40    2.64
   0  17   5    5.79    4.21
   0  17  -5    0.67    3.01
   0  17  -5    0.64    3.01
   0  17   6    2.89    2.39
   0  17   6    6.36    4.28
   0  17  -6    8.78    3.28
   0  17  -6    2.98    2.89
   0  17  -7    5.79    2.98
   0  17   7    1.72    3.89
   0  17  -7    1.56    2.89
   0  17   8   62.15    5.76
   0  17  -8   81.74    5.04
  -1 -17   8    3.16    4.39
   1 -17  -7   12.61    3.08
  -1 -17   7    9.96    4.91
  -1 -17   6   16.00    5.06
  -1 -17   6   20.91    4.27
   1 -17  -6   27.53    3.66
  -1 -17   5    8.60    3.96
   1 -17  -5    8.97    3.00
  -1 -17   5    3.28    4.74
  -1 -17   4   23.08    5.14
   1 -17  -4   23.13    3.63
   1 -17  -3    3.55    2.55
   1 -17  -3    7.19    2.61
  -1 -17   3    4.05    4.00
  -1 -17   2    2.78    4.25
   1 -17  -2    0.75    2.55
   1 -17  -2    1.18    2.35
   1 -17  -1    7.57    2.84
  -1 -17   1   11.85    4.63
   1 -17  -1    3.54    2.33
  -1 -17   1    5.44    3.00
   1 -17   0   36.25    5.49
  -1 -17   0   38.95    4.49
   1 -17   0   34.38    3.44
  -1 -17   0   34.31    5.79
   1 -17   0   45.57    4.37
   1 -17   1   11.64    3.39
   1 -17   1   11.30    4.17
  -1 -17  -1   14.53    4.93
  -1 -17  -1    8.47    3.13
  -1 -17  -2    5.82    4.79
  -1 -17  -2   -1.58    3.24
   1 -17   2    1.08    2.82
   1 -17   2    0.83    3.11
   1 -17   3    0.10    2.84
  -1 -17  -3   -4.81    3.62
  -1 -17  -3    1.61    4.24
   1 -17   3   -2.18    3.11
   1 -17   4   26.66    3.93
  -1 -17  -4   31.03    5.42
  -1 -17  -4   29.10    4.31
  -1 -17  -5   11.39    3.77
   1 -17   5    7.24    3.19
  -1 -17  -5    6.88    4.27
   1 -17   6   13.94    3.32
  -1 -17  -6   14.20    3.60
  -1 -17  -6   13.27    4.34
  -1 -17  -7   19.48    3.75
   1 -17   7   15.75    3.41
  -1 -16  13   15.06    4.71
   1 -16 -12   36.32    4.28
  -1 -16  12   23.89    5.19
   1 -16 -11   10.85    3.59
  -1 -16  11   14.26    5.20
   1 -16 -10   13.13    3.50
   1 -16 -10    8.55    2.69
  -1 -16  10    6.78    4.86
  -1 -16   9   34.36    6.07
  -1 -16   9   45.52    4.75
  -1 -16   9   33.48    4.87
   1 -16  -9   42.22    5.09
   1 -16  -9   34.99    4.00
   1 -16  -8    2.11    3.08
  -1 -16   8    3.12    3.02
  -1 -16   8    1.10    3.75
  -1 -16   7   30.89    4.25
  -1 -16   7   38.45    5.83
   1 -16  -7   35.26    3.87
   1 -16  -7   40.57    5.25
   1 -16  -6    7.28    3.42
  -1 -16   6    4.56    4.67
   1 -16  -6    6.53    2.71
  -1 -16   6    6.68    3.10
   1 -16  -5   15.25    4.17
  -1 -16   5    5.40    2.77
  -1 -16   5    9.85    4.60
   1 -16  -5   10.44    3.20
   1 -16  -4   11.07    3.89
  -1 -16   4   12.75    3.91
   1 -16  -4   11.96    3.56
  -1 -16   4    9.13    5.46
  -1 -16   4    8.82    3.38
  -1 -16   3   22.80    3.75
  -1 -16   3   27.29    5.97
  -1 -16   3   20.29    4.49
   1 -16  -3   26.88    4.68
   1 -16  -3   26.00    4.31
   1 -16  -2   29.24    4.58
  -1 -16   2   29.45    4.05
  -1 -16   2   34.19    5.24
  -1 -16   2   29.07    7.01
   1 -16  -2   31.26    4.89
   1 -16  -1   11.25    3.79
  -1 -16   1    6.42    5.14
   1 -16  -1    6.44    3.18
  -1 -16   1    8.75    3.07
  -1 -16   1    8.07    3.82
   1 -16   0    5.41    3.34
  -1 -16   0    0.06    3.51
   1 -16   0    7.32    3.41
  -1 -16   0    1.83    3.02
  -1 -16  -1   15.14    4.39
   1 -16   1   22.08    3.98
   1 -16   1   21.00    4.34
  -1 -16  -1   17.40    4.08
   1 -16   2   20.63    3.96
   1 -16   2   31.48    4.93
  -1 -16  -2   15.97    4.11
  -1 -16  -2   28.64    5.32
  -1 -16  -3   30.89    5.38
   1 -16   3   33.79    5.10
  -1 -16  -3   26.58    4.88
   1 -16   3   23.61    3.55
  -1 -16  -4    4.75    3.78
  -1 -16  -4    6.99    4.03
   1 -16   4   11.18    4.31
   1 -16   4    6.26    3.69
  -1 -16  -4    6.06    2.73
   1 -16   5    6.31    3.74
   1 -16   5    2.17    3.59
  -1 -16  -5    4.53    3.78
  -1 -16  -5    1.87    2.58
  -1 -16  -5    5.80    3.50
  -1 -16  -6    6.83    3.43
  -1 -16  -6    8.39    2.88
  -1 -16  -6   12.18    4.27
   1 -16   6    9.06    3.97
   1 -16   6    9.52    3.96
  -1 -16  -7   34.53    3.95
   1 -16   7   27.31    4.53
  -1 -16  -7   31.04    5.12
  -1 -16  -7   32.42    4.78
  -1 -16  -8    6.52    3.78
  -1 -16  -8    3.15    2.51
   1 -16   8    7.42    3.50
  -1 -16  -8    0.99    3.23
   1 -16   9   42.84    4.96
  -1 -16  -9   44.81    5.11
  -1 -16  -9   42.32    4.14
  -1 -16  -9   44.74    4.09
  -1 -16  -9   36.50    5.11
  -1 -16 -10    3.87    3.20
  -1 -16 -10    2.28    3.60
   1 -16  10   -4.48    4.05
  -1 -16 -10    7.09    2.45
   1 -16  10    2.50    3.32
  -1 -16 -10    3.10    2.54
  -1 -16 -11    9.24    2.48
  -1 -16 -11   11.53    3.78
   1 -16  11    6.16    3.47
   1 -16  11    8.21    3.49
  -1 -16 -11   10.38    3.31
  -1 -16 -12   33.50    4.70
  -1 -15  16   -3.97    4.39
  -1 -15  15   15.97    4.65
   1 -15 -15   10.32    3.29
   1 -15 -15   18.93    3.81
   1 -15 -14    6.49    3.55
   1 -15 -14    6.22    2.27
   1 -15 -14    5.50    3.42
  -1 -15  14   -0.15    4.34
  -1 -15  13   14.10    5.42
   1 -15 -13   21.38    3.27
   1 -15 -13   17.09    3.95
   1 -15 -13   24.80    4.31
   1 -15 -12   38.81    5.14
   1 -15 -12   38.23    5.22
  -1 -15  12   47.33    7.03
   1 -15 -12   36.53    4.03
   1 -15 -11   86.79    5.76
  -1 -15  11   86.87    6.90
   1 -15 -11   88.62    7.30
  -1 -15  11   68.31    6.90
   1 -15 -11   74.86    6.73
  -1 -15  11   84.87    9.20
   1 -15 -10   35.67    5.24
   1 -15 -10   36.14    4.12
   1 -15 -10   37.86    5.90
  -1 -15  10   27.94    4.82
  -1 -15  10   22.17    4.98
   1 -15  -9    8.12    2.95
  -1 -15   9    6.03    3.64
   1 -15  -9   13.79    4.37
  -1 -15   9   16.34    5.43
   1 -15  -9   11.40    4.55
  -1 -15   8   28.16    4.94
   1 -15  -8   29.84    5.29
  -1 -15   8   30.08    6.66
   1 -15  -8   30.56    5.54
   1 -15  -8   33.09    4.71
   1 -15  -7    4.48    3.29
  -1 -15   7   -4.34    4.01
   1 -15  -7   12.48    4.89
   1 -15  -7   -0.11    3.56
  -1 -15   7    6.88    5.52
  -1 -15   6   13.98    4.42
   1 -15  -6   14.68    4.17
   1 -15  -6   18.92    4.81
  -1 -15   6   18.72    6.29
   1 -15  -6   16.83    4.03
   1 -15  -6   22.59    5.43
  -1 -15   6   20.89    4.68
   1 -15  -5   93.08    8.69
  -1 -15   5   77.79    9.61
   1 -15  -5   96.35    7.78
  -1 -15   5   89.63    8.02
   1 -15  -5   73.05    7.82
  -1 -15   5   79.75    7.13
  -1 -15   4   25.53    7.03
   1 -15  -4   30.69    5.83
  -1 -15   4   23.65    5.42
   1 -15  -4   25.26    5.92
   1 -15  -4   28.77    4.94
  -1 -15   4   32.60    5.29
   1 -15  -4   40.88    6.02
  -1 -15   3   18.86    4.29
   1 -15  -3   16.41    5.54
  -1 -15   3   20.52    5.20
   1 -15  -3   22.32    5.40
   1 -15  -3   22.88    5.49
   1 -15  -3   21.11    4.95
   1 -15  -2    7.08    4.52
  -1 -15   2    4.45    3.43
  -1 -15   2   -4.65    4.21
   1 -15  -2    1.83    3.95
   1 -15  -2    4.17    4.93
   1 -15  -2    3.11    3.71
  -1 -15   2    2.79    4.51
   1 -15  -1   31.80    5.90
  -1 -15   1   37.31    5.33
  -1 -15   1   27.56    5.40
  -1 -15   1   33.30    6.31
   1 -15  -1   30.27    5.75
   1 -15  -1   27.12    5.36
   1 -15   0    3.91    4.64
   1 -15   0    7.34    4.29
  -1 -15   0   11.62    3.83
  -1 -15   0   -0.75    4.28
   1 -15   0   -0.47    3.59
  -1 -15   0    0.15    3.97
   1 -15   1   31.30    6.66
  -1 -15  -1   24.60    4.47
  -1 -15  -1   36.67    5.12
  -1 -15  -1   29.47    6.02
   1 -15   1   30.53    5.40
  -1 -15  -1   37.49    6.27
   1 -15   1   26.12    5.61
  -1 -15  -2    5.12    4.41
  -1 -15  -2    9.95    3.56
   1 -15   2   17.06    4.56
   1 -15   2   16.57    4.80
   1 -15   2    5.40    4.70
  -1 -15  -2   17.06    5.61
   1 -15   3   24.82    5.43
  -1 -15  -3   26.92    4.97
  -1 -15  -3   31.63    4.88
  -1 -15  -3   20.03    5.95
  -1 -15  -3   20.37    5.68
   1 -15   3   18.06    4.21
  -1 -15  -4    9.78    5.09
   1 -15   4   10.46    3.81
  -1 -15  -4    6.03    3.26
  -1 -15  -4   12.50    4.09
  -1 -15  -4   10.26    4.67
   1 -15   4    9.80    4.65
  -1 -15  -5   93.87    8.99
  -1 -15  -5   87.97    7.42
  -1 -15  -5   87.82    7.31
   1 -15   5   97.89    8.58
  -1 -15  -5   95.56    8.70
  -1 -15  -6   18.98    4.19
   1 -15   6   27.36    5.68
  -1 -15  -6   27.23    5.96
  -1 -15  -6   22.57    4.53
   1 -15   6   18.18    5.02
  -1 -15  -6   18.27    5.24
   1 -15   7    9.63    4.66
  -1 -15  -7    4.39    4.18
  -1 -15  -7    2.63    3.17
  -1 -15  -7   -2.95    4.47
  -1 -15  -7    1.23    3.25
   1 -15   7   -0.46    3.35
   1 -15   7    0.56    3.89
  -1 -15  -8   50.19    7.09
  -1 -15  -8   51.95    5.83
   1 -15   8   61.67    6.11
  -1 -15  -8   62.87    6.19
   1 -15   8   59.61    6.85
  -1 -15  -8   53.91    6.61
  -1 -15  -9   11.17    4.13
   1 -15   9    5.63    3.36
  -1 -15  -9   14.16    5.10
  -1 -15  -9    4.71    3.52
   1 -15   9   10.57    4.76
  -1 -15  -9    8.79    3.62
  -1 -15 -10   13.72    5.05
  -1 -15 -10    8.68    3.36
   1 -15  10    9.21    4.19
  -1 -15 -10   10.31    3.90
  -1 -15 -10    4.80    3.58
   1 -15  10   11.84    3.74
  -1 -15 -11  132.49    8.30
  -1 -15 -11  131.05    8.05
   1 -15  11  125.41    8.20
  -1 -15 -11  138.10    8.19
  -1 -15 -11  109.28    8.77
   1 -15  11  128.65    7.78
   1 -15  12   40.49    5.06
  -1 -15 -12   46.89    5.26
  -1 -15 -12   42.08    4.90
   1 -15  12   42.68    5.24
  -1 -15 -12   32.78    5.36
   1 -15  12   31.47    5.71
  -1 -15 -12   44.69    4.81
   1 -15  13   16.20    3.86
   1 -15  13   15.18    4.02
  -1 -15 -13    4.70    2.95
  -1 -15 -13    9.64    4.20
   1 -15  13    4.62    3.13
  -1 -15 -13    5.79    2.82
  -1 -15 -13    2.01    2.89
   1 -15  14    5.90    3.35
  -1 -15 -14    8.78    3.16
  -1 -15 -14    1.00    3.87
  -1 -15 -14    5.32    3.15
  -1 -15 -14   -2.04    2.98
  -1 -15 -15   17.69    3.57
   1 -15  15   11.03    3.47
  -1 -15 -15   10.95    3.96
  -1 -15 -15   15.52    3.38
  -1 -15 -16    4.43    3.67
   1 -14 -18   26.78    3.41
   1 -14 -18   21.55    4.21
  -1 -14  17   12.02    4.20
   1 -14 -17    7.96    2.53
  -1 -14  17   16.10    4.93
   1 -14 -17    8.19    3.80
   1 -14 -17   14.76    3.12
   1 -14 -17   20.48    3.94
   1 -14 -16   13.87    3.32
  -1 -14  16    6.72    2.94
   1 -14 -16    3.64    3.75
   1 -14 -16    9.51    2.73
  -1 -14  16    9.28    4.70
   1 -14 -15   12.41    4.24
  -1 -14  15   14.12    5.24
   1 -14 -15   15.12    3.51
  -1 -14  15   11.26    3.36
   1 -14 -15   10.98    3.07
  -1 -14  14   68.46    5.74
   1 -14 -14   71.89    6.19
   1 -14 -14   58.35    5.34
   1 -14 -14   65.75    7.08
  -1 -14  14   60.05    7.81
  -1 -14  13   30.66    6.72
  -1 -14  13   31.34    5.25
   1 -14 -13   28.83    4.31
   1 -14 -13   27.78    5.56
   1 -14 -13   33.18    4.16
   1 -14 -13   34.36    4.65
   1 -14 -13   31.48    5.61
  -1 -14  12   50.86    6.98
  -1 -14  12   47.47    6.28
   1 -14 -12   37.61    6.25
   1 -14 -12   47.48    5.24
   1 -14 -12   43.33    5.14
  -1 -14  12   52.45    8.89
   1 -14 -12   56.70    7.52
   1 -14 -12   51.35    5.85
   1 -14 -11   38.25    6.35
   1 -14 -11   42.13    6.85
   1 -14 -11   45.66    5.29
  -1 -14  11   43.59    6.28
   1 -14 -11   40.22    5.56
   1 -14 -11   45.89    5.20
  -1 -14  11   39.46    6.88
   1 -14 -11   36.07    5.01
   1 -14 -10   46.29    5.61
  -1 -14  10   34.35    6.72
   1 -14 -10   46.92    5.77
  -1 -14  10   32.78    5.75
   1 -14 -10   46.54    7.06
   1 -14 -10   46.12    5.82
   1 -14 -10   40.73    6.97
   1 -14  -9   69.23    6.89
   1 -14  -9   71.54    6.82
   1 -14  -9   56.67    7.66
   1 -14  -9   53.19    7.89
  -1 -14   9   57.29    6.93
  -1 -14   9   66.28    8.91
   1 -14  -9   68.22    6.67
   1 -14  -8   25.26    6.72
   1 -14  -8   24.30    4.65
   1 -14  -8   23.95    4.83
  -1 -14   8   34.89    7.24
   1 -14  -8   30.22    6.20
  -1 -14   8   24.26    5.30
   1 -14  -8   29.63    4.88
   1 -14  -7   12.54    4.45
   1 -14  -7   19.05    4.87
   1 -14  -7   14.41    4.95
  -1 -14   7   22.93    5.24
  -1 -14   7   18.15    6.88
  -1 -14   7   22.35    5.10
   1 -14  -7   22.73    5.18
   1 -14  -7   12.57    5.32
   1 -14  -6   17.63    4.76
  -1 -14   6   19.84    6.59
   1 -14  -6   21.51    5.14
  -1 -14   6   13.64    4.75
   1 -14  -6   23.53    7.12
   1 -14  -6   20.25    5.32
   1 -14  -6   14.05    4.66
  -1 -14   6   17.82    4.95
   1 -14  -5   57.92    7.36
  -1 -14   5   65.66    7.86
   1 -14  -5   59.04    8.06
   1 -14  -5   50.50    8.36
   1 -14  -5   66.59    7.36
   1 -14  -5   64.44    7.15
   1 -14  -5   47.05    6.87
  -1 -14   5   60.35    7.20
   1 -14  -4   34.21    6.70
  -1 -14   4   33.13    6.30
   1 -14  -4   31.97    5.94
   1 -14  -4   46.09    6.73
  -1 -14   4   34.07    5.98
   1 -14  -4   31.48    7.65
   1 -14  -4   35.11    6.62
   1 -14  -4   43.74    6.65
   1 -14  -3   54.06    7.80
  -1 -14   3   53.96    7.28
   1 -14  -3   51.96    6.92
   1 -14  -3   45.19    6.92
  -1 -14   3   51.62    7.57
  -1 -14   3   46.95    6.53
   1 -14  -3   49.37    7.90
   1 -14  -2   60.18    8.01
  -1 -14   2   75.16    7.82
  -1 -14   2   64.43    8.39
  -1 -14   2   57.18    7.83
   1 -14  -2   67.31    8.87
   1 -14  -2   66.77    7.71
   1 -14  -2   69.04    8.11
   1 -14  -1   40.77    6.67
  -1 -14   1   44.13    6.88
   1 -14  -1   40.71    7.16
  -1 -14   1   46.50    6.25
  -1 -14   1   49.19    7.38
   1 -14  -1   36.82    7.38
  -1 -14   1   47.56    5.50
   1 -14  -1   43.80    6.69
   1 -14   0    6.75    4.44
   1 -14   0    5.40    4.65
  -1 -14   0    9.23    3.82
   1 -14   0    7.44    5.82
  -1 -14   0    8.95    3.72
   1 -14   0    8.89    4.56
  -1 -14   0    9.07    5.14
  -1 -14   0    9.24    3.69
  -1 -14   0    6.93    4.37
   1 -14   1   58.42    7.52
  -1 -14  -1   60.25    6.60
  -1 -14  -1   61.48    8.40
  -1 -14  -1   59.08    6.65
   1 -14   1   60.03    8.92
  -1 -14  -1   59.04    8.17
  -1 -14  -1   49.23    6.26
   1 -14   1   54.52    7.22
   1 -14   1   59.98    8.54
  -1 -14  -1   58.47    5.95
  -1 -14  -2   63.53    6.23
  -1 -14  -2   58.58    6.73
  -1 -14  -2   64.61    7.11
   1 -14   2   58.69    8.51
  -1 -14  -2   70.52    7.11
   1 -14   2   68.93    7.97
  -1 -14  -2   57.72    8.22
  -1 -14  -2   66.79    8.51
   1 -14   2   55.23    8.54
   1 -14   2   59.16    7.42
  -1 -14  -3   17.06    5.90
   1 -14   3   33.37    5.76
   1 -14   3   31.72    7.70
  -1 -14  -3   25.68    5.24
   1 -14   3   25.64    6.02
  -1 -14  -3   26.03    5.52
  -1 -14  -3   21.71    5.64
   1 -14   3   22.40    6.88
  -1 -14  -3   32.67    4.45
   1 -14   4   47.41    6.31
   1 -14   4   49.34    7.14
  -1 -14  -4   61.76    8.38
  -1 -14  -4   43.20    7.60
   1 -14   4   44.66    7.91
   1 -14   4   50.55    6.67
  -1 -14  -4   67.96    7.53
  -1 -14  -4   57.84    7.12
  -1 -14  -5   39.61    6.37
   1 -14   5   44.35    8.33
  -1 -14  -5   43.22    7.24
   1 -14   5   44.42    6.30
   1 -14   5   41.59    6.75
  -1 -14  -5   31.26    6.33
  -1 -14  -5   31.86    5.41
   1 -14   6   48.93    7.19
  -1 -14  -6   32.91    5.68
  -1 -14  -6   33.13    5.99
   1 -14   6   37.23    7.66
  -1 -14  -6   24.04    6.74
  -1 -14  -6   45.62    7.34
   1 -14   6   51.20    6.65
  -1 -14  -7   19.14    5.98
   1 -14   7   29.84    5.88
   1 -14   7   25.11    5.88
  -1 -14  -7   25.69    5.27
  -1 -14  -7   16.93    4.80
  -1 -14  -7   27.70    6.07
   1 -14   8   31.72    6.27
  -1 -14  -8   29.49    5.90
  -1 -14  -8   19.91    6.18
  -1 -14  -8   22.83    5.41
   1 -14   8   21.54    5.51
   1 -14   8   23.12    5.80
  -1 -14  -8   23.17    5.35
  -1 -14  -9   89.12    8.06
  -1 -14  -9   73.30    8.89
  -1 -14  -9   82.27    8.32
   1 -14   9   90.19    8.29
   1 -14   9   79.58    8.22
  -1 -14  -9   70.57    7.52
  -1 -14 -10   57.08    7.11
   1 -14  10   58.49    6.58
   1 -14  10   52.71    7.15
   1 -14  10   51.34    6.65
  -1 -14 -10   53.12    8.09
  -1 -14 -10   48.55    6.56
  -1 -14 -10   48.80    6.52
  -1 -14 -11   51.53    7.61
  -1 -14 -11   60.19    6.76
   1 -14  11   65.44    7.28
   1 -14  11   62.29    6.49
  -1 -14 -11   55.89    6.76
   1 -14  11   66.72    7.24
  -1 -14 -11   53.85    6.50
  -1 -14 -12   50.56    6.50
   1 -14  12   41.43    5.84
  -1 -14 -12   38.07    6.68
  -1 -14 -12   38.31    5.99
   1 -14  12   38.57    5.95
  -1 -14 -12   36.29    5.80
   1 -14  12   42.49    5.88
   1 -14  13   32.49    5.65
   1 -14  13   28.20    4.86
  -1 -14 -13   32.85    5.24
  -1 -14 -13   29.81    4.93
   1 -14  13   34.42    5.57
   1 -14  13   30.99    6.12
  -1 -14 -13   30.76    5.83
  -1 -14 -13   31.34    5.32
   1 -14  14   58.35    6.74
   1 -14  14   74.85    6.89
   1 -14  14   59.70    5.72
  -1 -14 -14   76.42    6.49
  -1 -14 -14   73.04    6.78
   1 -14  14   71.68    6.66
  -1 -14 -14   73.27    7.85
  -1 -14 -14   71.28    6.69
  -1 -14 -15   26.38    3.94
  -1 -14 -15   31.34    5.61
   1 -14  15   22.15    4.50
   1 -14  15   26.21    4.93
  -1 -14 -15   27.15    4.75
  -1 -14 -15   31.42    4.82
   1 -14  15   32.99    4.62
   1 -14  15   23.66    4.29
   1 -14  16   10.39    4.03
  -1 -14 -16    7.67    4.08
  -1 -14 -16   10.16    3.29
  -1 -14 -16   10.65    2.93
  -1 -14 -16   10.92    3.63
   1 -14  17   25.95    4.53
  -1 -14 -17   16.04    3.72
  -1 -14 -17   10.00    4.26
  -1 -14 -17   18.15    3.95
  -1 -14 -18   24.88    4.21
  -1 -14 -18   26.55    3.93
  -1 -14 -18   30.50    4.03
   1 -14  18   27.61    4.28
  -1 -13  20   11.03    4.26
   1 -13 -20   11.35    2.97
  -1 -13  20   10.40    3.32
   1 -13 -20   13.01    3.25
   1 -13 -20   11.29    4.09
  -1 -13  19   18.92    4.22
   1 -13 -19   10.81    3.15
   1 -13 -19   12.43    3.96
  -1 -13  19   20.56    5.18
  -1 -13  18   42.50    6.70
   1 -13 -18   40.90    5.77
  -1 -13  18   28.15    5.34
   1 -13 -18   42.70    4.73
  -1 -13  18   42.52    5.05
   1 -13 -17   11.91    4.64
  -1 -13  17   20.03    4.72
  -1 -13  17    5.19    4.99
   1 -13 -17   13.40    3.72
   1 -13 -17   14.41    3.88
  -1 -13  16   76.76    8.83
   1 -13 -16   91.19    7.07
  -1 -13  16   81.25    7.05
   1 -13 -16   79.05    7.07
   1 -13 -16   95.23    8.83
   1 -13 -15   54.11    6.89
   1 -13 -15   62.41    5.28
   1 -13 -15   57.42    6.18
  -1 -13  15   52.27    6.16
  -1 -13  15   53.18    8.16
   1 -13 -15   59.20    7.74
   1 -13 -14   14.99    3.74
   1 -13 -14   24.45    6.07
  -1 -13  14   13.91    5.33
   1 -13 -14   13.72    4.78
  -1 -13  14   20.42    7.24
   1 -13 -14   23.25    4.87
  -1 -13  14   25.45    5.44
   1 -13 -13   52.24    7.71
   1 -13 -13   56.86    6.87
   1 -13 -13   49.37    6.00
  -1 -13  13   54.85    7.70
  -1 -13  13   52.38    6.93
   1 -13 -13   64.29    8.53
  -1 -13  13   40.67    8.44
   1 -13 -13   57.30    6.07
  -1 -13  13   60.39    6.92
   1 -13 -12   55.30    7.05
   1 -13 -12   64.91    6.38
  -1 -13  12   60.55    7.58
   1 -13 -12   57.28    6.85
  -1 -13  12   51.49    6.42
   1 -13 -12   59.32    8.15
  -1 -13  12   50.85    7.81
   1 -13 -12   54.66    6.33
   1 -13 -12   44.07    6.96
  -1 -13  11    2.78    4.32
   1 -13 -11    5.07    3.97
  -1 -13  11    5.49    4.52
  -1 -13  11    4.21    4.86
   1 -13 -11    2.31    4.09
   1 -13 -11    0.14    5.12
   1 -13 -11    7.96    4.13
   1 -13 -11    1.69    3.56
   1 -13 -11    0.69    4.98
   1 -13 -10   40.13    6.89
  -1 -13  10   37.78    6.39
   1 -13 -10   37.74    7.28
   1 -13 -10   44.19    6.44
   1 -13 -10   34.97    5.52
   1 -13 -10   40.69    7.24
  -1 -13  10   39.47    8.32
   1 -13 -10   25.74    5.18
   1 -13  -9   42.95    6.04
  -1 -13   9   41.37    8.36
   1 -13  -9   45.08    7.85
  -1 -13   9   40.55    6.61
   1 -13  -9   41.06    6.31
  -1 -13   9   36.08    5.92
   1 -13  -9   37.63    6.60
   1 -13  -9   36.73    6.04
   1 -13  -9   50.75    6.69
   1 -13  -8    5.85    4.60
   1 -13  -8    4.60    4.44
   1 -13  -8   -4.31    3.89
  -1 -13   8    7.43    4.53
  -1 -13   8    1.40    4.28
   1 -13  -8    4.72    5.76
  -1 -13   8    4.93    5.82
   1 -13  -8   -2.98    4.72
   1 -13  -7   23.63    5.51
   1 -13  -7   23.13    5.29
   1 -13  -7   27.86    7.20
  -1 -13   7   28.25    6.08
  -1 -13   7   28.20    7.84
  -1 -13   7   31.55    6.36
   1 -13  -7   36.37    7.24
   1 -13  -7   23.43    5.96
   1 -13  -6  247.35   15.59
  -1 -13   6  271.38   14.68
   1 -13  -6  286.18   16.04
   1 -13  -6  276.81   15.36
   1 -13  -6  263.76   14.07
   1 -13  -6  284.18   14.59
  -1 -13   6  281.40   15.41
   1 -13  -6  250.65   16.07
   1 -13  -5   70.87    9.29
   1 -13  -5   71.40    8.99
   1 -13  -5   64.47    8.19
  -1 -13   5   69.72    7.89
   1 -13  -5   70.01    9.10
   1 -13  -5   70.34    7.94
   1 -13  -5   70.35    7.89
  -1 -13   5   87.48    9.26
  -1 -13   4   49.51    6.84
   1 -13  -4   52.55    7.80
  -1 -13   4   50.65    7.00
   1 -13  -4   46.00    7.98
   1 -13  -4   49.35    7.80
   1 -13  -4   52.33    7.20
   1 -13  -4   41.57    7.57
   1 -13  -4   48.46    6.91
  -1 -13   4   53.13    7.37
  -1 -13   4   53.53    6.33
  -1 -13   3   54.84    7.08
   1 -13  -3   56.92    8.20
  -1 -13   3   49.50    6.08
   1 -13  -3   61.90    7.54
  -1 -13   3   51.94    7.45
   1 -13  -3   52.73    7.12
   1 -13  -3   47.72    8.22
   1 -13  -3   57.59    8.31
  -1 -13   3   60.11    8.27
   1 -13  -2   19.24    4.80
  -1 -13   2   24.50    4.64
  -1 -13   2   13.21    5.59
  -1 -13   2   17.08    5.43
   1 -13  -2   16.92    5.10
   1 -13  -2   12.97    5.81
   1 -13  -2   25.76    6.59
   1 -13  -2   26.79    6.05
  -1 -13   2   16.90    4.86
  -1 -13   1  108.90    9.16
   1 -13  -1  127.11   11.62
   1 -13  -1  114.78   10.00
   1 -13  -1  122.05   10.47
   1 -13  -1  123.45   11.72
  -1 -13   1  126.99   11.19
  -1 -13   1  108.86    8.16
  -1 -13   1  116.48   10.67
  -1 -13   1  122.68    9.41
   1 -13  -1  104.29   11.12
  -1 -13   0   94.84    7.89
  -1 -13   0   97.08    9.85
   1 -13   0   93.60   10.94
   1 -13   0   90.98    9.10
  -1 -13   0   88.91    8.30
   1 -13   0   95.38   10.55
  -1 -13   0  107.83   10.63
   1 -13   0   84.30    8.82
   1 -13   0   88.29    8.60
  -1 -13   0   88.54    8.25
  -1 -13   0   98.12    8.59
   1 -13   1  105.35   11.86
   1 -13   1  107.94   11.10
  -1 -13  -1  108.83   10.71
  -1 -13  -1  110.00    9.41
  -1 -13  -1  105.46    9.08
  -1 -13  -1   93.52    8.33
   1 -13   1  103.80    9.46
  -1 -13  -1  100.02   10.08
  -1 -13  -1  101.01    8.08
   1 -13   1  102.69    9.72
  -1 -13  -2   14.38    4.45
   1 -13   2   11.10    4.57
   1 -13   2    2.72    5.07
   1 -13   2   13.55    5.37
  -1 -13  -2   18.49    5.13
  -1 -13  -2   15.90    3.81
  -1 -13  -2   27.15    6.35
  -1 -13  -2   19.60    5.17
  -1 -13  -2   20.83    6.23
   1 -13   2    6.41    5.52
   1 -13   3   69.40    8.99
  -1 -13  -3   66.68    8.37
   1 -13   3   64.16    8.13
  -1 -13  -3   64.73    7.51
   1 -13   3   74.71    8.14
  -1 -13  -3   56.46    5.90
  -1 -13  -3   67.89    7.89
   1 -13   3   67.84    7.80
   1 -13   3   60.68    9.21
  -1 -13  -3   68.49    9.31
  -1 -13  -4   56.38    7.59
   1 -13   4   65.12    8.39
   1 -13   4   74.56    8.42
   1 -13   4   56.16    8.54
  -1 -13  -4   57.32    7.85
   1 -13   4   64.83    9.90
  -1 -13  -4   48.06    5.37
  -1 -13  -4   57.44    7.15
  -1 -13  -4   66.87    8.91
   1 -13   4   52.86    6.77
   1 -13   5   22.31    5.80
  -1 -13  -5   30.08    6.31
   1 -13   5   27.90    6.10
  -1 -13  -5   19.72    5.11
  -1 -13  -5   28.12    7.07
   1 -13   5   24.57    6.51
   1 -13   5   26.14    7.53
  -1 -13  -5   23.61    6.11
   1 -13   6  169.88   12.00
  -1 -13  -6  161.89   13.28
  -1 -13  -6  154.51   11.16
  -1 -13  -6  168.60   12.18
   1 -13   6  165.72   12.03
   1 -13   6  168.54   13.67
  -1 -13  -6  175.02   11.96
  -1 -13  -7   42.82    6.73
   1 -13   7   37.80    7.91
  -1 -13  -7   45.24    6.95
   1 -13   7   35.55    6.42
   1 -13   7   41.01    6.89
  -1 -13  -7   48.18    8.15
  -1 -13  -8    5.20    4.31
   1 -13   8   11.99    5.26
  -1 -13  -8    3.72    5.03
   1 -13   8   14.91    5.35
  -1 -13  -8   13.13    5.50
   1 -13   8   10.88    6.41
  -1 -13  -9   27.51    6.88
  -1 -13  -9   35.68    6.77
   1 -13   9   35.49    6.68
  -1 -13  -9   29.36    6.30
  -1 -13  -9   29.63    6.43
   1 -13   9   24.90    5.97
  -1 -13 -10   40.88    6.83
  -1 -13 -10   48.01    8.32
   1 -13  10   53.33    7.44
  -1 -13 -10   39.50    7.21
   1 -13  10   40.79    6.76
  -1 -13 -10   46.72    7.23
   1 -13  11    5.63    4.71
   1 -13  11    2.25    4.48
  -1 -13 -11    4.97    4.73
  -1 -13 -11    9.55    4.93
   1 -13  11    2.82    4.34
  -1 -13 -11    7.89    5.67
  -1 -13 -11    1.31    4.88
  -1 -13 -12   21.70    5.77
   1 -13  12   25.70    5.72
   1 -13  12   15.13    5.24
  -1 -13 -12   32.08    6.13
   1 -13  12   20.04    5.71
  -1 -13 -12   23.65    6.27
  -1 -13 -12   12.82    5.35
  -1 -13 -13   36.35    5.80
  -1 -13 -13   31.44    5.94
  -1 -13 -13   27.61    6.62
  -1 -13 -13   25.41    5.87
  -1 -13 -13   30.97    5.99
   1 -13  13   28.31    5.45
   1 -13  13   14.45    4.98
   1 -13  13   26.15    6.07
  -1 -13 -14   13.34    5.20
   1 -13  14    7.14    4.41
  -1 -13 -14   10.57    3.74
  -1 -13 -14    7.18    4.43
   1 -13  14   13.67    5.07
   1 -13  14   15.02    5.72
   1 -13  14   10.98    5.07
  -1 -13 -14    8.59    4.78
  -1 -13 -14   12.20    5.28
  -1 -13 -15   43.12    6.68
   1 -13  15   57.80    6.60
  -1 -13 -15   56.85    6.85
   1 -13  15   51.24    6.31
  -1 -13 -15   41.23    6.19
   1 -13  15   49.53    6.90
  -1 -13 -15   50.63    5.80
   1 -13  15   48.96    6.81
  -1 -13 -15   55.93    6.85
   1 -13  16   72.96    6.87
   1 -13  16   70.87    6.62
  -1 -13 -16   71.88    7.11
   1 -13  16   86.95    8.14
  -1 -13 -16   74.74    8.08
  -1 -13 -16   53.10    6.57
  -1 -13 -16   81.77    7.44
  -1 -13 -16   85.52    6.38
  -1 -13 -17   16.22    4.27
   1 -13  17   23.19    5.06
  -1 -13 -17   13.74    3.21
  -1 -13 -17   11.55    4.78
  -1 -13 -17    9.39    4.01
   1 -13  17    7.89    3.43
  -1 -13 -17   17.47    4.41
   1 -13  18   38.68    5.57
  -1 -13 -18   43.22    5.26
  -1 -13 -18   49.80    5.58
  -1 -13 -18   41.82    5.74
  -1 -13 -18   46.32    5.41
   1 -13  19   17.58    4.26
  -1 -13 -19   13.12    4.25
  -1 -13 -19   16.23    3.86
  -1 -13 -19   15.52    3.89
  -1 -13 -20   15.84    3.77
  -1 -13 -20    8.53    3.41
  -1 -13 -20    6.52    3.48
   1 -13  20   17.73    4.21
   1 -12 -22    4.45    3.00
  -1 -12  22    1.09    3.50
   1 -12 -22    3.90    3.71
  -1 -12  21    8.53    4.12
  -1 -12  21   11.01    3.97
   1 -12 -21   16.19    4.37
   1 -12 -21   15.95    3.73
  -1 -12  20    7.03    4.39
  -1 -12  20   10.23    4.04
   1 -12 -20   19.78    4.74
   1 -12 -20   12.50    3.46
   1 -12 -19  100.18    8.70
  -1 -12  19   93.62    8.82
  -1 -12  19   86.95    8.14
   1 -12 -19   99.71    7.55
  -1 -12  19  103.35    7.97
  -1 -12  18    5.72    4.08
   1 -12 -18    4.87    4.87
   1 -12 -18    8.25    3.65
   1 -12 -18   12.75    3.91
  -1 -12  18    9.61    5.59
   1 -12 -18   11.74    4.26
  -1 -12  17    6.62    5.54
  -1 -12  17    7.24    4.37
   1 -12 -17    7.24    3.98
   1 -12 -17    8.08    4.09
   1 -12 -17   -0.08    3.56
   1 -12 -16   44.20    6.27
   1 -12 -16   27.58    5.45
  -1 -12  16   38.11    7.76
   1 -12 -16   39.45    5.82
  -1 -12  16   35.36    6.19
  -1 -12  15  110.00    9.44
   1 -12 -15  116.81    9.44
  -1 -12  15  111.86   11.69
   1 -12 -15  128.68    8.22
   1 -12 -15  116.30   10.02
   1 -12 -15  118.79    9.08
  -1 -12  15  116.90    9.99
  -1 -12  14   31.36    5.94
   1 -12 -14   27.82    4.93
  -1 -12  14   28.76    8.68
  -1 -12  14   28.32    6.53
  -1 -12  14   36.60    6.57
   1 -12 -14   36.40    6.20
   1 -12 -14   37.14    6.37
   1 -12 -14   39.29    6.65
  -1 -12  13   80.88    8.75
  -1 -12  13   77.47    9.31
   1 -12 -13   84.33    8.12
   1 -12 -13   86.42    8.76
  -1 -12  13   88.93    8.53
   1 -12 -13   88.57    7.81
   1 -12 -13   81.85    9.37
   1 -12 -12  130.83   10.30
   1 -12 -12  134.73    9.47
   1 -12 -12  110.18    9.30
  -1 -12  12  122.47   10.02
  -1 -12  12  123.09   10.62
  -1 -12  12  111.04   11.39
   1 -12 -12  125.35   11.30
  -1 -12  11   55.99    8.60
   1 -12 -11   63.20    7.98
  -1 -12  11   63.57    8.09
   1 -12 -11   51.00    6.70
  -1 -12  11   49.55    7.30
   1 -12 -11   57.65    8.45
   1 -12 -11   58.55    6.67
  -1 -12  10   95.84   10.54
   1 -12 -10   92.53    8.39
  -1 -12  10   90.85    9.14
   1 -12 -10   87.40    9.87
   1 -12 -10   93.92    8.52
  -1 -12  10  105.45    9.59
   1 -12 -10   94.93    9.22
  -1 -12   9  171.33   11.78
   1 -12  -9  170.68   11.22
  -1 -12   9  161.71   11.77
   1 -12  -9  165.12   11.62
   1 -12  -9  170.67   13.54
   1 -12  -9  171.57   11.40
  -1 -12   9  167.58   13.79
   1 -12  -8   61.28    7.44
   1 -12  -8   60.50    8.53
   1 -12  -8   46.20    7.12
  -1 -12   8   58.49    7.42
   1 -12  -8   62.19    8.87
  -1 -12   8   70.74    8.21
   1 -12  -8   73.74    9.32
   1 -12  -8   56.53    6.89
  -1 -12   8   74.35   10.75
   1 -12  -7  290.07   15.19
   1 -12  -7  316.86   17.55
   1 -12  -7  297.53   17.77
  -1 -12   7  311.39   15.98
   1 -12  -7  315.91   17.58
   1 -12  -7  309.21   15.27
  -1 -12   7  310.63   16.23
   1 -12  -6   58.12    8.60
  -1 -12   6   52.35    6.47
   1 -12  -6   45.06    8.09
  -1 -12   6   54.26    7.37
   1 -12  -6   51.89    6.87
   1 -12  -6   48.61    7.53
  -1 -12   6   46.63    7.26
   1 -12  -6   50.58    7.06
   1 -12  -5   59.33    7.46
   1 -12  -5   61.19    7.57
  -1 -12   5   54.88    7.36
  -1 -12   5   58.38    6.59
  -1 -12   5   55.36    7.77
   1 -12  -5   62.99    9.12
   1 -12  -5   55.69    8.61
   1 -12  -5   76.14    9.10
  -1 -12   5   48.92    7.50
   1 -12  -4   23.05    5.66
  -1 -12   4   29.10    5.92
  -1 -12   4   28.55    6.16
  -1 -12   4   23.74    4.95
   1 -12  -4   35.14    6.56
  -1 -12   4   23.40    6.23
   1 -12  -4   17.40    5.20
   1 -12  -4   17.79    6.41
   1 -12  -4   24.57    6.39
  -1 -12   3  231.44   13.33
   1 -12  -3  231.84   13.59
   1 -12  -3  216.60   14.91
   1 -12  -3  231.68   14.10
   1 -12  -3  216.76   13.03
   1 -12  -3  219.73   15.09
  -1 -12   3  221.17   13.98
  -1 -12   3  221.50   11.63
  -1 -12   3  216.30   14.06
   1 -12  -2   18.16    5.52
  -1 -12   2   25.58    5.68
  -1 -12   2   27.53    6.34
   1 -12  -2   16.53    4.94
  -1 -12   2   15.09    5.19
   1 -12  -2   22.44    5.89
   1 -12  -2   20.04    6.70
   1 -12  -2   28.60    5.87
  -1 -12   2   24.18    5.29
  -1 -12   2   24.82    6.50
  -1 -12   2   25.07    5.07
   1 -12  -1    7.03    4.33
  -1 -12   1    9.47    3.44
   1 -12  -1    7.50    5.76
   1 -12  -1    3.55    3.57
  -1 -12   1    5.21    4.90
  -1 -12   1    8.46    4.53
  -1 -12   1    8.09    5.22
   1 -12  -1    8.13    5.71
  -1 -12   1    6.50    4.05
   1 -12  -1    4.31    5.11
  -1 -12   1    6.80    4.04
  -1 -12   1    3.05    3.46
  -1 -12   0  201.89   11.17
  -1 -12   0  205.57   12.44
   1 -12   0  214.86   14.89
   1 -12   0  195.59   12.54
  -1 -12   0  207.26   12.44
   1 -12   0  215.86   14.45
  -1 -12   0  218.46   13.99
  -1 -12   0  204.69   12.38
   1 -12   0  218.73   15.37
   1 -12   0  221.18   13.58
  -1 -12   0  203.27   13.88
  -1 -12  -1   15.04    3.91
  -1 -12  -1    5.27    3.74
  -1 -12  -1   11.40    4.90
   1 -12   1   13.99    6.37
   1 -12   1   12.96    4.51
  -1 -12  -1   10.21    5.25
   1 -12   1    6.73    4.80
   1 -12   1   12.58    5.89
  -1 -12  -1    7.63    5.10
  -1 -12  -1    5.50    4.48
   1 -12   1   15.53    4.98
  -1 -12  -1    6.99    4.09
  -1 -12  -2   34.84    6.12
  -1 -12  -2   53.58    7.73
  -1 -12  -2   46.40    7.81
   1 -12   2   36.03    5.90
  -1 -12  -2   44.27    6.57
  -1 -12  -2   33.34    6.46
  -1 -12  -2   41.43    6.11
   1 -12   2   47.59    7.08
   1 -12   2   49.19    8.23
  -1 -12  -2   34.20    4.98
   1 -12   2   47.39    6.90
   1 -12   2   37.45    7.78
  -1 -12  -3  249.65   15.82
  -1 -12  -3  241.38   11.76
   1 -12   3  249.84   14.48
  -1 -12  -3  230.24   13.67
   1 -12   3  225.84   16.04
   1 -12   3  232.50   13.43
  -1 -12  -3  248.41   13.94
   1 -12   3  246.75   16.19
  -1 -12  -4   50.15    8.53
   1 -12   4   26.91    6.98
   1 -12   4   32.63    6.22
  -1 -12  -4   35.67    6.42
   1 -12   4   34.81    5.74
   1 -12   4   37.63    7.99
  -1 -12  -4   40.93    5.25
  -1 -12  -4   23.88    5.50
  -1 -12  -5   44.37    8.14
  -1 -12  -5   51.67    7.34
   1 -12   5   48.25    7.21
  -1 -12  -5   47.79    5.63
  -1 -12  -5   50.35    7.35
   1 -12   5   55.60    9.21
   1 -12   5   42.20    8.19
   1 -12   6   46.41    7.98
  -1 -12  -6   54.20    8.20
   1 -12   6   45.74    8.21
  -1 -12  -6   51.03    7.09
  -1 -12  -6   45.59    7.71
   1 -12   6   59.96    7.92
   1 -12   6   48.48    7.27
  -1 -12  -6   46.76    7.39
  -1 -12  -7  393.54   18.12
  -1 -12  -7  396.42   20.22
  -1 -12  -7  378.99   18.82
  -1 -12  -7  400.04   18.09
   1 -12   7  410.78   18.63
   1 -12   7  397.92   20.87
   1 -12   7  380.26   20.25
  -1 -12  -7  370.94   15.42
  -1 -12  -7  352.58   18.56
   1 -12   7  424.54   18.97
   1 -12   8   44.90    7.86
  -1 -12  -8   56.76    8.66
  -1 -12  -8   51.05    7.91
   1 -12   8   51.71    7.52
  -1 -12  -8   43.81    7.63
  -1 -12  -8   59.23    8.00
   1 -12   8   55.61    7.49
   1 -12   9  144.49   11.60
   1 -12   9  129.92   10.95
  -1 -12  -9  147.59   12.94
  -1 -12  -9  138.43   11.29
  -1 -12  -9  126.52   11.33
   1 -12   9  137.91   12.82
  -1 -12  -9  122.87   11.03
   1 -12  10  104.46   10.16
   1 -12  10   97.48    9.56
  -1 -12 -10   73.47    8.56
  -1 -12 -10   72.43    8.82
  -1 -12 -10   98.91   10.37
  -1 -12 -10   88.50   10.47
   1 -12  11   44.04    6.92
  -1 -12 -11   46.02    7.83
   1 -12  11   45.14    7.31
  -1 -12 -11   40.78    6.66
  -1 -12 -11   49.77    8.94
  -1 -12 -11   47.83    7.49
   1 -12  12  168.65   10.36
  -1 -12 -12  162.70   12.65
   1 -12  12  163.11   12.08
  -1 -12 -12  166.39   13.24
   1 -12  12  171.69   12.61
  -1 -12 -12  161.49   11.96
   1 -12  13   70.53    8.32
   1 -12  13   72.69    8.69
  -1 -12 -13   55.47    8.43
   1 -12  13   57.41    6.50
   1 -12  13   53.33    7.55
  -1 -12 -13   60.89    8.45
  -1 -12 -13   61.80    7.74
  -1 -12 -14   39.29    7.12
   1 -12  14   34.35    5.41
  -1 -12 -14   45.62    7.51
  -1 -12 -14   40.03    7.63
   1 -12  14   44.04    7.29
   1 -12  14   37.04    6.50
   1 -12  14   42.60    6.80
  -1 -12 -15  137.06   11.23
   1 -12  15  111.54   10.61
  -1 -12 -15  156.71   12.24
  -1 -12 -15  156.09   11.24
   1 -12  15  156.56   11.64
   1 -12  15  151.44   10.73
   1 -12  15  137.67   10.64
   1 -12  15  142.31    9.10
  -1 -12 -16   24.92    6.13
   1 -12  16   29.65    6.49
   1 -12  16   23.55    5.35
  -1 -12 -16   21.65    5.97
  -1 -12 -16   33.49    6.30
   1 -12  16   26.66    5.71
   1 -12  16   31.50    4.97
   1 -12  17    8.23    4.49
  -1 -12 -17    4.55    4.37
  -1 -12 -17    0.99    4.21
   1 -12  17   10.50    3.50
   1 -12  17    4.31    3.51
   1 -12  17    1.81    5.05
  -1 -12 -17   -0.31    4.19
  -1 -12 -17    2.33    3.13
   1 -12  18    9.31    4.76
   1 -12  18    9.37    4.97
  -1 -12 -18    3.65    4.25
  -1 -12 -18    4.01    4.10
  -1 -12 -18    3.52    3.93
   1 -12  18    3.49    2.89
   1 -12  19   85.64    7.15
  -1 -12 -19   92.76    7.89
   1 -12  19  105.89    8.60
  -1 -12 -19   94.16    7.58
  -1 -12 -19   97.36    7.43
  -1 -12 -19   90.68    7.98
  -1 -12 -20   18.56    4.49
  -1 -12 -20   15.50    4.06
  -1 -12 -20   12.55    3.93
  -1 -12 -20   19.47    4.72
   1 -12  20   17.55    4.78
  -1 -12 -21   12.71    3.91
   1 -12  21    7.34    4.14
  -1 -12 -21   11.42    3.60
  -1 -12 -21    2.98    3.50
  -1 -12 -21   14.24    3.70
  -1 -12 -22   -0.80    3.01
   1 -12  22    4.66    3.57
  -1 -12 -22    4.28    3.11
  -1 -12 -22    5.77    3.36
  -1 -11  23   44.10    5.49
   1 -11 -23   44.44    5.42
   1 -11 -23   43.29    4.62
  -1 -11  22   25.69    4.97
   1 -11 -22   30.88    4.73
   1 -11 -22   27.56    3.98
   1 -11 -22   30.24    5.11
  -1 -11  22   26.96    5.02
   1 -11 -21   29.95    4.88
   1 -11 -21   26.07    4.75
  -1 -11  21   22.95    5.43
  -1 -11  21   24.77    5.19
   1 -11 -20   38.32    5.65
  -1 -11  20   24.46    5.66
  -1 -11  20   38.42    7.16
   1 -11 -20   26.06    4.70
   1 -11 -20   26.22    4.12
   1 -11 -19   -1.39    3.54
   1 -11 -19    6.35    4.47
  -1 -11  19    5.24    4.51
   1 -11 -19    0.60    3.25
  -1 -11  19    5.27    5.80
  -1 -11  19   -2.98    5.83
   1 -11 -19   -2.32    4.21
   1 -11 -18   73.74    7.63
   1 -11 -18   71.25    7.61
  -1 -11  18   54.54    8.45
  -1 -11  18   66.38    7.85
   1 -11 -18   64.85    7.40
   1 -11 -18   64.68    6.50
   1 -11 -17   55.51    7.22
  -1 -11  17   63.27    7.91
   1 -11 -17   55.67    6.49
   1 -11 -17   62.79    7.42
  -1 -11  17   63.43    9.40
   1 -11 -17   57.13    7.14
   1 -11 -16  140.52    8.86
   1 -11 -16  129.10   10.17
  -1 -11  16  126.09   10.71
   1 -11 -16  134.12   10.65
  -1 -11  16  121.50   12.48
  -1 -11  16  133.24   10.78
   1 -11 -16  125.72    9.41
   1 -11 -16  115.37    9.85
  -1 -11  15  157.42   14.20
   1 -11 -15  154.87   11.24
   1 -11 -15  152.34    9.60
   1 -11 -15  130.62   11.10
   1 -11 -15  112.33   10.05
   1 -11 -15  140.82   10.31
  -1 -11  15  165.65   11.97
  -1 -11  15  139.53   11.47
  -1 -11  14   60.08    8.22
  -1 -11  14   57.99    8.14
   1 -11 -14   62.12    7.89
   1 -11 -14   67.83    8.86
   1 -11 -14   76.34    8.23
  -1 -11  14   61.86    7.85
   1 -11 -14   68.67    7.43
   1 -11 -13   53.79    8.21
  -1 -11  13   47.57    8.16
   1 -11 -13   49.35    7.18
  -1 -11  13   54.30    8.02
   1 -11 -13   45.46    6.11
   1 -11 -13   55.56    7.32
  -1 -11  13   41.17    6.98
  -1 -11  12   42.57    7.12
  -1 -11  12   49.35    7.32
   1 -11 -12   47.40    6.95
   1 -11 -12   47.71    7.30
   1 -11 -12   45.11    6.21
  -1 -11  12   52.58    8.21
   1 -11 -12   42.50    7.65
   1 -11 -11   58.74    7.18
  -1 -11  11   54.12    7.49
   1 -11 -11   46.71    7.07
   1 -11 -11   53.58    6.62
   1 -11 -11   55.51    8.51
  -1 -11  11   66.33    8.43
  -1 -11  11   58.77    9.01
  -1 -11  10  242.13   14.21
   1 -11 -10  232.34   13.14
   1 -11 -10  227.77   15.30
  -1 -11  10  221.09   13.35
  -1 -11  10  234.42   14.22
   1 -11 -10  240.41   13.96
  -1 -11  10  226.15   15.85
   1 -11 -10  227.37   13.50
   1 -11  -9  119.08   10.10
  -1 -11   9  127.43   10.22
   1 -11  -9  113.44    9.61
  -1 -11   9  134.46   10.76
   1 -11  -9  124.54   11.51
   1 -11  -9  130.71   10.16
  -1 -11   9  108.73    9.95
  -1 -11   9  127.13   12.62
   1 -11  -8   12.11    4.60
   1 -11  -8   11.92    5.82
   1 -11  -8   15.72    5.28
  -1 -11   8   20.06    5.89
  -1 -11   8   10.03    4.79
   1 -11  -8    8.64    3.78
  -1 -11   7   85.63   14.60
  -1 -11   7   96.25    9.01
   1 -11  -7   81.67    9.59
  -1 -11   7   88.83    9.09
   1 -11  -7   84.39    8.13
   1 -11  -7   80.06    8.05
  -1 -11   7  112.41   21.61
   1 -11  -7   83.24    8.44
  -1 -11   7   86.18    7.90
   1 -11  -6  294.54   29.84
  -1 -11   6  324.41   29.49
   1 -11  -6  281.28   14.61
   1 -11  -6  287.24   14.49
  -1 -11   6  282.39   13.20
  -1 -11   6  295.39   15.59
  -1 -11   6  269.38   30.38
   1 -11  -6  276.05   16.52
  -1 -11   6  285.42   15.22
  -1 -11   5  151.49    9.79
   1 -11  -5  143.57   10.37
   1 -11  -5  142.85   10.55
  -1 -11   5  149.85   10.83
  -1 -11   5  155.06   20.25
   1 -11  -5  138.81   19.73
  -1 -11   5  154.23   11.62
  -1 -11   5  140.27   11.29
   1 -11  -5  155.47   12.66
  -1 -11   4  170.21   12.12
   1 -11  -4  155.28   20.89
  -1 -11   4  136.13   18.99
  -1 -11   4  170.45   11.50
  -1 -11   4  162.73   12.80
   1 -11  -4  164.18   11.17
  -1 -11   4  171.52   10.22
   1 -11  -4  167.54   13.01
   1 -11  -4  182.69   13.02
   1 -11  -4  185.25   23.52
  -1 -11   4  166.59   12.33
   1 -11  -4  156.27   10.85
   1 -11  -3  119.43   20.22
  -1 -11   3  108.01    8.31
  -1 -11   3  106.64   10.02
   1 -11  -3  106.73   10.13
  -1 -11   3  104.37   10.10
   1 -11  -3  105.64    8.56
  -1 -11   3  111.16    9.45
  -1 -11   3  114.63   10.21
   1 -11  -3  111.70    9.13
  -1 -11   3  128.19   19.49
   1 -11  -3  101.30    9.33
   1 -11  -3   96.69   17.39
  -1 -11   2   28.98    6.30
   1 -11  -2   24.45    9.78
   1 -11  -2   29.22    5.10
  -1 -11   2   30.96    6.50
   1 -11  -2   32.23    6.31
  -1 -11   2   28.13    5.24
  -1 -11   2   38.01    7.37
  -1 -11   2   20.93    5.10
   1 -11  -2   33.68    5.72
  -1 -11   2   43.03   11.20
   1 -11  -2   28.17    6.83
  -1 -11   2   37.80    5.51
  -1 -11   2   32.50    5.37
  -1 -11   2   28.65    5.27
   1 -11  -2   43.68   12.40
   1 -11  -1  180.35   11.24
  -1 -11   1  170.57   12.58
   1 -11  -1  168.25   12.70
  -1 -11   1  170.90   10.93
  -1 -11   1  154.05   12.34
   1 -11  -1  193.99   23.84
   1 -11  -1  186.11   23.34
  -1 -11   1  167.03    9.92
  -1 -11   1  187.40   12.46
   1 -11  -1  175.94   11.66
   1 -11  -1  175.26   13.40
  -1 -11   1  165.44   11.10
  -1 -11   1  159.62   10.86
  -1 -11   1  185.17   21.98
  -1 -11   0   98.54    8.90
  -1 -11   0   95.33   16.92
  -1 -11   0   91.92    8.38
   1 -11   0   81.99   15.72
  -1 -11   0   86.65    8.97
  -1 -11   0   77.92    7.05
  -1 -11   0   75.52    7.92
  -1 -11   0   63.62    8.05
   1 -11   0   81.20    9.55
  -1 -11   0   81.50   14.30
   1 -11   0   88.70    8.74
  -1 -11   0   78.32    9.12
   1 -11   0   95.63   15.45
   1 -11   0   76.46    8.84
   1 -11   0   81.35    7.84
  -1 -11  -1  176.23   13.08
   1 -11   1  142.86   19.65
  -1 -11  -1  167.49    9.83
  -1 -11  -1  152.47   10.50
   1 -11   1  151.49   12.03
   1 -11   1  175.26   11.69
   1 -11   1  163.82   10.84
   1 -11   1  178.77   13.49
   1 -11   1  174.48   13.72
   1 -11   1  183.60   23.36
  -1 -11  -1  176.07   22.25
  -1 -11  -1  157.54   10.87
  -1 -11  -1  180.03   11.02
  -1 -11  -1  176.31   12.49
  -1 -11  -1  170.71   21.32
   1 -11   2   12.23    9.79
   1 -11   2   19.81    6.69
  -1 -11  -2   11.69    4.22
  -1 -11  -2   13.28    3.52
  -1 -11  -2   13.58    4.76
   1 -11   2   10.89    3.78
  -1 -11  -2   16.37    5.46
   1 -11   2   10.53    4.20
   1 -11   2   16.47    5.20
   1 -11   2    8.79    4.32
   1 -11   2   23.87   10.46
  -1 -11  -2    2.43    8.30
  -1 -11  -3   83.36    9.40
   1 -11   3   88.26    9.71
   1 -11   3   82.24    8.19
   1 -11   3   84.22    9.02
   1 -11   3   93.81    8.92
   1 -11   3   94.17   10.17
  -1 -11  -3   75.45    7.91
  -1 -11  -3   75.16   14.25
  -1 -11  -3   77.01    8.21
   1 -11   3   82.61   14.72
  -1 -11  -3   85.99    9.56
  -1 -11  -3   75.86    7.60
   1 -11   3   78.56   16.38
  -1 -11  -3   79.27    6.84
  -1 -11  -4  211.23   25.83
  -1 -11  -4  175.51   12.02
   1 -11   4  196.26   14.61
   1 -11   4  199.76   12.65
  -1 -11  -4  188.61   13.63
  -1 -11  -4  167.05   11.19
   1 -11   4  188.08   23.88
  -1 -11  -4  185.45   12.22
   1 -11   4  183.37   11.65
  -1 -11  -4  184.25   13.43
   1 -11   4  197.78   14.40
  -1 -11  -5  182.19   23.89
   1 -11   5  147.51   12.95
  -1 -11  -5  149.13   12.36
   1 -11   5  127.53   20.43
   1 -11   5  148.81   12.40
  -1 -11  -5  157.52   10.36
   1 -11   5  152.35   11.33
  -1 -11  -5  155.02   11.35
  -1 -11  -5  152.12   12.49
  -1 -11  -5  123.95   10.83
  -1 -11  -6  299.12   14.34
   1 -11   6  329.27   18.58
  -1 -11  -6  347.28   33.14
  -1 -11  -6  338.40   17.66
  -1 -11  -6  327.61   17.67
  -1 -11  -6  329.93   16.39
   1 -11   6  369.85   33.67
   1 -11   6  330.49   18.62
  -1 -11  -6  365.66   18.78
   1 -11   6  362.19   17.31
  -1 -11  -7   98.16    9.53
   1 -11   7   85.40    9.79
   1 -11   7   94.62    9.43
  -1 -11  -7   78.71   16.12
   1 -11   7   97.47   19.00
  -1 -11  -7   96.79   10.05
  -1 -11  -7   94.99    7.88
  -1 -11  -7   96.10   10.24
  -1 -11  -7   95.15    9.94
   1 -11   7   97.07   10.95
  -1 -11  -8    8.47    5.63
   1 -11   8    8.11    6.29
   1 -11   8    5.03    4.72
   1 -11   8    6.49    5.20
  -1 -11  -8    0.69    5.17
  -1 -11  -8    6.11    5.15
   1 -11   8   13.14    5.37
  -1 -11  -8    4.89    4.99
   1 -11   9  140.69   12.78
  -1 -11  -9  118.13   11.07
  -1 -11  -9  119.06   10.32
   1 -11   9  166.20   12.43
   1 -11   9  136.55   11.01
  -1 -11  -9  123.46   11.64
  -1 -11  -9  118.57   11.14
   1 -11  10  293.47   16.27
  -1 -11 -10  282.93   17.01
   1 -11  10  258.47   17.08
  -1 -11 -10  255.79   14.92
  -1 -11 -10  257.24   16.12
  -1 -11 -10  252.16   15.35
   1 -11  10  246.14   14.74
  -1 -11 -11   83.87    9.44
  -1 -11 -11   74.33    9.77
   1 -11  11   96.53    9.56
   1 -11  11  101.59   10.34
  -1 -11 -11   91.13    9.86
  -1 -11 -11  106.18   11.30
   1 -11  12   16.50    5.19
  -1 -11 -12   28.47    6.87
  -1 -11 -12   24.57    5.57
   1 -11  12   17.55    5.59
  -1 -11 -12   28.40    6.43
  -1 -11 -12   26.97    6.34
  -1 -11 -13   50.01    7.89
   1 -11  13   48.58    7.66
  -1 -11 -13   47.57    7.14
  -1 -11 -13   49.08    8.35
   1 -11  13   43.56    6.97
   1 -11  13   44.07    6.36
  -1 -11 -13   43.89    7.47
   1 -11  14   57.75    6.76
  -1 -11 -14   50.96    7.85
   1 -11  14   56.21    7.71
   1 -11  14   54.74    7.59
   1 -11  14   65.67    8.98
   1 -11  14   60.55    8.36
  -1 -11 -14   55.85    8.66
  -1 -11 -14   54.32    8.52
  -1 -11 -15  193.32   13.02
   1 -11  15  199.15   12.61
  -1 -11 -15  190.99   13.97
   1 -11  15  193.81   11.48
   1 -11  15  195.23   13.62
  -1 -11 -15  168.89   13.20
   1 -11  15  203.86   13.72
   1 -11  15  185.97   12.56
   1 -11  16   95.96    9.20
  -1 -11 -16  104.23    9.75
  -1 -11 -16  102.77   10.86
   1 -11  16  108.47   10.19
   1 -11  16  121.32    9.08
  -1 -11 -16  115.31   10.84
   1 -11  16  114.54    9.48
   1 -11  16  127.78   11.25
   1 -11  17   60.43    7.88
  -1 -11 -17   72.30    8.60
   1 -11  17   65.41    7.49
  -1 -11 -17   68.51    8.61
   1 -11  17   64.74    6.91
   1 -11  17   62.65    7.71
  -1 -11 -17   71.74    9.32
   1 -11  17   72.77    9.10
  -1 -11 -18   42.71    6.89
   1 -11  18   53.04    6.25
   1 -11  18   52.13    6.83
  -1 -11 -18   62.66    8.15
   1 -11  18   51.67    7.40
  -1 -11 -18   48.97    7.88
   1 -11  18   60.06    8.21
   1 -11  19    3.48    5.04
  -1 -11 -19    2.62    4.49
   1 -11  19   -0.46    4.02
  -1 -11 -19    2.88    4.10
   1 -11  19   -0.78    4.21
  -1 -11 -19    8.43    5.22
   1 -11  19    3.62    3.38
   1 -11  20   47.82    6.98
  -1 -11 -20   29.83    5.51
  -1 -11 -20   41.97    6.49
   1 -11  20   38.64    5.98
  -1 -11 -20   38.86    5.84
   1 -11  20   37.60    5.51
  -1 -11 -21   30.48    5.10
   1 -11  21   25.06    4.60
  -1 -11 -21   21.49    5.12
   1 -11  21   29.62    5.60
  -1 -11 -21   33.40    5.19
   1 -11  22   31.96    5.27
  -1 -11 -22   29.69    4.36
  -1 -11 -22   29.09    4.50
  -1 -11 -22   24.51    4.29
   1 -11  22   24.04    3.91
  -1 -11 -22   33.65    5.29
   1 -11  23   41.15    5.20
  -1 -11 -23   44.77    4.87
  -1 -11 -23   38.79    5.04
  -1 -11 -23   41.51    4.35
   1 -10 -25   13.70    3.48
  -1 -10  25    9.09    3.93
   1 -10 -24   69.67    6.19
   1 -10 -24   75.51    5.98
   1 -10 -24   62.30    5.53
  -1 -10  24   74.54    6.59
  -1 -10  23   13.17    3.98
  -1 -10  23   16.50    4.79
   1 -10 -23   19.60    4.34
   1 -10 -23   11.04    3.94
  -1 -10  22    2.62    4.52
  -1 -10  22    4.97    2.86
   1 -10 -22    6.78    4.00
  -1 -10  22   -0.51    4.59
   1 -10 -22   -0.48    2.49
   1 -10 -21   54.31    5.63
  -1 -10  21   51.90    7.05
  -1 -10  21   44.24    7.28
   1 -10 -21   48.41    6.50
  -1 -10  20   98.72    9.33
   1 -10 -20   96.79    7.35
  -1 -10  20  100.60   10.15
  -1 -10  20  105.25   10.02
   1 -10 -20  115.17    9.54
   1 -10 -19   17.27    5.49
  -1 -10  19    3.07    5.11
   1 -10 -19   11.93    4.20
   1 -10 -19   10.84    3.93
  -1 -10  19    7.85    6.51
  -1 -10  18   65.52    8.40
  -1 -10  18   56.99    9.34
   1 -10 -18   60.44    7.49
   1 -10 -18   66.96    7.05
   1 -10 -18   63.07    7.65
  -1 -10  17   31.42    6.39
  -1 -10  17   24.66    7.45
   1 -10 -17   39.71    6.98
   1 -10 -17   30.10    5.81
  -1 -10  17   38.10    7.57
   1 -10 -17   42.41    6.95
   1 -10 -16   41.57    6.22
  -1 -10  16   37.01    8.52
  -1 -10  16   38.85    6.73
   1 -10 -16   41.21    7.38
  -1 -10  16   39.14    7.15
  -1 -10  16   42.05    7.36
   1 -10 -16   41.26    6.75
   1 -10 -16   56.30    8.24
   1 -10 -15   31.89    5.95
   1 -10 -15   32.93    6.90
   1 -10 -15   30.39    6.75
  -1 -10  15   25.30    5.89
  -1 -10  15   23.89    8.29
   1 -10 -15   18.39    5.73
  -1 -10  15   32.64    6.29
  -1 -10  15   22.98    5.87
   1 -10 -14  181.62   12.70
  -1 -10  14  183.06   13.12
   1 -10 -14  156.18   12.71
  -1 -10  14  158.70   12.93
   1 -10 -14  161.27   11.43
  -1 -10  14  158.63   12.09
  -1 -10  13  101.60   10.75
  -1 -10  13   86.46    9.12
   1 -10 -13  104.14   10.69
  -1 -10  13   95.40    9.91
   1 -10 -13  111.93   10.11
   1 -10 -13  105.10    9.39
   1 -10 -12   93.45    9.29
  -1 -10  12   70.26    9.13
   1 -10 -12   73.74    8.87
  -1 -10  12   86.70    9.08
   1 -10 -12   80.22    8.45
  -1 -10  12   70.21    8.28
  -1 -10  11   84.16    8.82
  -1 -10  11  100.73    9.95
   1 -10 -11   92.76    9.94
  -1 -10  11   82.77    9.70
   1 -10 -11   97.50    9.32
   1 -10 -11   89.66    8.54
  -1 -10  10  271.91   14.72
  -1 -10  10  299.24   33.14
   1 -10 -10  299.01   15.28
   1 -10 -10  311.72   32.09
  -1 -10  10  303.69   15.69
   1 -10 -10  303.29   17.17
  -1 -10  10  296.39   17.97
  -1 -10  10  267.39   14.98
   1 -10 -10  312.60   15.40
   1 -10  -9  157.66   12.48
  -1 -10   9  147.46   23.94
  -1 -10   9  141.63   12.63
   1 -10  -9  123.25   10.08
  -1 -10   9  144.96   19.16
   1 -10  -9  143.31   10.58
  -1 -10   9  143.56   10.67
   1 -10  -9  157.28   22.77
  -1 -10   9  155.39   11.35
  -1 -10   9  147.60   11.32
  -1 -10   8  188.80   21.56
   1 -10  -8  179.05   13.24
   1 -10  -8  178.08   11.53
  -1 -10   8  172.03   11.61
   1 -10  -8  195.45   23.79
  -1 -10   8  176.20   11.84
  -1 -10   8  183.28   25.34
  -1 -10   8  168.67   10.23
   1 -10  -8  163.25   11.17
   1 -10  -8  166.45   22.33
  -1 -10   7   38.77    6.41
  -1 -10   7   41.27   11.49
  -1 -10   7   35.77    5.99
   1 -10  -7   34.74   10.94
   1 -10  -7   31.49    5.98
  -1 -10   7   34.54    5.15
   1 -10  -7   27.81   10.60
   1 -10  -7   41.72    6.52
  -1 -10   7   38.95   13.73
   1 -10  -6  120.80    9.20
  -1 -10   6  129.76   18.60
   1 -10  -6  136.04   20.33
   1 -10  -6  148.93   11.85
  -1 -10   6  129.50   10.17
  -1 -10   6  131.97    8.89
   1 -10  -6  123.85   18.24
   1 -10  -5  108.99   18.85
   1 -10  -5  125.85   18.74
  -1 -10   5  102.37   16.35
  -1 -10   4   90.05   14.89
   1 -10  -4  140.29   19.63
   1 -10  -4  141.71   19.87
  -1 -10   3   41.72   11.02
   1 -10  -3   40.82   12.52
  -1 -10   3   16.16    8.51
   1 -10  -3   27.48    9.05
   1 -10  -2  298.61   27.19
  -1 -10   2  315.28   27.02
   1 -10  -2  293.01   27.00
  -1 -10   2  309.34   26.09
  -1 -10   1  133.84   17.75
   1 -10  -1  142.76   19.39
   1 -10  -1  147.10   19.16
  -1 -10   1  104.11   16.38
   1 -10   0   19.99   10.75
  -1 -10   0   27.47   10.79
  -1 -10   0   21.38    9.22
   1 -10   0   14.67    9.22
  -1 -10  -1   74.62   14.07
   1 -10   1   78.95   15.20
   1 -10   1   58.61   12.11
  -1 -10  -1   63.86   12.00
  -1 -10  -2  355.03   29.85
   1 -10   2  315.42   28.90
   1 -10   2  310.13   27.10
  -1 -10  -2  337.07   28.54
   1 -10   3   15.45    5.73
   1 -10   3   30.27   11.18
  -1 -10  -4   78.90   15.27
   1 -10   4   91.20   16.35
   1 -10   4   79.65   16.00
  -1 -10  -5   68.81   15.61
   1 -10   5   69.07   14.30
   1 -10   5   94.26   17.83
  -1 -10  -6  125.87   11.02
   1 -10   6  131.29   20.22
  -1 -10  -6  108.48    8.85
  -1 -10  -6  130.01   10.33
  -1 -10  -6  132.78   21.01
   1 -10   6  132.53   11.38
   1 -10   6  141.75   18.71
   1 -10   6  119.59   11.03
   1 -10   6  138.74   10.48
  -1 -10  -7   19.79   11.51
   1 -10   7   42.19    7.11
  -1 -10  -7   41.75    7.23
  -1 -10  -7   51.04    8.02
  -1 -10  -7   49.07    6.41
  -1 -10  -7   50.13    6.76
  -1 -10  -7   48.66    7.03
   1 -10   7   46.05    6.18
   1 -10   7   54.80   15.07
   1 -10   7   52.27    8.05
   1 -10   8  170.68   11.64
  -1 -10  -8  149.87   11.77
   1 -10   8  149.70   12.51
  -1 -10  -8  151.64   11.08
  -1 -10  -8  149.21   11.78
   1 -10   8  159.17   21.84
  -1 -10  -8  151.16   10.60
  -1 -10  -8  168.51   13.11
  -1 -10  -8  170.98   24.11
   1 -10   8  155.98   12.69
   1 -10   9   80.74   15.52
  -1 -10  -9   76.54    7.91
   1 -10   9   83.66   10.01
   1 -10   9   88.96   10.27
   1 -10   9   86.66    8.85
  -1 -10  -9   84.48    9.23
   1 -10   9   88.44    9.40
  -1 -10  -9   94.64   17.77
  -1 -10  -9   79.01    9.26
  -1 -10  -9   83.01    9.20
  -1 -10 -10  179.64   25.72
  -1 -10 -10  145.79   11.54
  -1 -10 -10  148.65   10.73
   1 -10  10  139.04   10.85
  -1 -10 -10  157.33   12.26
  -1 -10 -10  152.70   12.73
   1 -10  10  152.48   12.71
   1 -10  10  165.04   12.39
   1 -10  10  128.37   20.69
   1 -10  11  102.97    9.98
  -1 -10 -11   93.12    8.87
  -1 -10 -11   73.76    9.21
   1 -10  11   98.10   11.08
  -1 -10 -11   77.72    8.76
   1 -10  11   93.70    9.74
   1 -10  11   75.65   15.77
  -1 -10 -11   82.99    8.87
  -1 -10 -12   42.91    7.85
  -1 -10 -12   53.88    7.77
  -1 -10 -12   54.61    7.00
   1 -10  12   60.86    7.77
  -1 -10 -12   56.70    7.80
   1 -10  12   65.46    8.82
   1 -10  13   47.12    7.40
  -1 -10 -13   54.06    7.55
   1 -10  13   69.90    9.20
  -1 -10 -13   41.68    6.21
  -1 -10 -13   61.63    9.12
   1 -10  14  171.12   12.13
  -1 -10 -14  160.56   10.95
   1 -10  14  174.43   13.18
   1 -10  14  164.81   12.98
  -1 -10 -14  153.88   12.07
   1 -10  14  166.79   11.68
   1 -10  15   42.13    8.06
   1 -10  15   35.19    7.01
   1 -10  15   28.74    6.04
  -1 -10 -15   23.25    4.94
   1 -10  15   20.25    6.44
   1 -10  15   30.18    5.63
  -1 -10 -15   32.28    6.47
   1 -10  16   40.27    6.70
   1 -10  16   39.55    7.43
   1 -10  16   42.52    6.70
   1 -10  16   52.29    8.25
  -1 -10 -16   54.30    7.92
   1 -10  16   46.83    8.12
   1 -10  17   35.81    6.28
   1 -10  17   19.91    5.30
  -1 -10 -17   33.32    6.30
   1 -10  17   25.27    6.52
   1 -10  17   27.39    5.73
   1 -10  17   26.74    6.80
  -1 -10 -18   62.29    8.23
   1 -10  18   69.51    9.10
  -1 -10 -18   64.76    9.55
   1 -10  18   53.67    7.80
   1 -10  18   69.04    8.73
  -1 -10 -18   69.57    8.32
   1 -10  18   70.36    7.59
  -1 -10 -19    7.54    4.81
  -1 -10 -19    2.86    6.06
  -1 -10 -19    8.13    4.33
   1 -10  19    7.62    4.70
   1 -10  19   14.09    6.27
   1 -10  19    2.76    3.86
   1 -10  19    6.83    4.48
   1 -10  20  103.95    9.12
  -1 -10 -20  107.72    9.21
  -1 -10 -20  114.93    9.83
  -1 -10 -20  109.25   10.46
   1 -10  20   99.73    9.44
   1 -10  20  105.08    8.31
   1 -10  20  107.79    9.84
  -1 -10 -21   58.72    6.93
   1 -10  21   54.97    7.65
  -1 -10 -21   51.58    6.45
  -1 -10 -21   47.84    7.32
   1 -10  21   40.26    5.96
  -1 -10 -22    0.96    3.65
   1 -10  22    0.10    4.21
  -1 -10 -22   -4.37    4.88
  -1 -10 -22    2.54    3.40
   1 -10  22   -3.79    3.75
  -1 -10 -23   14.57    4.11
  -1 -10 -23    6.87    4.03
   1 -10  23    9.17    4.33
   1 -10  23    8.00    3.88
  -1 -10 -23    7.69    3.10
  -1 -10 -24   74.08    5.19
  -1 -10 -24   65.87    5.58
   1 -10  24   81.35    6.54
  -1 -10 -24   62.07    6.30
   1 -10  25   15.04    3.65
  -1 -10 -25    0.69    3.72
   1  -9 -26   -1.39    3.24
  -1  -9  26   -0.26    3.71
   1  -9 -26    2.56    3.23
   1  -9 -25    8.68    3.52
  -1  -9  25   12.15    4.48
  -1  -9  25    8.24    2.97
   1  -9 -24   35.59    5.37
  -1  -9  24   32.13    5.65
  -1  -9  24   36.86    4.68
  -1  -9  23   56.06    6.78
  -1  -9  23   64.53    7.66
   1  -9 -23   64.60    6.84
   1  -9 -22   25.62    6.10
   1  -9 -22   27.67    5.61
  -1  -9  22   38.63    7.16
   1  -9 -22   32.88    4.22
  -1  -9  22   32.29    6.88
  -1  -9  21  105.57   10.84
   1  -9 -21   89.98    9.44
   1  -9 -21   94.53    8.58
  -1  -9  21   87.38    9.55
   1  -9 -21   91.13    7.24
   1  -9 -20   18.87    5.79
  -1  -9  20   19.00    6.34
   1  -9 -20   14.51    3.94
  -1  -9  20   14.56    6.69
   1  -9 -20   19.31    6.11
  -1  -9  20   17.59    6.58
  -1  -9  19    8.59    5.36
   1  -9 -19   12.64    5.46
   1  -9 -19    3.52    3.57
   1  -9 -19   11.33    5.65
   1  -9 -19   12.73    6.02
  -1  -9  19   13.59    6.80
  -1  -9  18   81.91   11.40
   1  -9 -18   77.65    9.01
  -1  -9  18   82.60    9.78
   1  -9 -18   76.81    7.88
   1  -9 -18   84.18    9.38
   1  -9 -18   80.20    8.60
   1  -9 -18   78.81   10.00
   1  -9 -17  108.89   10.95
  -1  -9  17  116.23   11.04
  -1  -9  17  136.68   13.54
  -1  -9  17  109.90   10.17
   1  -9 -17  114.40    9.60
   1  -9 -17  122.94   10.96
   1  -9 -17  117.44   10.83
   1  -9 -17  130.03   11.00
   1  -9 -16  111.26   10.78
  -1  -9  16   96.81   10.06
  -1  -9  16  111.38    9.12
  -1  -9  16   92.42   11.93
   1  -9 -16  101.42   10.15
  -1  -9  16   96.46    9.49
   1  -9 -16   98.90    9.02
   1  -9 -16  114.46   11.37
   1  -9 -16  117.70   10.53
  -1  -9  16  100.14   10.10
  -1  -9  15   65.69   10.52
   1  -9 -15   60.87    7.51
   1  -9 -15   57.83    9.15
   1  -9 -15   62.38    8.02
   1  -9 -15   61.33    8.16
  -1  -9  15   63.15    8.11
   1  -9 -15   57.57    8.47
  -1  -9  15   78.92    9.31
  -1  -9  15   55.39    7.46
  -1  -9  14    6.57    4.39
   1  -9 -14    0.87    3.81
   1  -9 -14    3.58    4.70
   1  -9 -14    7.28    4.68
  -1  -9  14    6.42    4.71
   1  -9 -14    4.32    3.95
   1  -9 -14   -0.77    4.73
  -1  -9  14    1.64    4.39
   1  -9 -13   78.28    8.36
  -1  -9  13   68.76    8.60
   1  -9 -13   79.43    9.17
   1  -9 -13   73.57    7.77
  -1  -9  13   78.25    9.75
   1  -9 -13   81.03   18.72
  -1  -9  13   60.89    7.99
   1  -9 -13   71.42    9.01
   1  -9 -13   97.55    9.92
  -1  -9  13   52.69   15.51
  -1  -9  13   71.06    8.19
  -1  -9  12  170.46   12.38
  -1  -9  12  184.37   25.95
   1  -9 -12  164.09   12.42
  -1  -9  12  172.96   13.42
   1  -9 -12  163.95   24.18
   1  -9 -12  169.47   12.55
   1  -9 -12  178.53   11.58
   1  -9 -12  181.72   13.44
  -1  -9  12  167.67   12.18
   1  -9 -12  185.37   12.23
  -1  -9  11  572.05   21.40
   1  -9 -11  580.66   22.11
   1  -9 -11  585.32   23.20
   1  -9 -11  578.77   20.66
   1  -9 -11  587.30   21.22
  -1  -9  11  644.96   22.74
  -1  -9  11  576.84   23.44
   1  -9 -11  569.08   22.65
  -1  -9  11  636.53   46.50
   1  -9 -11  575.60   42.11
   1  -9 -10   45.77    7.03
   1  -9 -10   39.94    5.95
   1  -9 -10   42.27   15.41
   1  -9 -10   41.60    6.57
  -1  -9  10   47.47    7.84
   1  -9 -10   51.06    6.36
  -1  -9  10   48.87   11.62
  -1  -9  10   50.15    7.19
  -1  -9  10   41.93   13.59
  -1  -9   9  143.09   18.64
   1  -9  -9  167.59   22.09
  -1  -9   9  127.90   20.37
   1  -9  -8  467.38   34.93
   1  -9  -8  481.23   35.63
  -1  -9   8  430.84   30.99
  -1  -9   8  502.45   38.67
   1  -9  -7   62.82   14.05
  -1  -9   7   52.68   11.33
   1  -9  -7   65.15   14.12
   1  -9  -7   60.72   12.12
   1  -9  -6  269.68   25.99
   1  -9  -6  296.79   26.11
  -1  -9   6  281.60   24.42
   1  -9  -6  284.89   24.09
   1  -9  -6  246.95   23.95
  -1  -9   6  256.94   21.98
   1  -9  -5  223.05   21.25
   1  -9  -5  215.74   23.16
   1  -9  -5  195.98   21.32
  -1  -9   5  193.95   20.87
  -1  -9   5  205.65   20.25
   1  -9  -5  196.55   21.34
  -1  -9   4  157.43   17.74
   1  -9  -4  132.16   16.26
   1  -9  -4  126.20   16.80
  -1  -9   4  137.66   17.99
   1  -9  -4  150.56   18.87
   1  -9  -3   95.44   15.13
  -1  -9   3  114.33   15.81
   1  -9  -3  132.77   17.60
  -1  -9   3  124.76   16.03
   1  -9  -3  118.83   15.75
  -1  -9   2   11.10    7.55
   1  -9  -2   10.93    7.54
   1  -9  -2    4.49    6.65
  -1  -9   2    9.08    6.65
   1  -9  -1   40.66   10.99
   1  -9  -1   29.72   10.47
  -1  -9   1   41.35   11.51
  -1  -9   1   32.70   10.30
  -1  -9   0   88.36   14.64
   1  -9   0   89.92   15.21
  -1  -9   0   97.86   14.59
   1  -9   0   95.48   15.04
   1  -9   1   63.33   13.50
  -1  -9  -1   60.49   13.17
   1  -9   1   50.40   10.98
  -1  -9  -1   62.61   13.49
  -1  -9  -1   72.99   11.71
  -1  -9  -2   11.89    7.15
  -1  -9  -2   22.28    9.07
   1  -9   2   14.22    8.90
   1  -9   2   12.70    8.83
   1  -9   3  146.40   19.28
  -1  -9  -3  176.68   20.22
   1  -9   3  183.18   19.93
  -1  -9  -3  165.06   19.40
   1  -9   4  142.29   17.67
  -1  -9  -4  162.81   19.57
   1  -9   4  141.65   18.97
   1  -9   5  214.82   21.00
  -1  -9  -5  261.93   25.81
   1  -9   5  231.99   24.25
  -1  -9  -6  224.58   24.79
   1  -9   6  207.51   23.47
   1  -9   6  206.71   21.51
  -1  -9  -7   39.09   13.06
   1  -9   7   69.52   13.78
   1  -9   7   38.33   10.71
   1  -9   8  320.16   26.68
  -1  -9  -8  329.48   30.09
   1  -9   8  322.63   29.50
  -1  -9  -9  118.42   19.76
   1  -9   9  108.04   18.58
   1  -9  10   59.62    8.20
  -1  -9 -10   72.19   16.43
   1  -9  10   57.41   14.34
   1  -9  10   42.64    6.15
   1  -9  10   61.68    7.70
  -1  -9 -10   58.80    7.31
   1  -9  11  509.64   22.12
   1  -9  11  535.84   21.63
   1  -9  11  429.64   35.66
  -1  -9 -11  460.34   17.82
  -1  -9 -11  480.74   19.71
   1  -9  11  491.14   19.54
  -1  -9 -11  496.42   40.17
   1  -9  12  154.39   12.18
  -1  -9 -12  141.38   11.17
   1  -9  12  133.56   21.24
  -1  -9 -12  120.39    9.26
   1  -9  12  142.18   11.02
  -1  -9 -12  150.69   22.58
   1  -9  13   93.47   10.15
   1  -9  13   81.82   16.38
  -1  -9 -13  120.77   23.33
  -1  -9 -13   80.24    8.19
  -1  -9 -13   83.78    8.99
   1  -9  13   92.83    9.06
  -1  -9 -13   86.10   10.22
  -1  -9 -14   11.86    6.60
  -1  -9 -14    1.88    4.20
   1  -9  14    4.08    4.00
  -1  -9 -14   13.04    5.05
   1  -9  14    8.85    5.45
   1  -9  15   53.46    7.07
   1  -9  15   61.20    8.56
  -1  -9 -15   58.56    9.38
  -1  -9 -15   52.45    6.26
   1  -9  15   47.20    7.93
  -1  -9 -15   51.64    7.65
  -1  -9 -15   41.98    7.47
   1  -9  15   70.04    8.09
   1  -9  16  112.23   11.26
  -1  -9 -16  105.78   10.40
   1  -9  16  106.49    9.90
  -1  -9 -16  107.28   10.58
   1  -9  16  111.60   10.98
   1  -9  16  120.93   10.08
  -1  -9 -16  106.25   11.41
   1  -9  16  104.87   10.63
   1  -9  17   85.78    8.86
  -1  -9 -17   86.91   10.75
   1  -9  17  103.18   10.64
   1  -9  17   85.49   10.17
   1  -9  17   83.61    8.73
  -1  -9 -17   86.50    9.32
  -1  -9 -17  100.15    9.65
   1  -9  17   81.57   10.01
   1  -9  18   81.80    9.93
   1  -9  18   83.65    8.74
  -1  -9 -18   58.12    7.92
   1  -9  18   83.25   10.25
   1  -9  18   85.69    8.44
   1  -9  18   78.24    9.33
  -1  -9 -18   82.89    9.16
   1  -9  19   -1.54    4.59
  -1  -9 -19    0.06    4.33
   1  -9  19    1.07    4.90
  -1  -9 -19    4.68    4.88
   1  -9  19   -2.89    4.95
   1  -9  19    4.36    5.29
  -1  -9 -20   15.02    5.41
   1  -9  20   22.29    5.18
   1  -9  20   15.93    5.82
   1  -9  20   16.62    5.97
   1  -9  20   20.29    6.52
   1  -9  20   23.33    5.60
  -1  -9 -20   16.46    5.37
  -1  -9 -21   86.69    8.53
   1  -9  21   97.86    9.78
  -1  -9 -21   84.45    8.42
   1  -9  21   69.65    8.27
   1  -9  21   88.49    9.26
  -1  -9 -21   74.21    7.76
   1  -9  21   86.17    8.07
   1  -9  21   81.03    8.27
   1  -9  22   23.49    5.77
   1  -9  22   32.71    6.33
  -1  -9 -22   24.01    4.65
   1  -9  22   31.13    5.34
  -1  -9 -22   37.52    5.94
  -1  -9 -22   20.17    4.62
  -1  -9 -23   54.92    5.96
   1  -9  23   58.73    7.16
  -1  -9 -23   59.94    7.85
  -1  -9 -23   50.69    5.95
   1  -9  23   45.15    6.50
  -1  -9 -24   29.13    4.63
   1  -9  24   32.62    5.35
  -1  -9 -24   29.56    5.72
   1  -9  24   29.87    5.37
  -1  -9 -25   11.37    4.51
  -1  -9 -25    9.45    2.97
  -1  -9 -25   10.71    3.47
   1  -9  25    8.68    3.65
  -1  -9 -26    1.35    3.82
   1  -9  26   -3.91    3.42
  -1  -8  27    6.95    3.73
   1  -8 -27   10.46    3.83
   1  -8 -27   13.04    3.40
  -1  -8  26   13.54    3.70
  -1  -8  26   12.20    4.20
   1  -8 -26   16.21    4.14
  -1  -8  25   49.34    6.21
   1  -8 -25   50.61    5.64
   1  -8 -25   40.55    6.20
  -1  -8  25   53.44    5.63
  -1  -8  24   29.67    6.25
  -1  -8  24   28.71    5.17
   1  -8 -24   29.34    5.95
   1  -8 -24   31.23    5.41
  -1  -8  23   20.81    6.22
   1  -8 -23   22.82    5.65
  -1  -8  23   18.10    5.92
   1  -8 -23   24.44    6.11
   1  -8 -22   13.48    5.57
  -1  -8  22   21.05    6.67
   1  -8 -22   24.01    4.60
  -1  -8  22   19.15    6.51
   1  -8 -22   26.37    6.14
   1  -8 -22   20.38    5.41
   1  -8 -21   80.43    8.75
  -1  -8  21   71.07    8.14
   1  -8 -21   72.96    8.44
   1  -8 -21   77.48    6.82
  -1  -8  21   75.40    9.36
   1  -8 -21   67.10    8.82
  -1  -8  21   84.00   10.29
  -1  -8  20   30.78    6.19
  -1  -8  20   46.92    7.65
  -1  -8  20   29.02    7.15
   1  -8 -20   40.58    7.86
   1  -8 -20   39.84    6.99
   1  -8 -20   47.23    7.69
   1  -8 -20   48.78    6.05
  -1  -8  20   48.08    9.43
   1  -8 -19  243.89   12.78
  -1  -8  19  219.95   15.87
  -1  -8  19  267.27   16.23
   1  -8 -19  225.90   15.44
   1  -8 -19  235.49   14.49
  -1  -8  19  232.37   14.06
   1  -8 -19  262.36   15.03
   1  -8 -18  112.46   10.25
  -1  -8  18   99.57    9.68
  -1  -8  18   86.80   10.71
   1  -8 -18  113.40   11.60
   1  -8 -18   93.45    9.93
   1  -8 -18   98.02    8.61
  -1  -8  18   87.57    9.61
   1  -8 -18  105.30    9.80
  -1  -8  18  102.28   10.72
   1  -8 -17   77.66    9.29
  -1  -8  17   78.33    9.36
   1  -8 -17   79.55    8.98
  -1  -8  17   76.63   10.72
   1  -8 -17   76.30    8.46
  -1  -8  17   85.36    8.39
   1  -8 -17   77.55    9.49
  -1  -8  17   79.68    9.36
   1  -8 -17   76.86    8.01
  -1  -8  16   76.95    9.15
  -1  -8  16   69.69   10.49
  -1  -8  16   74.32    7.76
   1  -8 -16   78.32    9.93
   1  -8 -16   77.03    7.67
  -1  -8  16   74.17    8.95
  -1  -8  16   91.95    9.88
   1  -8 -16   82.60    9.29
   1  -8 -16   72.81    7.97
   1  -8 -16   64.87    8.29
  -1  -8  15  236.93   17.00
  -1  -8  15  230.44   14.35
  -1  -8  15  234.39   14.96
   1  -8 -15  238.97   13.48
  -1  -8  15  218.78   12.40
   1  -8 -15  247.31   13.60
  -1  -8  15  218.16   13.70
   1  -8 -15  226.76   14.69
   1  -8 -15  230.19   15.26
   1  -8 -15  236.14   14.04
   1  -8 -14   77.80   17.01
  -1  -8  14   52.26    7.31
  -1  -8  14   43.74    6.69
  -1  -8  14   42.26    6.91
  -1  -8  14   48.71    6.14
  -1  -8  14   56.26   16.91
   1  -8 -14   50.64    7.08
   1  -8 -14   47.34    7.19
   1  -8 -14   50.04    7.61
   1  -8 -14   46.16    6.31
   1  -8 -14   56.55    6.99
   1  -8 -13  435.04   19.13
   1  -8 -13  430.84   20.04
   1  -8 -13  407.78   16.96
   1  -8 -13  442.15   17.77
  -1  -8  13  460.09   39.04
   1  -8 -13  456.17   39.16
  -1  -8  13  400.27   18.07
   1  -8 -13  433.06   18.18
  -1  -8  13  429.21   18.95
  -1  -8  12   23.22    5.17
   1  -8 -12   26.74    6.27
   1  -8 -12   28.30    4.91
   1  -8 -12    7.42    8.60
  -1  -8  12   18.97   10.99
   1  -8 -11   15.28    8.53
  -1  -8  11   21.74   10.24
  -1  -8  11   21.35    6.49
   1  -8 -11   19.25    8.07
  -1  -8  10  124.87   16.73
   1  -8 -10  137.13   17.34
   1  -8 -10   90.88   16.27
  -1  -8  10  127.55   20.37
   1  -8  -9  554.28   37.36
   1  -8  -9  557.31   37.07
   1  -8  -9  527.98   33.02
  -1  -8   9  465.69   30.65
  -1  -8   9  554.39   38.36
   1  -8  -8   61.60   12.66
   1  -8  -8   35.10   10.60
  -1  -8   8   46.05    9.95
   1  -8  -8   59.78   13.89
  -1  -8   8   56.40   11.34
   1  -8  -7  451.54   29.80
   1  -8  -7  473.31   32.60
   1  -8  -7  478.93   32.87
  -1  -8   7  493.70   28.76
  -1  -8   7  484.21   30.26
   1  -8  -6  101.82   15.11
   1  -8  -6   97.33   13.94
   1  -8  -6  106.10   16.36
  -1  -8   6   98.26   13.88
   1  -8  -6   85.87   14.36
  -1  -8   6  103.20   14.69
  -1  -8   5   17.09    7.77
   1  -8  -5   11.78    8.59
   1  -8  -5    1.21    5.30
   1  -8  -5    7.92    8.09
   1  -8  -5   -9.25    6.76
  -1  -8   5    5.66    6.51
  -1  -8   4   42.82    9.92
  -1  -8   4   44.81   10.49
   1  -8  -4   45.81   11.43
   1  -8  -4   32.42    9.02
   1  -8  -4   48.34   11.42
  -1  -8   3 1095.42   43.76
   1  -8  -3 1191.58   47.06
  -1  -8   3 1092.28   43.28
   1  -8  -3 1089.92   42.98
   1  -8  -3 1153.44   47.60
   1  -8  -2   64.66   11.47
   1  -8  -2   65.77   12.23
  -1  -8   2   57.25   10.71
  -1  -8   2   59.88   11.49
   1  -8  -2   72.45   12.69
  -1  -8   1  261.23   21.53
   1  -8  -1  253.81   22.39
   1  -8  -1  242.73   21.34
   1  -8  -1  251.41   18.86
  -1  -8   1  292.29   22.50
  -1  -8   1  284.52   18.62
  -1  -8   0  154.75   16.68
   1  -8   0  150.83   17.56
  -1  -8   0  158.94   14.49
  -1  -8   0  148.62   16.59
   1  -8   0  147.13   17.77
   1  -8   0  142.60   13.87
   1  -8   1  271.01   22.19
  -1  -8  -1  277.86   19.88
   1  -8   1  308.47   24.64
  -1  -8  -1  300.03   23.72
  -1  -8  -1  274.27   22.07
   1  -8   2  149.84   18.12
  -1  -8  -2  169.74   18.70
  -1  -8  -2  170.18   17.92
  -1  -8  -2  156.12   15.42
   1  -8   2  161.16   17.71
  -1  -8  -3 1117.97   47.10
   1  -8   3 1043.43   43.48
   1  -8   3 1052.28   46.13
  -1  -8  -3 1125.97   44.95
   1  -8   4   19.96    8.32
   1  -8   4   19.40    9.18
  -1  -8  -4   25.19   10.22
  -1  -8  -5   11.66    9.01
   1  -8   5    2.01    6.53
   1  -8   5    6.50    6.95
  -1  -8  -6  120.04   17.45
   1  -8   6  117.70   15.14
   1  -8   6  122.54   17.27
  -1  -8  -7  643.33   39.06
   1  -8   7  598.34   36.95
   1  -8   7  625.66   34.50
   1  -8   8   38.41   11.23
   1  -8   8   67.58   12.74
  -1  -8  -8   60.05   15.10
   1  -8   9  455.94   33.29
  -1  -8  -9  456.42   35.01
   1  -8   9  420.15   29.14
  -1  -8 -10  141.24   21.30
   1  -8  10  123.57   16.35
   1  -8  10  129.18   19.01
   1  -8  11   45.42   12.85
  -1  -8 -11   67.73   15.51
   1  -8  11   52.35   12.33
   1  -8  12   39.93   12.12
  -1  -8 -12   60.26   16.03
   1  -8  12   50.11    7.88
  -1  -8 -12   50.57    7.21
   1  -8  12   59.53    7.89
  -1  -8 -12   46.08    7.09
  -1  -8 -13  559.41   21.14
  -1  -8 -13  527.04   21.10
   1  -8  13  610.60   23.05
  -1  -8 -13  540.32   23.32
   1  -8  13  576.48   20.79
   1  -8  13  582.77   40.92
  -1  -8 -13  629.61   45.24
  -1  -8 -13  521.66   17.42
  -1  -8 -14   16.63    4.78
   1  -8  14   13.35    8.27
   1  -8  14   30.70    6.58
  -1  -8 -14   33.02    9.67
  -1  -8 -14   32.24    6.20
   1  -8  14   25.97    5.79
  -1  -8 -14   31.69    7.14
  -1  -8 -14   22.78    4.55
   1  -8  14   22.49   14.94
   1  -8  15  227.05   15.14
  -1  -8 -15  224.63   13.87
   1  -8  15  244.24   15.44
  -1  -8 -15  236.16   12.10
   1  -8  15  228.49   13.52
  -1  -8 -15  227.92   15.84
   1  -8  15  222.46   13.19
   1  -8  15  198.05   24.68
  -1  -8 -15  219.00   14.17
   1  -8  16  124.47   11.74
   1  -8  16  110.60    9.95
  -1  -8 -16  132.17   12.57
   1  -8  16  110.90    9.99
  -1  -8 -16  111.16   10.07
   1  -8  16  123.62   12.12
  -1  -8 -16  101.44    9.75
   1  -8  16  122.48   11.48
  -1  -8 -16  113.14    8.50
  -1  -8 -17   93.32    9.60
   1  -8  17  100.18   10.99
  -1  -8 -17  105.40   10.08
  -1  -8 -17   89.90   10.76
   1  -8  17  109.33    9.95
   1  -8  17  120.15   11.53
   1  -8  17  105.09    9.46
   1  -8  17  100.37   10.75
  -1  -8 -17   99.10    8.23
   1  -8  18   85.65   10.08
  -1  -8 -18   81.14    9.37
   1  -8  18   89.78    9.12
   1  -8  18   83.51    9.91
  -1  -8 -18   90.84    9.29
  -1  -8 -18   89.97    7.96
  -1  -8 -18  108.12   12.27
   1  -8  18   91.98    9.01
   1  -8  18   87.39   10.37
  -1  -8 -19  287.60   17.85
  -1  -8 -19  289.18   13.48
  -1  -8 -19  277.64   15.92
   1  -8  19  314.57   17.85
  -1  -8 -19  290.12   15.69
   1  -8  19  316.43   17.53
   1  -8  19  293.15   17.16
   1  -8  19  320.15   15.84
  -1  -8 -20   34.27    7.97
  -1  -8 -20   29.23    6.31
  -1  -8 -20   27.27    5.90
   1  -8  20   34.93    7.42
   1  -8  20   33.94    7.58
   1  -8  20   37.85    7.57
   1  -8  20   28.90    6.30
   1  -8  20   31.57    6.53
   1  -8  21   45.31    7.54
   1  -8  21   42.22    6.92
   1  -8  21   45.22    6.91
   1  -8  21   43.09    7.99
  -1  -8 -21   46.58    6.80
  -1  -8 -21   56.36    9.21
   1  -8  21   46.63    7.84
  -1  -8 -21   54.37    7.80
   1  -8  22   30.48    6.82
  -1  -8 -22   27.62    5.75
   1  -8  22   18.36    6.23
  -1  -8 -22   19.21    6.74
   1  -8  22   17.25    5.38
  -1  -8 -22   16.59    5.56
   1  -8  23   25.30    5.90
  -1  -8 -23   30.73    5.72
   1  -8  23   28.16    5.74
   1  -8  23   23.26    6.18
  -1  -8 -23   14.28    4.67
  -1  -8 -23   28.47    5.11
  -1  -8 -24   32.95    5.19
   1  -8  24   30.28    5.15
   1  -8  24   31.55    5.72
  -1  -8 -24   23.49    4.64
   1  -8  24   34.15    6.25
   1  -8  25   20.29    4.12
   1  -8  25   45.28    5.75
  -1  -8 -25   38.52    6.26
   1  -8  25   40.54    5.90
  -1  -8 -25   31.54    4.45
  -1  -8 -25   37.71    4.86
   1  -8  26   14.11    3.43
  -1  -8 -26   11.97    4.82
  -1  -8 -26   12.63    3.23
  -1  -8 -27    8.50    4.18
   1  -8  27    8.38    3.79
   1  -7 -27   22.16    4.01
   1  -7 -27   11.84    4.18
  -1  -7  27   21.93    4.19
  -1  -7  27   23.02    4.70
   1  -7 -26   19.40    5.05
   1  -7 -26   29.52    4.89
  -1  -7  26   21.77    5.12
  -1  -7  26   29.50    4.91
  -1  -7  25   70.14    7.84
   1  -7 -25   72.92    7.05
  -1  -7  25   65.27    6.76
   1  -7 -25   64.79    7.80
   1  -7 -24   41.43    6.41
  -1  -7  24   33.73    6.76
   1  -7 -24   46.50    7.82
   1  -7 -23   46.60    8.01
   1  -7 -23   66.41    7.96
  -1  -7  23   54.04    8.33
  -1  -7  23   49.77    7.40
   1  -7 -23   57.99    7.45
  -1  -7  22  180.96   13.29
   1  -7 -22  168.93   11.70
  -1  -7  22  194.25   13.67
   1  -7 -22  195.54   14.25
   1  -7 -22  192.82   12.46
  -1  -7  22  162.72   12.02
  -1  -7  21   25.67    6.88
   1  -7 -21   25.80    6.21
   1  -7 -21   26.70    7.27
   1  -7 -21   24.96    5.45
  -1  -7  21   23.60    6.68
   1  -7 -21   27.09    4.76
   1  -7 -21   27.89    6.35
  -1  -7  21   19.80    5.66
   1  -7 -20   51.72    7.89
   1  -7 -20   59.00    8.11
  -1  -7  20   62.36    9.60
  -1  -7  20   57.49    8.40
  -1  -7  20   51.99    8.56
   1  -7 -20   60.48    7.15
   1  -7 -20   50.82    8.46
   1  -7 -20   56.90    7.47
  -1  -7  20   32.02    7.88
  -1  -7  19   23.32    6.29
   1  -7 -19   44.78    7.08
   1  -7 -19   33.88    7.12
   1  -7 -19   28.72    7.47
  -1  -7  19   38.63    8.05
  -1  -7  19   36.00    7.59
   1  -7 -19   40.35    5.81
   1  -7 -19   37.10    6.52
  -1  -7  18  384.72   19.28
   1  -7 -18  381.47   17.98
   1  -7 -18  383.58   20.21
   1  -7 -18  355.19   16.70
   1  -7 -18  407.62   17.05
  -1  -7  18  401.82   21.33
  -1  -7  18  355.37   18.27
   1  -7 -18  379.26   18.61
  -1  -7  18  373.99   18.89
  -1  -7  17  152.07   10.86
   1  -7 -17  152.00   11.18
  -1  -7  17  163.36   12.49
   1  -7 -17  160.24   10.89
  -1  -7  17  178.37   15.15
  -1  -7  17  141.64   11.73
   1  -7 -17  159.09   12.26
  -1  -7  17  171.41   13.02
   1  -7 -17  159.93   13.12
   1  -7 -17  159.70   11.92
  -1  -7  16  248.96   15.30
   1  -7 -16  243.71   30.15
  -1  -7  16  253.99   30.79
   1  -7 -16  232.27   15.14
  -1  -7  16  228.31   13.83
  -1  -7  16  212.47   14.05
   1  -7 -16  232.34   13.82
  -1  -7  16  221.09   12.70
   1  -7 -16  211.24   13.80
  -1  -7  16  210.28   15.81
  -1  -7  16  213.41   13.62
   1  -7 -16  213.44   12.90
  -1  -7  15   43.11    8.28
  -1  -7  15   36.92    6.69
   1  -7 -15   41.28    6.61
   1  -7 -15   39.27    6.45
  -1  -7  15   43.61    6.95
   1  -7 -15   49.22   15.82
  -1  -7  15   37.90    5.82
  -1  -7  15   47.36    7.46
  -1  -7  15   37.25   14.56
   1  -7 -15   40.44    6.81
   1  -7 -15   43.42    6.18
   1  -7 -14   16.32    6.25
  -1  -7  14   12.38    4.66
   1  -7 -14    7.05    4.31
   1  -7 -14    2.20    3.97
   1  -7 -14   10.50    4.33
   1  -7 -14    3.08    3.77
  -1  -7  14    6.89    3.64
  -1  -7  14   -6.12   11.84
   1  -7 -13  105.26   16.41
  -1  -7  13  113.26   19.01
  -1  -7  12  314.81   25.37
   1  -7 -12  346.61   27.93
  -1  -7  12  366.47   32.86
  -1  -7  11   68.72   11.60
   1  -7 -11   68.08   12.95
  -1  -7  11   74.45   15.36
   1  -7 -10  862.31   45.97
  -1  -7  10  855.66   37.14
  -1  -7  10  886.87   40.04
  -1  -7  10  876.16   48.09
   1  -7 -10  925.87   42.65
   1  -7  -9  212.64   23.76
   1  -7  -9  212.16   20.15
  -1  -7   9  211.24   23.89
   1  -7  -9  183.65   20.73
  -1  -7   9  188.01   18.02
  -1  -7   9  195.31   17.56
  -1  -7   8  248.23   19.68
   1  -7  -8  267.77   24.07
   1  -7  -8  245.44   21.24
  -1  -7   8  245.39   20.10
   1  -7  -8  270.98   24.45
   1  -7  -7  679.87   36.52
   1  -7  -7  682.42   34.00
  -1  -7   7  682.42   31.85
  -1  -7   7  635.96   32.26
   1  -7  -7  679.25   36.68
   1  -7  -6  606.70   33.59
   1  -7  -6  584.49   30.73
   1  -7  -6  595.96   31.56
   1  -7  -6  523.02   31.44
  -1  -7   6  559.57   28.68
  -1  -7   6  514.84   28.65
   1  -7  -5    0.03    6.04
  -1  -7   5    7.65    5.40
   1  -7  -5    6.70    7.49
   1  -7  -5    8.46    6.65
  -1  -7   5    9.83    7.20
   1  -7  -5    9.54    6.36
   1  -7  -4  410.94   26.68
   1  -7  -4  434.40   26.45
   1  -7  -4  418.85   26.04
  -1  -7   4  416.10   24.95
  -1  -7   4  415.60   24.87
   1  -7  -3  376.78   24.56
  -1  -7   3  319.91   17.38
   1  -7  -3  364.44   25.21
  -1  -7   3  342.92   22.62
  -1  -7   3  343.86   22.67
   1  -7  -3  325.79   22.27
   1  -7  -2  250.13   20.26
  -1  -7   2  242.11   19.72
   1  -7  -2  246.69   20.29
  -1  -7   2  234.37   18.59
  -1  -7   2  267.21   16.18
   1  -7  -2  272.86   19.56
   1  -7  -1   30.11    9.41
  -1  -7   1   29.38    8.91
  -1  -7   1   35.44    6.88
   1  -7  -1   43.27    8.27
  -1  -7   1   29.36    8.35
   1  -7  -1   47.56   10.99
   1  -7   0  620.52   31.31
  -1  -7   0  646.60   30.51
  -1  -7   0  681.02   27.40
  -1  -7   0  667.83   32.14
   1  -7   0  645.78   32.59
   1  -7   0  675.50   27.12
  -1  -7  -1   63.44    9.18
  -1  -7  -1   57.55   10.24
   1  -7   1   67.38   11.58
   1  -7   1   60.96    8.39
   1  -7   1   49.92   10.73
  -1  -7  -1   65.16   12.03
  -1  -7  -2  235.28   20.55
  -1  -7  -2  222.97   18.63
  -1  -7  -2  225.21   17.29
   1  -7   2  209.54   19.48
   1  -7   2  203.55   18.10
  -1  -7  -3  246.47   19.95
  -1  -7  -3  254.23   18.90
   1  -7   3  279.30   20.93
   1  -7   3  257.74   21.42
  -1  -7  -3  276.16   22.18
  -1  -7  -4  531.21   31.50
   1  -7   4  513.19   30.27
  -1  -7  -4  526.06   28.88
   1  -7   4  530.07   28.52
   1  -7   5   17.20    8.55
   1  -7   5    5.98    6.54
  -1  -7  -5    3.67    7.92
   1  -7   6  504.45   28.79
  -1  -7  -6  519.39   32.28
   1  -7   6  541.64   31.86
   1  -7   7  495.60   29.11
   1  -7   7  481.75   30.86
  -1  -7  -7  524.29   32.96
   1  -7   8  181.27   19.98
  -1  -7  -8  156.30   19.73
   1  -7   8  136.36   16.14
   1  -7   9  173.86   18.48
  -1  -7  -9  174.51   20.97
   1  -7  10  769.58   38.70
  -1  -7 -10  834.37   46.02
   1  -7  11   84.13   12.65
  -1  -7 -11   73.44   14.84
   1  -7  12  342.40   27.47
  -1  -7 -12  390.31   33.97
  -1  -7 -13   50.61   13.16
   1  -7  13   53.07   11.94
   1  -7  14   13.97    4.27
   1  -7  14   22.26    5.91
  -1  -7 -14   12.08    4.08
  -1  -7 -14   13.33    4.09
   1  -7  14   19.67   14.25
  -1  -7 -14    9.87    5.37
  -1  -7 -14   19.78   10.39
   1  -7  15   44.67    7.19
  -1  -7 -15   40.25    7.78
  -1  -7 -15   36.45    5.26
   1  -7  15   38.63    6.16
  -1  -7 -15   45.11    6.47
  -1  -7 -15   39.50    6.49
   1  -7  15   36.13    7.46
   1  -7  15   36.25    6.04
  -1  -7 -15   39.66    6.88
  -1  -7 -15   37.53   10.33
   1  -7  15   12.27    9.49
  -1  -7 -16  186.10   25.51
  -1  -7 -16  216.31   13.21
   1  -7  16  189.29   14.03
   1  -7  16  206.68   14.21
  -1  -7 -16  184.49   10.83
  -1  -7 -16  184.42   14.26
   1  -7  16  205.09   13.12
  -1  -7 -16  162.82   12.46
   1  -7  16  200.76   27.08
   1  -7  16  192.27   12.15
  -1  -7 -17  109.92   10.50
  -1  -7 -17  151.51    9.94
   1  -7  17  153.78   12.93
  -1  -7 -17  140.69   11.10
   1  -7  17  133.95   11.69
   1  -7  17  125.49   10.11
   1  -7  17  119.19   10.05
  -1  -7 -17  113.71   11.62
   1  -7  17  141.30   12.83
   1  -7  18  358.44   18.72
   1  -7  18  352.42   18.82
  -1  -7 -18  378.02   15.41
   1  -7  18  358.98   19.64
  -1  -7 -18  353.29   17.32
   1  -7  18  337.18   16.69
  -1  -7 -18  358.32   19.91
  -1  -7 -18  345.15   18.15
   1  -7  19   49.74    8.23
  -1  -7 -19   49.07    8.64
   1  -7  19   51.08    8.70
  -1  -7 -19   50.10    6.65
   1  -7  19   39.92    7.73
  -1  -7 -19   40.61    7.04
   1  -7  19   47.30    7.27
  -1  -7 -19   40.27    8.45
  -1  -7 -20   99.40   10.46
   1  -7  20  110.80   11.08
  -1  -7 -20  103.06   11.24
  -1  -7 -20  121.74   10.32
   1  -7  20  115.96   10.30
  -1  -7 -20   92.19    8.31
   1  -7  20  114.56   11.74
   1  -7  20  117.34   11.17
   1  -7  21   29.34    6.98
   1  -7  21   45.46    7.81
  -1  -7 -21   38.80    7.77
  -1  -7 -21   39.16    6.07
  -1  -7 -21   40.78    6.75
  -1  -7 -21   26.37    7.65
   1  -7  21   37.55    7.85
   1  -7  21   31.35    6.84
   1  -7  21   40.63    6.92
   1  -7  22  166.93   13.21
  -1  -7 -22  149.36   11.88
  -1  -7 -22  164.73   11.31
   1  -7  22  167.35   12.22
   1  -7  22  156.73   11.88
  -1  -7 -22  149.03   13.01
   1  -7  22  170.01   11.61
  -1  -7 -22  158.62    9.98
   1  -7  23   67.55    8.32
  -1  -7 -23   74.48    9.59
  -1  -7 -23   78.47    7.81
   1  -7  23   74.86    8.94
  -1  -7 -23   68.64    8.42
   1  -7  23   67.89    8.82
  -1  -7 -24   30.79    7.04
   1  -7  24   28.17    5.90
   1  -7  24   29.31    6.82
   1  -7  24   28.72    5.92
  -1  -7 -24   22.94    5.53
  -1  -7 -24   20.91    4.90
   1  -7  25   46.21    6.03
   1  -7  25   52.86    6.31
  -1  -7 -25   42.92    5.92
   1  -7  25   49.53    7.11
  -1  -7 -25   43.37    5.38
   1  -7  26   52.36    5.65
  -1  -7 -26   47.87    4.83
   1  -7  26   35.51    4.99
  -1  -7 -26   45.13    5.60
   1  -7  27   22.13    3.77
  -1  -7 -27   27.37    5.46
  -1  -7 -27   21.25    3.20
  -1  -7 -27   16.20    3.23
   1  -7  27   33.66    4.76
   1  -7  27   22.09    3.36
   1  -7  28   78.13    5.54
  -1  -7 -28   61.26    5.65
  -1  -6  28   -1.58    3.62
  -1  -6  28   -4.28    3.39
   1  -6 -28    2.42    4.03
   1  -6 -28    4.88    3.18
  -1  -6  27   38.25    5.44
  -1  -6  27   45.43    5.45
   1  -6 -27   43.59    6.14
   1  -6 -27   41.21    4.97
   1  -6 -26   56.18    7.61
   1  -6 -26   57.71    6.33
  -1  -6  26   56.75    7.01
  -1  -6  26   61.97    6.81
  -1  -6  25  109.28    9.60
   1  -6 -25  102.47   10.03
   1  -6 -25  115.16    8.79
  -1  -6  25  101.14    8.67
   1  -6 -25   95.81    7.76
  -1  -6  24  192.71   13.01
   1  -6 -24  189.59   13.48
   1  -6 -24  201.80   12.08
   1  -6 -24  188.21   11.54
  -1  -6  23   50.36    8.50
   1  -6 -23   45.66    7.90
   1  -6 -23   57.83    6.87
   1  -6 -23   55.64    7.44
   1  -6 -23   51.26    7.11
   1  -6 -22   83.66    8.77
   1  -6 -22   87.34    9.01
   1  -6 -22   90.26    8.70
  -1  -6  22  105.38   10.99
   1  -6 -22   89.92   10.61
  -1  -6  22   93.69   10.81
  -1  -6  22   81.09    9.55
  -1  -6  21   38.53    7.34
   1  -6 -21   47.21    7.12
   1  -6 -21   45.32    6.57
  -1  -6  21   45.35    8.42
  -1  -6  21   53.75    8.76
   1  -6 -21   54.58    9.08
   1  -6 -21   56.80    6.49
   1  -6 -21   49.06    7.52
  -1  -6  20  144.69   12.49
   1  -6 -20  160.21   10.53
   1  -6 -20  127.34   12.00
   1  -6 -20  149.30   11.47
  -1  -6  20  142.85   12.42
   1  -6 -20  134.38   11.43
  -1  -6  20  149.06   13.42
   1  -6 -20  131.85   10.37
   1  -6 -19  354.04   14.91
  -1  -6  19  377.46   20.18
   1  -6 -19  377.72   17.87
   1  -6 -19  358.63   16.57
   1  -6 -19  372.92   18.35
  -1  -6  19  363.56   20.30
  -1  -6  19  395.23   19.39
  -1  -6  19  364.28   18.94
   1  -6 -19  380.24   20.30
  -1  -6  18  212.42   14.37
   1  -6 -18  208.39   11.56
  -1  -6  18  232.27   15.11
  -1  -6  18  216.12   14.63
   1  -6 -18  219.31   13.78
   1  -6 -18  230.16   14.25
  -1  -6  18  229.88   16.24
   1  -6 -18  216.22   15.38
   1  -6 -18  199.22   12.59
  -1  -6  17    5.58    4.63
  -1  -6  17   10.98    5.61
  -1  -6  17    9.82    5.51
   1  -6 -17    5.02    4.13
  -1  -6  17   12.11    5.45
   1  -6 -17   10.26    3.67
   1  -6 -17   -5.06    7.46
  -1  -6  17  -10.33   14.96
   1  -6 -17    6.97    5.01
  -1  -6  17   -6.16    6.33
   1  -6 -17   10.80    5.09
   1  -6 -17    6.18    4.25
   1  -6 -16   58.11    8.19
  -1  -6  16   36.76   11.69
   1  -6 -16   41.55    6.13
  -1  -6  16   57.42    8.07
   1  -6 -16   46.46    7.04
  -1  -6  16   42.35    6.18
  -1  -6  16   52.30    8.04
  -1  -6  16   47.29    7.43
  -1  -6  16   38.63    6.29
   1  -6 -16   56.14    6.28
   1  -6 -16   53.64    6.87
   1  -6 -16   48.55   11.93
   1  -6 -15  312.42   28.26
  -1  -6  15  293.33   30.54
   1  -6 -14  319.61   27.63
  -1  -6  14  306.21   29.33
   1  -6 -13  265.24   24.51
  -1  -6  13  287.39   28.84
  -1  -6  13  273.23   22.51
  -1  -6  12  119.76   14.69
   1  -6 -12  125.11   16.60
  -1  -6  12  147.44   20.84
  -1  -6  11  169.52   17.03
  -1  -6  11  171.40   21.95
   1  -6 -11  156.25   17.81
   1  -6 -11  179.88   16.58
   1  -6 -10  269.11   19.40
  -1  -6  10  260.36   24.67
  -1  -6  10  223.26   18.32
  -1  -6  10  264.01   20.47
   1  -6 -10  266.45   21.72
  -1  -6   9  876.94   35.32
   1  -6  -9  873.48   34.27
   1  -6  -9  861.58   38.02
  -1  -6   9  806.84   34.75
   1  -6  -9  855.22   40.02
  -1  -6   9  825.92   42.70
   1  -6  -8 1178.75   45.85
   1  -6  -8 1141.99   38.84
  -1  -6   8 1087.07   39.37
   1  -6  -8 1103.32   42.29
  -1  -6   8 1198.59   40.42
  -1  -6   7  387.59   22.74
   1  -6  -7  437.04   25.68
   1  -6  -7  408.94   22.89
   1  -6  -7  375.07   25.81
  -1  -6   7  417.87   23.81
   1  -6  -6  544.81   25.51
   1  -6  -6  569.04   28.72
   1  -6  -6  558.68   28.32
   1  -6  -6  548.94   29.99
  -1  -6   6  560.49   26.96
  -1  -6   6  605.71   27.66
   1  -6  -5  317.18   22.23
  -1  -6   5  322.19   20.38
  -1  -6   5  333.12   20.92
   1  -6  -5  329.40   21.14
  -1  -6   5  313.46   14.92
  -1  -6   4  100.75    8.86
   1  -6  -4   71.27   11.56
  -1  -6   4  100.23   11.88
   1  -6  -4   81.45   11.74
   1  -6  -4   86.62   11.80
  -1  -6   4  115.25   12.75
  -1  -6   3   62.82   10.25
   1  -6  -3   66.87   11.20
   1  -6  -3   52.40   10.17
  -1  -6   3   65.76    7.59
   1  -6  -3   67.07   10.83
  -1  -6   3   67.39   10.00
  -1  -6   2 1478.23   42.24
   1  -6  -2 1504.17   45.23
  -1  -6   2 1539.69   44.67
  -1  -6   2 1456.18   35.32
   1  -6  -2 1460.70   41.58
   1  -6  -2 1427.48   45.24
  -1  -6   1  179.49   15.98
   1  -6  -1  166.56   15.85
  -1  -6   1  162.77   11.88
   1  -6  -1  157.97   15.48
  -1  -6   1  160.74   14.24
   1  -6  -1  154.03   13.00
  -1  -6   0   12.89    6.47
  -1  -6   0   15.71    5.45
   1  -6   0   28.44    9.64
  -1  -6   0   10.11    7.01
   1  -6   0    8.19    6.02
   1  -6   0   10.29    4.67
  -1  -6  -1  301.46   17.13
   1  -6   1  284.76   19.69
  -1  -6  -1  286.81   18.54
  -1  -6  -1  299.16   20.80
   1  -6   1  282.47   20.57
   1  -6   1  286.60   15.67
   1  -6   2 1443.76   44.38
   1  -6   2 1448.57   33.53
   1  -6   2 1430.12   45.38
  -1  -6  -2 1475.17   40.59
  -1  -6  -2 1466.31   45.83
  -1  -6  -2 1433.00   42.48
   1  -6   3   29.88    8.27
   1  -6   3   37.46    9.78
  -1  -6  -3   36.75    8.22
  -1  -6  -3   42.33   10.02
   1  -6   3   39.31    5.32
  -1  -6  -3   41.08    7.89
  -1  -6  -4  106.73   12.82
   1  -6   4  112.16   13.99
   1  -6   4  109.27   13.04
  -1  -6  -4  115.27   14.36
  -1  -6  -5  334.18   23.97
   1  -6   5  347.05   23.56
   1  -6   5  334.79   21.85
  -1  -6  -6  558.04   31.16
   1  -6   6  536.60   27.97
  -1  -6  -7  488.71   30.47
   1  -6   7  483.18   27.07
  -1  -6  -8  947.08   43.32
   1  -6   8  960.86   39.12
   1  -6   8  963.94   41.00
   1  -6   9  688.26   35.91
  -1  -6  -9  766.66   40.54
   1  -6  10  160.56   18.28
  -1  -6 -10  163.15   20.41
   1  -6  11  163.79   19.40
  -1  -6 -11  181.26   21.81
  -1  -6 -12   84.51   16.73
   1  -6  12   81.42   14.50
   1  -6  13  267.98   25.83
  -1  -6 -13  256.34   27.47
   1  -6  14  268.78   26.31
  -1  -6 -14  265.14   28.34
   1  -6  14  269.06   28.82
   1  -6  15  289.42   27.72
   1  -6  15  304.24   30.94
  -1  -6 -15  300.31   31.51
  -1  -6 -16   46.90    7.62
   1  -6  16   33.17    6.67
   1  -6  16   42.58    6.06
  -1  -6 -16   46.27    6.46
   1  -6  16   50.47    7.36
  -1  -6 -16   36.70    6.44
   1  -6  16   41.05   12.20
  -1  -6 -16   40.72    7.03
  -1  -6 -16   45.99    5.66
   1  -6  16   49.40   15.85
   1  -6  16   40.74    6.11
  -1  -6 -16   41.27   13.41
   1  -6  17   10.72    3.70
  -1  -6 -17   31.62   12.55
  -1  -6 -17   34.59    6.25
  -1  -6 -17   25.28    7.00
   1  -6  17   30.45    6.21
   1  -6  17   17.91    6.03
  -1  -6 -17   32.60    6.69
  -1  -6 -17   21.84    5.37
   1  -6  17   25.73    6.51
   1  -6  17   24.03    6.45
   1  -6  17   33.20   11.12
  -1  -6 -17   24.53    4.91
   1  -6  17   38.38   11.26
   1  -6  18  245.54   15.31
  -1  -6 -18  232.12   12.15
   1  -6  18  213.12   13.39
  -1  -6 -18  206.56   13.21
  -1  -6 -18  205.49   15.07
  -1  -6 -18  212.64   14.34
  -1  -6 -18  219.92   13.60
   1  -6  18  213.09   14.91
   1  -6  18  246.18   16.15
   1  -6  19  346.75   18.20
  -1  -6 -19  321.85   16.30
   1  -6  19  328.17   18.27
   1  -6  19  317.49   16.51
   1  -6  19  350.41   19.59
  -1  -6 -19  324.17   18.07
  -1  -6 -19  325.78   16.45
  -1  -6 -19  339.76   19.38
  -1  -6 -19  349.65   14.98
  -1  -6 -20   94.21    8.31
  -1  -6 -20   87.89   10.60
  -1  -6 -20   91.49    9.88
   1  -6  20   86.79   10.49
   1  -6  20  100.67   10.50
  -1  -6 -20   89.21    9.14
   1  -6  20  103.29   11.17
   1  -6  20   94.77    9.48
   1  -6  21   24.87    5.95
  -1  -6 -21   43.88    6.82
   1  -6  21   36.34    8.48
   1  -6  21   47.75    7.89
  -1  -6 -21   48.07    8.46
   1  -6  21   35.66    7.39
  -1  -6 -21   49.61    8.77
   1  -6  21   43.72    8.52
  -1  -6 -21   45.62    6.19
  -1  -6 -22  115.53    8.85
  -1  -6 -22   93.86   10.69
  -1  -6 -22   96.79    9.01
  -1  -6 -22   89.55    9.82
   1  -6  22  112.36   10.81
   1  -6  22  111.63   10.89
   1  -6  22   91.96    9.18
   1  -6  22  103.45    8.79
   1  -6  22   97.78   11.06
   1  -6  23   47.61    7.51
  -1  -6 -23   56.21    6.93
   1  -6  23   51.75    7.51
  -1  -6 -23   51.68    6.30
  -1  -6 -23   52.37    8.62
   1  -6  23   46.05    8.22
  -1  -6 -23   49.82    7.39
   1  -6  24  186.34   12.09
  -1  -6 -24  194.56   13.43
  -1  -6 -24  193.09   11.09
   1  -6  24  186.58   13.45
  -1  -6 -24  174.73   12.09
  -1  -6 -24  193.14   10.41
   1  -6  24  198.49   13.18
  -1  -6 -25   93.47    8.64
  -1  -6 -25  111.21    7.99
   1  -6  25  103.55    9.23
   1  -6  25  112.54   10.30
  -1  -6 -25   93.97    9.41
   1  -6  25   97.12    8.39
  -1  -6 -25  102.53    7.42
   1  -6  26   43.83    6.65
  -1  -6 -26   37.62    4.81
  -1  -6 -26   40.39    6.60
  -1  -6 -26   37.02    5.85
   1  -6  26   37.10    5.30
   1  -6  26   33.30    6.07
   1  -6  27   24.09    3.65
   1  -6  27   28.14    4.89
  -1  -6 -27   32.59    3.89
  -1  -6 -27   26.94    4.71
   1  -6  28    2.12    3.58
  -1  -6 -28    8.61    4.34
  -1  -6 -28    4.89    3.13
  -1  -5  29    4.06    3.62
   1  -5 -29    3.05    3.91
  -1  -5  28   11.18    3.83
   1  -5 -28    7.43    4.41
  -1  -5  28   10.33    4.18
   1  -5 -28   10.07    3.36
   1  -5 -27   78.18    6.41
  -1  -5  27   74.66    6.90
   1  -5 -27   65.64    7.66
  -1  -5  27   68.72    6.84
   1  -5 -26   19.72    4.76
   1  -5 -26   24.15    6.62
  -1  -5  26   19.07    4.97
  -1  -5  26   15.52    4.97
   1  -5 -26   13.63    3.75
  -1  -5  25   20.06    5.76
   1  -5 -25   21.93    5.25
   1  -5 -25   15.54    6.67
   1  -5 -25   10.99    4.32
   1  -5 -24    2.78    4.26
  -1  -5  24   17.29    5.65
   1  -5 -24    4.83    3.67
   1  -5 -24    1.25    5.42
   1  -5 -24   10.22    5.02
   1  -5 -24    6.77    4.34
  -1  -5  24    7.76    5.50
  -1  -5  23  128.81   11.57
   1  -5 -23  119.53    9.34
  -1  -5  23  112.76    9.78
   1  -5 -23  126.73   10.22
   1  -5 -23  121.22   10.08
   1  -5 -23  113.87    9.94
   1  -5 -23  122.72   11.92
   1  -5 -22   22.54    4.60
  -1  -5  22   25.34    6.26
   1  -5 -22   20.89    6.60
   1  -5 -22   24.85    5.33
   1  -5 -22   22.96    5.76
  -1  -5  22   26.69    7.08
  -1  -5  22   18.13    5.57
   1  -5 -22   24.09    6.10
   1  -5 -22   20.24    5.29
  -1  -5  21   99.86   10.42
   1  -5 -21   98.48    9.10
   1  -5 -21   86.53    9.32
   1  -5 -21   95.09   11.00
  -1  -5  21   81.91    9.88
   1  -5 -21   80.76    7.50
  -1  -5  21   71.15    8.51
   1  -5 -21   78.82    8.69
   1  -5 -20  113.34   10.37
   1  -5 -20  102.65    9.45
  -1  -5  20   98.87   10.55
  -1  -5  20  115.95   12.20
   1  -5 -20  102.81    9.85
   1  -5 -20  112.62   11.29
   1  -5 -20  104.59    8.19
  -1  -5  20   94.07   10.17
  -1  -5  19   16.76    6.52
   1  -5 -19   10.10    4.11
   1  -5 -19   14.95    4.35
  -1  -5  19   14.83    6.42
   1  -5 -19   18.61    4.32
   1  -5 -19   13.31    5.91
   1  -5 -19   11.38    5.01
  -1  -5  19   11.53    5.05
   1  -5 -19   12.48   10.02
  -1  -5  19    2.67    5.03
  -1  -5  18   92.29   10.00
   1  -5 -18   88.56    8.61
  -1  -5  18   84.32    9.80
   1  -5 -18   76.68    7.12
   1  -5 -18   80.89    8.86
   1  -5 -18   65.45   14.12
   1  -5 -18   97.48    9.53
  -1  -5  18   87.95   10.23
   1  -5 -18   93.59   10.58
  -1  -5  18   95.29   18.02
   1  -5 -17  277.06   12.67
  -1  -5  17  270.04   15.43
  -1  -5  17  282.17   17.25
   1  -5 -17  273.66   14.11
  -1  -5  17  286.93   32.37
  -1  -5  17  290.32   16.15
  -1  -5  17  268.06   16.00
   1  -5 -17  285.69   28.65
   1  -5 -17  308.11   15.33
   1  -5 -17  302.49   15.85
   1  -5 -17  305.64   17.28
   1  -5 -17  280.31   15.65
  -1  -5  17  276.23   14.40
  -1  -5  16  212.87   25.97
   1  -5 -16  233.10   24.89
   1  -5 -15  517.75   35.62
  -1  -5  15  516.54   38.91
  -1  -5  14   19.50    7.01
   1  -5 -14   14.16    9.05
  -1  -5  14   14.96   12.82
   1  -5 -13   70.20   13.36
  -1  -5  13   70.34   15.73
  -1  -5  13   67.37   11.04
   1  -5 -13   75.83   11.14
  -1  -5  12   73.55   14.97
  -1  -5  12   58.60   10.02
   1  -5 -12   63.92   12.62
   1  -5 -12   57.18    9.01
  -1  -5  11  993.00   47.51
   1  -5 -11 1027.35   43.35
  -1  -5  11  976.04   37.72
   1  -5 -11 1016.88   37.06
   1  -5 -10   29.02    9.49
  -1  -5  10   24.32   10.25
   1  -5 -10   17.98    7.05
  -1  -5  10   25.89    8.06
  -1  -5   9  375.27   22.04
   1  -5  -9  344.68   23.33
   1  -5  -9  384.65   25.52
  -1  -5   9  381.03   27.29
   1  -5  -9  350.96   20.87
   1  -5  -8  128.41   12.66
   1  -5  -8  131.64   14.61
   1  -5  -8  149.59   16.58
  -1  -5   8  115.56   12.04
  -1  -5   8  138.11   16.76
  -1  -5   7  757.47   29.49
   1  -5  -7  693.28   30.70
  -1  -5   7  657.97   20.55
  -1  -5   7  690.06   27.52
   1  -5  -7  727.56   28.15
   1  -5  -7  692.25   32.14
   1  -5  -6  119.45   12.61
  -1  -5   6  112.46    8.21
   1  -5  -6  107.72   13.51
   1  -5  -6  105.50   11.47
   1  -5  -6  112.41   12.64
  -1  -5   6  109.98   11.34
  -1  -5   6  109.46   11.65
  -1  -5   5 1103.23   25.62
   1  -5  -5 1036.76   33.10
  -1  -5   5 1106.11   33.71
   1  -5  -5 1125.64   37.25
   1  -5  -5 1107.60   37.97
   1  -5  -5 1111.09   35.68
  -1  -5   5 1104.94   35.12
  -1  -5   4   77.93    7.05
   1  -5  -4   77.09    9.57
   1  -5  -4   82.42   11.63
  -1  -5   4   74.76    9.39
  -1  -5   4   85.84   10.56
   1  -5  -4   75.22   10.29
  -1  -5   3  190.37   14.69
   1  -5  -3  154.74   14.20
  -1  -5   3  162.99   12.98
   1  -5  -3  168.46   13.28
   1  -5  -3  170.03   14.42
  -1  -5   3  167.89    9.84
   1  -5  -2  224.26   15.83
   1  -5  -2  202.62   14.44
  -1  -5   2  218.18   11.73
  -1  -5   2  221.05   15.71
  -1  -5   2  224.30   14.76
   1  -5  -2  244.70   17.52
   1  -5  -1 1004.96   33.61
  -1  -5   1  965.77   30.45
  -1  -5   1  996.02   26.09
  -1  -5   1  989.77   32.99
   1  -5  -1  945.22   32.72
   1  -5  -1  960.19   29.10
  -1  -5   0  532.53   24.53
   1  -5   0  492.97   23.49
   1  -5   0  481.44   19.13
  -1  -5   0  510.03   22.01
   1  -5   0  497.85   23.74
  -1  -5   0  487.08   18.84
  -1  -5  -1 1212.19   37.49
   1  -5   1 1122.61   27.69
  -1  -5  -1 1164.74   33.74
   1  -5   1 1116.97   35.44
   1  -5   1 1109.07   35.68
  -1  -5  -1 1155.68   30.73
   1  -5   2  278.07   17.96
  -1  -5  -2  293.69   19.30
   1  -5   2  283.17   18.59
   1  -5   2  281.12   12.56
  -1  -5  -2  292.68   16.06
  -1  -5  -2  272.64   16.80
  -1  -5  -3  317.80   20.48
  -1  -5  -3  295.07   18.01
  -1  -5  -3  282.35   10.78
   1  -5   3  300.84   12.00
   1  -5   3  299.99   19.57
  -1  -5  -3  308.81   17.37
   1  -5   3  303.70   18.87
  -1  -5  -4   93.33   12.18
  -1  -5  -4  102.39    6.83
   1  -5   4   96.73   11.57
   1  -5   4  100.61    6.47
   1  -5   5 1041.50   36.92
  -1  -5  -5 1059.11   39.48
  -1  -5  -5 1069.07   24.40
   1  -5   5 1025.85   35.68
   1  -5   6  127.82   14.22
  -1  -5  -6  139.82    9.36
  -1  -5  -6  131.80   15.75
   1  -5   7  607.36   29.60
  -1  -5  -7  682.18   33.49
  -1  -5  -7  625.69   21.32
  -1  -5  -8  208.73   13.29
   1  -5   8  226.06   19.28
  -1  -5  -8  185.11   19.07
  -1  -5  -9  603.32   33.96
  -1  -5  -9  572.42   23.43
   1  -5   9  548.45   30.61
  -1  -5 -10   37.53   10.62
   1  -5  10   28.93    9.03
  -1  -5 -11 1181.90   51.24
   1  -5  11 1124.86   46.59
   1  -5  12  120.06   16.34
  -1  -5 -12  125.55   18.53
  -1  -5 -13   67.01   15.23
   1  -5  13   55.87   12.18
   1  -5  13   63.65   10.38
   1  -5  14   19.91    7.85
   1  -5  14   16.54    9.88
   1  -5  14    0.80    8.33
  -1  -5 -14    8.04    8.11
  -1  -5 -15  572.27   40.33
   1  -5  15  536.20   36.44
   1  -5  15  562.71   39.83
   1  -5  16  254.05   26.00
  -1  -5 -16  287.83   29.99
   1  -5  16  285.34   29.21
  -1  -5 -17  307.92   15.28
  -1  -5 -17  335.89   14.03
   1  -5  17  327.58   17.99
   1  -5  17  323.80   31.35
  -1  -5 -17  320.09   16.89
  -1  -5 -17  282.91   30.23
   1  -5  17  322.50   16.83
   1  -5  17  285.95   28.70
   1  -5  17  311.94   15.52
  -1  -5 -17  314.07   17.86
  -1  -5 -17  289.16   14.02
   1  -5  17  321.21   17.27
   1  -5  18  150.84   11.92
   1  -5  18  128.25   21.38
  -1  -5 -18  130.35   10.19
  -1  -5 -18  123.34   21.63
  -1  -5 -18  115.40   11.48
   1  -5  18  173.12   22.63
  -1  -5 -18  121.32   11.31
  -1  -5 -18  125.98    8.91
   1  -5  18  125.40   11.45
   1  -5  18  132.63   12.33
  -1  -5 -18  135.75   10.56
   1  -5  18  124.72   10.34
   1  -5  19    7.89    5.11
  -1  -5 -19    7.50    4.39
   1  -5  19    1.87    3.93
  -1  -5 -19    3.52    5.19
   1  -5  19    9.64    5.91
  -1  -5 -19    0.39    5.54
   1  -5  19    4.93    4.94
  -1  -5 -19    4.78    4.14
   1  -5  20  131.77   12.09
  -1  -5 -20  127.51    9.13
   1  -5  20  112.87   10.05
   1  -5  20  110.31   10.41
  -1  -5 -20  124.53   12.31
   1  -5  20  132.85   12.55
  -1  -5 -20  109.96    9.85
  -1  -5 -20  120.78   11.68
  -1  -5 -21  112.60    8.97
  -1  -5 -21  117.26   10.06
   1  -5  21  112.54   12.10
  -1  -5 -21  102.68   11.39
  -1  -5 -21  102.65   11.20
   1  -5  21  115.82   11.82
   1  -5  21  106.95   11.17
   1  -5  21  126.56   11.30
   1  -5  21  128.27   11.02
   1  -5  22   30.97    6.51
   1  -5  22   28.29    7.52
  -1  -5 -22   29.70    5.83
  -1  -5 -22   30.41    7.60
  -1  -5 -22   31.10    7.42
   1  -5  22   36.66    7.05
   1  -5  22   26.62    6.85
   1  -5  22   29.01    5.95
  -1  -5 -22   31.55    5.75
   1  -5  23  113.82   11.25
   1  -5  23  100.02    8.97
  -1  -5 -23  104.57   11.06
  -1  -5 -23  119.33   11.43
  -1  -5 -23  115.45    9.43
  -1  -5 -23  113.94    8.60
   1  -5  23  112.50   10.25
   1  -5  23   99.56   11.15
   1  -5  24    4.78    4.43
   1  -5  24    6.57    3.96
  -1  -5 -24    3.21    5.12
  -1  -5 -24   11.04    4.29
   1  -5  24   12.13    5.14
  -1  -5 -24    6.69    3.91
  -1  -5 -24    4.14    5.24
   1  -5  24   -4.19    5.88
  -1  -5 -25   27.67    5.07
   1  -5  25   28.40    5.64
  -1  -5 -25   35.80    6.98
  -1  -5 -25   23.49    4.49
   1  -5  25   26.43    6.58
   1  -5  25   18.46    4.47
   1  -5  25   23.55    7.69
  -1  -5 -25   25.90    6.81
  -1  -5 -26   21.82    5.53
   1  -5  26   22.91    4.02
   1  -5  26   16.58    5.53
  -1  -5 -26   27.04    4.51
   1  -5  26   24.57    6.54
  -1  -5 -26   24.65    5.76
  -1  -5 -26   26.67    4.27
   1  -5  26   23.94    4.52
  -1  -5 -27   52.79    6.59
   1  -5  27   56.97    6.69
  -1  -5 -27   55.01    7.05
   1  -5  28   22.41    4.66
  -1  -5 -28   16.76    4.44
   1  -5  29    6.92    3.42
  -1  -5 -29    4.99    3.57
  -1  -4  29   19.36    3.42
   1  -4 -29   27.87    3.60
  -1  -4  29   29.89    4.86
   1  -4 -29   18.70    4.94
   1  -4 -28   34.81    4.50
  -1  -4  28   40.25    5.72
   1  -4 -28   29.56    4.36
  -1  -4  28   27.66    4.91
   1  -4 -27   15.44    4.27
   1  -4 -27   20.37    5.79
   1  -4 -27   19.46    4.21
  -1  -4  27   20.60    5.41
  -1  -4  27   20.49    5.02
  -1  -4  26  192.23   11.95
   1  -4 -26  189.75   12.98
  -1  -4  26  182.09   11.47
   1  -4 -26  181.20   10.73
   1  -4 -26  185.85   10.65
   1  -4 -26  166.77    9.51
  -1  -4  25   54.03    7.75
   1  -4 -25   58.18    6.90
   1  -4 -25   50.26    6.12
   1  -4 -25   51.02    8.23
   1  -4 -25   58.56    6.72
   1  -4 -25   60.05    7.58
  -1  -4  25   59.66    7.96
  -1  -4  25   56.61    7.44
   1  -4 -24   56.91    6.97
  -1  -4  24   57.78    7.62
   1  -4 -24   60.57    9.28
   1  -4 -24   56.39    7.75
   1  -4 -24   65.35    7.61
   1  -4 -24   58.88    5.81
   1  -4 -24   63.51    7.07
  -1  -4  24   56.90    8.59
  -1  -4  23   60.72    8.42
   1  -4 -23   56.84    8.90
   1  -4 -23   49.10    6.05
   1  -4 -23   54.58    7.34
   1  -4 -23   50.27    7.34
   1  -4 -23   46.46    6.85
   1  -4 -23   42.41    6.05
  -1  -4  23   43.77    8.06
   1  -4 -22    7.30    4.25
  -1  -4  22    5.80    4.76
   1  -4 -22    9.36    5.25
  -1  -4  22   20.64    7.40
   1  -4 -22    7.60    5.74
   1  -4 -22    9.68    4.28
  -1  -4  22    3.65    5.57
   1  -4 -22    5.11    3.91
   1  -4 -22    9.83    3.66
  -1  -4  21  182.81   13.26
   1  -4 -21  208.88   15.23
   1  -4 -21  182.11   12.98
   1  -4 -21  210.74   13.19
   1  -4 -21  201.87   10.95
   1  -4 -21  179.36   11.70
  -1  -4  21  192.05   14.17
  -1  -4  21  205.85   14.40
   1  -4 -21  192.79   13.09
  -1  -4  20  346.89   18.17
   1  -4 -20  371.59   19.94
   1  -4 -20  340.08   14.36
  -1  -4  20  351.98   19.22
  -1  -4  20  349.75   18.14
   1  -4 -20  365.41   17.27
   1  -4 -20  356.63   18.56
   1  -4 -20  355.91   17.74
   1  -4 -20  363.73   17.65
   1  -4 -20  337.42   16.07
  -1  -4  19  453.81   20.24
  -1  -4  19  442.15   20.37
   1  -4 -19  480.35   22.17
   1  -4 -19  474.87   19.56
   1  -4 -19  416.15   35.92
  -1  -4  19  507.20   41.42
  -1  -4  19  440.51   20.79
   1  -4 -19  441.76   20.34
   1  -4 -19  466.27   18.66
   1  -4 -19  441.13   17.77
   1  -4 -19  471.23   16.44
   1  -4 -18    0.30    4.19
  -1  -4  18   -6.53    5.36
   1  -4 -18   -2.63   11.79
  -1  -4  18   -5.98    5.04
  -1  -4  18   -1.61    9.20
  -1  -4  18   10.96    6.05
   1  -4 -18   -2.74    5.03
  -1  -4  18    8.46    5.77
   1  -4 -18    1.13    3.48
   1  -4 -18    3.98    2.98
  -1  -4  18    3.64    5.28
   1  -4 -18   -3.05    4.11
   1  -4 -18    5.60    3.66
   1  -4 -17   53.85    8.44
  -1  -4  17   51.78    7.39
  -1  -4  17   30.89   11.48
   1  -4 -17   56.06    7.50
   1  -4 -17   50.83   13.47
   1  -4 -16  223.51   24.61
  -1  -4  16  193.48   24.13
   1  -4 -15   95.41   15.50
  -1  -4  15  107.97   18.70
   1  -4 -14  338.33   27.15
  -1  -4  14  332.56   29.27
  -1  -4  14  343.87   23.43
  -1  -4  13  367.24   23.43
   1  -4 -13  353.82   27.01
  -1  -4  13  365.74   29.25
  -1  -4  12  108.29   15.72
   1  -4 -12   91.66   13.70
  -1  -4  12  100.15   12.50
  -1  -4  11  186.97   15.59
   1  -4 -11  197.64   18.71
  -1  -4  11  170.30   19.10
  -1  -4  10  216.66   21.01
   1  -4 -10  225.77   18.87
  -1  -4  10  236.59   16.97
   1  -4  -9  376.43   23.50
  -1  -4   9  388.89   20.56
  -1  -4   9  409.97   21.87
  -1  -4   9  424.91   27.16
   1  -4  -9  397.32   23.99
   1  -4  -8  703.77   30.38
  -1  -4   8  709.80   26.50
   1  -4  -8  707.39   30.85
  -1  -4   8  731.50   28.52
  -1  -4   8  694.65   33.34
  -1  -4   7   18.49    6.47
   1  -4  -7   17.11    6.84
  -1  -4   7   15.58    7.86
   1  -4  -7   18.68    7.18
   1  -4  -6 1003.46   34.38
  -1  -4   6  965.34   22.27
   1  -4  -6  942.04   29.52
   1  -4  -6  974.79   33.53
   1  -4  -6 1037.37   31.47
  -1  -4   6 1023.22   31.62
   1  -4  -5  757.69   29.24
   1  -4  -5  771.43   26.39
  -1  -4   5  731.51   18.22
   1  -4  -5  764.73   28.44
  -1  -4   5  758.78   24.85
   1  -4  -5  803.39   26.97
  -1  -4   5  782.29   27.13
  -1  -4   4  242.97    9.87
  -1  -4   4  246.22   13.75
  -1  -4   4  234.07   15.03
   1  -4  -4  246.81   14.87
   1  -4  -4  258.06   16.67
   1  -4  -4  257.89   15.27
   1  -4  -3  522.20   20.56
  -1  -4   3  498.71   14.38
   1  -4  -3  500.21   22.26
   1  -4  -3  512.54   20.97
  -1  -4   3  503.19   19.41
  -1  -4   3  526.12   21.66
   1  -4  -2  476.92   21.41
   1  -4  -2  446.81   20.01
  -1  -4   2  452.93   18.43
   1  -4  -2  477.59   19.46
  -1  -4   2  452.75   20.14
  -1  -4   2  447.11   14.19
   1  -4  -1  276.12   16.50
  -1  -4   1  269.11   11.64
   1  -4  -1  303.88   15.64
  -1  -4   1  260.28   14.25
  -1  -4   1  269.51   15.92
   1  -4  -1  286.60   16.16
   1  -4   0  327.95   17.38
  -1  -4   0  329.28   15.91
   1  -4   0  312.71   13.81
  -1  -4   0  322.35   13.44
  -1  -4   0  333.04   17.85
   1  -4   0  340.21   17.93
   1  -4   1  291.22   11.99
  -1  -4  -1  306.52   13.88
  -1  -4  -1  307.41   15.27
  -1  -4  -1  286.43   17.23
   1  -4   1  325.94   17.59
   1  -4   1  312.92   17.36
  -1  -4  -2  348.84   10.03
  -1  -4  -2  380.44   19.54
   1  -4   2  393.46   19.41
   1  -4   2  363.17   12.09
  -1  -4  -2  395.21   16.89
  -1  -4  -2  384.57   17.77
  -1  -4  -3  486.63   22.82
   1  -4   3  468.95   21.51
  -1  -4  -3  469.96   12.11
   1  -4   3  490.51   21.88
  -1  -4  -3  487.08   20.42
   1  -4   3  460.20   12.16
   1  -4   4  294.09    8.87
   1  -4   4  316.69   18.13
  -1  -4  -4  335.82   11.22
  -1  -4  -4  301.67   18.94
   1  -4   5  788.45   29.21
  -1  -4  -5  743.14   19.19
  -1  -4  -5  765.27   30.62
  -1  -4  -6  931.10   35.14
  -1  -4  -6  899.66   23.32
   1  -4   6  906.56   32.67
  -1  -4  -7   90.54   12.78
  -1  -4  -7   93.21    8.60
   1  -4   7  105.97   12.51
   1  -4   8  659.93   30.04
  -1  -4  -8  652.35   32.19
   1  -4   8  679.67   28.10
  -1  -4  -8  644.61   22.80
  -1  -4  -9  291.93   16.69
  -1  -4  -9  293.83   22.66
   1  -4   9  320.41   20.47
   1  -4   9  296.94   21.09
  -1  -4 -10  226.08   15.72
   1  -4  10  208.15   18.52
   1  -4  10  244.67   19.37
  -1  -4 -10  246.85   21.69
  -1  -4 -11  157.57   18.40
  -1  -4 -11  142.79   13.40
   1  -4  11  144.59   15.97
   1  -4  11  134.47   15.52
  -1  -4 -12   44.08    8.55
  -1  -4 -12   69.46   14.29
   1  -4  12   52.21    9.39
   1  -4  12   62.07   11.82
   1  -4  12   47.22   11.27
   1  -4  13  493.40   31.00
  -1  -4 -13  472.73   33.13
   1  -4  13  431.88   24.72
  -1  -4 -13  433.01   25.66
   1  -4  13  429.91   30.96
   1  -4  13  422.20   28.99
   1  -4  14  275.37   20.32
  -1  -4 -14  279.97   27.24
   1  -4  14  292.05   25.13
   1  -4  14  222.11   23.14
   1  -4  14  262.45   24.15
  -1  -4 -14  219.30   19.81
  -1  -4 -15  108.32   18.97
   1  -4  15  104.62   13.54
   1  -4  15   70.75   14.56
   1  -4  15   82.97   14.74
   1  -4  16  211.58   23.60
   1  -4  16  157.00   20.74
  -1  -4 -16  242.03   27.20
   1  -4  17   23.98    8.30
  -1  -4 -17   37.85   11.95
   1  -4  17   26.77   10.25
   1  -4  17   41.56    6.08
  -1  -4 -17   42.88    5.33
   1  -4  17   50.20    7.42
   1  -4  17   43.30    7.16
  -1  -4 -18    3.74    3.33
  -1  -4 -18    6.80    3.85
  -1  -4 -18   -1.01    3.67
  -1  -4 -18    7.16    4.01
   1  -4  18   19.45   10.25
  -1  -4 -18    0.39    5.34
   1  -4  18    2.69    4.44
  -1  -4 -18   -7.08    6.14
   1  -4  18    4.56    4.89
  -1  -4 -18    4.10    8.31
   1  -4  18    9.75    4.84
   1  -4  18    7.40    4.29
  -1  -4 -19  533.33   18.09
  -1  -4 -19  505.60   18.48
  -1  -4 -19  487.15   39.97
  -1  -4 -19  538.62   23.44
   1  -4  19  540.54   23.68
   1  -4  19  491.16   38.79
   1  -4  19  521.03   22.23
   1  -4  19  536.14   21.41
  -1  -4 -19  504.94   22.20
   1  -4  19  499.00   20.29
  -1  -4 -19  474.17   17.94
  -1  -4 -19  508.09   19.64
  -1  -4 -20  266.06   13.60
  -1  -4 -20  296.28   17.84
   1  -4  20  307.67   18.12
   1  -4  20  289.04   16.08
  -1  -4 -20  300.86   17.31
  -1  -4 -20  260.76   14.21
   1  -4  20  301.30   17.36
   1  -4  20  322.04   18.61
  -1  -4 -20  287.94   13.63
   1  -4  20  279.84   15.02
   1  -4  21  167.51   12.04
  -1  -4 -21  221.26   11.91
   1  -4  21  214.33   13.66
   1  -4  21  199.94   15.04
  -1  -4 -21  170.91   11.57
  -1  -4 -21  202.09   15.09
   1  -4  21  206.30   15.48
  -1  -4 -21  189.70   14.43
  -1  -4 -22    3.78    3.78
  -1  -4 -22    5.80    5.48
  -1  -4 -22    2.93    3.98
   1  -4  22    2.73    6.03
   1  -4  22    3.59    4.20
   1  -4  22    0.48    4.68
   1  -4  22    6.27    6.39
  -1  -4 -22    4.53    5.05
  -1  -4 -23   59.69    8.69
   1  -4  23   65.94    9.94
  -1  -4 -23   57.01    6.81
   1  -4  23   59.88    7.55
  -1  -4 -23   60.72    6.60
   1  -4  23   54.35    8.94
   1  -4  23   54.04    7.36
  -1  -4 -23   78.65    9.74
   1  -4  24   62.19    7.62
   1  -4  24   74.95    9.86
   1  -4  24   76.02    7.89
   1  -4  24   79.09   10.16
  -1  -4 -24   82.04   10.03
  -1  -4 -24   91.19    7.77
  -1  -4 -24   86.95    7.98
  -1  -4 -24   69.03    9.23
   1  -4  25   67.18    7.06
   1  -4  25   73.34    8.93
  -1  -4 -25   70.72    9.03
   1  -4  25   77.55    7.75
   1  -4  25   78.89    9.93
  -1  -4 -25   79.62    7.08
  -1  -4 -25   75.98    6.84
  -1  -4 -25   71.10    9.18
  -1  -4 -26  133.21   10.57
  -1  -4 -26  147.82    8.58
   1  -4  26  145.45   11.38
   1  -4  26  140.61    9.03
   1  -4  26  140.52   11.58
  -1  -4 -26  149.99   11.33
   1  -4  27   31.19    5.91
  -1  -4 -27   24.84    3.97
  -1  -4 -27   29.14    5.90
   1  -4  27   32.24    6.04
  -1  -4 -27   30.74    6.07
   1  -4  27   30.46    4.60
   1  -4  28   36.24    4.08
   1  -4  28   23.87    5.04
  -1  -4 -28   27.30    5.03
  -1  -4 -28   41.88    5.83
   1  -4  28   40.25    5.56
   1  -4  29   34.03    4.75
  -1  -4 -29   28.22    4.76
  -1  -3  30    2.88    3.65
   1  -3 -30   -2.12    3.71
  -1  -3  29   32.48    3.89
   1  -3 -29   23.56    3.41
   1  -3 -29   26.34    4.06
   1  -3 -29   19.84    5.13
  -1  -3  29   33.98    5.14
  -1  -3  29   20.84    4.02
   1  -3 -28  111.94    7.65
  -1  -3  28  124.14    8.39
  -1  -3  28  137.05    8.98
   1  -3 -28  117.66    7.15
  -1  -3  28  110.66    7.53
   1  -3 -28  130.09    9.77
  -1  -3  27   36.74    6.16
   1  -3 -27   46.19    5.61
   1  -3 -27   36.85    6.83
   1  -3 -27   43.64    6.56
  -1  -3  27   39.14    5.94
  -1  -3  26   46.32    6.61
   1  -3 -26   57.01    7.75
   1  -3 -26   51.79    5.67
  -1  -3  26   60.90    8.14
   1  -3 -26   59.59    6.62
   1  -3 -26   44.99    7.84
   1  -3 -25  149.05   10.33
  -1  -3  25  152.77   11.69
  -1  -3  25  145.76   11.30
   1  -3 -25  116.88    7.59
   1  -3 -25  132.80    9.15
   1  -3 -25  140.75    9.57
   1  -3 -25  127.78   10.36
  -1  -3  25  141.85   11.37
   1  -3 -25  124.94   11.49
   1  -3 -24   30.80    7.67
   1  -3 -24   32.00    5.56
  -1  -3  24   37.78    7.14
  -1  -3  24   29.95    6.70
   1  -3 -24   31.80    4.76
   1  -3 -24   42.81    7.29
   1  -3 -24   31.07    5.26
  -1  -3  24   34.33    6.89
   1  -3 -24   30.80    6.02
   1  -3 -23  144.87   11.73
   1  -3 -23  130.15    8.70
   1  -3 -23  148.72   13.08
  -1  -3  23  136.65   11.55
  -1  -3  23  145.42   11.99
   1  -3 -23  148.94   11.14
   1  -3 -23  139.30   10.71
   1  -3 -23  138.12   10.07
   1  -3 -22  621.85   21.39
   1  -3 -22  598.78   22.11
   1  -3 -22  608.68   22.44
   1  -3 -22  571.10   18.00
   1  -3 -22  627.28   25.91
  -1  -3  22  571.52   23.33
  -1  -3  22  554.13   24.26
   1  -3 -22  575.01   23.91
   1  -3 -22  549.15   20.50
  -1  -3  22  615.24   24.11
  -1  -3  21  137.35   11.94
   1  -3 -21  137.09   10.46
   1  -3 -21  129.51   12.52
  -1  -3  21  122.54   12.07
   1  -3 -21  126.32    9.94
   1  -3 -21  154.19   11.47
  -1  -3  21  127.01   11.42
   1  -3 -21  139.85   12.11
   1  -3 -21  139.24   10.89
   1  -3 -21  139.51    9.02
   1  -3 -20  103.10   10.89
  -1  -3  20   99.24   10.46
  -1  -3  20  114.39   11.40
   1  -3 -20  102.07    7.92
   1  -3 -20  108.43    9.82
   1  -3 -20  115.55   11.04
   1  -3 -20  119.26   21.25
  -1  -3  20  101.58   10.53
   1  -3 -20  104.25    9.14
   1  -3 -20  110.54    9.30
   1  -3 -19   42.26    7.86
   1  -3 -19   38.76    6.11
   1  -3 -19   38.29   13.11
   1  -3 -19   38.47    5.92
   1  -3 -19   45.04    7.49
   1  -3 -19   38.33    4.90
  -1  -3  19   32.51    6.02
  -1  -3  19   11.70   10.49
  -1  -3  19   38.86    7.34
  -1  -3  19   39.58    7.00
   1  -3 -19   41.40    6.67
  -1  -3  18  319.46   16.66
   1  -3 -18  356.43   18.30
   1  -3 -18  320.43   13.14
   1  -3 -18  306.65   14.58
   1  -3 -18  316.05   30.43
  -1  -3  18  325.40   30.94
   1  -3 -18  341.72   17.11
   1  -3 -18  339.91   16.42
   1  -3 -18  332.99   15.66
  -1  -3  18  318.47   17.42
   1  -3 -17   90.63   16.24
  -1  -3  17  121.28   19.71
   1  -3 -16  894.93   47.18
  -1  -3  16  928.00   48.93
   1  -3 -15   28.83   10.38
  -1  -3  15   43.28    8.67
  -1  -3  15   36.87   11.20
  -1  -3  14   48.95    9.31
  -1  -3  14   32.76   11.31
   1  -3 -14   38.98    9.98
  -1  -3  13  282.09   24.52
   1  -3 -13  300.54   23.87
  -1  -3  13  322.15   21.08
   1  -3 -12  900.05   40.01
  -1  -3  12  978.62   34.80
  -1  -3  12  927.57   42.08
   1  -3 -11  100.97   13.80
  -1  -3  11   91.91   15.23
  -1  -3  11  102.42   11.14
   1  -3 -10 1427.30   45.98
  -1  -3  10 1463.79   49.32
  -1  -3  10 1455.43   39.54
  -1  -3   9  355.78   23.66
   1  -3  -9  378.09   22.49
  -1  -3   9  373.19   18.44
   1  -3  -8  289.38   18.51
   1  -3  -8  285.61   18.91
  -1  -3   8  248.97   19.41
  -1  -3   8  239.86    8.77
  -1  -3   8  264.30   16.49
  -1  -3   8  254.77   14.65
  -1  -3   7   90.67    4.93
   1  -3  -7   91.05   11.04
  -1  -3   7   98.80    9.21
  -1  -3   7   97.67   12.36
   1  -3  -7  108.65   11.86
  -1  -3   7   96.73   10.19
  -1  -3   6 3240.44   56.31
  -1  -3   6 3083.07   50.67
   1  -3  -6 3196.46   59.33
   1  -3  -6 3167.16   59.53
  -1  -3   6 3094.31   63.04
   1  -3  -5  315.08   17.27
   1  -3  -5  307.97   17.29
  -1  -3   5  303.80   13.90
  -1  -3   5  327.83   18.94
  -1  -3   5  326.84   16.35
   1  -3  -5  302.63   14.56
  -1  -3   4 1194.66   30.51
   1  -3  -4 1119.98   31.13
   1  -3  -4 1193.02   28.93
  -1  -3   4 1160.37   26.63
  -1  -3   4 1118.30   18.91
  -1  -3   3  199.85   12.66
  -1  -3   3  183.20   10.14
  -1  -3   3  191.39    6.77
   1  -3  -3  179.30   11.69
   1  -3  -3  212.10   13.41
   1  -3  -3  197.70   11.78
  -1  -3   2  436.17   15.41
  -1  -3   2  446.11   10.88
   1  -3  -2  464.90   18.87
   1  -3  -2  422.67   16.69
   1  -3  -1  940.37   25.37
  -1  -3   1  939.46   22.73
   1  -3  -1  956.31   26.94
  -1  -3   1  965.31   18.17
  -1  -3   0 1381.60   28.28
  -1  -3   0 1409.03   24.87
   1  -3   0 1376.82   32.54
   1  -3   0 1407.82   31.64
   1  -3   1  877.93   17.74
  -1  -3  -1  942.79   23.57
   1  -3   1  941.05   26.77
   1  -3   2  367.85    9.18
  -1  -3  -2  391.20    7.58
   1  -3   2  384.08   16.66
  -1  -3  -2  402.44   15.72
  -1  -3  -3  160.45    5.85
   1  -3   3  136.64    4.44
   1  -3   3  157.50   11.56
   1  -3   4 1052.56   30.07
  -1  -3  -4 1021.73   19.42
   1  -3   4 1055.68   26.30
  -1  -3  -5  308.07   18.12
   1  -3   5  351.71   16.01
   1  -3   5  330.33   17.76
  -1  -3  -5  316.25   12.17
  -1  -3  -6 2999.66   60.75
  -1  -3  -6 2977.00   46.20
   1  -3   6 2935.63   57.26
   1  -3   6 3062.07   54.20
  -1  -3  -7   66.80   10.50
   1  -3   7   63.82    9.94
   1  -3   7   76.17    9.82
  -1  -3  -7   73.00    7.58
  -1  -3  -8  206.47   12.98
   1  -3   8  192.66   15.80
   1  -3   8  200.97   15.19
  -1  -3  -9  465.70   21.11
   1  -3   9  430.56   24.11
   1  -3   9  430.90   22.99
   1  -3  10 1244.52   42.40
  -1  -3 -10 1240.79   37.37
   1  -3  10 1305.60   42.57
   1  -3  11   68.46   11.17
  -1  -3 -11   70.43   10.10
   1  -3  11   66.21   11.60
   1  -3  11   73.23    9.87
   1  -3  12  772.36   31.25
   1  -3  12  728.39   35.70
   1  -3  12  787.58   36.37
  -1  -3 -12  755.15   32.67
   1  -3  12  809.98   36.84
   1  -3  13  223.19   17.91
  -1  -3 -13  224.96   18.84
   1  -3  13  257.17   22.00
   1  -3  13  198.67   20.34
   1  -3  13  247.23   21.66
   1  -3  14   79.78   14.02
   1  -3  14   87.05   11.80
   1  -3  14   72.28   12.77
  -1  -3 -14   75.51   12.48
   1  -3  14   67.22   13.12
   1  -3  15   44.30   11.20
  -1  -3 -15   34.49    9.39
   1  -3  15   25.20    8.68
   1  -3  15   21.01    5.89
   1  -3  15   31.10   10.81
  -1  -3 -16  714.86   38.45
   1  -3  16  751.64   35.29
   1  -3  16  762.31   42.99
   1  -3  16  710.00   40.64
   1  -3  16  678.19   39.17
   1  -3  17  128.77   19.05
   1  -3  17  105.40   17.27
  -1  -3 -17  108.12   16.53
   1  -3  18  300.48   17.14
  -1  -3 -18  234.13   13.68
   1  -3  18  239.02   13.34
  -1  -3 -18  253.38   15.15
  -1  -3 -18  252.58   14.42
  -1  -3 -18  272.79   24.49
   1  -3  18  271.13   15.35
   1  -3  18  238.48   27.23
   1  -3  18  238.77   14.13
  -1  -3 -18  218.21   12.00
   1  -3  18  248.90   25.91
  -1  -3 -18  241.75   27.84
  -1  -3 -18  266.70   12.38
  -1  -3 -18  285.20   16.50
  -1  -3 -19   26.78    4.91
  -1  -3 -19   22.08    5.02
   1  -3  19   19.06    5.68
   1  -3  19   27.02   10.26
   1  -3  19   24.77    6.41
  -1  -3 -19   28.07    6.19
  -1  -3 -19   25.85    6.62
   1  -3  19   27.56    5.19
  -1  -3 -19   43.58   13.34
  -1  -3 -19   24.25    4.84
  -1  -3 -19   20.54    5.50
   1  -3  19   23.06    5.38
   1  -3  20  151.30   11.27
  -1  -3 -20  141.29   12.24
  -1  -3 -20  137.12   12.20
   1  -3  20  137.24   12.33
  -1  -3 -20  134.02    9.59
   1  -3  20  144.13   11.34
   1  -3  20  127.27   19.13
  -1  -3 -20  140.02   10.40
  -1  -3 -20  149.43   10.65
   1  -3  20  126.41   12.38
  -1  -3 -20  130.37   11.17
   1  -3  21  125.34   10.71
   1  -3  21  118.58   11.88
  -1  -3 -21  104.83   11.10
  -1  -3 -21  107.52    9.21
  -1  -3 -21  130.77   12.20
  -1  -3 -21  104.94    9.23
   1  -3  21  121.60   10.34
  -1  -3 -21  122.44    9.13
   1  -3  21  111.82   11.72
   1  -3  22  528.83   23.96
   1  -3  22  527.08   23.52
  -1  -3 -22  505.12   19.02
   1  -3  22  556.52   21.34
  -1  -3 -22  540.53   18.67
  -1  -3 -22  523.57   23.25
  -1  -3 -22  491.40   18.67
   1  -3  22  516.43   20.66
  -1  -3 -22  500.03   22.38
   1  -3  23  127.48   10.84
   1  -3  23  118.04   12.31
   1  -3  23  115.49   11.76
  -1  -3 -23  105.58    8.76
   1  -3  23  101.37    9.53
  -1  -3 -23  117.34   11.50
  -1  -3 -23  120.10    9.09
  -1  -3 -23  135.01   12.50
  -1  -3 -23  106.65    8.93
   1  -3  23  111.09   10.23
   1  -3  24   21.84    7.05
   1  -3  24   20.91    6.92
  -1  -3 -24   25.64    6.53
  -1  -3 -24   30.30    7.92
   1  -3  24   23.61    5.81
   1  -3  24   13.90    4.45
  -1  -3 -24   24.50    5.20
  -1  -3 -25  109.59    8.14
   1  -3  25  103.68    8.64
  -1  -3 -25   90.22   10.02
   1  -3  25   98.90   10.83
   1  -3  25  100.28   10.78
  -1  -3 -25   92.59    9.70
   1  -3  25  102.45    8.86
  -1  -3 -26   78.17    6.54
   1  -3  26   82.54    7.77
   1  -3  26   75.07    8.89
  -1  -3 -26   75.56    9.17
  -1  -3 -26   67.65    7.99
   1  -3  27   31.88    5.24
  -1  -3 -27   40.44    4.84
  -1  -3 -27   31.42    5.69
  -1  -3 -27   39.00    6.74
   1  -3  27   43.77    7.20
   1  -3  27   38.38    6.07
   1  -3  28  115.16    8.19
   1  -3  28   95.06    8.25
   1  -3  28   97.61    6.68
  -1  -3 -28   91.52    7.54
  -1  -3 -28  102.27    6.14
  -1  -3 -28  109.74    8.66
   1  -3  29   19.29    4.06
  -1  -3 -29   20.73    4.11
  -1  -3 -29   21.71    5.02
  -1  -3 -30    8.28    3.81
   1  -3  30    5.24    3.96
   1  -2 -30    4.87    3.85
  -1  -2  30    4.45    3.69
  -1  -2  29   67.14    6.25
  -1  -2  29   48.23    5.85
   1  -2 -29   48.30    6.31
   1  -2 -29   49.55    5.50
   1  -2 -29   54.83    4.33
  -1  -2  28    8.35    4.17
   1  -2 -28   18.41    4.90
   1  -2 -28   17.04    5.48
  -1  -2  28   14.17    3.81
  -1  -2  28   10.78    4.73
   1  -2 -28   11.50    3.38
  -1  -2  27    8.55    4.11
   1  -2 -27    5.25    4.80
   1  -2 -27   12.63    5.40
   1  -2 -27    8.78    3.42
  -1  -2  27   14.17    5.85
  -1  -2  26   71.72    8.56
  -1  -2  26   70.53    8.00
   1  -2 -26   64.46    7.90
   1  -2 -26   70.87    6.42
   1  -2 -26   90.05    9.85
   1  -2 -26   71.75    7.16
   1  -2 -25  105.02   11.16
   1  -2 -25  119.82    9.25
  -1  -2  25   92.08    9.65
  -1  -2  25  115.81   10.49
   1  -2 -25  103.53   10.07
   1  -2 -25  127.88    8.85
  -1  -2  25  102.11    9.85
  -1  -2  24    4.49    5.20
   1  -2 -24   -3.32    3.20
   1  -2 -24   11.55    6.20
   1  -2 -24    2.32    3.52
  -1  -2  24    9.57    5.50
   1  -2 -24    2.24    3.31
   1  -2 -24   -4.27    5.67
   1  -2 -24   -1.94    4.13
   1  -2 -24    8.27    3.79
  -1  -2  24    2.82    4.57
  -1  -2  24   -1.73    4.91
   1  -2 -23   68.39    7.26
   1  -2 -23   70.02    6.41
   1  -2 -23   57.91    8.27
  -1  -2  23   73.76    9.15
   1  -2 -23   65.54    7.75
   1  -2 -23   68.04    8.00
   1  -2 -23   59.65    7.51
  -1  -2  23   48.53    8.02
  -1  -2  23   55.69    7.15
   1  -2 -23   60.54    9.12
   1  -2 -22  226.36   11.22
  -1  -2  22  214.81   14.87
   1  -2 -22  214.47   13.20
   1  -2 -22  232.70   13.64
  -1  -2  22  216.74   12.75
   1  -2 -22  214.43   12.51
   1  -2 -22  225.15   15.07
  -1  -2  22  242.21   15.20
   1  -2 -22  231.92   15.93
  -1  -2  21  172.88   12.97
  -1  -2  21  183.74   13.73
   1  -2 -21  182.95   12.17
   1  -2 -21  186.52   12.38
   1  -2 -21  198.61   14.29
   1  -2 -21  214.53   15.25
   1  -2 -21  166.99   11.10
   1  -2 -21  185.41   12.98
  -1  -2  21  188.10   12.34
  -1  -2  21  165.13   13.65
   1  -2 -21  213.61   10.78
   1  -2 -20   52.27    8.04
  -1  -2  20   51.68    7.86
   1  -2 -20   47.53   12.90
  -1  -2  20   57.81    8.52
   1  -2 -20   58.48    6.39
   1  -2 -20   51.12    6.72
  -1  -2  20   53.12   14.66
   1  -2 -20   47.98    6.98
   1  -2 -20   57.13    8.21
   1  -2 -20   59.82    7.34
  -1  -2  20   57.65    7.55
  -1  -2  20   46.63    8.27
   1  -2 -19  522.24   22.80
   1  -2 -19  462.51   37.23
   1  -2 -19  514.58   19.59
  -1  -2  19  520.04   21.24
   1  -2 -19  595.06   21.24
  -1  -2  19  529.46   22.23
  -1  -2  19  518.56   22.63
   1  -2 -19  502.84   20.37
   1  -2 -19  515.14   16.61
   1  -2 -19  550.86   22.39
  -1  -2  19  531.94   38.42
   1  -2 -18   21.33   11.12
  -1  -2  18   -4.97    8.08
  -1  -2  17   65.17   14.34
   1  -2 -17   66.40   14.29
   1  -2 -16  129.24   18.56
  -1  -2  16   97.39   12.88
  -1  -2  16  111.04   18.05
  -1  -2  15  738.05   40.42
   1  -2 -15  648.76   38.37
  -1  -2  15  701.26   32.59
  -1  -2  14   32.19    8.70
   1  -2 -14   23.60    9.60
  -1  -2  14   30.20    9.29
   1  -2 -13 1248.94   48.96
  -1  -2  13 1368.61   42.13
  -1  -2  13 1249.06   49.46
   1  -2 -12  328.01   23.81
  -1  -2  12  300.21   23.51
  -1  -2  12  322.19   19.32
   1  -2 -11   18.05    8.37
  -1  -2  11   10.88    4.62
  -1  -2  11   28.13    9.95
  -1  -2  10   79.65   12.32
   1  -2 -10   77.22   12.43
  -1  -2  10   88.63    9.44
   1  -2  -9 1187.25   38.96
  -1  -2   9 1181.25   40.31
  -1  -2   9 1219.71   32.02
  -1  -2   8  198.26   12.03
   1  -2  -8  193.27   15.41
  -1  -2   8  210.04   16.31
  -1  -2   7 3315.55   64.26
  -1  -2   7 3405.79   51.40
   1  -2  -7 3376.76   61.99
  -1  -2   7 3482.46   58.74
   1  -2  -7 3412.68   59.89
  -1  -2   6 1011.03   28.39
  -1  -2   6  959.80   23.53
   1  -2  -6 1033.56   30.71
   1  -2  -6 1005.17   28.94
  -1  -2   5 1763.91   18.77
   1  -2  -5 1812.95   37.95
  -1  -2   5 1834.06   37.15
   1  -2  -5 1788.92   39.31
  -1  -2   5 1780.21   31.12
   1  -2  -4  529.53   16.22
  -1  -2   4  496.95   14.32
   1  -2  -4  475.55   18.17
   1  -2  -4  502.89   19.73
  -1  -2   3 2993.95   49.17
   1  -2  -3 3009.94   47.57
  -1  -2   3 3068.02   39.54
   1  -2  -3 3041.41   42.88
   1  -2  -2 2502.12   37.66
  -1  -2   2 2503.99   34.07
   1  -2  -2 2619.30   42.29
  -1  -2   2 2480.61   41.56
  -1  -2   1  290.62   10.06
   1  -2  -1  303.81   12.02
   1  -2  -1  303.76   13.12
   1  -2   0  111.81    8.45
  -1  -2   0  116.57    6.61
   1  -2   1  191.11   10.27
   1  -2   1  200.25    6.77
  -1  -2  -1  202.96    9.22
   1  -2   2 2261.18   31.65
   1  -2   2 2281.32   38.39
  -1  -2  -3 3003.95   32.78
   1  -2   3 2988.93   47.08
   1  -2   3 2908.86   41.41
   1  -2   4  564.01   19.85
  -1  -2  -4  518.99   13.36
   1  -2   4  546.98   17.43
  -1  -2  -5 1128.60   31.28
   1  -2   5 1095.87   27.64
   1  -2   5 1147.41   30.01
  -1  -2  -5 1090.40   23.37
   1  -2   6  803.92   26.46
  -1  -2  -6  805.71   22.05
   1  -2   6  771.88   24.87
  -1  -2  -7 3957.89   60.43
   1  -2   7 4046.21   66.23
  -1  -2  -8  147.36   11.37
   1  -2   8  146.88   13.26
   1  -2   8  132.70   12.58
   1  -2   9 1187.82   34.08
  -1  -2  -9 1244.20   35.42
   1  -2   9 1224.20   38.24
   1  -2  10  128.46   11.80
  -1  -2 -10  148.50   13.42
   1  -2  10  139.49   14.72
   1  -2  11   84.89   12.18
   1  -2  11   85.54   12.04
   1  -2  11   71.75   10.29
  -1  -2 -11   92.23   11.61
   1  -2  12  377.36   21.47
   1  -2  12  339.12   23.14
   1  -2  12  381.73   24.77
  -1  -2 -12  360.66   23.01
   1  -2  12  329.64   23.14
   1  -2  13 1632.11   53.74
   1  -2  13 1643.26   54.89
   1  -2  13 1636.21   47.05
  -1  -2 -13 1603.43   51.11
   1  -2  13 1499.29   50.12
   1  -2  14   15.49    8.93
   1  -2  14   24.27    8.97
   1  -2  14   22.39    8.71
  -1  -2 -14   18.64    7.19
   1  -2  14   21.67    6.81
   1  -2  15  770.69   34.61
  -1  -2 -15  728.10   37.39
   1  -2  15  722.05   38.65
   1  -2  15  703.09   36.55
   1  -2  15  733.59   40.16
   1  -2  16  111.19   17.61
  -1  -2 -16  147.83   17.34
   1  -2  16  148.77   18.87
  -1  -2 -16  133.93   17.40
  -1  -2 -17  119.36   16.86
   1  -2  17  131.00   18.32
   1  -2  17  133.47   19.62
  -1  -2 -17  127.24   16.53
   1  -2  18   19.00    8.67
   1  -2  18   24.38   11.10
  -1  -2 -18   32.20   10.05
  -1  -2 -18   22.56    8.27
   1  -2  18   24.71    5.44
   1  -2  18   21.57    6.12
  -1  -2 -18   14.09    4.79
  -1  -2 -19  576.42   18.76
  -1  -2 -19  585.64   23.50
  -1  -2 -19  581.61   20.04
   1  -2  19  621.22   24.96
  -1  -2 -19  617.91   40.71
   1  -2  19  606.94   24.30
   1  -2  19  632.36   43.30
  -1  -2 -19  545.84   21.27
   1  -2  19  546.22   20.42
   1  -2  19  632.78   41.87
  -1  -2 -19  568.72   21.43
  -1  -2 -20   75.10    9.22
   1  -2  20   97.35   19.25
  -1  -2 -20   60.95    7.99
  -1  -2 -20   56.01    6.52
   1  -2  20   37.79   13.86
   1  -2  20   61.13    7.73
  -1  -2 -20   52.74    6.97
  -1  -2 -20   57.61    8.29
   1  -2  20   64.79    9.47
   1  -2  20   71.50    9.78
  -1  -2 -21  209.99   14.84
  -1  -2 -21  187.25   11.84
   1  -2  21  220.48   15.73
  -1  -2 -21  190.55   12.89
  -1  -2 -21  200.87   11.40
  -1  -2 -21  178.52   12.71
   1  -2  21  210.74   15.26
  -1  -2 -21  206.93   14.84
  -1  -2 -22  203.46   12.25
   1  -2  22  236.68   16.08
  -1  -2 -22  221.42   15.22
   1  -2  22  225.90   14.14
  -1  -2 -22  212.59   15.05
  -1  -2 -22  241.54   12.61
   1  -2  22  213.87   15.53
  -1  -2 -22  207.72   13.64
  -1  -2 -23  107.11   11.17
   1  -2  23  112.81   10.57
   1  -2  23  108.55   11.87
  -1  -2 -23  112.83   11.86
   1  -2  23  103.47   11.64
  -1  -2 -23  126.86   10.06
   1  -2  23  102.23   10.09
  -1  -2 -23  107.75   10.18
  -1  -2 -23  107.20    8.76
  -1  -2 -24   -1.24    3.90
  -1  -2 -24    0.22    6.39
  -1  -2 -24    0.90    3.49
   1  -2  24   -1.15    4.21
   1  -2  24   10.14    6.92
  -1  -2 -24    1.66    5.15
   1  -2  24    3.11    5.72
   1  -2  24    1.84    4.02
   1  -2  25  125.96   11.65
   1  -2  25  134.85   10.48
  -1  -2 -25  126.78    8.68
   1  -2  25  142.19   10.91
  -1  -2 -25  133.39   12.08
  -1  -2 -25  118.73   10.68
  -1  -2 -25  131.32    9.44
   1  -2  25  129.86   12.09
   1  -2  26   61.37    7.14
  -1  -2 -26   70.45    6.43
  -1  -2 -26   59.67    7.65
   1  -2  26   67.09    9.13
   1  -2  26   71.91    7.47
  -1  -2 -26   59.64    8.60
   1  -2  27    8.48    5.33
   1  -2  27    8.45    4.59
  -1  -2 -27    3.80    5.44
  -1  -2 -27   13.81    3.74
   1  -2  27    2.05    3.81
   1  -2  27   11.27    3.64
  -1  -2 -27   10.68    4.45
  -1  -2 -28   16.53    5.71
   1  -2  28   18.63    4.64
   1  -2  28   23.20    5.96
   1  -2  28   10.17    3.88
  -1  -2 -28   20.21    3.56
  -1  -2 -28   10.78    3.80
  -1  -2 -29   49.48    5.13
  -1  -2 -29   51.01    6.22
   1  -2  29   55.75    5.22
  -1  -2 -29   44.66    3.93
  -1  -2 -30    1.62    3.89
   1  -2  30   -3.42    4.35
  -1  -1  30    3.71    3.55
   1  -1 -30    6.14    3.34
  -1  -1  30    2.72    3.78
   1  -1 -30    4.62    3.89
   1  -1 -29    5.26    3.82
  -1  -1  29   -4.76    4.26
  -1  -1  29    2.76    3.69
   1  -1 -29    9.07    4.58
   1  -1 -28   50.17    6.66
   1  -1 -28   52.24    4.99
  -1  -1  28   62.96    7.03
  -1  -1  28   54.05    7.16
   1  -1 -28   53.36    7.01
   1  -1 -27   64.39    8.21
   1  -1 -27   64.76    6.18
  -1  -1  27   64.28    6.59
  -1  -1  27   66.01    7.53
   1  -1 -27   53.25    7.71
   1  -1 -26   21.25    5.25
  -1  -1  26    6.62    4.03
  -1  -1  26   16.68    5.97
   1  -1 -26   16.54    4.44
   1  -1 -26   22.17    6.22
   1  -1 -26   24.60    6.42
  -1  -1  25   74.51    8.37
  -1  -1  25   68.35    8.87
   1  -1 -25   78.87    8.06
   1  -1 -25   72.08    9.02
   1  -1 -25   74.35    6.97
   1  -1 -25   75.12    7.35
  -1  -1  25   72.97    9.05
   1  -1 -25   67.79    8.63
  -1  -1  24  240.10   14.37
   1  -1 -24  238.42   15.95
  -1  -1  24  217.41   12.85
   1  -1 -24  242.15   13.70
  -1  -1  24  228.97   15.22
   1  -1 -24  242.06   15.43
   1  -1 -24  229.28   12.03
   1  -1 -24  255.86   13.67
  -1  -1  24  251.26   15.15
  -1  -1  23  233.18   13.57
  -1  -1  23  264.40   15.42
   1  -1 -23  240.02   16.18
   1  -1 -23  229.50   14.65
  -1  -1  23  233.10   15.51
   1  -1 -23  239.86   13.58
   1  -1 -23  240.11   15.42
   1  -1 -23  248.95   14.07
   1  -1 -23  223.26   12.38
  -1  -1  23  234.23   14.52
   1  -1 -22  139.38   11.70
   1  -1 -22  138.29   12.59
  -1  -1  22  154.47   13.13
   1  -1 -22  126.58   11.55
   1  -1 -22  136.53   10.75
  -1  -1  22  142.63   11.04
   1  -1 -22  158.81   11.14
  -1  -1  22  150.55   12.19
   1  -1 -22  154.89   10.65
  -1  -1  21  119.19   10.62
  -1  -1  21  105.65   11.27
   1  -1 -21  132.20   11.58
   1  -1 -21  122.68   11.62
   1  -1 -21  107.70   10.18
  -1  -1  21  127.98   10.32
   1  -1 -21  138.59   10.53
   1  -1 -21  134.76   10.73
  -1  -1  20  116.54   11.26
   1  -1 -20  103.30   10.52
   1  -1 -20   85.73   17.37
   1  -1 -20  103.47   10.61
  -1  -1  20  110.18    9.26
   1  -1 -20  106.64    9.86
  -1  -1  20   94.41   10.53
   1  -1 -20  112.13    9.76
  -1  -1  19  134.46   12.00
  -1  -1  19  146.87   21.26
   1  -1 -19  135.25   20.94
  -1  -1  19  134.74   11.65
  -1  -1  19  133.77   10.09
  -1  -1  19  140.00   11.32
   1  -1 -19  151.00   12.35
   1  -1 -19  144.31   11.38
   1  -1 -19  156.42   11.47
   1  -1 -19  140.21   10.31
   1  -1 -18  113.67   18.86
  -1  -1  18  123.13   18.35
   1  -1 -17  632.23   41.08
  -1  -1  17  740.42   42.05
  -1  -1  16   88.05   14.52
   1  -1 -16   84.69   15.37
  -1  -1  16  100.74   16.36
  -1  -1  16   92.93   13.05
  -1  -1  15  194.09   16.90
  -1  -1  15  166.15   19.45
  -1  -1  15  180.22   20.26
   1  -1 -15  164.82   20.19
  -1  -1  14   35.98   10.44
   1  -1 -14   39.53   11.70
  -1  -1  14   41.79   10.98
  -1  -1  13  243.29   20.58
   1  -1 -13  223.13   20.45
  -1  -1  13  236.17   20.65
   1  -1 -12  182.43   18.30
  -1  -1  12  195.84   18.30
  -1  -1  12  192.88   18.04
   1  -1 -11  530.56   28.84
  -1  -1  11  571.34   28.28
  -1  -1  11  552.03   28.82
   1  -1 -10  638.41   23.30
   1  -1 -10  637.36   29.56
  -1  -1  10  641.70   29.37
  -1  -1  10  652.68   28.71
   1  -1  -9  354.41   20.93
  -1  -1   9  358.77   20.09
   1  -1  -9  350.73   16.15
  -1  -1   9  346.76   20.58
  -1  -1   8  568.84   25.62
   1  -1  -8  567.89   24.83
   1  -1  -8  543.25   18.77
  -1  -1   8  572.31   24.10
   1  -1  -7  342.89   13.79
  -1  -1   7  339.38   18.83
  -1  -1   7  365.00   17.96
   1  -1  -7  368.65   18.91
   1  -1  -6 1328.98   30.58
  -1  -1   6 1349.13   32.65
  -1  -1   6 1349.45   31.55
   1  -1  -6 1289.69   33.65
   1  -1  -5   77.55    8.63
   1  -1  -5   87.57    7.90
  -1  -1   5   86.57    5.74
   1  -1  -5   84.51    5.71
   1  -1  -4 8058.93   91.47
   1  -1  -4 7808.42   85.62
   1  -1  -4 7872.95   73.76
  -1  -1   4 7866.12   74.53
  -1  -1   3 1327.59   18.38
   1  -1  -3 1356.22   28.63
   1  -1  -3 1409.67   17.45
   1  -1  -3 1383.37   21.31
   1  -1  -2  714.06   17.38
   1  -1  -2  714.38   13.85
   1  -1  -2  685.89   16.63
  -1  -1   2  662.35   18.29
  -1  -1   2  678.76   10.67
   1  -1  -1 4193.89   49.74
  -1  -1   1 4159.79   38.99
   1  -1  -1 4241.33   44.53
   1  -1   0   34.14    3.67
   1  -1   0   32.66    1.85
  -1  -1   0   28.90    4.25
   1  -1   0   29.89    2.88
  -1  -1   0   37.25    3.36
  -1  -1   0   32.54    3.50
   1  -1   1 3667.01   37.59
   1  -1   1 3636.68   43.73
  -1  -1  -1 3672.19   46.16
   1  -1   1 3570.76   34.56
   1  -1   1 3683.21   43.56
  -1  -1  -1 3621.70   42.63
  -1  -1  -2  609.45   15.74
   1  -1   2  601.54   15.99
  -1  -1  -2  567.71   16.27
   1  -1   2  575.90   13.62
  -1  -1  -3 1548.18   22.96
   1  -1   3 1555.47   25.85
   1  -1   3 1500.26   26.79
  -1  -1  -4 7586.43   78.28
  -1  -1  -4 7402.99   86.38
   1  -1   4 7500.08   82.30
   1  -1   4 7641.78   83.86
   1  -1   5  112.43    9.07
  -1  -1  -5  112.63    7.84
   1  -1   5  114.48    8.99
   1  -1   6  986.25   27.51
   1  -1   6 1048.95   28.46
  -1  -1  -6  968.39   25.60
  -1  -1  -7  285.25   15.05
   1  -1   7  297.91   15.03
   1  -1   7  292.29   16.03
   1  -1   7  312.08   16.88
   1  -1   8  469.47   19.68
  -1  -1  -8  472.73   20.61
   1  -1   8  476.27   22.08
   1  -1   9  427.15   19.72
  -1  -1  -9  432.78   21.48
   1  -1   9  402.68   20.07
   1  -1   9  416.53   22.28
   1  -1  10  584.76   24.21
   1  -1  10  559.40   27.07
  -1  -1 -10  570.62   26.05
   1  -1  10  533.73   24.27
  -1  -1 -11  646.50   29.55
   1  -1  11  617.99   29.94
   1  -1  11  620.32   26.47
   1  -1  11  595.53   26.67
  -1  -1 -12  100.95   13.04
   1  -1  12   95.52   11.61
   1  -1  12  102.07   12.13
   1  -1  12  106.50   14.69
   1  -1  13  230.67   17.76
   1  -1  13  191.31   16.47
  -1  -1 -13  217.86   19.85
   1  -1  13  224.36   20.57
  -1  -1 -14   36.73    9.92
   1  -1  14   51.39   12.15
   1  -1  14   53.20   10.05
   1  -1  14   38.55    9.61
  -1  -1 -14   56.64   10.76
  -1  -1 -15  248.32   20.49
   1  -1  15  228.47   22.47
  -1  -1 -15  244.54   22.62
   1  -1  16  115.59   17.71
  -1  -1 -16   84.53   14.51
  -1  -1 -16  116.01   15.35
   1  -1  17  735.17   41.55
   1  -1  17  739.31   43.64
  -1  -1 -17  757.94   38.10
  -1  -1 -17  713.98   41.13
   1  -1  18  154.66   21.58
   1  -1  18  135.29   19.08
  -1  -1 -18  139.04   17.34
  -1  -1 -18  111.23   16.49
   1  -1  19  147.00   10.33
  -1  -1 -19  152.61   12.31
   1  -1  19  148.50   20.48
   1  -1  19  144.25   21.36
   1  -1  19  148.59   12.26
  -1  -1 -19  154.50    9.71
  -1  -1 -19  133.06   19.78
  -1  -1 -19  142.05   10.63
  -1  -1 -19  150.62   10.58
  -1  -1 -19  156.65   11.80
   1  -1  19  157.83   12.97
  -1  -1 -19  151.06   11.37
  -1  -1 -20  145.79   10.78
   1  -1  20  137.25   12.28
  -1  -1 -20  136.81   11.08
  -1  -1 -20  100.95   17.52
   1  -1  20  142.58   13.02
   1  -1  20  141.78   22.56
  -1  -1 -20  131.51   11.57
  -1  -1 -20  139.01    9.64
   1  -1  20  162.78   22.52
  -1  -1 -20  137.41   11.41
  -1  -1 -21  126.46   11.95
   1  -1  21  130.29   11.31
  -1  -1 -21  114.33    8.92
  -1  -1 -21  118.49   10.33
   1  -1  21  115.71   11.71
  -1  -1 -21  108.26   10.30
   1  -1  21  129.66   12.15
  -1  -1 -21  118.99    9.71
  -1  -1 -22  155.32   12.26
  -1  -1 -22  168.74   10.52
   1  -1  22  154.35   13.19
  -1  -1 -22  134.47   11.23
  -1  -1 -22  162.37   12.88
   1  -1  22  152.91   13.05
   1  -1  22  174.84   12.88
   1  -1  22  161.37   12.30
  -1  -1 -22  149.53   10.92
   1  -1  23  272.36   17.09
   1  -1  23  284.69   15.93
  -1  -1 -23  271.27   13.09
  -1  -1 -23  259.81   15.07
  -1  -1 -23  236.31   14.58
   1  -1  23  271.68   16.98
  -1  -1 -23  252.04   15.65
  -1  -1 -23  261.39   14.01
   1  -1  23  259.96   15.25
  -1  -1 -23  282.87   17.12
   1  -1  24  168.63   13.58
   1  -1  24  201.19   14.73
  -1  -1 -24  194.61   11.94
  -1  -1 -24  209.38   11.31
   1  -1  24  208.58   13.56
  -1  -1 -24  186.61   12.85
   1  -1  24  193.16   13.06
  -1  -1 -24  205.30   13.93
  -1  -1 -24  198.64   14.29
  -1  -1 -25   71.37    8.15
  -1  -1 -25   80.41    7.19
   1  -1  25   79.34    8.44
   1  -1  25   69.44    8.44
  -1  -1 -25   79.51   10.07
  -1  -1 -25   78.15    7.76
   1  -1  25   79.50   10.02
  -1  -1 -26   20.25    5.28
  -1  -1 -26   13.24    4.57
  -1  -1 -26   14.29    4.05
   1  -1  26   14.02    6.84
  -1  -1 -26   19.99    6.88
   1  -1  26   14.72    5.15
   1  -1  26   14.41    5.42
   1  -1  26   15.61    5.22
  -1  -1 -27   89.13    9.38
   1  -1  27   77.78    9.22
  -1  -1 -27   87.02    6.47
   1  -1  27   74.02    7.52
   1  -1  27   83.60    7.84
  -1  -1 -27   80.98    7.75
   1  -1  27   97.30    8.39
   1  -1  28   41.80    6.78
  -1  -1 -28   50.75    4.64
  -1  -1 -28   50.65    7.26
  -1  -1 -28   34.54    5.21
   1  -1  28   50.26    6.03
   1  -1  28   59.70    6.30
   1  -1  28   47.68    5.43
  -1  -1 -29    2.97    2.87
   1  -1  29   -0.86    3.03
  -1  -1 -29    4.00    2.18
  -1  -1 -29    3.90    4.43
   1  -1  30    4.82    4.26
  -1  -1 -30    3.12    4.01
   1   0 -30   65.25    5.81
  -1   0  30   80.60    5.80
   1   0 -30   74.17    6.04
   1   0 -29   -2.38    4.02
  -1   0  29    1.45    3.54
   1   0 -29    1.49    3.86
  -1   0  29    6.65    4.62
  -1   0  28   20.56    5.13
   1   0 -28   17.91    5.32
  -1   0  28   15.09    5.24
   1   0 -28    9.55    4.35
  -1   0  27   22.54    5.67
   1   0 -27   16.10    5.64
   1   0 -27   22.86    4.08
  -1   0  27   24.87    6.67
   1   0 -27   12.20    5.34
   1   0 -27   22.56    5.24
   1   0 -26  128.65    9.93
  -1   0  26  120.80   10.30
  -1   0  26  124.78    9.08
   1   0 -26  128.31   11.22
   1   0 -26  137.86    9.08
  -1   0  25    0.71    4.18
   1   0 -25    7.35    5.34
   1   0 -25    5.26    5.01
  -1   0  25    2.73    5.46
   1   0 -25    5.85    4.14
   1   0 -25    6.68    3.59
   1   0 -24  297.73   16.74
  -1   0  24  289.93   15.00
   1   0 -24  309.93   17.85
  -1   0  24  318.59   16.47
   1   0 -24  310.66   14.78
  -1   0  24  299.49   15.66
   1   0 -24  292.29   15.42
  -1   0  24  279.40   16.92
   1   0 -24  273.68   15.71
  -1   0  23  198.17   14.71
   1   0 -23  207.30   13.34
   1   0 -23  222.77   12.81
   1   0 -23  197.54   13.58
  -1   0  23  216.21   14.13
  -1   0  23  214.26   13.87
   1   0 -23  202.31   14.78
  -1   0  23  192.21   12.63
   1   0 -23  196.03   11.17
   1   0 -23  200.02   13.91
   1   0 -22   13.48    5.24
   1   0 -22    9.39    4.43
  -1   0  22   10.47    4.84
   1   0 -22    8.77    5.42
   1   0 -22    6.30    4.63
  -1   0  22   12.19    5.26
  -1   0  22   10.95    5.38
  -1   0  22    4.27    4.78
  -1   0  22    6.58    4.58
   1   0 -22    9.85    4.94
   1   0 -21   27.36    6.70
  -1   0  21   21.46    5.84
  -1   0  21   23.05    6.87
  -1   0  21   22.91    5.25
   1   0 -21   38.09    7.49
   1   0 -21   29.09    6.02
   1   0 -21   26.20    5.85
  -1   0  21   29.84    6.64
  -1   0  21   31.56    5.90
   1   0 -20  168.23   23.61
  -1   0  20  193.19   12.72
   1   0 -20  199.97   12.59
  -1   0  20  196.99   14.09
   1   0 -20  202.00   14.51
   1   0 -20  200.16   13.13
  -1   0  20  192.75   12.43
   1   0 -20  199.96   13.79
  -1   0  20  190.31   13.00
  -1   0  19   11.62    4.34
   1   0 -19   19.99    5.66
  -1   0  19   23.05    5.68
   1   0 -19   11.58    4.13
   1   0 -19   17.07    7.70
   1   0 -19   20.84    5.38
  -1   0  19   16.32    5.98
   1   0 -19   15.49    5.45
   1   0 -19   19.07    5.60
  -1   0  18  493.10   34.27
   1   0 -18  495.37   37.38
  -1   0  18  447.45   34.21
  -1   0  17    7.19    8.45
   1   0 -17   26.74   11.49
  -1   0  17   14.33    9.20
   1   0 -16   89.95   15.52
  -1   0  16   96.01   15.71
  -1   0  16  100.88   14.83
   1   0 -15  170.88   20.54
  -1   0  15  184.95   20.22
  -1   0  15  184.19   19.69
  -1   0  14 1129.66   45.27
   1   0 -14 1051.93   46.50
  -1   0  14 1031.49   43.71
   1   0 -13   94.61   11.76
   1   0 -13  115.34   15.99
  -1   0  13  105.18   14.41
  -1   0  13  105.89   14.43
  -1   0  12  167.46   16.63
   1   0 -12  150.74   16.99
   1   0 -12  159.95   14.25
  -1   0  12  139.34   15.20
   1   0 -11  995.12   25.47
  -1   0  11 1054.69   37.46
  -1   0  11 1013.16   37.84
   1   0 -11 1016.38   32.96
   1   0 -11  954.03   38.34
   1   0 -10  369.19   22.66
  -1   0  10  359.02   20.93
   1   0 -10  381.51   18.86
   1   0 -10  375.42   14.28
  -1   0  10  381.21   22.25
   1   0 -10  375.06   19.96
   1   0  -9   98.24    9.74
   1   0  -9   91.59   12.07
  -1   0   9   98.97   11.55
   1   0  -9  108.30   10.96
  -1   0   9   91.81   11.46
   1   0  -9  107.11    7.40
   1   0  -8 2137.35   32.34
  -1   0   8 2091.95   48.26
   1   0  -8 2101.61   41.09
  -1   0   8 2044.14   45.27
   1   0  -8 2081.11   43.99
   1   0  -8 2083.37   48.65
  -1   0   7   47.47    7.47
   1   0  -7   42.92    8.05
   1   0  -7   52.84    7.43
   1   0  -7   60.33    6.64
  -1   0   7   51.95    8.63
   1   0  -6  131.38   10.92
  -1   0   6  137.91   10.30
   1   0  -5  148.89   10.91
  -1   0   5  145.25    9.38
   1   0  -4  194.89   11.02
  -1   0   4  208.24   10.08
   1   0  -4  209.99    8.71
  -1   0   3  183.71    6.66
   1   0  -3  193.42    7.34
   1   0  -3  191.89    9.78
   1   0  -2  367.76    9.31
  -1   0   2  370.61   11.71
   1   0  -2  349.53   12.08
   1   0  -2  367.53    8.91
  -1   0   2  359.89   12.83
  -1   0   2  356.12    8.85
  -1   0   1    8.04    2.18
   1   0  -1    8.33    1.95
  -1   0   1    9.25    1.56
   1   0  -1    7.83    1.78
  -1   0   1    7.23    2.73
  -1   0   1    9.60    2.76
  -1   0   0    0.18    2.02
  -1   0   0    2.49    2.26
  -1   0   0    2.74    1.75
  -1   0   0    3.26    2.05
  -1   0  -1   11.30    2.84
  -1   0  -1    7.54    2.48
  -1   0  -1    9.88    2.14
   1   0   1    9.69    1.93
   1   0   2  240.76    8.16
   1   0   2  226.47    5.04
  -1   0  -2  229.36    9.70
  -1   0  -2  210.39    7.85
   1   0   2  230.02    6.84
   1   0   3  359.65   12.52
   1   0   3  354.88   11.68
  -1   0  -3  346.34   11.88
  -1   0  -3  315.89   10.68
   1   0   4  201.73   10.73
   1   0   4  198.16   10.08
  -1   0  -4  210.01   10.36
   1   0   5  193.57   11.15
   1   0   5  188.52   11.49
  -1   0  -5  183.56   10.73
   1   0   6   38.06    6.80
   1   0   6   40.24    7.40
  -1   0  -6   29.77    6.15
   1   0   7   75.16    8.07
  -1   0  -7   79.42    9.44
   1   0   7   79.94    9.40
  -1   0  -7   83.23    8.87
   1   0   7   76.83    8.92
   1   0   7   71.46    7.07
   1   0   8 1775.86   39.48
   1   0   8 1749.04   43.09
  -1   0  -8 1862.13   43.05
  -1   0  -8 1887.05   42.57
   1   0   8 1667.01   34.87
   1   0   8 1774.65   43.09
   1   0   9  207.28   14.38
  -1   0  -9  205.43   15.53
   1   0   9  209.65   15.64
   1   0   9  202.08   16.06
   1   0   9  186.29   12.11
   1   0  10  341.33   21.11
   1   0  10  330.11   17.05
  -1   0 -10  371.83   19.77
   1   0  10  337.80   21.32
  -1   0 -10  328.50   20.45
   1   0  10  363.91   19.41
   1   0  11  938.04   32.27
   1   0  11  867.40   35.67
   1   0  11  866.29   35.41
   1   0  11  808.76   28.55
  -1   0 -11  895.06   35.50
  -1   0 -11  925.11   32.70
   1   0  12  138.27   15.95
  -1   0 -12  123.85   15.06
   1   0  12  127.65   12.08
   1   0  12  142.76   13.80
   1   0  12  150.46   16.53
  -1   0 -12  141.52   13.81
  -1   0 -13  128.21   13.73
  -1   0 -13  119.10   15.43
   1   0  13  123.34   12.61
   1   0  13  123.92   15.81
  -1   0 -14  857.52   36.00
  -1   0 -14  809.11   39.08
   1   0  14  799.57   39.69
  -1   0 -15  202.53   21.00
   1   0  15  207.39   22.01
  -1   0 -15  211.72   18.95
  -1   0 -16   43.61   13.25
   1   0  16   39.49   12.44
  -1   0 -16   33.41    8.55
  -1   0 -17    6.30    6.78
  -1   0 -17   14.79    7.73
   1   0  17    7.68    7.63
   1   0  18  334.63   30.84
  -1   0 -18  361.57   31.07
  -1   0 -18  373.92   27.07
  -1   0 -19    5.73    4.81
   1   0  19   14.68   11.97
  -1   0 -19    8.09    4.42
  -1   0 -19   -1.24    9.08
  -1   0 -19    4.55    3.29
   1   0  19    6.26    4.90
   1   0  19    7.98    4.67
  -1   0 -19    4.51    4.16
  -1   0 -19    0.87    4.20
  -1   0 -19   -4.59    4.50
  -1   0 -20  136.65   11.08
   1   0  20  111.50   18.53
  -1   0 -20  142.61   11.84
   1   0  20  145.16   12.32
  -1   0 -20  131.06   10.64
  -1   0 -20  117.39   20.55
   1   0  20  127.55   11.07
  -1   0 -20  127.49    9.03
   1   0  20  151.14   23.03
  -1   0 -20  131.05   11.03
   1   0  20  148.53   12.63
  -1   0 -20  129.96   10.58
  -1   0 -20  143.73   10.56
  -1   0 -21   27.17    6.03
  -1   0 -21   10.15    4.71
   1   0  21   24.44    7.05
  -1   0 -21   13.17    5.43
   1   0  21   21.15    5.67
  -1   0 -21   11.53    3.89
  -1   0 -21   13.97    4.90
   1   0  21   11.08    6.35
  -1   0 -22    5.07    5.01
  -1   0 -22    6.64    3.58
  -1   0 -22    6.22    4.83
  -1   0 -22    4.78    4.34
   1   0  22    2.71    5.25
  -1   0 -22    1.56    4.89
   1   0  22    4.89    5.95
   1   0  22   -4.71    5.17
   1   0  22   -0.71    4.41
   1   0  23  188.66   13.99
  -1   0 -23  181.82   12.87
  -1   0 -23  191.48   11.11
   1   0  23  210.33   15.28
   1   0  23  192.40   13.39
  -1   0 -23  197.79   12.30
  -1   0 -23  200.79   14.04
   1   0  23  199.22   13.76
  -1   0 -23  182.36   13.14
   1   0  24  299.24   16.03
  -1   0 -24  304.18   16.27
   1   0  24  312.78   18.25
  -1   0 -24  310.81   13.59
   1   0  24  333.35   17.09
  -1   0 -24  299.70   16.03
  -1   0 -24  286.66   16.32
  -1   0 -24  326.15   15.36
  -1   0 -25   -2.04    4.17
  -1   0 -25    1.25    4.88
   1   0  25    1.56    6.58
   1   0  25    4.89    4.90
   1   0  25    7.40    5.13
  -1   0 -25    8.06    6.15
  -1   0 -25   -2.58    4.60
  -1   0 -25    7.08    3.66
   1   0  25    5.54    4.20
  -1   0 -25    2.09    4.64
  -1   0 -26   82.35    9.79
   1   0  26   63.16    7.51
  -1   0 -26   72.77    7.45
  -1   0 -26   71.87    7.76
   1   0  26   77.47    8.38
  -1   0 -26   73.58    6.54
   1   0  26   77.70    8.50
   1   0  26   85.71    9.94
  -1   0 -26   63.61    7.89
  -1   0 -27   27.47    4.95
  -1   0 -27   24.10    4.76
   1   0  27   22.32    5.05
   1   0  27   25.41    6.88
  -1   0 -27   23.17    3.97
   1   0  27   23.32    5.54
   1   0  27   25.65    5.15
  -1   0 -27   22.56    6.65
   1   0  28   26.73    4.81
  -1   0 -28   15.75    3.32
   1   0  28   11.76    3.85
   1   0  28   21.98    4.96
  -1   0 -28   23.68    6.14
  -1   0 -28   19.98    4.02
   1   0  29   -0.16    3.26
   1   0  29    4.06    2.85
  -1   0 -29    2.41    2.00
  -1   0 -29   -1.50    4.24
  -1   0 -30   75.30    6.59
   1   0  30   73.96    7.06
   1   1 -30    0.88    3.67
  -1   1  30    9.94    3.41
   1   1 -30    0.68    3.33
  -1   1  30    4.11    4.26
   1   1 -29    3.48    3.93
   1   1 -29    1.77    3.81
  -1   1  29    5.90    3.54
  -1   1  29   -1.01    4.81
   1   1 -28   52.10    7.06
  -1   1  28   54.83    6.25
  -1   1  28   50.57    7.23
   1   1 -28   51.65    5.81
   1   1 -28   48.77    6.59
   1   1 -27   72.64    7.47
  -1   1  27   70.90    8.76
   1   1 -27   67.78    8.30
  -1   1  27   73.47    7.58
  -1   1  26    5.07    3.97
   1   1 -26   12.73    3.90
   1   1 -26    4.44    4.50
  -1   1  26   14.68    5.80
  -1   1  26   19.80    6.52
   1   1 -26    7.63    4.79
   1   1 -26   11.40    4.88
   1   1 -25   67.85    8.15
   1   1 -25   76.71    7.30
   1   1 -25   82.91    7.32
  -1   1  25   79.58    8.05
   1   1 -25   73.83    8.17
   1   1 -25   75.88    9.23
   1   1 -25   74.60    8.60
  -1   1  25   68.18    8.70
   1   1 -24  249.25   15.77
   1   1 -24  249.43   12.88
   1   1 -24  216.38   14.32
   1   1 -24  239.42   12.27
   1   1 -24  212.38   13.35
  -1   1  24  258.48   15.00
   1   1 -24  213.06   13.90
  -1   1  24  224.66   13.62
  -1   1  23  217.87   14.18
   1   1 -23  213.34   13.80
   1   1 -23  250.19   14.58
  -1   1  23  225.07   13.90
   1   1 -23  262.74   13.64
   1   1 -23  230.62   14.74
   1   1 -23  243.19   16.04
  -1   1  23  219.84   15.40
  -1   1  23  242.78   14.29
  -1   1  23  228.00   13.74
   1   1 -22  157.65   12.04
   1   1 -22  157.34   11.79
  -1   1  22  155.59   11.63
   1   1 -22  178.04   13.97
  -1   1  22  158.44   11.80
   1   1 -22  152.93   12.24
  -1   1  22  135.60   12.57
  -1   1  22  165.72   12.33
  -1   1  22  150.33   11.72
  -1   1  21  110.26    9.77
  -1   1  21  118.81   11.06
  -1   1  21  103.53   11.25
   1   1 -21  108.91   11.02
   1   1 -21  105.95    9.77
  -1   1  21   92.46    9.40
   1   1 -21  112.71   10.55
   1   1 -21  102.52   10.23
  -1   1  21  100.56    9.82
   1   1 -20  109.37   10.22
   1   1 -20  113.76   10.11
  -1   1  20  108.30    9.61
  -1   1  20  112.83    9.86
  -1   1  20  123.50   10.81
   1   1 -20   83.29   17.12
   1   1 -20  121.66   11.07
   1   1 -20  127.52   11.66
  -1   1  20  128.54   19.42
  -1   1  20  116.89   11.20
  -1   1  20  108.70   10.05
   1   1 -20  112.53   10.71
  -1   1  19  113.70   17.93
   1   1 -19  126.86   11.01
  -1   1  19  116.48   10.31
  -1   1  19  125.43   10.48
   1   1 -19  139.91   10.57
   1   1 -19  154.18   11.30
   1   1 -19  107.26   18.72
  -1   1  19  124.72   10.46
  -1   1  19  129.92   11.70
  -1   1  19  127.90   10.29
  -1   1  18  161.78   21.17
   1   1 -18  159.77   22.11
   1   1 -17  610.72   40.25
  -1   1  17  615.16   36.24
  -1   1  17  599.43   37.78
  -1   1  16   81.71   13.54
   1   1 -16  109.94   17.79
  -1   1  16  105.52   15.44
   1   1 -16  116.87   15.11
   1   1 -15  153.87   16.84
   1   1 -15  158.76   19.83
  -1   1  15  154.44   18.53
  -1   1  15  156.72   17.27
   1   1 -14   27.51    9.10
   1   1 -14   23.91    7.98
  -1   1  14   24.84    8.58
  -1   1  14   28.72    7.91
  -1   1  13  250.64   20.60
   1   1 -13  222.89   20.91
  -1   1  13  266.94   21.05
   1   1 -13  226.24   18.08
  -1   1  12  134.07   14.37
   1   1 -12  142.48   14.32
   1   1 -12  152.66   14.17
  -1   1  12  142.05   14.83
   1   1 -12  135.83   16.15
   1   1 -11  533.68   24.95
   1   1 -11  475.55   27.05
   1   1 -11  500.36   17.56
  -1   1  11  508.92   25.65
   1   1 -11  553.96   25.23
  -1   1  11  526.68   26.34
   1   1 -10  639.78   29.73
   1   1 -10  661.99   19.02
   1   1 -10  695.16   27.16
  -1   1  10  683.52   28.93
  -1   1  10  702.33   28.54
   1   1 -10  697.07   27.21
  -1   1   9  396.36   21.25
  -1   1   9  380.23   19.75
   1   1  -9  387.03   22.09
   1   1  -9  373.07   13.16
   1   1  -9  374.98   18.93
   1   1  -8  602.64   15.42
   1   1  -8  607.06   25.82
   1   1  -8  612.50   22.90
  -1   1   8  578.16   23.55
  -1   1   8  603.49   24.83
  -1   1   8  610.91   22.99
  -1   1   7  394.19   17.86
  -1   1   7  390.34   18.98
  -1   1   7  405.41   17.40
   1   1  -7  382.32   19.32
   1   1  -7  372.09   17.09
   1   1  -7  373.51   10.95
  -1   1   6 1151.46   28.51
   1   1  -6 1167.83   28.71
  -1   1   6 1149.51   31.09
   1   1  -6 1128.10   30.92
  -1   1   6 1136.26   27.50
   1   1  -5   64.70    8.13
  -1   1   5   63.88    6.27
  -1   1   5   77.58    7.13
  -1   1   4 7711.94   78.94
  -1   1   4 7583.92   80.83
   1   1  -4 7657.91   86.70
  -1   1   3 1337.60   22.08
  -1   1   3 1311.11   20.64
  -1   1   2  654.43   11.97
   1   1  -2  628.66   15.09
   1   1  -2  647.65   15.34
   1   1  -1 3801.70   44.20
   1   1  -1 3777.16   35.67
   1   1  -1 3881.47   41.02
   1   1   0   21.97    2.54
   1   1   0   23.91    3.73
   1   1   0   23.61    2.05
  -1   1   0   18.20    3.70
  -1   1   0   20.14    3.83
  -1   1  -1 3863.28   45.81
   1   1   1 3962.25   45.15
  -1   1  -1 3903.17   47.13
  -1   1  -1 3912.47   35.30
  -1   1  -2  677.62   16.75
   1   1   2  660.74   14.49
   1   1   2  655.24   16.37
  -1   1  -2  674.50   15.15
  -1   1  -3 1503.21   26.98
   1   1   3 1548.79   28.41
   1   1   3 1547.72   23.51
  -1   1  -3 1573.47   28.69
  -1   1  -4 7979.50   89.21
   1   1   4 7745.45   86.54
   1   1   4 7669.86   75.94
  -1   1  -4 7859.49   86.07
   1   1   5  122.93   10.29
   1   1   5  130.36    9.83
  -1   1  -5  130.21    9.54
  -1   1  -5  134.63    4.52
  -1   1  -5  137.61   10.55
   1   1   5  131.80    5.02
   1   1   6 1096.22   29.67
   1   1   6 1062.57   18.77
  -1   1  -6 1099.77   28.96
  -1   1  -6 1088.88   17.09
   1   1   6 1087.56   29.99
  -1   1  -6 1128.35   30.18
  -1   1  -6 1103.38   28.40
  -1   1  -7  281.84   16.49
   1   1   7  241.27   15.23
  -1   1  -7  267.26   14.66
  -1   1  -7  235.00   14.49
   1   1   7  238.87    9.82
  -1   1  -7  249.11   14.75
   1   1   7  265.72   16.14
   1   1   7  265.46   14.45
  -1   1  -8  451.00   20.49
   1   1   8  438.65   19.59
   1   1   8  442.59   14.90
   1   1   8  452.24   21.73
  -1   1  -8  437.36   20.77
  -1   1  -8  473.60   22.44
  -1   1  -8  481.17   20.40
   1   1   8  470.05   22.25
  -1   1  -9  404.84   19.80
   1   1   9  405.14   19.63
  -1   1  -9  412.86   21.09
  -1   1  -9  423.97   20.80
   1   1   9  402.36   21.93
  -1   1  -9  395.85   21.86
   1   1   9  383.96   15.00
   1   1   9  423.02   22.26
  -1   1 -10  553.58   24.71
  -1   1 -10  528.95   23.70
   1   1  10  500.00   18.35
   1   1  10  527.05   26.38
  -1   1 -10  539.52   26.57
   1   1  10  507.80   25.95
   1   1  11  599.45   29.58
   1   1  11  644.79   30.66
  -1   1 -11  645.45   27.45
   1   1  11  644.02   22.49
  -1   1 -11  678.09   31.73
   1   1  12  123.57   15.29
  -1   1 -12  131.58   13.47
   1   1  12  134.42   15.52
  -1   1 -12  133.19   15.35
  -1   1 -13  221.12   17.85
  -1   1 -13  213.57   19.76
   1   1  13  191.25   18.84
   1   1  13  192.97   19.24
   1   1  14   70.04   12.89
   1   1  14   58.37   11.94
  -1   1 -14   52.38   11.07
  -1   1 -14   64.28   11.00
  -1   1 -15  295.65   25.58
   1   1  15  270.11   24.89
   1   1  15  282.30   25.02
  -1   1 -15  275.23   21.46
   1   1  16   86.38   15.75
  -1   1 -16   98.31   13.57
  -1   1 -16   75.31   14.50
  -1   1 -17  786.83   44.74
  -1   1 -17  731.07   37.31
   1   1  17  758.06   44.44
  -1   1 -18  121.07   16.55
  -1   1 -18  128.33   20.03
   1   1  18  121.08   19.61
   1   1  19  150.31   21.64
  -1   1 -19  120.76    8.89
  -1   1 -19  152.15   20.97
   1   1  19  173.56   13.27
  -1   1 -19  150.98   10.89
   1   1  19  155.26   12.27
  -1   1 -19  141.33   11.20
   1   1  19  172.42   12.38
  -1   1 -19  152.08   11.07
  -1   1 -20  143.17   11.04
  -1   1 -20  135.56   20.06
  -1   1 -20  134.59   11.31
   1   1  20  119.79   19.79
   1   1  20  146.34   12.31
  -1   1 -20  124.49   10.92
   1   1  20  114.57   10.71
  -1   1 -20  130.92   10.78
  -1   1 -20  118.09    8.83
  -1   1 -20  127.59   10.25
   1   1  20  133.66   11.09
   1   1  21  150.15   12.27
   1   1  21  148.06   12.25
  -1   1 -21  151.08   11.66
  -1   1 -21  136.75   10.83
  -1   1 -21  130.08    9.30
  -1   1 -21  149.62   12.08
  -1   1 -21  120.78   10.29
   1   1  21  139.67   11.64
   1   1  21  141.79   12.83
  -1   1 -21  132.51   11.24
  -1   1 -22  152.72    9.88
  -1   1 -22  143.77   12.19
   1   1  22  151.69   13.42
   1   1  22  143.71   11.82
  -1   1 -22  143.50   11.57
  -1   1 -22  143.97   10.94
   1   1  22  149.82   12.39
  -1   1 -22  137.88   11.35
  -1   1 -23  279.14   15.76
  -1   1 -23  257.90   14.21
   1   1  23  279.77   15.07
   1   1  23  277.65   17.43
  -1   1 -23  271.53   12.79
   1   1  23  292.56   16.61
  -1   1 -23  258.85   15.12
   1   1  23  277.10   15.69
  -1   1 -23  260.81   15.37
  -1   1 -24  200.23   12.44
  -1   1 -24  201.09   13.11
   1   1  24  207.14   15.19
  -1   1 -24  227.73   11.49
  -1   1 -24  196.71   13.44
   1   1  24  232.56   14.65
   1   1  24  230.27   14.18
   1   1  24  224.88   13.27
  -1   1 -24  206.97   13.29
   1   1  25   70.91    7.58
  -1   1 -25   77.31    8.09
   1   1  25   75.93    8.82
  -1   1 -25   63.78    7.99
  -1   1 -25   77.65    8.31
   1   1  25   74.95    8.90
   1   1  25   80.14   10.31
   1   1  25   75.20    7.19
  -1   1 -25   66.95    6.53
  -1   1 -25   74.58    8.64
  -1   1 -26   22.26    5.35
   1   1  26   23.96    7.35
  -1   1 -26   19.39    5.19
   1   1  26   26.94    6.47
  -1   1 -26   18.90    5.58
  -1   1 -26   15.49    5.98
  -1   1 -26   21.50    3.98
   1   1  26   22.79    5.53
  -1   1 -26   21.74    5.33
   1   1  26   15.89    4.60
  -1   1 -27   86.14    7.50
  -1   1 -27   85.51    9.32
   1   1  27   87.45    7.36
   1   1  27   78.10    7.85
   1   1  27   86.53    8.38
  -1   1 -27   76.89    7.93
  -1   1 -27   77.18    5.95
  -1   1 -28   52.27    5.56
  -1   1 -28   62.96    7.75
   1   1  28   57.05    6.30
   1   1  28   60.41    5.53
  -1   1 -28   50.74    4.41
  -1   1 -29    5.13    4.59
  -1   1 -29    4.47    2.09
   1   1  29   -2.45    3.72
   1   1  29    0.03    4.32
   1   1  30    5.73    4.43
  -1   1 -30    0.03    4.08
  -1   2  30    5.22    4.22
  -1   2  30    1.78    4.08
   1   2 -30   -1.76    3.91
  -1   2  29   39.71    6.13
  -1   2  29   55.32    5.36
   1   2 -29   45.93    5.44
   1   2 -29   47.62    6.13
  -1   2  28   18.33    4.03
   1   2 -28   19.84    4.36
   1   2 -28   20.83    4.74
  -1   2  28   13.74    5.24
  -1   2  28   18.28    4.64
   1   2 -27    7.65    3.05
  -1   2  27   10.02    4.37
   1   2 -27   13.90    4.57
  -1   2  27    7.99    4.24
  -1   2  27   12.18    5.94
   1   2 -27   -4.74    4.34
  -1   2  26   77.91    7.77
   1   2 -26   73.20    8.01
   1   2 -26   77.31    8.89
   1   2 -26   85.77    8.54
  -1   2  26   79.03    8.22
  -1   2  26   98.83   10.48
   1   2 -26   73.16    7.98
   1   2 -26   85.87    7.08
   1   2 -25  127.51   10.73
   1   2 -25  140.12    9.43
  -1   2  25  151.70   11.23
   1   2 -25  128.28   11.25
   1   2 -25  132.94   10.52
  -1   2  25  117.53    9.94
  -1   2  25  150.00   13.20
   1   2 -25  128.81   10.29
   1   2 -24   -4.59    5.36
   1   2 -24    0.37    4.96
   1   2 -24    0.94    5.04
   1   2 -24    4.24    3.59
  -1   2  24    1.58    4.65
  -1   2  24    8.91    5.22
   1   2 -24    3.41    4.37
   1   2 -23   63.75    8.76
   1   2 -23   63.97    8.36
   1   2 -23   66.94    7.67
   1   2 -23   56.46    8.12
  -1   2  23   68.77    8.60
   1   2 -23   58.58    7.86
  -1   2  23   61.99    8.28
   1   2 -22  245.80   15.20
   1   2 -22  231.35   14.45
   1   2 -22  214.96   13.72
  -1   2  22  207.21   13.81
   1   2 -22  225.22   15.31
  -1   2  22  225.56   14.58
   1   2 -22  230.31   13.43
  -1   2  22  230.91   14.66
   1   2 -21  211.90   13.64
  -1   2  21  187.75   12.97
   1   2 -21  192.23   12.86
  -1   2  21  195.29   13.31
  -1   2  21  183.32   14.44
   1   2 -21  217.14   15.11
   1   2 -21  190.87   14.16
   1   2 -21  200.28   12.66
  -1   2  21  221.66   14.24
   1   2 -21  200.86   13.78
  -1   2  20   27.28    9.57
  -1   2  20   48.72    7.51
   1   2 -20   47.53    7.16
  -1   2  20   57.63    8.52
  -1   2  20   43.14    6.88
   1   2 -20   53.76    7.27
   1   2 -20   57.10    7.32
  -1   2  20   37.25    7.05
   1   2 -20   50.87    7.77
   1   2 -20   45.51   13.88
   1   2 -19  533.05   20.29
  -1   2  19  499.83   22.08
   1   2 -19  532.00   22.27
   1   2 -19  565.18   21.54
  -1   2  19  513.12   20.38
  -1   2  19  479.31   19.91
  -1   2  19  535.04   38.36
   1   2 -19  523.68   40.24
  -1   2  19  516.76   21.01
   1   2 -19  534.75   19.84
  -1   2  18   33.53   11.79
   1   2 -18   14.18    8.66
   1   2 -17  110.35   18.75
   1   2 -17   82.19   13.60
  -1   2  17   81.64   15.66
  -1   2  16   84.04   13.98
   1   2 -16  103.54   17.00
   1   2 -16  103.77   15.31
  -1   2  16  116.43   16.51
   1   2 -15  736.01   41.29
  -1   2  15  676.83   36.46
   1   2 -15  749.29   37.64
  -1   2  15  735.74   36.63
   1   2 -14   13.45    8.19
  -1   2  14   26.93    8.60
   1   2 -14   22.54    8.39
  -1   2  14    8.82    5.60
   1   2 -13 1332.98   50.67
  -1   2  13 1373.82   46.78
   1   2 -13 1395.31   44.35
   1   2 -13 1396.87   47.15
  -1   2  13 1272.94   45.90
  -1   2  12  393.64   23.57
  -1   2  12  306.61   22.23
   1   2 -12  349.75   21.05
   1   2 -12  344.41   22.58
   1   2 -12  342.18   24.59
  -1   2  12  327.04   21.86
  -1   2  11   23.95    8.00
   1   2 -11   22.94    6.72
   1   2 -11   22.95    7.91
  -1   2  11   27.24    8.31
   1   2 -11   34.59    8.25
  -1   2  11   20.34    8.06
  -1   2  10   80.84   11.15
   1   2 -10   79.48   10.06
   1   2 -10   87.17   11.93
  -1   2  10   83.35   10.91
  -1   2  10   88.16   10.58
  -1   2   9 1139.83   35.75
   1   2  -9 1213.49   34.76
   1   2  -9 1203.10   39.15
  -1   2   9 1122.41   33.72
  -1   2   9 1216.78   36.78
  -1   2   8  176.18   13.86
   1   2  -8  193.43   15.18
  -1   2   8  181.81   13.32
  -1   2   8  181.28   12.52
   1   2  -8  197.40   13.42
  -1   2   7 3166.08   54.98
   1   2  -7 3242.73   59.59
  -1   2   7 3134.42   52.32
  -1   2   7 3242.81   57.86
   1   2  -6  905.59   28.09
  -1   2   6  907.25   23.75
  -1   2   6  929.99   25.65
  -1   2   6  948.95   28.13
   1   2  -5 1780.57   37.04
  -1   2   5 1788.76   33.59
  -1   2   5 1703.71   30.72
  -1   2   5 1769.38   37.48
   1   2  -4  439.64   16.35
  -1   2   4  442.05   17.52
  -1   2   4  452.14   14.38
  -1   2   4  449.03   12.71
  -1   2   3 3233.13   36.52
   1   2  -3 3355.99   51.44
   1   2  -3 3212.09   45.27
  -1   2   3 3278.24   41.10
  -1   2   2 2516.53   42.56
  -1   2   2 2639.54   26.43
   1   2  -2 2520.07   35.30
  -1   2   2 2610.78   31.94
   1   2  -2 2686.66   43.53
   1   2  -1  247.48   11.93
  -1   2   1  238.77    7.05
   1   2  -1  233.00    7.61
   1   2   0  108.67    8.14
  -1   2   0  117.74    4.63
   1   2   1  245.34   11.63
  -1   2  -1  262.98   10.09
  -1   2  -1  277.80    8.75
   1   2   2 2261.29   37.21
  -1   2  -2 2262.89   31.79
  -1   2  -2 2323.74   33.42
  -1   2  -3 2758.13   40.78
   1   2   3 2820.03   44.86
  -1   2  -3 2656.17   43.09
  -1   2  -3 2605.64   34.56
   1   2   3 2804.08   42.29
  -1   2  -4  623.70   19.10
   1   2   4  595.72   20.39
   1   2   4  581.00   17.79
  -1   2  -4  579.75   19.28
  -1   2  -4  612.99   14.06
   1   2   5 1167.42   26.53
  -1   2  -5 1151.09   28.49
  -1   2  -5 1149.81   28.90
  -1   2  -5 1105.35   29.81
  -1   2  -5 1145.71   20.49
   1   2   5 1151.96   30.24
   1   2   6  854.68   27.38
   1   2   6  861.03   27.77
  -1   2  -6  861.43   25.97
  -1   2  -6  836.72   26.19
  -1   2  -6  831.13   26.12
  -1   2  -6  850.25   17.97
  -1   2  -6  911.02   28.75
   1   2   6  790.19   11.79
  -1   2  -7 4228.59   65.77
  -1   2  -7 4276.29   50.73
   1   2   7 4169.40   69.70
  -1   2  -7 4313.05   67.19
  -1   2  -7 4072.85   66.93
  -1   2  -7 4234.68   71.51
   1   2   7 4282.80   69.93
  -1   2  -8  149.00   13.03
   1   2   8  153.08   14.04
  -1   2  -8  141.88   12.15
  -1   2  -8  156.43   14.05
  -1   2  -8  148.18   12.67
   1   2   8  155.21   13.96
   1   2   8  142.94    6.91
  -1   2  -8  146.40    8.19
   1   2   9 1242.91   39.54
  -1   2  -9 1278.03   26.51
   1   2   9 1207.59   23.80
   1   2   9 1258.01   39.81
  -1   2  -9 1262.30   36.32
  -1   2  -9 1260.18   36.61
  -1   2  -9 1253.75   40.42
  -1   2  -9 1199.48   37.52
   1   2  10  135.93   14.45
  -1   2 -10  145.81    9.12
  -1   2 -10  142.84   13.09
  -1   2 -10  150.60   15.61
  -1   2 -10  155.74   14.06
  -1   2 -10  138.96   14.26
   1   2  10  139.07   14.84
  -1   2 -11   79.48   12.43
  -1   2 -11   71.01   10.78
  -1   2 -11   60.51   10.23
   1   2  11   53.61   10.76
   1   2  11   76.33   12.27
  -1   2 -11   75.12   11.79
  -1   2 -12  356.99   24.20
  -1   2 -12  367.05   25.05
   1   2  12  317.25   23.83
  -1   2 -12  337.20   21.39
   1   2  12  336.85   23.88
  -1   2 -12  364.75   22.23
   1   2  13 1542.65   54.46
  -1   2 -13 1623.72   55.63
  -1   2 -13 1567.94   48.29
   1   2  13 1451.51   52.25
   1   2  14   16.99    9.39
  -1   2 -14   17.25    8.55
  -1   2 -14   24.02    7.54
   1   2  14   11.20    8.68
   1   2  15  730.00   41.23
   1   2  15  670.30   38.75
  -1   2 -15  723.62   40.35
  -1   2 -15  711.26   34.59
  -1   2 -16  141.15   16.36
  -1   2 -16  176.18   21.51
   1   2  16  142.39   19.94
   1   2  16  123.69   18.31
   1   2  17  103.79   17.65
  -1   2 -17  121.95   15.80
  -1   2 -17  127.73   20.27
   1   2  18   11.47    9.94
  -1   2 -18   14.32    8.11
   1   2  18   21.19    6.02
  -1   2 -19  583.48   20.87
  -1   2 -19  633.09   43.72
   1   2  19  544.93   21.77
   1   2  19  599.26   24.20
  -1   2 -19  585.26   21.35
  -1   2 -19  589.86   22.26
   1   2  19  623.77   22.73
   1   2  19  669.16   24.69
   1   2  19  605.68   42.41
  -1   2 -20   66.92    8.54
  -1   2 -20   60.35    7.82
   1   2  20   75.41    9.83
  -1   2 -20   62.38    7.49
   1   2  20   78.77   17.29
  -1   2 -20   46.84    6.08
   1   2  20   63.93    8.78
   1   2  20   66.75    8.53
   1   2  21  199.26   14.64
  -1   2 -21  166.96   11.63
  -1   2 -21  183.63   13.27
   1   2  21  168.58   12.47
   1   2  21  180.58   13.27
  -1   2 -21  161.19   10.23
   1   2  21  175.56   11.89
  -1   2 -21  154.32   11.55
   1   2  22  220.12   13.36
  -1   2 -22  215.12   11.62
  -1   2 -22  201.47   13.29
   1   2  22  245.83   15.52
  -1   2 -22  199.83   12.61
   1   2  22  210.89   15.28
  -1   2 -22  223.72   14.59
   1   2  22  217.25   14.24
   1   2  23  108.22   11.73
  -1   2 -23   90.25    7.78
  -1   2 -23  103.54   10.05
   1   2  23  101.49    9.46
   1   2  23   97.52   10.54
  -1   2 -23  100.64   10.13
  -1   2 -23  116.89   10.11
   1   2  23  107.29   10.58
  -1   2 -24    9.25    5.02
  -1   2 -24   -6.08    5.54
  -1   2 -24    3.83    4.27
   1   2  24    0.16    5.89
   1   2  24   10.92    5.76
   1   2  24   -4.28    4.57
  -1   2 -24    2.19    3.18
   1   2  24    4.40    5.01
   1   2  24    4.14    4.48
   1   2  25  102.62   10.96
  -1   2 -25  110.03    9.32
   1   2  25  114.30   10.36
   1   2  25  122.46   10.54
  -1   2 -25  110.35    7.78
   1   2  25  106.14    8.67
   1   2  25  105.73    8.55
  -1   2 -25  107.68    9.75
  -1   2 -25  106.90    9.86
   1   2  26   61.06    8.01
  -1   2 -26   57.73    6.98
   1   2  26   62.96    6.52
  -1   2 -26   50.41    6.83
   1   2  26   62.49    8.07
  -1   2 -26   65.01    8.61
  -1   2 -26   58.68    5.79
   1   2  26   58.49    6.25
  -1   2 -26   58.32    7.47
   1   2  27   10.40    5.06
  -1   2 -27    8.29    4.86
  -1   2 -27   15.03    3.38
  -1   2 -27   19.46    5.97
  -1   2 -27   10.91    4.20
  -1   2 -28   16.66    4.27
   1   2  28   11.02    5.11
  -1   2 -28   13.43    5.54
  -1   2 -28    9.62    2.43
   1   2  28   15.68    4.75
  -1   2 -29   61.58    5.35
   1   2  29   55.74    6.88
  -1   2 -29   57.47    6.62
   1   2  29   53.77    5.67
  -1   2 -30    3.39    4.32
   1   2  30    0.18    3.89
  -1   3  30    8.95    4.35
   1   3 -30    2.00    4.02
  -1   3  29   35.61    5.96
   1   3 -29   19.53    3.82
   1   3 -29   26.89    5.36
  -1   3  29   31.80    5.82
  -1   3  29   29.96    3.86
   1   3 -28  126.01    8.29
   1   3 -28  138.87    7.03
  -1   3  28  120.85    7.68
   1   3 -28  117.01    8.28
  -1   3  28  138.78    8.09
  -1   3  28  128.72   10.07
   1   3 -27   36.39    4.83
  -1   3  27   38.57    7.44
  -1   3  27   34.75    5.72
   1   3 -27   36.79    5.73
   1   3 -27   33.37    5.87
  -1   3  27   31.16    5.24
   1   3 -26   47.48    5.68
  -1   3  26   55.71    6.93
   1   3 -26   65.77    6.41
   1   3 -26   58.27    7.30
   1   3 -26   65.59    7.81
   1   3 -26   58.00    6.88
  -1   3  26   61.47    7.27
  -1   3  26   68.12    9.37
   1   3 -26   54.58    7.20
   1   3 -25  127.94   10.23
   1   3 -25  118.91    9.64
  -1   3  25  140.11   12.86
  -1   3  25  120.22   10.09
   1   3 -25  133.89   11.31
  -1   3  25  130.57   10.23
   1   3 -25  148.04   11.17
   1   3 -25  124.30    9.39
   1   3 -24   27.17    6.06
  -1   3  24   30.82    7.52
   1   3 -24   34.91    6.88
   1   3 -24   29.24    6.23
   1   3 -24   38.71    6.64
   1   3 -24   29.21    5.99
  -1   3  24   36.11    6.74
  -1   3  24   21.77    5.69
   1   3 -23  134.07   11.77
  -1   3  23  148.51   13.48
  -1   3  23  140.66   11.62
   1   3 -23  115.66    9.77
   1   3 -23  121.30   10.64
   1   3 -23  130.57   11.03
  -1   3  23  129.88   10.92
   1   3 -23  129.42   10.96
  -1   3  22  575.28   22.17
   1   3 -22  585.84   22.23
  -1   3  22  595.91   23.47
   1   3 -22  561.36   21.24
   1   3 -22  616.85   24.68
   1   3 -22  607.82   24.59
   1   3 -22  591.19   22.85
   1   3 -22  624.30   23.41
   1   3 -21  148.11   12.69
   1   3 -21  120.61   10.42
  -1   3  21  138.33   11.26
  -1   3  21  120.21   10.87
   1   3 -21  136.35   11.34
   1   3 -21  130.67   10.84
   1   3 -21  118.80   10.70
  -1   3  20  101.89   10.00
   1   3 -20  109.46    9.75
   1   3 -20  111.27   11.14
   1   3 -20  106.11    9.93
  -1   3  20   93.53    9.38
   1   3 -20  108.73    9.61
   1   3 -20   97.20   18.17
  -1   3  20  115.78   10.76
   1   3 -19   43.81    7.04
  -1   3  19   40.88    6.70
  -1   3  19   36.61    7.96
  -1   3  19   37.48    6.57
  -1   3  19   48.71    7.26
   1   3 -19   34.88    5.92
  -1   3  19   49.01    8.52
   1   3 -19   44.28    7.52
   1   3 -19   64.61   16.97
  -1   3  18  323.71   16.58
   1   3 -18  319.95   15.48
   1   3 -18  300.51   14.24
  -1   3  18  299.67   15.11
  -1   3  18  305.27   27.43
   1   3 -18  334.97   17.45
   1   3 -18  315.81   31.12
   1   3 -18  331.50   15.52
  -1   3  18  306.66   15.44
  -1   3  18  333.32   17.78
   1   3 -18  343.57   29.87
  -1   3  17   99.58   15.17
   1   3 -17  102.52   18.07
   1   3 -17   87.67   14.61
   1   3 -16  901.66   48.21
   1   3 -16  852.40   41.42
  -1   3  16  788.53   40.81
   1   3 -16  849.39   43.07
   1   3 -15   21.19    9.33
  -1   3  15   14.68    7.01
  -1   3  15   29.47    8.61
   1   3 -15   36.32   10.14
   1   3 -15   18.18    7.44
   1   3 -15   42.33   11.53
  -1   3  14   54.14   11.03
   1   3 -14   63.06   12.97
   1   3 -14   39.96    9.61
  -1   3  14   35.50    9.68
   1   3 -14   58.94   11.00
  -1   3  14   49.00   10.39
   1   3 -14   48.50    9.96
   1   3 -13  294.07   22.54
  -1   3  13  254.72   22.00
   1   3 -13  287.56   21.85
   1   3 -13  286.95   24.13
   1   3 -13  280.02   19.95
  -1   3  13  272.16   21.02
  -1   3  13  293.02   21.18
   1   3 -12 1021.08   42.45
  -1   3  12  939.07   39.24
   1   3 -12 1064.59   41.05
   1   3 -12 1021.19   36.79
   1   3 -12 1006.58   39.52
  -1   3  12 1030.93   38.24
  -1   3  12  964.54   37.31
   1   3 -11   72.16   10.83
   1   3 -11   83.67   12.44
  -1   3  11   80.07   10.69
  -1   3  11   71.82   10.33
  -1   3  11   60.23   10.26
   1   3 -11   67.25    9.87
  -1   3  10 1390.00   42.96
   1   3 -10 1474.89   44.76
  -1   3  10 1473.29   42.90
   1   3 -10 1465.01   41.36
  -1   3  10 1438.66   40.80
   1   3 -10 1460.11   46.50
  -1   3   9  338.44   19.77
  -1   3   9  324.05   17.90
  -1   3   9  349.55   20.09
   1   3  -9  339.49   21.27
   1   3  -9  347.31   20.95
  -1   3   8  277.15   17.04
   1   3  -8  299.67   18.78
  -1   3   8  271.05   15.25
   1   3  -8  274.65   18.14
  -1   3   8  277.98   16.80
   1   3  -7   98.99   11.07
  -1   3   7  114.99   11.19
  -1   3   7  110.74   10.14
   1   3  -7  116.96   12.05
   1   3  -7  108.91    5.48
  -1   3   7  103.24    8.74
   1   3  -6 3316.11   60.47
   1   3  -6 3107.43   35.68
  -1   3   6 3229.86   49.17
  -1   3   6 3379.43   58.42
   1   3  -6 3217.71   57.18
  -1   3   6 3206.19   53.50
  -1   3   5  347.58   17.12
  -1   3   5  327.54   12.73
   1   3  -5  300.93    8.58
   1   3  -5  313.88   15.88
   1   3  -5  299.44   17.03
  -1   3   5  331.30   14.52
   1   3  -4 1137.80   19.22
  -1   3   4 1128.69   25.53
  -1   3   4 1184.38   30.63
   1   3  -4 1192.32   32.49
   1   3  -4 1172.67   28.30
  -1   3   4 1136.22   22.12
  -1   3   3  242.95   13.43
   1   3  -3  219.80   11.08
  -1   3   3  233.65    5.92
   1   3  -3  218.53    8.68
   1   3  -3  218.03   13.94
  -1   3   3  225.17    8.19
  -1   3   3  224.38   10.27
   1   3  -2  373.56   12.77
  -1   3   2  355.44   12.13
   1   3  -2  382.60   17.48
  -1   3   1 1041.85   27.01
   1   3  -1 1064.61   28.62
   1   3   0 1407.09   33.04
  -1   3   0 1384.58   30.63
  -1   3  -1  841.92   22.77
   1   3   1  914.92   25.92
  -1   3  -2  443.18   15.68
   1   3   2  463.72   18.46
   1   3   3  145.75   11.02
  -1   3  -3  129.57   11.10
  -1   3  -3  151.76    9.13
  -1   3  -4 1026.34   29.93
  -1   3  -4 1028.70   24.11
   1   3   4 1066.10   30.04
   1   3   4 1075.85   28.67
  -1   3  -4 1117.20   27.72
  -1   3  -5  313.39   12.93
   1   3   5  351.86   17.77
   1   3   5  349.99   16.60
  -1   3  -5  329.56   15.96
  -1   3  -5  293.87   16.54
  -1   3  -6 2820.65   54.00
   1   3   6 3003.91   52.38
   1   3   6 2892.75   56.56
  -1   3  -6 2964.97   53.72
  -1   3  -6 2737.96   43.64
   1   3   7   73.51   10.38
  -1   3  -7   65.14    9.10
  -1   3  -7   66.25    6.57
   1   3   7   64.54    9.86
  -1   3  -7   71.59    4.53
  -1   3  -7   64.45    8.77
  -1   3  -7   65.20    9.38
  -1   3  -8  191.05   15.03
  -1   3  -8  194.15   16.62
  -1   3  -8  185.31   10.64
  -1   3  -8  181.78   14.09
   1   3   8  176.26   15.41
  -1   3  -8  171.23    7.47
   1   3   8  190.35   15.69
  -1   3  -8  176.77   14.20
   1   3   9  490.32   25.35
  -1   3  -9  501.02   26.58
  -1   3  -9  476.72   23.22
  -1   3  -9  481.61   24.25
  -1   3  -9  486.60   17.85
   1   3   9  485.82   25.66
  -1   3  -9  459.68   22.87
   1   3  10 1201.89   43.14
  -1   3 -10 1228.45   30.11
  -1   3 -10 1211.74   41.27
  -1   3 -10 1177.84   38.26
   1   3  10 1214.44   42.13
  -1   3 -10 1254.26   39.39
  -1   3 -10 1260.31   43.99
   1   3  11   83.77   12.62
   1   3  11   75.62   12.18
  -1   3 -11   85.03   12.36
  -1   3 -11   73.44   10.41
  -1   3 -11   63.91    9.86
  -1   3 -11   70.72   12.78
  -1   3 -12  704.96   31.78
   1   3  12  774.45   37.18
  -1   3 -12  738.67   35.01
  -1   3 -12  739.65   32.32
   1   3  12  752.06   36.17
  -1   3 -12  762.44   37.35
  -1   3 -13  224.29   18.98
  -1   3 -13  266.31   20.24
   1   3  13  259.53   23.04
  -1   3 -13  224.26   20.01
   1   3  13  241.91   21.79
  -1   3 -13  236.44   22.38
   1   3  14   55.20   11.74
   1   3  14   60.09   12.83
  -1   3 -14   74.46   13.88
  -1   3 -14   70.48   13.48
  -1   3 -14   77.03   12.00
  -1   3 -15   27.35   10.65
   1   3  15   30.95   11.12
   1   3  15   26.61   10.64
   1   3  16  728.15   44.10
   1   3  16  763.32   43.35
  -1   3 -16  805.89   45.71
   1   3  17  101.38   17.19
   1   3  17   94.43   16.90
  -1   3 -17  116.34   20.17
  -1   3 -18  268.17   14.84
  -1   3 -18  239.37   13.47
   1   3  18  280.55   15.96
   1   3  18  280.80   15.87
   1   3  18  210.11   25.81
   1   3  18  226.06   26.04
   1   3  18  254.48   14.27
  -1   3 -19    6.76    3.49
  -1   3 -19   16.74    5.03
  -1   3 -19   19.45    5.25
   1   3  19   17.83    8.60
   1   3  19   15.31    5.26
   1   3  19   15.22    5.66
   1   3  19   15.89    5.50
  -1   3 -19   20.80    6.11
   1   3  20  138.26   12.35
  -1   3 -20  140.08   10.56
   1   3  20  161.52   24.28
   1   3  20  145.21   12.31
   1   3  20  146.05   11.88
  -1   3 -20  137.98   10.98
  -1   3 -20  143.45   11.65
  -1   3 -21  105.40    9.34
  -1   3 -21  106.30    9.77
   1   3  21  133.57   12.51
  -1   3 -21  116.28   11.17
   1   3  21  127.97   11.47
  -1   3 -21   82.31    7.67
   1   3  21  112.74   10.79
  -1   3 -22  512.98   20.70
   1   3  22  555.30   23.27
   1   3  22  543.69   23.66
  -1   3 -22  492.94   17.24
  -1   3 -22  503.15   19.48
  -1   3 -22  508.62   21.49
   1   3  22  530.48   21.66
  -1   3 -23  123.54    9.86
  -1   3 -23  124.30    8.68
   1   3  23  130.90   12.30
  -1   3 -23  112.36   10.13
  -1   3 -23  125.22   11.31
   1   3  23  131.27   11.72
   1   3  23  124.77   11.18
   1   3  23  132.25   10.30
  -1   3 -24   22.96    5.98
  -1   3 -24   18.64    5.52
   1   3  24   29.33    7.57
   1   3  24   18.43    6.22
   1   3  24   18.64    6.07
  -1   3 -24   21.85    6.39
  -1   3 -24   20.52    4.59
   1   3  24   15.36    5.04
  -1   3 -25  115.09    9.70
   1   3  25   99.74    8.43
  -1   3 -25  103.99    9.29
   1   3  25  118.10   10.80
   1   3  25  108.26   10.02
  -1   3 -25  109.53    7.52
  -1   3 -25  105.91    9.94
  -1   3 -26   79.26    7.89
   1   3  26   62.05    8.13
  -1   3 -26   63.80    7.23
  -1   3 -26   61.57    5.42
   1   3  26   61.68    6.52
  -1   3 -26   58.66    7.37
  -1   3 -27   35.11    6.02
  -1   3 -27   45.24    5.89
  -1   3 -27   38.57    5.81
   1   3  27   47.15    6.62
   1   3  27   30.38    6.61
  -1   3 -27   36.77    6.49
  -1   3 -27   42.02    4.31
   1   3  27   26.67    4.35
   1   3  28   89.83    7.86
  -1   3 -28   83.76    6.89
   1   3  28   93.63    8.61
  -1   3 -28  102.70    7.13
  -1   3 -28   94.40    8.00
  -1   3 -29   22.44    3.73
  -1   3 -29   18.80    4.96
   1   3  29   15.56    4.64
   1   3  29   16.97    4.35
   1   3  30    4.65    3.89
  -1   3 -30   10.46    3.94
  -1   4  29   20.56    3.75
   1   4 -29   20.38    4.81
  -1   4  29   30.71    5.53
   1   4 -29   25.26    4.13
  -1   4  29   24.41    4.28
   1   4 -28   34.57    4.09
   1   4 -28   25.42    4.16
  -1   4  28   32.12    4.83
   1   4 -28   38.61    5.22
  -1   4  28   36.39    6.39
  -1   4  28   29.46    4.08
  -1   4  28   32.05    5.90
  -1   4  27   27.07    6.46
   1   4 -27   26.82    4.11
   1   4 -27   31.05    5.41
  -1   4  27   23.79    5.17
   1   4 -27   16.50    4.59
  -1   4  27   19.44    4.17
   1   4 -26  196.62   11.86
   1   4 -26  193.60   11.50
  -1   4  26  195.84   10.72
  -1   4  26  196.21   11.66
   1   4 -26  174.24    9.98
   1   4 -26  187.94   10.05
  -1   4  26  196.13   13.65
   1   4 -26  175.23   10.70
   1   4 -25   44.15    6.33
   1   4 -25   54.13    7.21
   1   4 -25   50.08    7.42
   1   4 -25   51.90    7.08
  -1   4  25   50.11    8.74
   1   4 -25   53.52    6.66
  -1   4  25   54.71    6.99
  -1   4  25   45.69    7.09
   1   4 -24   48.86    7.22
   1   4 -24   56.32    7.51
  -1   4  24   52.53    8.93
   1   4 -24   64.13    8.04
   1   4 -24   51.01    7.07
  -1   4  24   52.25    7.86
  -1   4  24   68.45    7.96
   1   4 -24   63.49    7.54
   1   4 -23   43.95    6.77
   1   4 -23   51.22    7.06
   1   4 -23   58.96    7.80
   1   4 -23   43.71    7.61
   1   4 -23   54.19    7.78
  -1   4  23   56.13    7.85
  -1   4  23   56.64    9.86
  -1   4  23   53.69    7.26
   1   4 -22    7.26    4.83
   1   4 -22    8.98    5.35
  -1   4  22    3.39    6.28
   1   4 -22    7.75    4.64
  -1   4  22    9.23    4.78
   1   4 -22    3.96    4.33
  -1   4  22   10.00    5.48
   1   4 -22    5.59    4.40
   1   4 -22    8.45    4.75
   1   4 -21  197.83   13.05
   1   4 -21  230.56   14.22
   1   4 -21  196.97   14.20
  -1   4  21  236.90   16.70
  -1   4  21  205.16   14.18
  -1   4  21  179.22   12.32
   1   4 -21  182.51   12.63
   1   4 -20  369.95   17.61
   1   4 -20  393.02   18.16
  -1   4  20  355.76   17.20
  -1   4  20  389.17   19.23
   1   4 -20  393.62   19.88
  -1   4  20  370.07   16.22
   1   4 -19  444.84   19.10
  -1   4  19  413.90   18.13
  -1   4  19  454.74   20.54
   1   4 -19  467.77   19.47
  -1   4  19  413.28   17.20
   1   4 -19  498.70   37.63
   1   4 -19  449.85   20.84
   1   4 -19  512.38   40.05
   1   4 -19  459.59   18.59
  -1   4  18   12.56    5.18
   1   4 -18    0.06    8.63
   1   4 -18   15.44    8.91
   1   4 -18    3.08    4.06
  -1   4  18    8.82    4.19
   1   4 -18    9.02    4.42
  -1   4  18    2.93    4.73
  -1   4  18    9.90    4.11
   1   4 -18    4.65    3.73
   1   4 -17   64.17    7.19
  -1   4  17   66.84   12.01
   1   4 -17   47.67   11.81
   1   4 -17   51.40   13.32
   1   4 -16  212.94   21.51
   1   4 -16  204.82   22.95
  -1   4  16  209.10   21.51
   1   4 -16  204.49   24.22
   1   4 -15   94.14   15.17
   1   4 -15   81.59   13.32
   1   4 -15  101.99   16.53
  -1   4  15   91.89   15.49
  -1   4  15   88.07   13.11
   1   4 -15   91.18   12.41
  -1   4  14  334.05   26.59
[truncated: 1,198,758 more chars]
