# Supplementary material for: Nanangenines: drimane sesquiterpenoids as the dominant metabolite cohort of a novel Australian fungus, Aspergillus nanangensis
Source: Beilstein J Org Chem. 2019 Nov 5;15:2631–43. doi: 10.3762/bjoc.15.256 (PMC6880815; doi:10.3762/bjoc.15.256)
Supplement: File 2 — Crystal structure information files for nanangenines A–C and G. [file Beilstein_J_Org_Chem-15-2631-s002.zip › Nanangenine_C_4_190715.cif]

data_global
 
#=======================================================================
 
# 1. SUBMISSION DETAILS
#----------------------
 
_publ_contact_author_name     'Andrew M. Piggott'    
_publ_contact_author_address               
;    
 Department of Molecular Sciences, 
 Macquarie University,
 NSW 2109, Australia
;
_publ_contact_author_email     andrew.piggott@mq.edu.au

_publ_requested_journal       'Beilstein Journal of Organic Chemistry'   

_publ_section_title                        
;    
 Nanangenines: drimane sesquiterpenes as the dominant metabolite cohort 
 of a novel Australian fungus, Aspergillus nanangense
;
 
loop_
_publ_author_name
_publ_author_address                       
'Heather J. Lacey'                                     
;    
 Microbial Screening Technologies, 
 Smithfield, NSW 2164, Australia
And 
 School of Chemistry, 
 The University of Sydney, 
 NSW 2006, Australia
;
'Andrew Crombie'                                     
;    
 Microbial Screening Technologies, 
 Smithfield, NSW 2164, Australia
;
'Cameron L. M. Gilchrist'                                     
;    
 School of Molecular Sciences, 
 The University of Western Australia, 
 WA 6009, Australia
;
'John A. Kalaitzis'                                     
;    
 Microbial Screening Technologies, 
 Smithfield, NSW 2164, Australia
And 
 Department of Molecular Sciences, 
 Macquarie University, 
 NSW 2109, Australia
;
'Daniel Vuong'                                     
;    
 Microbial Screening Technologies, 
 Smithfield, NSW 2164, Australia
;
'Peter Rutledge'                                     
;    
 School of Chemistry, 
 The University of Sydney, 
 NSW 2006, Australia
;
'Peter Turner'                                     
;    
 School of Chemistry, 
 The University of Sydney, 
 NSW 2006, Australia
;
'Ernest Lacey'                                     
;    
 Microbial Screening Technologies, 
 Smithfield, NSW 2164, Australia
And 
 Department of Molecular Sciences, 
 Macquarie University, 
 NSW 2109, Australia
;
'Yit Heng Chooi'                                     
;    
 School of Molecular Sciences, 
 The University of Western Australia, 
 WA 6009, Australia
;
'Andrew M. Piggott'                                     
;    
 Department of Molecular Sciences, 
 Macquarie University, 
 NSW 2109, Australia
;
 
 
#=======================================================================
#  Nanangenine C (4) 
#=======================================================================
 
 
data_pjr17pt2_Cu
 
_audit_creation_method            'SHELXL-2018/3'
_shelx_SHELXL_version_number      '2018/3'
_chemical_name_systematic         ?
_chemical_name_common             'Nanangenine C'
_chemical_melting_point           ?
_chemical_formula_moiety          ?
_chemical_formula_sum
 'C21 H34 O6' 
_chemical_formula_weight          382.48

loop_
 _atom_type_symbol
 _atom_type_description
 _atom_type_scat_dispersion_real
 _atom_type_scat_dispersion_imag
 _atom_type_scat_source
 'C'  'C'   0.0181   0.0091
 'International Tables Vol C Tables 4.2.6.8 and 6.1.1.4'
 'H'  'H'   0.0000   0.0000
 'International Tables Vol C Tables 4.2.6.8 and 6.1.1.4'
 'O'  'O'   0.0492   0.0322
 'International Tables Vol C Tables 4.2.6.8 and 6.1.1.4'
 
_space_group_crystal_system       orthorhombic
_space_group_IT_number            19
_space_group_name_H-M_alt         'P 21 21 21'
_space_group_name_Hall            'P 2ac 2ab'

_symmetry_cell_setting                  orthorhombic
_symmetry_space_group_name_H-M          'P 21 21 21'
_symmetry_space_group_name_Hall         'P 2ac 2ab'
_symmetry_Int_Tables_number             19

_shelx_space_group_comment
;
The symmetry employed for this shelxl refinement is uniquely defined
by the following loop, which should always be used as a source of
symmetry information in preference to the above space-group names.
They are only intended as comments.
;
 
loop_
 _space_group_symop_operation_xyz
 'x, y, z'
 '-x+1/2, -y, z+1/2'
 '-x, y+1/2, -z+1/2'
 'x+1/2, -y+1/2, -z'
 
_cell_length_a                    7.6270(4)
_cell_length_b                    9.5926(3)
_cell_length_c                    28.6181(8)
_cell_angle_alpha                 90
_cell_angle_beta                  90
_cell_angle_gamma                 90
_cell_volume                      2093.76(13)
_cell_formula_units_Z             4
_cell_measurement_temperature     150.(5)
_cell_measurement_reflns_used   14350
_cell_measurement_theta_min     4.8200
_cell_measurement_theta_max     75.4570
 
_exptl_crystal_description        prism
_exptl_crystal_colour             colourless
_exptl_crystal_density_meas       ?
_exptl_crystal_density_method     ?
_exptl_crystal_density_diffrn     1.213          
_exptl_crystal_F_000              832
_exptl_transmission_factor_min    ?
_exptl_transmission_factor_max    ?
_exptl_crystal_size_max           0.382
_exptl_crystal_size_mid           0.229
_exptl_crystal_size_min           0.059
_exptl_absorpt_coefficient_mu     0.713
_exptl_absorpt_correction_T_min   0.696
_exptl_absorpt_correction_T_max   1.00
_exptl_absorpt_correction_type    multi-scan
_exptl_absorpt_process_details
;
CrysAlisPro 1.171.38.43d (Rigaku Oxford Diffraction, 2015)
Empirical absorption correction using spherical harmonics,
 implemented in SCALE3 ABSPACK scaling algorithm.
;
_oxdiff_exptl_absorpt_empirical_full_min     0.561
_oxdiff_exptl_absorpt_empirical_full_max     4.19
_oxdiff_exptl_absorpt_empirical_details
;
Empirical correction (ABSPACK) includes:
- Absorption correction using spherical harmonics
- Frame scaling
;

_diffrn_crystal_treatment
;
attached with Exxon Paratone N to a nylon loop and quenched 
in a cold nitrogen gas stream from an Oxford Cryosystems Cryostream. 
;


_diffrn_ambient_temperature       150.(5)
_diffrn_ambient_environment N~2~
_diffrn_source 'micro-focus sealed X-ray tube'
_diffrn_source_type 'SuperNova (Cu) X-ray Source'
_diffrn_radiation_probe x-ray
_diffrn_radiation_type 'Cu K\a'
_diffrn_radiation_wavelength 1.54184
_diffrn_radiation_monochromator mirror
_diffrn_measurement_device 'four-circle diffractometer'
_diffrn_measurement_device_type 'SuperNova, Dual, Cu at zero, Atlas'
_diffrn_detector 'CCD plate'
_diffrn_detector_type Atlas
_diffrn_detector_area_resol_mean 10.5861
_diffrn_measurement_method '\w scans'
_diffrn_reflns_number             36004
_diffrn_reflns_av_unetI/netI      0.0519
_diffrn_reflns_av_R_equivalents   0.1085
_diffrn_reflns_limit_h_min        -8
_diffrn_reflns_limit_h_max        9
_diffrn_reflns_limit_k_min        -11
_diffrn_reflns_limit_k_max        11
_diffrn_reflns_limit_l_min        -35
_diffrn_reflns_limit_l_max        35
_diffrn_reflns_theta_min          4.862
_diffrn_reflns_theta_max          74.441
_diffrn_reflns_theta_full         67.684
_diffrn_measured_fraction_theta_max   0.983
_diffrn_measured_fraction_theta_full  0.987
_diffrn_reflns_Laue_measured_fraction_max    0.983
_diffrn_reflns_Laue_measured_fraction_full   0.987
_diffrn_reflns_point_group_measured_fraction_max   0.973
_diffrn_reflns_point_group_measured_fraction_full  0.979
_reflns_number_total              4173
_reflns_number_gt                 3841
_reflns_threshold_expression      'I > 2\s(I)'
_reflns_Friedel_coverage          0.716
_reflns_Friedel_fraction_max      0.960
_reflns_Friedel_fraction_full     0.969
 
_reflns_special_details
;
 Reflections were merged by SHELXL according to the crystal
 class for the calculation of statistics and refinement.
 
 _reflns_Friedel_fraction is defined as the number of unique
 Friedel pairs measured divided by the number that would be
 possible theoretically, ignoring centric projections and
 systematic absences.
;
 

_computing_data_collection     'CrysAlisPro 1.171.38.43d (Rigaku OD, 2015)'
_computing_cell_refinement     'CrysAlisPro 1.171.38.43d (Rigaku OD, 2015)'
_computing_data_reduction      'CrysAlisPro 1.171.38.43d (Rigaku OD, 2015)'

_computing_structure_solution     'ShelxT (Sheldrick, 2015)'
_computing_structure_refinement 'SHELXL-2018/3 (Sheldrick, 2016)'
_computing_molecular_graphics     
;
  OLEX2 (Dolomanov,O.V.et al., 2009)
  shelXle (H�bschle,C.B., et al., 2011) 
;

_computing_publication_material
;    
  WinGX (Farrugia, 1999)
  PLATON (Spek, A.K., 2003) 
  XNPP (Parsons, S., et al., 2013)
;


_refine_special_details           
;
The non-hydrogen atoms in the asymmetric unit were modelled with anisotropic 
displacement parameters and in general a riding atom model was used for the 
hydrogen atoms. The asymmetric unit contains the molecule and a hydrogen bond 
linked water molecule. The water hydrogen positions were inferred from final
difference maps. The SHELXL calculated Flack parameter refined to 0.10(9) and
that of XNNPP refined to 0.12(7). The PLATON calculated Bayesian probability 
estimate that the assigned absolute structure is correct is 1.0. The 
probability estimate that the assignment is incorrect is 1.0x10-37, while 
that for an inversion twin is 1.0x10-6. Accordingly, though not reliably 
determined, the assigned absolute structure appears likely to be correct.
;

_refine_ls_structure_factor_coef  Fsqd
_refine_ls_matrix_type            full
_refine_ls_weighting_scheme       calc
_refine_ls_weighting_details
'w=1/[\s^2^(Fo^2^)+(0.05P)^2^+0.5P] where P=(Fo^2^+2Fc^2^)/3'
_atom_sites_solution_primary      ?
_atom_sites_solution_secondary    ?
_atom_sites_solution_hydrogens    mixed
_refine_ls_hydrogen_treatment     constr
_refine_ls_extinction_method      none
_refine_ls_extinction_coef        .
_refine_ls_abs_structure_details
;
 Flack x determined using 1506 quotients [(I+)-(I-)]/[(I+)+(I-)]
 (Parsons, Flack and Wagner, Acta Cryst. B69 (2013) 249-259).
;
_refine_ls_abs_structure_Flack    0.10(9)
_chemical_absolute_configuration  ad
_refine_ls_number_reflns          4173
_refine_ls_number_parameters      252
_refine_ls_number_restraints      0
_refine_ls_R_factor_all           0.0551
_refine_ls_R_factor_gt            0.0474
_refine_ls_wR_factor_ref          0.1342
_refine_ls_wR_factor_gt           0.1160
_refine_ls_goodness_of_fit_ref    1.361
_refine_ls_restrained_S_all       1.361
_refine_ls_shift/su_max           0.000
_refine_ls_shift/su_mean          0.000
 
loop_
 _atom_site_label
 _atom_site_type_symbol
 _atom_site_fract_x
 _atom_site_fract_y
 _atom_site_fract_z
 _atom_site_U_iso_or_equiv
 _atom_site_adp_type
 _atom_site_occupancy
 _atom_site_site_symmetry_order  
 _atom_site_calc_flag
 _atom_site_refinement_flags_posn
 _atom_site_refinement_flags_adp
 _atom_site_refinement_flags_occupancy
 _atom_site_disorder_assembly
 _atom_site_disorder_group
O1 O -0.1580(4) 0.0837(2) 0.24624(8) 0.0367(6) Uani 1 1 d . . . . .
O2 O -0.2963(4) 0.0163(3) 0.31058(9) 0.0438(6) Uani 1 1 d . . . . .
O3 O 0.0852(3) -0.06748(19) 0.31317(7) 0.0261(5) Uani 1 1 d . . . . .
H3 H 0.187439 -0.068457 0.302233 0.039 Uiso 1 1 calc R U . . .
O4 O 0.2847(3) 0.41264(19) 0.34647(6) 0.0241(5) Uani 1 1 d . . . . .
O5 O 0.5574(4) 0.4665(2) 0.32298(8) 0.0333(6) Uani 1 1 d . . . . .
C1 C -0.0412(5) 0.0343(3) 0.39870(10) 0.0286(7) Uani 1 1 d . . . . .
H1A H -0.170658 0.030659 0.396519 0.034 Uiso 1 1 calc R U . . .
H1B H 0.004544 -0.059247 0.390691 0.034 Uiso 1 1 calc R U . . .
C2 C 0.0103(5) 0.0688(3) 0.44887(10) 0.0330(8) Uani 1 1 d . . . . .
H2A H -0.045967 0.157354 0.458418 0.040 Uiso 1 1 calc R U . . .
H2B H -0.031910 -0.005743 0.469986 0.040 Uiso 1 1 calc R U . . .
C3 C 0.2078(5) 0.0823(3) 0.45324(10) 0.0336(8) Uani 1 1 d . . . . .
H3A H 0.263123 -0.006805 0.443941 0.040 Uiso 1 1 calc R U . . .
H3B H 0.238342 0.100255 0.486317 0.040 Uiso 1 1 calc R U . . .
C4 C 0.2820(5) 0.2007(3) 0.42273(9) 0.0256(6) Uani 1 1 d . . . . .
C5 C 0.2270(4) 0.1693(3) 0.37114(8) 0.0186(5) Uani 1 1 d . . . . .
H5 H 0.282531 0.076810 0.364805 0.022 Uiso 1 1 calc R U . . .
C6 C 0.3113(4) 0.2654(3) 0.33405(9) 0.0213(6) Uani 1 1 d . . . . .
H6 H 0.440187 0.246364 0.333140 0.026 Uiso 1 1 calc R U . . .
C7 C 0.2383(5) 0.2461(3) 0.28571(9) 0.0243(7) Uani 1 1 d . . . . .
H7 H 0.286302 0.299130 0.260755 0.029 Uiso 1 1 calc R U . . .
C8 C 0.1104(5) 0.1584(3) 0.27684(9) 0.0243(6) Uani 1 1 d . . . . .
C9 C 0.0206(4) 0.0727(3) 0.31366(10) 0.0229(6) Uani 1 1 d . . . . .
C10 C 0.0286(4) 0.1411(3) 0.36259(9) 0.0215(6) Uani 1 1 d . . . . .
C11 C -0.1638(5) 0.0566(3) 0.29209(11) 0.0319(7) Uani 1 1 d . . . . .
C12 C 0.0169(5) 0.1281(3) 0.23164(10) 0.0319(8) Uani 1 1 d . . . . .
H12A H 0.010573 0.212493 0.211816 0.038 Uiso 1 1 calc R U . . .
H12B H 0.077075 0.053171 0.214053 0.038 Uiso 1 1 calc R U . . .
C13 C 0.4823(5) 0.1979(4) 0.42603(12) 0.0379(8) Uani 1 1 d . . . . .
H13A H 0.526222 0.109936 0.413105 0.057 Uiso 1 1 calc R U . . .
H13B H 0.517752 0.205727 0.458833 0.057 Uiso 1 1 calc R U . . .
H13C H 0.531058 0.276093 0.408254 0.057 Uiso 1 1 calc R U . . .
C14 C 0.2193(5) 0.3410(3) 0.44348(10) 0.0308(7) Uani 1 1 d . . . . .
H14A H 0.278713 0.417960 0.427476 0.046 Uiso 1 1 calc R U . . .
H14B H 0.247176 0.343999 0.476891 0.046 Uiso 1 1 calc R U . . .
H14C H 0.092296 0.349866 0.439215 0.046 Uiso 1 1 calc R U . . .
C15 C -0.0862(5) 0.2726(3) 0.36262(10) 0.0261(6) Uani 1 1 d . . . . .
H15A H -0.027381 0.346579 0.344951 0.039 Uiso 1 1 calc R U . . .
H15B H -0.105038 0.303613 0.394864 0.039 Uiso 1 1 calc R U . . .
H15C H -0.199493 0.251609 0.348072 0.039 Uiso 1 1 calc R U . . .
C16 C 0.4186(5) 0.5009(3) 0.33937(9) 0.0249(7) Uani 1 1 d . . . . .
C17 C 0.3718(5) 0.6477(3) 0.35386(11) 0.0325(8) Uani 1 1 d . . . . .
H17A H 0.268134 0.645121 0.374649 0.039 Uiso 1 1 calc R U . . .
H17B H 0.340455 0.702612 0.325784 0.039 Uiso 1 1 calc R U . . .
C18 C 0.5229(6) 0.7190(3) 0.37917(11) 0.0351(8) Uani 1 1 d . . . . .
H18A H 0.497732 0.819989 0.381551 0.042 Uiso 1 1 calc R U . . .
H18B H 0.631189 0.707823 0.360448 0.042 Uiso 1 1 calc R U . . .
C19 C 0.5546(6) 0.6608(4) 0.42814(11) 0.0390(9) Uani 1 1 d . . . . .
H19A H 0.450285 0.680337 0.447668 0.047 Uiso 1 1 calc R U . . .
H19B H 0.567504 0.558290 0.425990 0.047 Uiso 1 1 calc R U . . .
C20 C 0.7164(6) 0.7208(4) 0.45233(12) 0.0437(10) Uani 1 1 d . . . . .
H20A H 0.713490 0.823644 0.449665 0.052 Uiso 1 1 calc R U . . .
H20B H 0.711377 0.696968 0.485964 0.052 Uiso 1 1 calc R U . . .
C21 C 0.8868(7) 0.6684(4) 0.43249(19) 0.0601(13) Uani 1 1 d . . . . .
H21A H 0.893304 0.691886 0.399212 0.090 Uiso 1 1 calc R U . . .
H21B H 0.893313 0.566977 0.436281 0.090 Uiso 1 1 calc R U . . .
H21C H 0.984846 0.712169 0.449068 0.090 Uiso 1 1 calc R U . . .
O1W O 0.3970(3) -0.0971(2) 0.27247(8) 0.0330(5) Uani 1 1 d G . . . .
H1WA H 0.492290 -0.065263 0.283686 0.050 Uiso 1 1 d G U . . .
H1WB H 0.397366 -0.087537 0.242902 0.050 Uiso 1 1 d G U . . .
 
loop_
 _atom_site_aniso_label
 _atom_site_aniso_U_11
 _atom_site_aniso_U_22
 _atom_site_aniso_U_33
 _atom_site_aniso_U_23
 _atom_site_aniso_U_13
 _atom_site_aniso_U_12
O1 0.0442(18) 0.0282(11) 0.0376(11) -0.0019(9) -0.0151(10) -0.0033(11)
O2 0.0307(17) 0.0473(14) 0.0532(14) -0.0073(11) -0.0035(12) -0.0146(12)
O3 0.0315(14) 0.0125(8) 0.0344(10) 0.0010(7) 0.0055(9) -0.0001(8)
O4 0.0297(14) 0.0145(9) 0.0282(9) -0.0019(7) 0.0013(8) -0.0020(8)
O5 0.0327(16) 0.0256(10) 0.0415(11) 0.0007(8) 0.0036(10) -0.0078(10)
C1 0.029(2) 0.0259(14) 0.0307(14) 0.0035(11) 0.0077(12) -0.0056(12)
C2 0.041(2) 0.0305(15) 0.0277(13) 0.0046(11) 0.0096(13) -0.0056(15)
C3 0.044(2) 0.0340(16) 0.0228(12) 0.0071(11) 0.0006(13) -0.0019(15)
C4 0.0253(19) 0.0287(14) 0.0230(12) 0.0031(10) -0.0015(11) 0.0000(12)
C5 0.0158(16) 0.0168(11) 0.0232(11) 0.0015(9) 0.0001(10) 0.0003(10)
C6 0.0251(18) 0.0126(11) 0.0261(12) -0.0007(9) 0.0043(11) -0.0026(11)
C7 0.034(2) 0.0159(12) 0.0235(12) 0.0023(9) 0.0042(11) -0.0018(11)
C8 0.035(2) 0.0153(11) 0.0224(11) 0.0005(9) -0.0001(12) 0.0008(12)
C9 0.0268(18) 0.0129(11) 0.0291(13) 0.0009(9) -0.0008(11) -0.0004(11)
C10 0.0225(17) 0.0176(12) 0.0244(12) 0.0002(9) 0.0019(10) -0.0014(11)
C11 0.035(2) 0.0227(13) 0.0379(15) -0.0055(12) -0.0086(14) -0.0020(13)
C12 0.050(2) 0.0194(13) 0.0264(13) 0.0005(10) -0.0075(13) -0.0010(13)
C13 0.028(2) 0.052(2) 0.0333(15) 0.0017(14) -0.0076(14) 0.0001(16)
C14 0.036(2) 0.0325(15) 0.0242(12) -0.0049(11) -0.0007(12) -0.0068(14)
C15 0.0214(18) 0.0228(13) 0.0340(14) -0.0024(10) -0.0008(12) 0.0025(12)
C16 0.032(2) 0.0193(12) 0.0232(12) 0.0015(9) -0.0042(12) -0.0055(12)
C17 0.042(2) 0.0168(13) 0.0383(15) -0.0003(11) -0.0099(14) -0.0051(13)
C18 0.048(2) 0.0217(13) 0.0353(15) 0.0011(11) -0.0045(14) -0.0109(14)
C19 0.049(3) 0.0320(16) 0.0356(16) 0.0011(13) -0.0046(15) -0.0146(16)
C20 0.061(3) 0.0301(16) 0.0403(16) 0.0003(13) -0.0130(17) -0.0124(18)
C21 0.058(3) 0.0346(19) 0.087(3) -0.0003(19) -0.019(2) -0.003(2)
O1W 0.0243(15) 0.0320(11) 0.0428(11) 0.0013(9) 0.0015(10) -0.0015(10)
 
_geom_special_details
;
 All esds (except the esd in the dihedral angle between two l.s. planes)
 are estimated using the full covariance matrix.  The cell esds are taken
 into account individually in the estimation of esds in distances, angles
 and torsion angles; correlations between esds in cell parameters are only
 used when they are defined by crystal symmetry.  An approximate (isotropic)
 treatment of cell esds is used for estimating esds involving l.s. planes.
;
 
loop_
 _geom_bond_atom_site_label_1
 _geom_bond_atom_site_label_2
 _geom_bond_distance
 _geom_bond_site_symmetry_2
 _geom_bond_publ_flag
O1 C11 1.338(4) . ?
O1 C12 1.461(5) . ?
O2 C11 1.205(5) . ?
O3 C9 1.432(3) . ?
O3 H3 0.8400 . ?
O4 C16 1.342(4) . ?
O4 C6 1.471(3) . ?
O5 C16 1.204(4) . ?
C1 C2 1.525(4) . ?
C1 C10 1.549(4) . ?
C1 H1A 0.9900 . ?
C1 H1B 0.9900 . ?
C2 C3 1.517(6) . ?
C2 H2A 0.9900 . ?
C2 H2B 0.9900 . ?
C3 C4 1.540(4) . ?
C3 H3A 0.9900 . ?
C3 H3B 0.9900 . ?
C4 C13 1.531(5) . ?
C4 C14 1.547(4) . ?
C4 C5 1.564(4) . ?
C5 C6 1.546(4) . ?
C5 C10 1.557(4) . ?
C5 H5 1.0000 . ?
C6 C7 1.502(4) . ?
C6 H6 1.0000 . ?
C7 C8 1.314(4) . ?
C7 H7 0.9500 . ?
C8 C9 1.501(4) . ?
C8 C12 1.505(4) . ?
C9 C11 1.544(5) . ?
C9 C10 1.547(4) . ?
C10 C15 1.536(4) . ?
C12 H12A 0.9900 . ?
C12 H12B 0.9900 . ?
C13 H13A 0.9800 . ?
C13 H13B 0.9800 . ?
C13 H13C 0.9800 . ?
C14 H14A 0.9800 . ?
C14 H14B 0.9800 . ?
C14 H14C 0.9800 . ?
C15 H15A 0.9800 . ?
C15 H15B 0.9800 . ?
C15 H15C 0.9800 . ?
C16 C17 1.510(4) . ?
C17 C18 1.523(5) . ?
C17 H17A 0.9900 . ?
C17 H17B 0.9900 . ?
C18 C19 1.528(4) . ?
C18 H18A 0.9900 . ?
C18 H18B 0.9900 . ?
C19 C20 1.527(5) . ?
C19 H19A 0.9900 . ?
C19 H19B 0.9900 . ?
C20 C21 1.505(7) . ?
C20 H20A 0.9900 . ?
C20 H20B 0.9900 . ?
C21 H21A 0.9800 . ?
C21 H21B 0.9800 . ?
C21 H21C 0.9800 . ?
O1W H1WA 0.8511 . ?
O1W H1WB 0.8511 . ?
 
loop_
 _geom_angle_atom_site_label_1
 _geom_angle_atom_site_label_2
 _geom_angle_atom_site_label_3
 _geom_angle
 _geom_angle_site_symmetry_1
 _geom_angle_site_symmetry_3
 _geom_angle_publ_flag
C11 O1 C12 111.6(3) . . ?
C9 O3 H3 109.5 . . ?
C16 O4 C6 117.7(2) . . ?
C2 C1 C10 113.3(2) . . ?
C2 C1 H1A 108.9 . . ?
C10 C1 H1A 108.9 . . ?
C2 C1 H1B 108.9 . . ?
C10 C1 H1B 108.9 . . ?
H1A C1 H1B 107.7 . . ?
C3 C2 C1 110.6(3) . . ?
C3 C2 H2A 109.5 . . ?
C1 C2 H2A 109.5 . . ?
C3 C2 H2B 109.5 . . ?
C1 C2 H2B 109.5 . . ?
H2A C2 H2B 108.1 . . ?
C2 C3 C4 112.4(3) . . ?
C2 C3 H3A 109.1 . . ?
C4 C3 H3A 109.1 . . ?
C2 C3 H3B 109.1 . . ?
C4 C3 H3B 109.1 . . ?
H3A C3 H3B 107.9 . . ?
C13 C4 C3 108.6(3) . . ?
C13 C4 C14 107.5(3) . . ?
C3 C4 C14 108.1(2) . . ?
C13 C4 C5 108.8(3) . . ?
C3 C4 C5 107.2(2) . . ?
C14 C4 C5 116.5(2) . . ?
C6 C5 C10 113.6(2) . . ?
C6 C5 C4 115.0(2) . . ?
C10 C5 C4 116.3(2) . . ?
C6 C5 H5 103.2 . . ?
C10 C5 H5 103.2 . . ?
C4 C5 H5 103.2 . . ?
O4 C6 C7 106.8(2) . . ?
O4 C6 C5 110.4(2) . . ?
C7 C6 C5 113.9(2) . . ?
O4 C6 H6 108.5 . . ?
C7 C6 H6 108.5 . . ?
C5 C6 H6 108.5 . . ?
C8 C7 C6 122.2(2) . . ?
C8 C7 H7 118.9 . . ?
C6 C7 H7 118.9 . . ?
C7 C8 C9 123.6(3) . . ?
C7 C8 C12 129.9(3) . . ?
C9 C8 C12 106.4(3) . . ?
O3 C9 C8 110.5(2) . . ?
O3 C9 C11 102.5(2) . . ?
C8 C9 C11 100.9(2) . . ?
O3 C9 C10 113.2(2) . . ?
C8 C9 C10 112.7(2) . . ?
C11 C9 C10 116.1(3) . . ?
C15 C10 C9 109.1(2) . . ?
C15 C10 C1 110.3(3) . . ?
C9 C10 C1 108.1(2) . . ?
C15 C10 C5 114.3(2) . . ?
C9 C10 C5 104.7(2) . . ?
C1 C10 C5 110.1(2) . . ?
O2 C11 O1 121.4(3) . . ?
O2 C11 C9 128.4(3) . . ?
O1 C11 C9 110.0(3) . . ?
O1 C12 C8 104.0(2) . . ?
O1 C12 H12A 110.9 . . ?
C8 C12 H12A 110.9 . . ?
O1 C12 H12B 110.9 . . ?
C8 C12 H12B 110.9 . . ?
H12A C12 H12B 109.0 . . ?
C4 C13 H13A 109.5 . . ?
C4 C13 H13B 109.5 . . ?
H13A C13 H13B 109.5 . . ?
C4 C13 H13C 109.5 . . ?
H13A C13 H13C 109.5 . . ?
H13B C13 H13C 109.5 . . ?
C4 C14 H14A 109.5 . . ?
C4 C14 H14B 109.5 . . ?
H14A C14 H14B 109.5 . . ?
C4 C14 H14C 109.5 . . ?
H14A C14 H14C 109.5 . . ?
H14B C14 H14C 109.5 . . ?
C10 C15 H15A 109.5 . . ?
C10 C15 H15B 109.5 . . ?
H15A C15 H15B 109.5 . . ?
C10 C15 H15C 109.5 . . ?
H15A C15 H15C 109.5 . . ?
H15B C15 H15C 109.5 . . ?
O5 C16 O4 123.7(3) . . ?
O5 C16 C17 124.8(3) . . ?
O4 C16 C17 111.5(3) . . ?
C16 C17 C18 111.7(3) . . ?
C16 C17 H17A 109.3 . . ?
C18 C17 H17A 109.3 . . ?
C16 C17 H17B 109.3 . . ?
C18 C17 H17B 109.3 . . ?
H17A C17 H17B 107.9 . . ?
C17 C18 C19 113.0(3) . . ?
C17 C18 H18A 109.0 . . ?
C19 C18 H18A 109.0 . . ?
C17 C18 H18B 109.0 . . ?
C19 C18 H18B 109.0 . . ?
H18A C18 H18B 107.8 . . ?
C20 C19 C18 113.9(3) . . ?
C20 C19 H19A 108.8 . . ?
C18 C19 H19A 108.8 . . ?
C20 C19 H19B 108.8 . . ?
C18 C19 H19B 108.8 . . ?
H19A C19 H19B 107.7 . . ?
C21 C20 C19 113.6(3) . . ?
C21 C20 H20A 108.8 . . ?
C19 C20 H20A 108.8 . . ?
C21 C20 H20B 108.8 . . ?
C19 C20 H20B 108.8 . . ?
H20A C20 H20B 107.7 . . ?
C20 C21 H21A 109.5 . . ?
C20 C21 H21B 109.5 . . ?
H21A C21 H21B 109.5 . . ?
C20 C21 H21C 109.5 . . ?
H21A C21 H21C 109.5 . . ?
H21B C21 H21C 109.5 . . ?
H1WA O1W H1WB 109.5 . . ?
 
loop_
 _geom_torsion_atom_site_label_1
 _geom_torsion_atom_site_label_2
 _geom_torsion_atom_site_label_3
 _geom_torsion_atom_site_label_4
 _geom_torsion
 _geom_torsion_site_symmetry_1
 _geom_torsion_site_symmetry_2
 _geom_torsion_site_symmetry_3
 _geom_torsion_site_symmetry_4
 _geom_torsion_publ_flag
C10 C1 C2 C3 -55.9(4) . . . . ?
C1 C2 C3 C4 61.5(3) . . . . ?
C2 C3 C4 C13 -175.0(3) . . . . ?
C2 C3 C4 C14 68.7(3) . . . . ?
C2 C3 C4 C5 -57.6(3) . . . . ?
C13 C4 C5 C6 -54.5(3) . . . . ?
C3 C4 C5 C6 -171.7(3) . . . . ?
C14 C4 C5 C6 67.1(4) . . . . ?
C13 C4 C5 C10 169.3(2) . . . . ?
C3 C4 C5 C10 52.1(3) . . . . ?
C14 C4 C5 C10 -69.1(3) . . . . ?
C16 O4 C6 C7 -95.8(3) . . . . ?
C16 O4 C6 C5 139.9(2) . . . . ?
C10 C5 C6 O4 85.4(3) . . . . ?
C4 C5 C6 O4 -52.0(3) . . . . ?
C10 C5 C6 C7 -34.8(3) . . . . ?
C4 C5 C6 C7 -172.2(3) . . . . ?
O4 C6 C7 C8 -120.0(3) . . . . ?
C5 C6 C7 C8 2.2(4) . . . . ?
C6 C7 C8 C9 2.1(5) . . . . ?
C6 C7 C8 C12 177.8(3) . . . . ?
C7 C8 C9 O3 -101.4(3) . . . . ?
C12 C8 C9 O3 82.0(3) . . . . ?
C7 C8 C9 C11 150.8(3) . . . . ?
C12 C8 C9 C11 -25.9(3) . . . . ?
C7 C8 C9 C10 26.3(4) . . . . ?
C12 C8 C9 C10 -150.3(3) . . . . ?
O3 C9 C10 C15 -164.9(2) . . . . ?
C8 C9 C10 C15 68.8(3) . . . . ?
C11 C9 C10 C15 -46.8(3) . . . . ?
O3 C9 C10 C1 -45.0(4) . . . . ?
C8 C9 C10 C1 -171.3(3) . . . . ?
C11 C9 C10 C1 73.1(3) . . . . ?
O3 C9 C10 C5 72.4(3) . . . . ?
C8 C9 C10 C5 -53.9(3) . . . . ?
C11 C9 C10 C5 -169.6(2) . . . . ?
C2 C1 C10 C15 -78.6(4) . . . . ?
C2 C1 C10 C9 162.2(3) . . . . ?
C2 C1 C10 C5 48.4(4) . . . . ?
C6 C5 C10 C15 -60.1(3) . . . . ?
C4 C5 C10 C15 76.7(3) . . . . ?
C6 C5 C10 C9 59.2(3) . . . . ?
C4 C5 C10 C9 -164.0(2) . . . . ?
C6 C5 C10 C1 175.1(2) . . . . ?
C4 C5 C10 C1 -48.1(3) . . . . ?
C12 O1 C11 O2 -178.7(3) . . . . ?
C12 O1 C11 C9 -3.5(3) . . . . ?
O3 C9 C11 O2 79.3(4) . . . . ?
C8 C9 C11 O2 -166.7(3) . . . . ?
C10 C9 C11 O2 -44.6(4) . . . . ?
O3 C9 C11 O1 -95.5(3) . . . . ?
C8 C9 C11 O1 18.6(3) . . . . ?
C10 C9 C11 O1 140.7(2) . . . . ?
C11 O1 C12 C8 -13.2(3) . . . . ?
C7 C8 C12 O1 -151.5(3) . . . . ?
C9 C8 C12 O1 24.9(3) . . . . ?
C6 O4 C16 O5 0.9(4) . . . . ?
C6 O4 C16 C17 -179.8(2) . . . . ?
O5 C16 C17 C18 -41.9(4) . . . . ?
O4 C16 C17 C18 138.9(3) . . . . ?
C16 C17 C18 C19 -71.5(4) . . . . ?
C17 C18 C19 C20 174.4(3) . . . . ?
C18 C19 C20 C21 -72.6(4) . . . . ?
 
loop_
 _geom_hbond_atom_site_label_D 
 _geom_hbond_atom_site_label_H 
 _geom_hbond_atom_site_label_A 
 _geom_hbond_distance_DH 
 _geom_hbond_distance_HA 
 _geom_hbond_distance_DA 
 _geom_hbond_angle_DHA 
 _geom_hbond_site_symmetry_A 
 _geom_hbond_publ_flag
O3 H3 O1W  0.84 1.83 2.663(3) 169.9 . yes
C12 H12A O3  0.99 2.35 3.283(3) 157.8 3 yes
C17 H17B O1W  0.99 2.49 3.384(4) 149.9 1_565 yes
 
_refine_diff_density_max    0.296
_refine_diff_density_min   -0.298
_refine_diff_density_rms    0.062

_shelx_res_file
;
TITL pjr17pt1_s1568_1_mo_a.res in P2(1)2(1)2(1)
    pjr17pt2_Cu.res
    created by SHELXL-2018/3 at 15:30:19 on 15-Jul-2019
REM SHELXT solution in P2(1)2(1)2(1)
REM R1 0.110, Rweak 0.096, Alpha 0.005, Orientation as input
REM Flack x = -0.350 ( 0.249 ) from Parsons' quotients
REM Formula found by SHELXT: C21 O6
CELL 1.54184   7.626971   9.592556  28.618072  90.0000  90.0000  90.0000
ZERR    4.00   0.000385   0.000262   0.000757   0.0000   0.0000   0.0000
LATT -1
SYMM 0.5-X,-Y,0.5+Z
SYMM -X,0.5+Y,0.5-Z
SYMM 0.5+X,0.5-Y,-Z
SFAC C H O
UNIT 84 136 24
L.S. 10
PLAN  25
TEMP -123.2
LIST 4
ACTA
BOND $H
CONF
HTAB
HTAB O3 O1W
EQIV $1 -x, y+1/2, -z+1/2
HTAB C12 O3_$1
EQIV $2 x, y+1, z
HTAB C17 O1W_$2
FMAP 2
WGHT    0.050000    0.500000
FVAR       0.25724
O1    3   -0.157977    0.083744    0.246244    11.00000    0.04422    0.02817 =
         0.03758   -0.00190   -0.01511   -0.00326
O2    3   -0.296306    0.016258    0.310580    11.00000    0.03072    0.04732 =
         0.05323   -0.00728   -0.00352   -0.01461
O3    3    0.085245   -0.067478    0.313172    11.00000    0.03153    0.01245 =
         0.03444    0.00100    0.00551   -0.00006
AFIX 147
H3    2    0.187439   -0.068457    0.302233    11.00000   -1.50000
AFIX   0
O4    3    0.284656    0.412643    0.346466    11.00000    0.02973    0.01452 =
         0.02816   -0.00187    0.00133   -0.00197
O5    3    0.557386    0.466501    0.322981    11.00000    0.03274    0.02556 =
         0.04154    0.00067    0.00357   -0.00778
C1    1   -0.041197    0.034335    0.398701    11.00000    0.02913    0.02595 =
         0.03065    0.00349    0.00771   -0.00556
AFIX  23
H1A   2   -0.170658    0.030659    0.396519    11.00000   -1.20000
H1B   2    0.004544   -0.059247    0.390691    11.00000   -1.20000
AFIX   0
C2    1    0.010288    0.068811    0.448873    11.00000    0.04094    0.03047 =
         0.02773    0.00456    0.00959   -0.00561
AFIX  23
H2A   2   -0.045967    0.157354    0.458418    11.00000   -1.20000
H2B   2   -0.031910   -0.005743    0.469986    11.00000   -1.20000
AFIX   0
C3    1    0.207762    0.082326    0.453239    11.00000    0.04384    0.03402 =
         0.02281    0.00707    0.00059   -0.00189
AFIX  23
H3A   2    0.263123   -0.006805    0.443941    11.00000   -1.20000
H3B   2    0.238342    0.100255    0.486317    11.00000   -1.20000
AFIX   0
C4    1    0.281962    0.200683    0.422726    11.00000    0.02527    0.02866 =
         0.02300    0.00307   -0.00147    0.00004
C5    1    0.227036    0.169346    0.371145    11.00000    0.01581    0.01682 =
         0.02317    0.00149    0.00008    0.00031
AFIX  13
H5    2    0.282531    0.076810    0.364805    11.00000   -1.20000
AFIX   0
C6    1    0.311325    0.265409    0.334049    11.00000    0.02514    0.01260 =
         0.02612   -0.00073    0.00432   -0.00263
AFIX  13
H6    2    0.440187    0.246364    0.333140    11.00000   -1.20000
AFIX   0
C7    1    0.238339    0.246129    0.285714    11.00000    0.03352    0.01593 =
         0.02350    0.00233    0.00423   -0.00180
AFIX  43
H7    2    0.286302    0.299130    0.260755    11.00000   -1.20000
AFIX   0
C8    1    0.110368    0.158377    0.276839    11.00000    0.03514    0.01531 =
         0.02239    0.00052   -0.00009    0.00079
C9    1    0.020649    0.072702    0.313661    11.00000    0.02680    0.01288 =
         0.02908    0.00094   -0.00083   -0.00037
C10   1    0.028562    0.141111    0.362586    11.00000    0.02247    0.01763 =
         0.02443    0.00024    0.00188   -0.00143
C11   1   -0.163800    0.056598    0.292093    11.00000    0.03502    0.02271 =
         0.03789   -0.00546   -0.00863   -0.00196
C12   1    0.016900    0.128065    0.231640    11.00000    0.05002    0.01937 =
         0.02644    0.00052   -0.00755   -0.00102
AFIX  23
H12A  2    0.010573    0.212493    0.211816    11.00000   -1.20000
H12B  2    0.077075    0.053171    0.214053    11.00000   -1.20000
AFIX   0
C13   1    0.482268    0.197855    0.426027    11.00000    0.02821    0.05212 =
         0.03330    0.00172   -0.00756    0.00012
AFIX 137
H13A  2    0.526222    0.109936    0.413105    11.00000   -1.50000
H13B  2    0.517752    0.205727    0.458833    11.00000   -1.50000
H13C  2    0.531058    0.276093    0.408254    11.00000   -1.50000
AFIX   0
C14   1    0.219297    0.340978    0.443478    11.00000    0.03562    0.03246 =
         0.02420   -0.00485   -0.00073   -0.00677
AFIX 137
H14A  2    0.278713    0.417960    0.427476    11.00000   -1.50000
H14B  2    0.247176    0.343999    0.476891    11.00000   -1.50000
H14C  2    0.092296    0.349866    0.439215    11.00000   -1.50000
AFIX   0
C15   1   -0.086219    0.272622    0.362622    11.00000    0.02140    0.02282 =
         0.03401   -0.00237   -0.00080    0.00249
AFIX 137
H15A  2   -0.027381    0.346579    0.344951    11.00000   -1.50000
H15B  2   -0.105038    0.303613    0.394864    11.00000   -1.50000
H15C  2   -0.199493    0.251609    0.348072    11.00000   -1.50000
AFIX   0
C16   1    0.418551    0.500933    0.339367    11.00000    0.03226    0.01930 =
         0.02320    0.00154   -0.00424   -0.00553
C17   1    0.371832    0.647718    0.353859    11.00000    0.04241    0.01676 =
         0.03829   -0.00029   -0.00986   -0.00513
AFIX  23
H17A  2    0.268134    0.645121    0.374649    11.00000   -1.20000
H17B  2    0.340455    0.702612    0.325784    11.00000   -1.20000
AFIX   0
C18   1    0.522938    0.718999    0.379166    11.00000    0.04820    0.02167 =
         0.03531    0.00109   -0.00451   -0.01087
AFIX  23
H18A  2    0.497732    0.819989    0.381551    11.00000   -1.20000
H18B  2    0.631189    0.707823    0.360448    11.00000   -1.20000
AFIX   0
C19   1    0.554564    0.660781    0.428139    11.00000    0.04937    0.03201 =
         0.03560    0.00108   -0.00461   -0.01461
AFIX  23
H19A  2    0.450285    0.680337    0.447668    11.00000   -1.20000
H19B  2    0.567504    0.558290    0.425990    11.00000   -1.20000
AFIX   0
C20   1    0.716351    0.720770    0.452329    11.00000    0.06063    0.03012 =
         0.04026    0.00027   -0.01299   -0.01244
AFIX  23
H20A  2    0.713490    0.823644    0.449665    11.00000   -1.20000
H20B  2    0.711377    0.696968    0.485964    11.00000   -1.20000
AFIX   0
C21   1    0.886822    0.668381    0.432492    11.00000    0.05841    0.03455 =
         0.08745   -0.00030   -0.01924   -0.00328
AFIX 137
H21A  2    0.893304    0.691886    0.399212    11.00000   -1.50000
H21B  2    0.893313    0.566977    0.436281    11.00000   -1.50000
H21C  2    0.984846    0.712169    0.449068    11.00000   -1.50000
AFIX   6
REM *******************************************************************
REM WATER
REM *******************************************************************
O1W   3    0.397018   -0.097098    0.272469    11.00000    0.02428    0.03196 =
         0.04279    0.00131    0.00149   -0.00147
H1WA  2    0.492290   -0.065263    0.283686    11.00000   -1.50000
H1WB  2    0.397366   -0.087537    0.242902    11.00000   -1.50000
AFIX   0
HKLF 4


REM  pjr17pt1_s1568_1_mo_a.res in P2(1)2(1)2(1)
REM wR2 = 0.1342, GooF = S = 1.361, Restrained GooF = 1.361 for all data
REM R1 = 0.0474 for 3841 Fo > 4sig(Fo) and 0.0551 for all 4173 data
REM 252 parameters refined using 0 restraints

END

WGHT      0.0840      0.8008

REM Instructions for potential hydrogen bonds
HTAB O3 O1W
HTAB C12 O3_$1
HTAB C17 O1W_$2

REM Highest difference peak  0.296,  deepest hole -0.298,  1-sigma level  0.062
Q1    1   0.2806  0.4177  0.3795  11.00000  0.05    0.30
Q2    1   0.5503  0.4692  0.3620  11.00000  0.05    0.27
Q3    1   0.0752 -0.0655  0.2794  11.00000  0.05    0.25
Q4    1   0.2418  0.2484  0.3127  11.00000  0.05    0.25
Q5    1   0.0697  0.1462  0.2516  11.00000  0.05    0.24
Q6    1   0.2370  0.1840  0.3979  11.00000  0.05    0.23
Q7    1   0.6844  0.7359  0.4901  11.00000  0.05    0.22
Q8    1   0.2307  0.1899  0.3336  11.00000  0.05    0.21
Q9    1   0.0715 -0.0604  0.3489  11.00000  0.05    0.21
Q10   1  -0.0428  0.0202  0.3639  11.00000  0.05    0.21
Q11   1   0.6274  0.8387  0.3721  11.00000  0.05    0.20
Q12   1   0.5099 -0.1815  0.2852  11.00000  0.05    0.20
Q13   1   0.0537 -0.0281  0.3955  11.00000  0.05    0.19
Q14   1   0.3575  0.2812  0.2250  11.00000  0.05    0.19
Q15   1   0.3701  0.6578  0.3156  11.00000  0.05    0.19
Q16   1   0.2136  0.3608  0.4061  11.00000  0.05    0.19
Q17   1  -0.1224  0.0862  0.2045  11.00000  0.05    0.18
Q18   1  -0.2161  0.2981  0.3980  11.00000  0.05    0.18
Q19   1  -0.0742  0.2842  0.3274  11.00000  0.05    0.18
Q20   1   0.2177  0.4036  0.3973  11.00000  0.05    0.18
Q21   1   1.1210  0.7574  0.4136  11.00000  0.05    0.18
Q22   1   0.2219  0.2505  0.2393  11.00000  0.05    0.18
Q23   1   0.2268 -0.0165  0.3853  11.00000  0.05    0.18
Q24   1  -0.0525  0.3457  0.3120  11.00000  0.05    0.18
Q25   1  -0.2900  0.0166  0.2755  11.00000  0.05    0.17
;
_shelx_res_checksum   15492

_shelx_hkl_file
;
   0   0   4  244.19    2.78
   0   0  -4  494.91    5.99
   0   0   5    0.15    0.18
   0   0  -5    0.51    0.47
   0   0   6   43.12    1.42
   0   0  -6   80.76    2.99
   0   0  -7    0.00    0.64
   0   0   7   -0.06    0.29
   0   0   7    0.00    0.25
   0   0   8  504.34    5.24
   0   0   8  618.98    6.13
   0   0  -8  547.29    5.68
   0   0   8  586.76    5.83
   0   0  -9    0.17    0.71
   0   0   9    0.08    0.30
   0   0  -9    0.05    0.23
   0   0   9    0.42    0.28
   0   0  -9   -0.06    0.31
   0   0   9    0.10    0.27
   0   0  10  500.09    5.82
   0   0 -10  519.44    6.44
   0   0 -11   -0.10    0.37
   0   0 -11    0.00    0.26
   0   0  11    0.17    0.29
   0   0 -11    0.25    0.28
   0   0 -11    0.12    0.76
   0   0 -12    8.84    1.03
   0   0 -12    7.31    0.99
   0   0 -12    8.67    0.83
   0   0  12    8.38    1.04
   0   0 -12   11.40    1.96
   0   0  12    7.66    0.87
   0   0 -12    7.28    0.89
   0   0 -13    0.15    0.28
   0   0 -13    0.07    0.45
   0   0  13    0.16    0.32
   0   0 -13    0.19    0.34
   0   0 -13   -0.04    0.90
   0   0 -13    0.11    0.30
   0   0 -14   40.40    3.80
   0   0 -14   36.00    2.30
   0   0  14   42.83    2.48
   0   0 -14   40.16    2.19
   0   0 -14   41.29    2.39
   0   0  14   37.32    1.98
   0   0  15    0.41    0.63
   0   0 -15    0.36    0.23
   0   0 -15    0.10    0.36
   0   0  15    0.18    0.35
   0   0  15   -0.23    3.07
   0   0 -15    0.05    0.37
   0   0 -15   -0.33    1.04
   0   0  16   65.60    3.30
   0   0  16   69.97    1.71
   0   0 -16   71.81    5.57
   0   0 -16   73.06    1.68
   0   0 -16   63.99    3.32
   0   0  16   60.06    2.74
   0   0 -16   67.89    3.10
   0   0  17   -0.02    0.27
   0   0  17    0.09    0.27
   0   0 -17   -0.14    0.30
   0   0 -17    0.15    0.23
   0   0 -17   -0.16    0.38
   0   0 -17    0.52    1.05
   0   0  17   -0.15    0.63
   0   0  17   -1.28    1.94
   0   0  18    8.96    1.36
   0   0  18    9.28    0.71
   0   0 -18    9.81    0.70
   0   0 -18    9.01    2.32
   0   0 -18   10.86    0.86
   0   0 -18    8.48    1.35
   0   0  18    8.27    1.18
   0   0 -19   -0.27    0.36
   0   0 -19   -0.07    0.26
   0   0  19   -0.37    0.87
   0   0 -19    0.29    0.93
   0   0  19    0.15    0.38
   0   0  19    0.22    0.32
   0   0 -19    0.39    0.50
   0   0 -20    1.55    0.74
   0   0 -20    0.18    1.14
   0   0 -20    1.29    0.43
   0   0  20    1.88    0.66
   0   0  20    2.12    0.51
   0   0  20    1.39    0.42
   0   0 -20    1.85    0.39
   0   0  21    0.10    0.59
   0   0  21    0.00    0.30
   0   0 -21    0.04    0.39
   0   0  21    0.14    0.45
   0   0 -21    0.25    1.19
   0   0 -21   -0.31    0.42
   0   0  22   37.98    1.69
   0   0  22   34.72    1.51
   0   0 -22   41.04    1.91
   0   0 -22   31.86    1.62
   0   0  22   34.44    1.60
   0   0  22   37.92    1.91
   0   0 -22   36.55    1.67
   0   0  22   27.79    2.39
   0   0 -22   25.64    4.49
   0   0  22   36.29    1.82
   0   0  23    0.22    0.49
   0   0  23   -0.23    0.45
   0   0  23   -0.09    0.46
   0   0 -23   -0.10    0.37
   0   0 -23   -0.94    1.50
   0   0  23    0.12    0.41
   0   0 -23    0.08    0.30
   0   0  23   -0.21    0.42
   0   0 -23   -0.39    0.42
   0   0 -23    0.00    0.27
   0   0  23    0.12    0.68
   0   0  24    9.22    0.95
   0   0  24    8.37    0.92
   0   0 -24    7.83    0.92
   0   0  24    8.15    1.08
   0   0 -24    7.61    0.80
   0   0  24    9.43    1.13
   0   0 -24    9.29    1.01
   0   0  24    7.57    0.80
   0   0 -24    4.95    2.51
   0   0 -24    7.94    0.85
   0   0 -24   10.07    1.06
   0   0 -25   -0.16    0.44
   0   0  25   -0.03    0.50
   0   0  25    0.14    0.45
   0   0  25    0.29    0.53
   0   0 -25   -0.07    0.41
   0   0  25    0.15    0.40
   0   0 -25    0.14    0.31
   0   0 -25   -0.09    0.38
   0   0 -25    0.13    0.38
   0   0  25    0.00    0.66
   0   0 -25    0.08    0.44
   0   0  26    1.59    0.71
   0   0  26    1.74    0.60
   0   0 -26    1.53    0.55
   0   0 -26    2.53    0.61
   0   0 -26    1.60    0.58
   0   0  26    2.19    0.62
   0   0 -26    1.90    0.61
   0   0 -26    1.30    0.42
   0   0  26    1.95    0.75
   0   0 -27    0.02    0.43
   0   0 -27    0.02    0.48
   0   0  27   -0.38    0.62
   0   0  27   -0.78    0.80
   0   0 -27    0.20    0.38
   0   0  27   -0.30    0.48
   0   0 -27    0.43    0.33
   0   0  27   -0.37    0.56
   0   0  28   -0.01    0.50
   0   0 -28   -0.08    0.45
   0   0  28    0.18    0.62
   0   0 -28   -0.04    0.38
   0   0  28    0.33    0.48
   0   0  28    0.04    0.46
   0   0 -28    0.01    0.41
   0   0  29    0.17    0.62
   0   0 -29    0.38    0.61
   0   0  29    0.02    0.48
   0   0  29   -0.28    0.53
   0   0 -29    0.08    0.49
   0   0 -29    0.10    0.41
   0   0 -29   -0.09    0.39
   0   0  29   -0.04    0.50
   0   0 -30   12.39    1.10
   0   0 -30   10.45    1.02
   0   0  30    9.35    0.96
   0   0 -30    7.11    1.54
   0   0  30   10.36    1.02
   0   0  30   10.97    1.26
   0   0  30   10.18    0.97
   0   0 -30   10.71    1.00
   0   0 -31   -0.09    0.39
   0   0  31    0.30    0.45
   0   0  31   -0.08    0.41
   0   0  31    0.05    0.64
   0   0 -31    0.24    0.33
   0   0 -31   -0.22    0.36
   0   0 -31   -0.48    0.47
   0   0 -32   -0.02    0.31
   0   0  32   -0.24    0.43
   0   0  32   -0.05    0.60
   0   0 -32   -0.28    0.40
   0   0 -32   -0.26    0.41
   0   0  32   -0.29    0.43
   0   0 -33   -0.02    0.36
   0   0 -33   -0.18    0.33
   0   0  33   -0.20    0.57
   0   0  33   -0.31    0.39
   0   0  33    0.09    0.40
   0   0 -33    0.04    0.25
   0   0 -34   36.88    1.35
   0   0 -34   34.21    1.18
   0   0  34   37.19    1.35
   0   0 -35   -0.01    0.25
   0   0  35    0.29    0.46
   0   0 -35    0.15    0.26
   0   0  35    0.11    0.32
   0  -1   0    0.01    0.12
   0  -1  -1  213.51    4.35
   0   1   2   88.16    1.79
   0  -1  -2   66.77    2.58
   0   1   3  317.43    3.52
   0  -1  -3  258.05    5.05
   0   1   4   12.04    0.94
   0   1   4   13.86    0.81
   0  -1  -4   10.78    1.23
   0  -1   4   13.52    0.72
   0  -1  -5    4.31    0.90
   0  -1   5    2.22    1.28
   0   1  -5    3.80    0.46
   0   1   5    3.88    0.67
   0  -1  -6  396.70    7.58
   0   1   6  428.53    6.52
   0   1   7   13.68    1.40
   0  -1   7   13.89    0.90
   0   1  -7   12.79    0.88
   0   1   7   14.13    1.08
   0  -1  -7   11.83    1.54
   0   1  -7   15.93    1.11
   0   1   8  394.87    5.71
   0  -1  -8  414.27    8.63
   0  -1   8  397.69    4.91
   0   1  -8  420.58    5.81
   0   1  -9   47.34    1.78
   0  -1   9   52.44    1.93
   0   1   9   45.29    1.73
   0   1   9   51.79    2.15
   0  -1  -9   56.68    3.54
   0   1  -9   61.36    2.37
   0  -1  10  102.06    2.79
   0   1  10  124.28    4.15
   0  -1  10  116.63    3.52
   0   1  10  101.78    2.68
   0   1 -10  115.05    3.43
   0  -1 -10  114.57    5.21
   0   1  10  107.28    3.20
   0   1 -10   92.23    2.63
   0   1 -11    1.13    0.44
   0   1  11    0.63    0.49
   0  -1 -11    0.66    0.40
   0  -1 -11    1.38    1.10
   0   1  11    0.93    0.38
   0   1 -11    1.18    0.51
   0  -1  11    1.14    0.42
   0  -1  11    0.14    1.20
   0  -1  11    1.40    0.61
   0   1  12  258.87    4.55
   0   1 -12  222.77    4.34
   0  -1  12  252.50    4.84
   0  -1  12  286.57    5.99
   0  -1 -12  262.64    5.24
   0   1 -12  442.33   10.65
   0   1  12  262.22    5.37
   0  -1 -12  260.46    8.68
   0   1 -12  285.84    5.91
   0  -1  13    0.11    1.40
   0   1  13   21.33    1.69
   0  -1  13    0.58    2.08
   0   1  13   22.83    1.45
   0  -1 -13   22.93    1.65
   0   1 -13   23.94    1.81
   0  -1 -13   20.29    2.76
   0   1 -13   35.16    3.35
   0  -1  13   24.16    1.95
   0   1  13   22.65    1.65
   0  -1  13   22.60    1.54
   0  -1  14  252.44    5.30
   0  -1 -14  260.70    9.68
   0   1  14  276.80    5.85
   0   1 -14  287.93    6.51
   0  -1 -14  277.17    5.96
   0  -1  14  282.69    6.57
   0  -1 -14  232.23    5.07
   0   1  14  271.93    6.05
   0   1 -14  408.68   11.37
   0   1  14  224.09    4.83
   0  -1  15   11.75    1.23
   0  -1 -15   11.62    2.38
   0  -1  15   14.37    0.80
   0  -1 -15   16.94    0.91
   0   1 -15   12.86    1.50
   0  -1  15   14.15    1.65
   0  -1 -15   12.93    1.41
   0   1  15   10.92    1.17
   0   1  15   14.01    1.49
   0   1 -15   14.92    0.79
   0  -1  15   -0.34    2.10
   0   1 -15   18.18    2.78
   0  -1 -15   10.15    1.16
   0  -1  15    0.34    0.86
   0  -1 -16    0.51    0.48
   0  -1 -16    1.07    0.31
   0  -1 -16    0.22    0.34
   0  -1  16    0.78    2.29
   0   1  16    0.56    0.51
   0   1  16    0.76    0.42
   0  -1  16   -0.26    0.74
   0  -1 -16    0.82    0.26
   0   1 -16    1.91    1.29
   0  -1  16    1.36    0.34
   0  -1 -16    0.67    1.17
   0  -1  16    1.01    0.46
   0  -1 -16    1.01    0.48
   0   1 -16    1.12    0.31
   0  -1  16    0.68    0.65
   0   1 -16    0.95    0.35
   0   1 -17   63.90    5.47
   0  -1 -17   44.68    4.82
   0  -1 -17   54.71    1.46
   0  -1 -17   49.83    2.90
   0  -1 -17   53.63    1.69
   0  -1 -17   57.31    1.76
   0   1  17   43.94    2.78
   0  -1  17   44.72    2.56
   0  -1 -17   42.83    2.81
   0   1  17   44.66    2.47
   0  -1  17   50.34    1.58
   0  -1  17   48.26    3.12
   0  -1 -17   47.15    2.62
   0  -1  17    0.53    2.48
   0   1 -17   56.61    1.85
   0   1  18    0.13    0.36
   0   1  18    0.70    0.64
   0  -1  18    0.22    0.88
   0  -1  18    0.20    0.37
   0   1 -18    0.13    1.07
   0  -1  18   -0.19    0.28
   0   1  18    0.30    0.26
   0  -1 -18   -0.13    1.08
   0  -1 -18    0.27    0.48
   0  -1 -18    0.04    0.27
   0  -1 -18    0.04    0.23
   0  -1 -18    0.30    0.28
   0  -1 -18    0.09    0.37
   0   1  19    4.94    0.98
   0  -1 -19    4.71    1.09
   0  -1 -19    5.76    2.05
   0   1 -19    5.28    1.92
   0  -1 -19    6.76    0.71
   0  -1  19    6.52    0.66
   0  -1  19    5.06    0.98
   0   1  19    5.96    0.61
   0  -1 -19    6.50    0.58
   0  -1  20   63.50    1.96
   0  -1 -20   68.46    1.82
   0  -1 -20   68.84    2.17
   0  -1 -20   63.21    3.90
   0  -1 -20   54.70    6.14
   0   1  20   64.16    1.85
   0   1 -20   64.11    6.36
   0   1  20   66.67    2.09
   0   1  20   58.69    3.19
   0  -1  20   58.07    3.27
   0   1  21    8.49    0.86
   0   1  21    8.84    1.32
   0  -1 -21   10.12    0.75
   0  -1  21    7.96    1.35
   0  -1  21    9.87    0.86
   0  -1 -21    9.83    0.90
   0  -1 -21    5.59    2.27
   0   1  21    9.27    0.78
   0  -1 -21    8.35    1.53
   0  -1  21   11.76    1.15
   0   1 -21   10.81    1.08
   0   1 -21    7.28    2.41
   0  -1  22    2.16    0.61
   0  -1 -22    2.09    1.94
   0   1  22    2.43    0.50
   0   1  22    1.33    0.60
   0   1 -22    1.91    0.51
   0   1  22    3.02    0.80
   0   1 -22    2.55    0.63
   0   1  22    2.52    0.56
   0  -1  22    2.28    0.80
   0   1  22    1.92    0.55
   0   1 -22    1.61    1.63
   0   1 -22    3.23    0.63
   0   1 -22    2.82    0.60
   0  -1 -22    2.07    0.49
   0   1  22    2.10    0.62
   0   1 -22    2.66    0.61
   0  -1 -22    2.32    0.87
   0   1  22    2.21    0.50
   0  -1 -22    2.56    0.50
   0  -1  22    2.97    0.57
   0  -1 -22    1.49    0.47
   0  -1 -22    2.08    0.47
   0  -1  22    2.66    0.64
   0   1 -22    3.16    0.61
   0  -1  22    2.63    0.77
   0  -1 -22    2.63    0.56
   0  -1 -22    2.24    0.42
   0  -1  22    2.11    0.51
   0  -1 -22    2.42    0.54
   0   1 -23   44.24    2.05
   0   1 -23   40.86    2.04
   0   1  23   36.93    1.65
   0   1  23   41.61    2.07
   0  -1 -23   40.01    1.80
   0   1  23   38.71    1.75
   0  -1  23   34.64    1.58
   0   1 -23   30.03    5.09
   0  -1  23   36.07    1.96
   0   1  23   36.45    1.54
   0  -1  23   42.45    2.07
   0  -1  23   37.47    1.77
   0  -1 -23   36.31    1.65
   0  -1 -23   32.85    3.07
   0  -1 -23   37.42    1.71
   0  -1 -23   37.73    1.75
   0  -1 -23   24.74    4.69
   0   1 -23   46.41    2.08
   0  -1 -23   43.17    2.01
   0   1  23   39.61    1.76
   0  -1  23   27.22    2.52
   0  -1  23   36.92    1.71
   0   1  23   40.62    1.96
   0   1 -23   41.14    1.98
   0   1 -23   30.12    1.64
   0   1 -23   29.67    1.47
   0  -1 -23   34.80    1.73
   0   1 -23   44.40    2.09
   0   1 -24   50.03    2.21
   0   1  24   40.91    1.75
   0   1 -24   33.86    1.58
   0  -1  24   46.79    2.22
   0  -1  24   41.09    2.14
   0  -1 -24   44.55    1.92
   0   1  24   48.71    2.31
   0  -1  24   34.39    2.89
   0  -1  24   39.82    1.83
   0  -1  24   44.17    1.96
   0   1 -24   33.93    1.77
   0  -1 -24   41.57    1.78
   0   1 -24   51.40    2.28
   0  -1 -24   38.78    1.88
   0   1 -24   50.58    2.24
   0  -1 -24   31.14    5.51
   0  -1 -24   48.42    2.15
   0   1 -24   46.00    2.14
   0   1 -24   44.53    2.14
   0   1  24   40.88    1.88
   0   1  24   44.58    1.92
   0   1 -24   27.69    5.12
   0  -1 -24   39.66    3.47
   0   1  24   40.21    2.06
   0   1 -25    6.96    0.90
   0  -1 -25    5.68    0.81
   0   1 -25    7.61    0.94
   0   1 -25    6.63    0.92
   0  -1 -25    7.49    0.87
   0  -1 -25    6.18    0.76
   0  -1  25    6.89    1.00
   0   1 -25    6.48    0.92
   0  -1  25    4.52    0.96
   0  -1  25    6.34    0.86
   0  -1 -25    8.13    0.96
   0  -1  25    5.99    0.82
   0   1  25    7.16    1.04
   0   1  25    6.15    0.78
   0   1  25    7.01    0.87
   0   1 -25    7.62    0.95
   0   1  25    6.97    0.89
   0   1  25    5.72    0.98
   0   1  26    6.56    1.02
   0   1 -26    6.02    0.89
   0   1 -26    6.53    0.89
   0  -1 -26    5.32    0.74
   0   1  26    5.72    0.82
   0  -1 -26    6.40    0.87
   0  -1 -26    5.03    0.78
   0   1 -26    5.24    0.82
   0  -1  26    3.42    0.87
   0   1  26    5.37    0.78
   0   1  26    5.52    0.76
   0   1 -26    5.20    0.81
   0  -1  26    4.89    0.95
   0  -1  26    4.79    0.77
   0   1 -26    4.06    1.30
   0   1 -26    5.70    0.84
   0  -1 -26    4.83    0.68
   0   1  26    4.32    0.90
   0  -1  26    5.81    0.83
   0  -1 -27    3.93    0.76
   0   1  27    1.24    0.64
   0  -1  27    2.13    0.61
   0   1  27    2.78    0.70
   0   1 -27    3.08    0.69
   0   1  27    3.20    0.84
   0  -1 -27    2.76    0.60
   0   1 -27    2.76    0.65
   0   1  27    2.69    0.60
   0   1 -27    3.87    0.71
   0   1 -27    1.89    0.95
   0  -1 -27    3.05    0.67
   0  -1 -27    2.71    0.55
   0  -1  27    2.61    0.82
   0  -1 -27    2.46    0.62
   0  -1  27    2.54    0.69
   0   1 -27    3.65    0.71
   0   1  27    2.62    0.63
   0  -1  27    2.95    0.72
   0   1 -28   15.61    1.28
   0   1  28   12.64    1.08
   0  -1  28   13.41    1.17
   0  -1 -28   14.78    1.21
   0   1 -28   13.82    1.21
   0   1 -28   13.33    1.19
   0  -1 -28   14.47    1.26
   0   1  28   10.37    0.94
   0  -1  28   12.60    1.16
   0   1  28   13.27    1.14
   0   1 -28    8.54    1.73
   0   1 -28   13.06    1.18
   0  -1  28   12.27    1.08
   0   1  28   14.08    1.40
   0  -1  28   12.08    1.29
   0  -1 -28   13.02    1.16
   0  -1 -28    9.94    0.89
   0   1 -29    1.34    0.52
   0   1 -29    2.05    0.56
   0   1 -29    1.96    0.60
   0  -1 -29    1.45    0.44
   0   1  29    1.51    0.60
   0  -1  29    1.61    0.62
   0  -1 -29    1.62    0.57
   0   1 -29    1.32    0.53
   0  -1  29    1.24    0.58
   0  -1 -29    1.60    0.61
   0  -1 -29    1.71    0.53
   0   1  29    1.44    0.59
   0  -1  29    0.95    0.67
   0   1  29    1.14    0.71
   0   1  29    1.42    0.46
   0   1 -29    2.45    0.99
   0   1 -29    1.51    0.56
   0   1 -30    1.09    0.50
   0   1 -30    0.64    0.45
   0   1  30    0.71    0.51
   0   1 -30    1.02    0.47
   0  -1  30    1.10    0.64
   0  -1  30    1.03    0.57
   0   1 -30   -1.88    1.02
   0  -1 -30    0.99    0.44
   0   1 -30    0.73    0.45
   0  -1 -30    0.99    0.54
   0   1  30    0.77    0.49
   0   1  30    1.30    0.76
   0  -1 -30    0.62    0.44
   0   1 -30    0.67    0.41
   0   1  30    0.84    0.52
   0  -1  30    1.13    0.54
   0   1  31   -0.37    0.46
   0   1  31    0.07    0.40
   0   1 -31    0.14    0.36
   0  -1 -31    0.01    0.36
   0  -1  31    0.54    0.63
   0   1  31   -0.32    0.66
   0  -1  31    0.15    0.49
   0  -1  31    0.25    0.38
   0   1  31    0.04    0.45
   0   1 -31    0.20    0.33
   0   1 -31   -0.13    0.42
   0  -1 -31   -0.06    0.45
   0  -1  31    0.14    0.45
   0   1 -31   -0.10    0.39
   0  -1 -31   -0.17    0.32
   0  -1 -32    6.84    0.75
   0   1 -32    6.73    0.68
   0  -1 -32    9.03    0.87
   0  -1  32    9.07    1.00
   0  -1  32    7.94    0.83
   0   1 -32    7.82    0.77
   0  -1  32    7.26    0.79
   0   1  32    8.86    1.06
   0  -1  32    6.98    0.65
   0  -1 -32    8.42    0.77
   0   1 -32    8.07    0.81
   0   1  32    7.72    0.77
   0   1  32    6.88    0.77
   0  -1  33    6.72    0.90
   0  -1  33    5.31    0.66
   0   1 -33    5.29    0.60
   0  -1 -33    5.75    0.59
   0   1 -33    6.19    0.66
   0   1  33    4.42    0.56
   0  -1 -33    6.30    0.71
   0  -1  33    5.54    0.53
   0  -1  33    6.03    0.71
   0   1  33    5.24    0.64
   0   1  33    6.72    0.91
   0  -1 -33    5.38    0.63
   0  -1  34    3.01    0.64
   0   1 -34    2.08    0.41
   0   1 -34    1.91    0.36
   0  -1 -34    2.30    0.44
   0  -1  34    2.34    0.49
   0   1  34    2.45    0.65
   0   1  34    2.03    0.44
   0  -1 -34    1.84    0.33
   0  -1 -34    1.90    0.40
   0   1 -35    1.91    0.33
   0  -1  35    2.54    0.54
   0   1 -35    2.03    0.36
   0  -1  35    2.30    0.42
   0  -1 -35    2.61    0.39
   0   1  35    2.87    0.60
   0   1  35    1.60    0.36
   0   1 -35    1.82    0.33
   0  -2  -1  442.72    8.89
   0   2  -2  530.93    6.35
   0  -2  -2  422.22    8.71
   0  -2  -3  223.98    6.49
   0  -2  -4  107.21    4.71
   0   2   4  112.78    3.06
   0   2   5  358.03    5.70
   0  -2  -5  312.35    8.24
   0   2   6  276.58    4.88
   0   2   6  243.61    5.12
   0  -2  -6  226.49    7.50
   0  -2  -6  272.05    3.87
   0   2   7  122.50    3.93
   0  -2  -7  124.65    2.67
   0  -2   7  129.01    3.08
   0   2   8  180.69    4.51
   0  -2   8  157.82    3.55
   0   2   8  169.38    4.94
   0  -2  -8  140.67    6.21
   0  -2  -8  152.21    3.01
   0  -2  -9   18.14    2.43
   0  -2   9   23.42    1.45
   0   2   9   24.44    2.16
   0   2   9   23.11    1.80
   0  -2  10  120.18    3.36
   0   2  10  124.60    3.98
   0   2  11    5.52    1.02
   0   2  11    3.89    1.10
   0  -2 -11    4.26    0.74
   0  -2  11    2.25    2.03
   0  -2  11    4.27    0.74
   0  -2 -11    2.98    1.34
   0   2 -11    4.70    3.87
   0  -2 -12   54.46    2.62
   0  -2 -12   45.42    4.23
   0   2  12   56.15    2.84
   0   2  12   45.21    1.92
   0  -2  12   50.17    2.36
   0   2  12   55.34    3.18
   0  -2 -13   86.58    6.00
   0  -2  13   91.77    3.32
   0  -2  13   10.80    3.53
   0  -2 -13  102.48    3.75
   0   2  13  105.00    3.99
   0  -2  14  323.89    6.47
   0  -2  14  366.42    3.90
   0  -2 -14  356.54    7.39
   0   2  14  358.09    7.52
   0  -2 -14  339.65    6.67
   0  -2 -14  300.67   11.59
   0  -2  15    1.41    0.57
   0  -2 -15    1.28    0.32
   0   2 -15    1.20    1.17
   0  -2 -15   -0.39    1.15
   0  -2 -15    1.21    0.51
   0  -2  15   -0.03    0.88
   0  -2  15    1.26    0.34
   0   2  15    1.17    0.61
   0   2  16    3.36    0.96
   0  -2 -16    3.35    0.81
   0  -2 -16    3.99    1.78
   0  -2 -16    5.21    0.55
   0  -2  16    3.60    0.80
   0   2 -16    5.66    1.88
   0  -2  16    3.97    0.51
   0  -2 -17   70.35    1.95
   0  -2  17   69.52    1.91
   0  -2 -17   66.40    1.63
   0  -2 -17   63.11    3.23
   0  -2  17   59.64    3.15
   0  -2 -17   70.84    1.94
   0   2 -17   89.38    6.43
   0   2  17   54.31    3.32
   0   2  17   50.65    2.73
   0  -2 -17   53.30    5.73
   0  -2  18    2.44    0.48
   0   2 -18    1.99    1.52
   0  -2 -18    2.69    0.73
   0  -2 -18    2.04    0.44
   0  -2 -18    2.65    0.50
   0  -2 -18    1.15    1.42
   0  -2  18    2.09    0.71
   0   2  18    1.22    0.55
   0   2  19    6.30    1.04
   0   2 -19    7.12    2.30
   0  -2  19    6.65    1.16
   0  -2 -19    7.75    0.73
   0  -2 -19    5.74    2.29
   0  -2 -19    8.13    1.27
   0  -2 -19    7.57    1.38
   0  -2 -19    9.49    0.83
   0  -2  19    7.66    0.75
   0   2  20   73.98    2.20
   0  -2 -20   70.14    3.71
   0  -2 -20   54.26    6.45
   0  -2  20   69.86    2.16
   0  -2 -20   76.92    2.26
   0   2 -20   80.35    2.76
   0   2 -20   68.54    4.36
   0   2 -20   75.68    6.95
   0  -2  20   75.54    2.56
   0  -2 -20   76.29    2.26
   0  -2  20   61.58    3.56
   0   2  20   64.34    3.40
   0  -2 -20   60.92    3.88
   0  -2 -21    5.53    2.56
   0  -2 -21    9.66    0.88
   0   2 -21    7.15    1.59
   0  -2 -21    7.15    1.46
   0   2  21    8.65    1.02
   0   2 -21    6.58    2.42
   0  -2  21    8.68    1.04
   0   2 -21    9.07    1.02
   0   2 -21    9.20    0.96
   0   2  21    7.82    0.81
   0   2  21    8.03    0.82
   0   2  21    8.86    0.87
   0  -2 -21    8.88    0.84
   0   2 -21    9.39    0.95
   0  -2  21    6.94    1.31
   0  -2  21    9.01    0.90
   0  -2 -21    8.95    0.85
   0  -2 -22    2.11    0.48
   0   2  22    3.20    0.74
   0  -2  22    3.29    0.66
   0  -2  22    1.98    0.75
   0  -2  22    1.43    0.66
   0   2 -22    3.32    0.66
   0  -2  22    2.45    0.62
   0   2 -22    1.13    0.93
   0   2 -22    3.04    0.63
   0   2  22    2.69    0.60
   0  -2 -22    2.56    0.56
   0  -2 -22    2.68    0.54
   0  -2 -22    2.85    0.55
   0   2 -22    2.49    0.58
   0   2 -22    1.24    1.64
   0  -2 -22    2.63    0.52
   0  -2 -22    0.99    1.73
   0  -2  22    2.25    0.52
   0   2 -22    2.58    0.62
   0   2  22    2.42    0.58
   0   2 -22    3.01    0.71
   0  -2 -22    2.10    0.81
   0   2  23    2.75    0.63
   0  -2 -23    2.28    0.56
   0  -2  23    2.43    0.65
   0  -2 -23    0.69    0.59
   0   2  23    2.79    0.60
   0   2 -23    3.36    0.70
   0  -2 -23    2.61    0.56
   0  -2 -23    3.18    0.61
   0  -2 -23    3.02    0.59
   0   2  23    2.48    0.74
   0   2 -23    1.64    1.57
   0   2 -23    3.04    0.66
   0  -2 -23    2.59    0.58
   0   2 -23    2.35    0.97
   0   2 -23    3.39    0.70
   0   2 -23    2.56    0.60
   0  -2  23    2.77    0.72
   0  -2  23    2.02    0.58
   0  -2  23    2.48    0.90
   0   2 -23    2.95    0.71
   0  -2  23    1.65    0.78
   0  -2  24   30.57    1.55
   0   2 -24   32.45    1.83
   0   2 -24   35.92    1.88
   0  -2 -24   33.78    1.68
   0  -2 -24   30.18    1.65
   0   2 -24   23.88    2.81
   0   2 -24   35.51    1.96
   0   2 -24   34.76    1.93
   0  -2  24   36.15    1.91
   0  -2 -24   33.23    1.71
   0  -2  24   33.76    1.79
   0  -2 -24   31.42    1.58
   0  -2  24   32.69    1.92
   0   2  24   37.20    2.04
   0   2  24   34.65    1.72
   0  -2 -24   32.57    1.61
   0   2  24   30.09    1.60
   0  -2  24   30.34    1.87
   0  -2  24   31.28    1.67
   0   2 -24   36.63    1.97
   0   2 -25    6.17    1.51
   0  -2 -25    7.95    0.90
   0   2 -25    7.91    0.97
   0  -2 -25    9.04    1.00
   0  -2  25    8.46    1.00
   0  -2  25    8.03    0.96
   0   2 -25    8.78    1.03
   0  -2 -25    7.73    0.86
   0  -2  25    7.45    1.00
   0   2 -25    8.83    0.99
   0   2  25    8.69    0.92
   0  -2 -25    8.20    0.88
   0   2 -25    9.54    1.08
   0   2  25    7.97    0.94
   0  -2  25    7.88    0.97
   0  -2 -25    7.92    0.85
   0   2 -25    8.09    1.02
   0   2  25    8.85    1.15
   0  -2  26    1.74    0.59
   0   2 -26    1.90    0.58
   0  -2 -26    2.20    0.58
   0   2 -26    1.82    0.58
   0   2 -26    1.74    0.57
   0   2 -26    1.60    0.57
   0   2 -26    1.74    0.63
   0  -2  26    1.88    0.63
   0   2 -26    0.73    0.66
   0  -2 -26    1.53    0.52
   0   2  26    1.70    0.60
   0   2 -26    2.21    0.63
   0  -2  26    1.85    0.69
   0  -2 -26    1.77    0.49
   0   2  26    1.89    0.63
   0   2  26    1.62    0.55
   0  -2 -26    1.37    0.48
   0  -2 -26    1.56    0.51
   0  -2  26    2.13    0.68
   0   2  26    1.65    0.71
   0   2  27    1.13    0.70
   0   2  27    0.56    0.53
   0   2 -27    1.10    0.55
   0  -2  27   -0.01    0.56
   0   2  27    0.51    0.46
   0   2 -27    0.34    0.49
   0  -2 -27    0.48    0.36
   0   2 -27    1.00    0.52
   0   2 -27    0.58    0.47
   0  -2 -27    0.34    0.42
   0   2  27   -0.06    0.55
   0  -2  27    0.98    0.57
   0  -2 -27    0.58    0.42
   0  -2 -27    0.58    0.44
   0  -2  27    0.49    0.53
   0   2 -27    0.70    0.46
   0   2 -27   -2.37    1.26
   0   2 -27    0.66    0.47
   0  -2 -28    1.15    0.51
   0  -2  28    1.07    0.58
   0  -2  28    0.79    0.61
   0  -2 -28    1.24    0.47
   0  -2  28    1.32    0.60
   0  -2 -28    1.05    0.47
   0   2 -28   -0.72    0.97
   0   2  28    1.33    0.53
   0   2 -28    1.46    0.51
   0   2 -28    1.65    0.57
   0   2 -28    1.08    0.52
   0   2 -28    1.45    0.54
   0   2  28    1.99    0.64
   0   2  28    1.60    0.77
   0  -2 -28    1.12    0.42
   0   2 -28    1.06    0.50
   0   2 -28    1.45    0.58
   0  -2 -29    7.63    0.88
   0   2  29    7.67    0.94
   0   2 -29    7.83    0.91
   0   2 -29    8.17    0.94
   0  -2 -29    7.35    0.85
   0  -2  29    7.79    0.92
   0  -2  29    8.59    0.96
   0   2 -29    9.22    1.00
   0   2 -29    6.98    0.88
   0  -2 -29    6.64    0.72
   0   2  29    8.13    1.12
   0  -2 -29    9.11    0.92
   0   2 -29    7.51    0.90
   0  -2  29    8.76    1.10
   0  -2 -29    9.96    1.07
   0   2  29    7.65    0.82
   0  -2  30    3.31    0.59
   0   2 -30    3.10    0.61
   0   2 -30    3.64    0.68
   0   2  30    2.49    0.58
   0   2 -30    3.44    0.64
   0   2  30    2.21    0.55
   0   2 -30    3.17    0.64
   0  -2 -30    3.42    0.71
   0  -2  30    3.19    0.71
   0  -2 -30    2.64    0.49
   0   2  30    3.42    0.87
   0   2  30    3.35    0.71
   0  -2  30    2.85    0.73
   0  -2  30    3.30    0.73
   0  -2 -30    2.88    0.59
   0  -2 -30    3.93    0.62
   0   2  31   13.17    1.07
   0  -2 -31   17.43    1.22
   0   2  31   11.81    0.94
   0   2 -31   12.94    1.01
   0   2 -31   13.75    1.04
   0  -2  31   13.70    1.05
   0   2 -31   15.14    1.09
   0   2 -31   13.78    1.01
   0   2  31   14.89    1.31
   0  -2  31   14.93    1.27
   0  -2 -31   10.36    0.76
   0   2  31   10.70    0.84
   0  -2 -31   14.22    1.01
   0  -2  31   13.76    0.95
   0  -2  31   14.91    1.11
   0  -2 -31   13.92    1.04
   0  -2  32    6.40    0.76
   0  -2  32    6.78    0.67
   0  -2 -32    6.73    0.71
   0   2 -32    6.11    0.71
   0  -2  32    6.99    0.91
   0   2  32    7.14    0.97
   0  -2  32    6.25    0.73
   0   2  32    6.42    0.76
   0   2 -32    6.50    0.69
   0  -2 -32    6.95    0.66
   0   2  32    5.12    0.63
   0   2 -32    6.76    0.67
   0  -2 -32    7.88    0.81
   0   2 -32    6.60    0.71
   0   2 -33    0.91    0.42
   0   2 -33    1.17    0.35
   0  -2  33    1.04    0.35
   0   2  33    1.23    0.60
   0  -2 -33    0.99    0.36
   0   2 -33    0.72    0.34
   0  -2 -33    1.10    0.30
   0  -2 -33    1.03    0.41
   0   2  33    0.34    0.36
   0  -2  33    0.92    0.44
   0  -2  33    0.84    0.52
   0   2  34    0.45    0.32
   0   2 -34    0.16    0.33
   0  -2  34   -0.36    0.52
   0   2  34    0.18    0.49
   0  -2 -34   -0.06    0.30
   0  -2 -34   -0.08    0.25
   0   2 -34    0.16    0.25
   0   2 -34    0.22    0.22
   0  -2  34    0.26    0.36
   0   2 -34    0.23    0.27
   0  -2  34    0.14    0.25
   0  -2 -35    6.46    0.51
   0   2 -35    5.86    0.47
   0   2  35    7.83    0.75
   0  -2  35    6.71    0.55
   0  -3   0    0.10    0.24
   0  -3   0    0.23    0.34
   0   3   0    0.12    0.50
   0  -3   1  155.86    3.55
   0  -3   1  170.44    3.53
   0   3  -1  161.61    4.29
   0   3   1  167.80    4.35
   0  -3  -1  179.97    3.76
   0  -3   2  146.74    3.50
   0   3  -2  152.64    4.21
   0   3  -3   37.57    2.18
   0   3   3   42.96    2.27
   0  -3   3   37.37    1.79
   0  -3   3   44.29    1.77
   0   3  -4   70.42    2.95
   0   3   4   49.97    2.23
   0  -3   4   69.43    2.47
   0  -3   4   79.39    2.39
   0   3   4   80.71    3.13
   0  -3  -4   47.49    3.81
   0  -3   5   21.74    1.43
   0   3  -5   19.35    1.65
   0   3   5   23.98    1.78
   0   3   5   19.38    1.50
   0   3   6   87.12    3.22
   0  -3   6   96.29    3.03
   0   3   6  104.92    3.61
   0   3   6  121.42    3.76
   0  -3  -6   64.69    4.63
   0   3   7   75.22    3.10
   0  -3  -7   74.18    2.50
   0  -3   7   67.40    2.61
   0   3   7   63.73    2.96
   0  -3  -8    0.05    1.07
   0   3   8    0.67    0.56
   0  -3  -8    0.54    0.36
   0  -3   8    0.66    0.42
   0   3   8    1.13    0.69
   0  -3   9  151.48    4.15
   0   3  -9  159.17    4.51
   0  -3  -9  159.63    3.75
   0   3   9  177.45    5.42
   0   3   9  189.67    5.45
   0  -3  -9  128.28    7.19
   0  -3  -9  191.42    4.49
   0   3  10   10.95    1.45
   0  -3  10    8.95    1.10
   0  -3 -10    8.53    0.94
   0   3 -10    7.77    1.12
   0  -3 -10   10.60    1.15
   0   3  11    0.46    0.66
   0   3 -11    0.08    0.36
   0  -3 -11   -0.41    0.35
   0  -3  11   -0.14    2.50
   0  -3  11   -0.04    0.33
   0  -3 -11   -0.12    1.09
   0  -3 -12    9.32    1.20
   0  -3 -12    5.29    2.04
   0   3  12    8.78    1.44
   0   3 -12    7.92    1.22
   0  -3  12    7.51    1.08
   0   3 -13  207.17    6.02
   0  -3 -13  223.82    5.79
   0   3  13  224.53    6.55
   0   3  14   71.02    3.92
   0   3 -14   68.95    3.61
   0  -3 -14   70.51    3.39
   0  -3 -14   79.13    1.87
   0  -3  14   64.69    3.17
   0  -3 -15    6.98    0.61
   0  -3  15    6.95    1.13
   0  -3 -15    6.88    1.16
   0   3 -15    4.18    1.07
   0  -3 -15    7.20    2.43
   0   3  15    4.10    1.16
   0  -3 -16    3.06    0.46
   0   3  16    2.18    1.01
   0  -3 -16    3.06    0.92
   0   3 -16    1.76    0.80
   0  -3 -16    2.34    0.64
   0  -3  16    2.52    0.74
   0  -3 -16    1.07    1.46
   0  -3 -17    0.21    0.39
   0  -3  17    0.76    0.50
   0  -3 -17    0.69    0.29
   0   3 -17   -0.17    0.44
   0   3  17   -0.35    0.76
   0   3 -17    0.31    1.10
   0  -3 -17    0.47    0.30
   0  -3 -17    1.02    1.31
   0   3  18    3.86    1.17
   0   3 -18    3.43    1.77
   0  -3 -18    4.49    0.57
   0  -3  18    3.44    0.93
   0   3 -18    5.74    0.85
   0   3 -18    4.37    1.08
   0  -3 -18    2.58    1.86
   0  -3 -18    5.03    0.62
   0   3  19   69.91    3.52
   0  -3  19   91.03    2.80
   0  -3 -19   60.63    7.25
   0   3 -19   71.76    4.30
   0   3 -19  100.26    7.68
   0   3  19   88.55    2.35
   0  -3  19   71.05    3.93
   0   3  19   78.55    4.58
   0  -3 -19   89.94    2.36
   0  -3 -19   91.07    2.40
   0   3 -19  103.07    3.19
   0   3  20    0.65    0.43
   0   3  20    0.26    0.39
   0  -3  20    1.30    0.67
   0   3 -20    0.03    0.33
   0  -3 -20    0.20    0.32
   0   3 -20    0.18    0.40
   0   3  20    0.35    0.41
   0   3 -20   -0.12    0.43
   0  -3 -20    0.43    0.37
   0   3 -20    0.05    1.29
   0   3 -20    0.46    0.53
   0   3 -20    0.30    0.36
   0  -3  20    0.16    0.57
   0  -3 -20    0.33    0.35
   0   3 -20    0.28    0.39
   0  -3 -20    0.13    0.29
   0  -3  20    0.30    0.41
   0  -3  20    0.25    0.39
   0  -3 -20    0.24    0.30
   0  -3  21   18.94    1.28
   0   3 -21   20.07    1.47
   0  -3  21   22.85    1.55
   0  -3 -21   19.04    1.20
   0   3 -21   21.86    1.57
   0  -3 -21   20.42    1.27
   0   3 -21   19.39    1.38
   0   3  21   17.94    1.24
   0   3 -21   13.20    1.96
   0   3 -21   21.46    1.41
   0   3 -21   22.44    4.04
   0   3  21   21.08    1.50
   0  -3 -21   20.10    1.21
   0   3 -21   21.94    1.56
   0   3 -21   20.02    1.43
   0   3  21   19.18    1.28
   0   3  21   16.83    1.15
   0   3 -21   21.50    1.49
   0  -3  21   19.69    1.32
   0  -3  21   17.57    1.48
   0   3 -21   22.16    1.44
   0   3  21   18.46    1.28
   0  -3 -21   22.51    1.34
   0  -3 -21   14.84    2.05
   0  -3 -21   22.14    1.33
   0  -3 -21   19.31    1.24
   0  -3  21   15.23    1.99
   0  -3 -22  118.60    2.89
   0   3 -22  125.53    3.46
   0   3  22  116.81    2.98
   0  -3 -22  112.37    3.00
   0  -3 -22   88.66    5.09
   0  -3  22  124.56    3.53
   0   3 -22  114.61    9.40
   0  -3 -22  129.49    3.19
   0   3 -22  133.00    3.75
   0   3 -22  120.36    3.39
   0   3 -22  129.25    3.44
   0   3  22  121.80    3.21
   0  -3  22  119.65    3.21
   0  -3  22   90.16    4.78
   0   3  22  137.68    3.72
   0  -3 -22  132.78    3.25
   0  -3  22  115.07    3.37
   0   3 -22   88.85    5.00
   0   3 -22  128.55    3.66
   0   3 -22  133.88    3.79
   0   3  22  118.56    3.07
   0   3  22  116.49    2.92
   0   3 -22  123.23    3.35
   0  -3  22  125.35    3.14
   0   3 -22  139.54    3.74
   0  -3 -22  133.64    3.22
   0  -3  23    1.63    0.69
   0  -3 -23    0.49    0.37
   0   3  23    1.13    0.49
   0  -3 -23    0.87    0.44
   0   3 -23    1.33    0.63
   0  -3  23    0.99    0.57
   0   3  23    0.64    0.61
   0   3 -23    1.04    0.49
   0   3 -23    1.89    0.56
   0  -3  23    1.46    0.58
   0   3 -23    0.59    0.51
   0  -3 -23    0.68    0.37
   0   3 -23   -0.82    1.01
   0   3 -23    1.09    0.53
   0   3 -23    1.48    0.51
   0   3  23    0.70    0.51
   0  -3 -23    1.33    0.47
   0   3 -23    1.26    0.57
   0  -3 -23    0.40    0.34
   0   3 -23    1.34    0.54
   0  -3  23    1.06    0.59
   0   3 -24    2.15    0.66
   0   3 -24    2.15    0.67
   0   3 -24    2.28    0.56
   0   3  24    2.34    0.60
   0  -3 -24    2.51    0.55
   0  -3 -24    2.12    0.51
   0  -3  24    1.78    0.62
   0   3  24    2.12    0.63
   0   3 -24    2.39    0.62
   0  -3 -24    1.84    0.50
   0  -3 -24    2.29    0.55
   0   3 -24    0.47    1.04
   0   3 -24    3.04    0.77
   0   3 -24    2.34    0.60
   0  -3  24    3.28    0.76
   0   3 -24    2.08    0.56
   0  -3  24    2.12    0.62
   0   3  24    2.32    0.75
   0   3 -24    1.55    0.54
   0  -3  24    1.87    0.69
   0  -3 -24    1.40    0.44
   0   3 -25    0.31    0.42
   0   3 -25   -0.12    0.40
   0   3  25    0.11    0.45
   0  -3  25   -0.05    0.57
   0   3 -25    0.48    0.52
   0   3 -25    0.19    0.48
   0  -3 -25    0.16    0.34
   0  -3 -25   -0.21    0.34
   0  -3  25    0.14    0.48
   0  -3 -25    0.07    0.38
   0  -3 -25   -0.63    0.45
   0   3 -25    0.09    0.44
   0  -3  25    0.29    0.50
   0  -3  25   -0.02    0.52
   0   3 -25   -0.01    0.47
   0   3 -25    0.03    0.35
   0   3  25    0.38    0.59
   0   3  25   -0.31    0.44
   0   3  25   -0.08    0.48
   0   3 -25    0.21    0.52
   0  -3 -25    0.50    0.41
   0   3 -26    1.75    0.61
   0   3 -26    1.44    0.57
   0  -3 -26    1.37    0.51
   0  -3  26    0.92    0.54
   0   3 -26    1.73    0.49
   0  -3 -26    1.85    0.51
   0   3 -26    0.99    0.52
   0  -3  26    1.35    0.63
   0   3  26    1.55    0.57
   0   3  26    1.58    0.60
   0  -3 -26    1.26    0.46
   0  -3 -26    1.37    0.48
   0  -3 -26    1.83    0.56
   0  -3  26    1.48    0.58
   0   3 -26    1.48    0.57
   0  -3  26    1.56    0.62
   0   3 -26    1.74    0.62
   0   3  26    1.29    0.67
   0  -3 -27    2.43    0.61
   0  -3  27    2.25    0.65
   0   3 -27    1.93    0.57
   0  -3  27    1.59    0.61
   0   3 -27    2.22    0.59
   0  -3  27    2.34    0.71
   0  -3 -27    1.91    0.49
   0   3  27    2.24    0.64
   0   3  27    2.43    0.64
   0  -3  27    2.21    0.63
   0   3 -27    2.50    0.68
   0  -3 -27    2.07    0.55
   0  -3 -27    1.78    0.52
   0  -3 -27    1.58    0.52
   0   3 -27    1.89    0.60
   0   3  27    2.18    0.77
   0  -3  28    0.16    0.51
   0   3  28    0.56    0.50
   0  -3 -28    0.14    0.36
   0  -3 -28    0.23    0.42
   0   3 -28    0.41    0.47
   0  -3 -28    0.30    0.41
   0   3  28    0.62    0.66
   0  -3  28    0.01    0.61
   0   3 -28    0.41    0.44
   0  -3 -28    0.23    0.34
   0  -3  28   -0.01    0.51
   0   3  28    0.68    0.53
   0   3 -28    0.13    0.41
   0   3 -28    0.42    0.51
   0  -3  28    0.28    0.50
   0  -3  28    0.62    0.51
   0  -3  29   12.89    1.05
   0  -3  29   13.39    1.04
   0   3 -29   13.27    1.11
   0  -3 -29   13.63    1.04
   0   3  29   15.33    1.34
   0   3  29   14.37    1.13
   0  -3  29   13.80    1.20
   0   3 -29   14.48    1.22
   0  -3  29   13.59    1.14
   0   3 -29   13.39    1.12
   0  -3 -29   14.58    1.11
   0   3 -29   12.63    1.03
   0  -3 -29   12.69    0.94
   0   3  29   12.56    1.00
   0  -3  29   14.37    1.15
   0  -3  30    0.15    0.41
   0  -3  30    0.25    0.55
   0  -3 -30    0.57    0.50
   0   3  30    0.52    0.44
   0  -3  30    0.07    0.52
   0   3 -30   -0.07    0.41
   0  -3 -30    0.19    0.30
   0  -3 -30    0.32    0.37
   0   3  30   -0.16    0.63
   0  -3  30   -0.11    0.50
   0  -3 -30   -0.09    0.31
   0   3 -30    0.35    0.39
   0   3 -30   -0.04    0.38
   0   3  30    0.15    0.44
   0   3 -30    0.12    0.36
   0   3  30    0.08    0.45
   0   3 -31    4.59    0.58
   0   3 -31    4.30    0.62
   0   3  31    4.86    0.70
   0  -3 -31    4.16    0.59
   0   3  31    3.37    0.54
   0  -3 -31    3.90    0.51
   0   3 -31    5.74    0.75
   0   3 -31    4.65    0.62
   0   3  31    5.07    0.84
   0   3  31    4.19    0.60
   0  -3  31    4.62    0.70
   0  -3 -31    5.40    0.75
   0  -3 -31    5.72    0.62
   0  -3  31    4.77    0.62
   0   3 -31    4.46    0.60
   0  -3  31    5.24    0.77
   0   3 -31    4.57    0.68
   0   3 -32    8.10    0.77
   0  -3  32    8.04    0.78
   0  -3 -32    7.39    0.68
   0  -3 -32    7.58    0.62
   0   3 -32    6.70    0.61
   0   3  32    4.85    0.54
   0  -3 -32    9.44    0.84
   0   3  32    7.97    0.77
   0   3 -32    7.56    0.70
   0   3  32    8.08    0.93
   0   3 -32    6.53    0.73
   0   3 -32    7.22    0.66
   0  -3  32    8.16    0.69
   0   3 -32    7.38    0.65
   0   3 -33    2.26    0.40
   0   3  33    2.62    0.63
   0  -3  33    2.44    0.48
   0  -3 -33    2.83    0.48
   0   3 -33    2.31    0.46
   0  -3 -33    2.38    0.39
   0  -3  33    2.19    0.40
   0   3 -33    2.00    0.35
   0   3 -34    0.34    0.31
   0  -3 -34    0.13    0.21
   0  -3 -34    0.04    0.28
   0   3  34   -0.21    0.45
   0  -3  34   -0.06    0.24
   0  -3  34    0.24    0.31
   0   3 -34    0.18    0.20
   0   4   0    4.11    0.73
   0   4   0    4.55    1.09
   0  -4   0    3.85    0.70
   0   4   1  165.45    5.16
   0   4  -1  150.62    3.99
   0   4  -1  166.63    5.11
   0  -4   1  161.62    4.06
   0   4   1  158.37    4.18
   0  -4   1  145.12    4.08
   0  -4   2    0.13    0.28
   0   4   2    0.22    0.69
   0   4   2    0.27    0.36
   0   4  -2    0.17    0.63
   0  -4   2    0.16    0.36
   0   4  -3   62.59    3.23
   0   4   3   69.23    3.38
   0   4  -3   59.03    2.51
   0  -4   3   66.16    2.56
   0   4   3   63.86    2.82
   0  -4   3   60.12    2.67
   0   4   4  122.94    4.53
   0  -4   4  114.62    3.36
   0   4  -4  101.02    3.32
   0  -4   4  100.66    3.50
   0   4   4  124.11    4.03
   0   4  -4  105.37    4.24
   0  -4   5   71.51    2.97
   0   4  -5   74.49    3.66
   0   4   5   87.92    3.46
   0  -4   5   78.26    2.80
   0   4   5   84.98    3.79
   0   4  -5   72.18    2.87
   0   4   6  199.53    5.80
   0  -4   6  170.65    4.64
   0  -4   6  175.55    4.18
   0   4   6  206.54    5.46
   0   4  -6  166.29    4.40
   0   4  -6  171.80    5.37
   0  -4  -7   -0.55    1.25
   0   4  -7    0.00    0.69
   0   4  -7    0.20    0.35
   0  -4   7    0.46    0.46
   0  -4   7    0.41    0.31
   0   4   7    0.36    0.65
   0  -4   8  154.20    2.46
   0  -4  -8   86.54    6.50
   0   4   8  135.30    4.92
   0   4  -8  117.31    4.59
   0  -4   8  118.88    4.06
   0   4  -8  115.72    3.87
   0  -4  -8  125.26    3.78
   0  -4   8  130.59    3.63
   0   4  -9    7.45    1.07
   0  -4   9    7.98    1.13
   0  -4   9   10.36    0.70
   0  -4  -9    8.15    1.05
   0   4   9    9.97    1.59
   0  -4  -9    5.37    1.99
   0   4  -9    8.70    1.46
   0  -4   9    8.45    0.97
   0   4 -10  156.73    4.77
   0   4 -10  153.28    5.26
   0  -4 -10  180.00    4.93
   0  -4 -10  157.63    4.28
   0  -4  10  150.58    4.76
   0  -4 -10  113.57    7.67
   0   4  10  185.40    6.46
   0  -4  10  195.42    2.84
   0  -4 -11   26.41    1.79
   0  -4 -11   29.68    2.13
   0  -4  11   24.76    2.02
   0   4  11   33.63    2.77
   0  -4 -11   37.53    1.35
   0   4 -11   26.65    2.07
   0  -4  11   31.01    1.18
   0  -4 -11   19.09    3.38
   0   4 -11   24.90    2.22
   0  -4 -12    1.31    1.45
   0  -4  12    1.29    0.31
   0   4 -12    1.34    0.74
   0   4  12    0.08    0.50
   0  -4 -12    0.70    0.44
   0  -4  12    0.54    0.47
   0   4  12    1.32    0.75
   0   4 -12    0.78    0.51
   0  -4  13   10.79    1.43
   0   4 -13   11.07    1.40
   0  -4 -13    8.41    2.65
   0  -4  13   12.10    0.78
   0   4  13   11.44    1.82
   0  -4 -13   11.18    1.39
   0   4  14   59.31    3.93
   0  -4 -14   55.70    3.17
   0   4 -14   56.17    3.25
   0  -4  14   50.88    3.10
   0  -4  14   64.52    1.76
   0  -4 -15   55.73    6.21
   0  -4 -15   74.86    3.80
   0  -4  15   62.28    3.54
   0  -4  15   82.23    2.03
   0   4  15   82.39    4.72
   0  -4  16    1.60    0.68
   0   4  16    1.47    0.92
   0  -4 -16    1.99    0.40
   0  -4 -16    2.16    0.76
   0  -4 -16    1.94    1.73
   0  -4  16    2.38    0.42
   0   4 -16    2.06    0.64
   0  -4  17   23.25    1.13
   0  -4 -17   23.14    1.17
   0  -4  17   16.80    1.99
   0   4 -17   26.44    1.67
   0   4  17   19.96    2.48
   0  -4 -17   19.64    2.10
   0   4 -18   10.18    2.68
   0   4  18    5.40    1.46
   0  -4 -18    7.35    0.72
   0   4 -18    8.00    1.03
   0  -4  18    4.88    1.15
   0   4  19   71.45    2.30
   0   4  19   65.01    2.19
   0   4 -19   76.99    2.88
   0   4 -19   78.47    7.16
   0   4 -19   72.00    2.65
   0   4  19   63.81    4.45
   0  -4 -19   75.85    2.36
   0  -4 -19   81.22    2.51
   0   4 -19   70.49    2.66
   0   4 -19   71.15    2.70
   0   4  19   70.13    2.48
   0  -4 -19   73.66    2.33
   0   4 -19   66.85    2.40
   0  -4  19   50.63    3.55
   0   4 -19   71.62    2.57
   0   4  19   68.63    2.25
   0  -4  19   68.46    2.23
   0  -4  19   73.63    2.69
   0   4  19   68.86    2.52
   0  -4 -19   68.49    2.11
   0   4 -19   75.96    2.83
   0  -4  19   69.03    2.35
   0   4 -20    0.42    0.46
   0   4  20    0.54    0.52
   0   4 -20    0.55    0.57
   0  -4 -20    0.37    0.35
   0   4 -20    0.14    0.41
   0   4 -20    0.43    0.43
   0  -4 -20    0.50    0.39
   0   4  20   -0.69    0.88
   0   4  20    0.61    0.46
   0   4 -20    0.59    0.55
   0  -4 -20    0.38    0.39
   0  -4  20    0.40    0.42
   0  -4  20    0.35    0.53
   0   4  20    0.58    0.46
   0  -4  20    0.72    0.50
   0   4  20    0.46    0.38
   0  -4 -20    0.54    0.38
   0  -4  20    0.60    0.60
   0   4 -20    0.47    0.38
   0   4 -20    0.75    0.57
   0   4  20    0.59    0.48
   0   4 -20    0.63    1.40
   0   4 -21   78.06    2.76
   0  -4 -21   90.21    2.71
   0  -4  21   73.76    2.43
   0   4 -21   74.91    2.62
   0   4  21   86.91    2.96
   0  -4 -21   83.94    2.58
   0   4  21   74.40    2.36
   0   4  21   77.68    2.50
   0   4 -21   80.28    2.93
   0   4 -21   83.26    3.04
   0   4 -21   82.60    2.98
   0  -4  21   75.29    2.55
   0   4 -21   81.06    2.85
   0   4 -21   84.09    7.89
   0  -4  21   55.35    3.87
   0   4 -21   83.78    3.08
   0   4  21   75.93    2.67
   0  -4 -21   72.90    2.28
   0   4  21   78.02    2.51
   0  -4 -21   85.82    2.62
   0  -4  21   80.72    2.91
   0   4  22   11.24    1.12
   0  -4  22   14.46    1.30
   0   4 -22   12.89    1.14
   0  -4 -22   13.45    1.10
   0   4  22   12.92    1.11
   0   4 -22   14.34    1.34
   0   4  22   12.96    1.26
   0   4 -22   13.39    1.26
   0   4  22   12.54    1.08
   0   4 -22   13.44    1.32
   0   4  22   12.09    1.02
   0  -4  22   12.47    1.12
   0  -4 -22   13.46    1.09
   0   4 -22   13.46    1.23
   0   4 -22   13.14    1.18
   0  -4 -22   11.34    0.95
   0  -4  22   12.95    1.11
   0  -4 -22   15.08    1.16
   0   4  23    3.01    0.70
   0   4  23    2.99    0.68
   0  -4  23    3.32    0.80
   0   4 -23    3.51    0.69
   0  -4 -23    3.51    0.62
   0   4 -23    3.21    0.66
   0  -4 -23    2.99    0.59
   0   4 -23    3.73    0.76
   0  -4  23    2.95    0.67
   0  -4  23    3.20    0.71
   0   4 -23    3.66    0.76
   0  -4 -23    4.04    0.66
   0   4  23    3.58    0.81
   0   4 -23    3.44    0.79
   0   4 -23    3.22    0.72
   0   4  23    2.95    0.67
   0   4  23    2.32    0.60
   0   4 -24   37.40    2.03
   0  -4 -24   39.74    1.81
   0   4 -24   38.92    2.09
   0   4  24   37.32    1.79
   0  -4 -24   38.69    1.79
   0   4 -24   38.02    1.91
   0   4 -24   38.00    1.92
   0   4  24   40.61    2.12
   0  -4  24   37.49    2.02
   0  -4  24   35.84    1.76
   0  -4  24   36.95    1.86
   0   4 -24   34.39    1.79
   0  -4 -24   39.35    1.81
   0   4  24   32.10    1.55
   0   4 -24   37.41    2.05
   0  -4  24   32.67    1.77
   0   4  24   32.46    1.82
   0  -4  25   51.10    2.11
   0  -4  25   50.96    2.04
   0   4 -25   53.52    2.38
   0   4 -25   53.31    2.19
   0  -4 -25   55.27    2.11
   0   4  25   46.76    2.07
   0   4  25   52.29    2.15
   0   4  25   58.41    2.51
   0  -4  25   51.36    2.31
   0   4 -25   48.14    2.08
   0  -4 -25   55.83    2.14
   0  -4  25   48.90    2.05
   0  -4 -25   52.79    2.08
   0   4 -25   50.74    2.32
   0   4  25   51.88    2.14
   0   4 -25   52.36    2.23
   0   4 -25   49.93    2.38
   0   4 -26    7.27    0.87
   0   4 -26    6.40    0.82
   0   4  26    7.26    0.89
   0  -4 -26    6.81    0.82
   0   4  26    6.41    0.89
   0   4 -26    7.20    0.93
   0  -4  26    7.10    0.96
   0   4 -26    7.12    0.94
   0  -4 -26    7.24    0.82
   0  -4  26    6.12    0.88
   0  -4  26    6.74    0.91
   0  -4 -26    8.27    0.86
   0  -4  26    7.53    0.91
   0   4  26    6.68    0.86
   0   4 -26    7.90    1.03
   0   4 -26    7.08    0.86
   0   4  26    7.01    1.01
   0  -4  27    3.58    0.70
   0   4 -27    3.47    0.65
   0  -4  27    4.11    0.81
   0   4  27    3.95    0.73
   0   4 -27    3.41    0.58
   0  -4  27    3.53    0.72
   0   4 -27    3.27    0.71
   0  -4 -27    4.40    0.69
   0   4  27    3.70    0.76
   0   4  27    2.27    0.64
   0   4 -27    3.65    0.63
   0   4 -27    3.21    0.61
   0   4  27    4.16    0.85
   0  -4  27    3.45    0.69
   0   4 -27    3.61    0.77
   0   4 -27    3.84    0.72
   0  -4 -27    3.78    0.64
   0  -4 -27    3.53    0.62
   0  -4 -27    3.89    0.66
   0   4 -28    0.99    0.53
   0  -4  28    0.42    0.46
   0   4  28    1.20    0.52
   0   4 -28    1.19    0.43
   0  -4  28    0.68    0.50
   0   4  28    0.96    0.59
   0  -4 -28    0.84    0.41
   0   4  28    1.02    0.64
   0   4  28    0.33    0.44
   0   4 -28    0.94    0.47
   0  -4  28    0.75    0.49
   0  -4 -28    1.03    0.44
   0   4 -28    0.79    0.44
   0  -4 -28    0.69    0.41
   0  -4 -28    1.20    0.42
   0   4 -28    1.59    0.46
   0   4 -28    1.16    0.43
   0   4 -28    1.08    0.61
   0  -4  28    0.64    0.49
   0   4 -28    1.18    0.50
   0   4 -29    2.74    0.53
   0  -4  29    3.10    0.61
   0   4 -29    2.99    0.59
   0   4 -29    2.19    0.47
   0  -4  29    2.86    0.63
   0  -4  29    3.03    0.61
   0  -4 -29    2.98    0.54
   0   4 -29    3.22    0.70
   0   4 -29    3.46    0.62
   0  -4 -29    2.92    0.54
   0   4 -29    3.34    0.70
   0   4  29    2.87    0.61
   0   4  29    2.69    0.64
   0   4  29    3.57    0.77
   0  -4 -29    3.14    0.52
   0  -4  30    0.00    0.37
   0   4 -30    0.01    0.32
   0   4 -30    0.15    0.31
   0  -4  30    0.02    0.39
   0  -4 -30   -0.12    0.28
   0   4  30    0.28    0.42
   0  -4 -30   -0.06    0.31
   0  -4 -30    0.15    0.31
   0   4 -30   -0.28    0.31
   0   4 -30   -0.10    0.41
   0  -4  30    0.32    0.42
   0   4  30    0.32    0.54
   0   4 -30   -0.13    0.37
   0   4  30    0.27    0.42
   0   4 -30    0.05    0.45
   0   4  31   -0.13    0.48
   0  -4  31    0.04    0.37
   0   4 -31    0.48    0.33
   0   4  31    0.38    0.40
   0  -4 -31    0.50    0.25
   0  -4 -31    0.24    0.27
   0  -4  31    0.37    0.37
   0  -4 -31    0.46    0.30
   0   4 -31    0.36    0.31
   0   4 -31    0.34    0.39
   0  -4  31    0.25    0.33
   0   4 -31    0.32    0.27
   0   4  31    0.29    0.42
   0   4 -31    0.02    0.41
   0  -4 -31    0.51    0.44
   0   4 -32   -0.05    0.21
   0  -4 -32    0.40    0.37
   0  -4  32   -0.11    0.33
   0   4  32   -0.16    0.36
   0   4  32    0.44    0.46
   0   4 -32   -0.06    0.35
   0  -4  32    0.04    0.32
   0   4  32   -0.28    0.40
   0   4 -32    0.17    0.26
   0  -4 -32    0.06    0.25
   0  -4  33    4.27    0.47
   0  -4  33    4.21    0.44
   0  -4 -33    5.53    0.55
   0   4 -33    5.00    0.51
   0   4  33    4.58    0.61
   0  -4 -33    3.35    0.36
   0   5   0    0.51    0.80
   0   5   0   -0.36    0.59
   0   5   1   73.48    3.96
   0   5  -1   64.49    2.97
   0   5   1   67.93    3.14
   0  -5   2   52.28    1.60
   0  -5   2   46.67    2.56
   0   5   2   46.96    2.64
   0   5  -2   44.29    2.46
   0   5  -2   49.94    3.31
   0   5   2   51.17    3.35
   0   5   3  212.77    7.38
   0   5  -3  101.49    3.70
   0  -5   3  107.67    3.76
   0  -5   3  118.69    2.40
   0   5  -3  117.82    4.98
   0  -5   3   94.79    3.90
   0   5   3  111.41    4.13
   0  -5   4   10.98    0.77
   0   5   4    9.85    1.32
   0   5   4   12.10    1.77
   0  -5   4    8.60    1.10
   0   5  -4    9.27    1.58
   0   5  -4    7.36    1.05
   0  -5   4    7.97    1.21
   0  -5   5   23.52    1.07
   0   5   5   22.19    2.31
   0   5  -5   18.00    1.59
   0  -5   5   17.13    1.70
   0  -5   5   19.10    1.61
   0   5  -5   18.94    2.11
   0   5   5   22.10    1.95
   0  -5   6   37.77    2.55
   0  -5   6   48.83    1.55
   0  -5  -6   50.61    1.56
   0   5  -6   41.38    3.05
   0  -5   6   39.81    2.31
   0   5   6   45.56    3.30
   0  -5   7    8.29    1.28
   0  -5   7    9.01    1.13
   0  -5   7   11.43    0.80
   0   5   7    9.72    1.64
   0  -5  -7   12.84    0.81
   0   5  -7   10.55    1.65
   0   5  -8   34.37    2.90
   0  -5   8   33.70    2.45
   0  -5  -8   47.33    1.54
   0  -5  -8   34.62    2.32
   0   5   8   36.08    2.99
   0  -5   8   42.19    1.49
   0  -5   8   35.75    2.19
   0   5   8   47.10    3.42
   0  -5  -9   50.85    1.65
   0  -5  -9   37.67    2.48
   0  -5   9   40.94    2.34
   0  -5   9   35.79    2.56
   0   5  -9   39.66    3.01
   0   5   9   46.81    3.50
   0  -5   9   45.07    1.53
   0  -5  -9   27.54    4.21
   0  -5  10    1.23    0.61
   0  -5 -10    1.45    0.39
   0  -5 -10    1.10    0.61
   0   5 -10    1.52    0.85
   0  -5 -10    0.75    1.27
   0  -5  10    1.78    0.39
   0  -5  10    1.66    0.52
   0   5  10    1.92    1.12
   0  -5 -10    1.25    0.49
   0   5 -11   23.26    2.36
   0  -5  11   20.99    2.08
   0  -5 -11   18.51    3.62
   0  -5  11   26.72    1.22
   0  -5 -11   26.69    2.15
   0  -5  11   24.06    1.85
   0  -5 -11   31.42    1.39
   0   5  11   28.30    2.83
   0   5  12    0.70    0.91
   0  -5  12    0.58    0.52
   0  -5  12    0.59    0.32
   0  -5 -12    2.13    1.67
   0  -5 -12    0.41    0.31
   0  -5 -13   18.34    1.87
   0  -5  13   15.60    1.87
   0  -5  13   18.69    1.07
   0   5  13   18.84    2.51
   0  -5 -14   26.07    2.28
   0   5  14   28.41    3.01
   0  -5  14   21.34    2.26
   0  -5  14   28.09    1.30
   0  -5 -15    5.54    1.18
   0   5  15    5.51    1.58
   0  -5  15    6.19    0.68
   0  -5  15    5.13    1.16
   0   5  16   55.04    2.37
   0   5 -16   55.10    2.27
   0   5  16   52.43    2.19
   0  -5  16   48.25    1.73
   0  -5 -16   50.54    1.73
   0   5  16   53.75    2.00
   0   5  16   48.34    3.97
   0  -5  16   52.37    1.95
   0   5 -16   51.24    2.29
   0  -5 -16   44.70    3.15
   0   5 -16   52.64    2.35
   0  -5  16   38.71    3.12
   0   5 -16   39.89    2.00
   0  -5  16   56.96    2.35
   0   5  16   48.41    1.93
   0   5 -16   49.67    2.17
   0   5 -17    6.75    0.83
   0  -5 -17    6.62    1.33
   0   5 -17    8.32    1.00
   0  -5  17    5.18    0.71
   0   5 -17    8.10    0.96
   0  -5  17    8.04    1.05
   0  -5 -17    7.83    0.75
   0   5 -17    7.18    0.93
   0  -5  17    6.46    0.79
   0   5  17    6.95    1.75
   0   5  17    7.17    0.81
   0  -5  17    7.76    0.71
   0  -5  17    7.89    0.75
   0  -5  17    7.67    0.84
   0   5 -17    7.03    0.80
   0   5 -17    8.17    1.02
   0  -5  17    5.49    1.23
   0   5  17    7.77    0.95
   0   5  17    8.28    0.86
   0   5 -17    7.21    0.93
   0   5  17    8.14    0.87
   0   5  18   -0.03    0.39
   0  -5 -18    0.04    0.26
   0  -5  18   -0.06    0.38
   0  -5  18    0.12    0.48
   0   5 -18    0.05    0.41
   0   5  18    0.24    0.46
   0   5 -18   -1.62    1.59
   0   5 -18    0.27    0.46
   0   5  18   -0.32    0.44
   0  -5  18    0.39    0.45
   0  -5  18    0.01    0.43
   0  -5  18    0.04    0.31
   0  -5  18    0.01    0.39
   0   5 -18    0.11    0.39
   0   5  18    0.20    0.45
   0   5 -18    0.34    0.48
   0   5 -18   -0.27    0.53
   0   5 -18   -0.04    0.28
   0   5  18   -0.08    0.81
   0   5 -18    0.02    0.33
   0  -5  19   11.70    1.85
   0   5 -19   13.93    1.37
   0   5  19   17.49    1.22
   0   5 -19   18.39    1.40
   0  -5 -19   21.36    1.36
   0   5 -19   18.82    1.51
   0  -5  19   16.60    1.19
   0   5 -19   19.39    1.46
   0  -5 -19   17.00    1.09
   0  -5 -19   19.47    1.26
   0  -5  19   18.87    1.48
   0   5 -19   19.49    1.48
   0   5  19   17.52    1.27
   0   5  19   17.62    1.25
   0   5 -19   21.03    4.14
   0   5 -19   17.44    1.42
   0   5  19   13.69    2.27
   0  -5  19   16.81    1.23
   0   5  19   17.04    1.31
   0  -5  19   15.80    1.22
   0   5 -19   15.62    1.15
   0   5  19   17.51    1.38
   0   5 -19   16.07    1.23
   0   5  20    0.74    0.44
   0  -5 -20    0.74    0.34
   0   5 -20    0.54    0.54
   0   5  20    1.60    1.06
   0   5 -20    0.78    0.45
   0  -5 -20    0.83    0.40
   0   5 -20    0.45    0.37
   0  -5  20    0.85    0.60
   0   5  20    0.54    0.44
   0   5  20    0.60    0.55
   0   5 -20    0.72    0.52
   0   5  20    1.00    0.60
   0  -5  20    0.62    0.44
   0   5 -20    0.66    0.40
   0  -5 -20    0.71    0.43
   0   5 -20    0.46    0.48
   0   5 -20    0.60    0.47
   0  -5  20    0.41    0.45
   0   5  20    0.35    0.44
   0   5 -20    0.93    0.56
   0  -5  20    0.70    0.43
   0  -5 -20    0.77    0.40
   0  -5 -21    0.73    0.39
   0  -5 -21    0.81    0.42
   0   5  21    0.82    0.47
   0   5 -21    0.73    0.52
   0   5  21    0.32    0.40
   0  -5 -21    0.46    0.34
   0   5 -21    0.76    0.53
   0   5 -21    0.87    0.56
   0   5 -21    0.60    0.45
   0   5  21    0.53    0.50
   0  -5  21    0.37    0.46
   0   5 -21    0.19    0.51
   0  -5  21    0.47    0.46
   0   5 -21    0.64    0.45
   0   5  21    0.38    0.51
   0   5 -21    0.76    0.39
   0  -5  21    0.13    0.44
   0  -5 -21    0.58    0.40
   0   5  21    1.34    0.64
   0   5 -21    1.02    0.52
   0   5 -22    0.15    0.46
   0  -5 -22    0.16    0.39
   0  -5 -22    0.05    0.31
   0  -5 -22    0.42    0.38
   0   5  22    0.56    0.51
   0  -5  22    0.25    0.42
   0   5  22    0.57    0.45
   0   5 -22    0.39    0.40
   0  -5 -22    0.36    0.36
   0   5 -22    0.37    0.55
   0   5 -22   -0.04    0.50
   0   5  22    0.23    0.47
   0   5  22    0.32    0.51
   0  -5  22    0.05    0.47
   0   5 -22    0.37    0.41
   0  -5  22    0.25    0.55
   0  -5  22    0.38    0.46
   0   5  22    0.27    0.47
   0   5 -22    0.62    0.55
   0   5 -22    0.48    0.39
   0   5 -22    0.81    0.48
   0  -5 -23    2.50    0.56
   0   5 -23    1.89    0.61
   0   5  23    2.52    0.70
   0   5 -23    2.81    0.75
   0   5 -23    2.49    0.56
   0  -5  23    2.38    0.62
   0  -5  23    2.24    0.72
   0   5 -23    2.24    0.69
   0   5 -23    2.26    0.70
   0  -5  23    1.85    0.57
   0   5 -23    2.30    0.62
   0   5  23    2.38    0.63
   0  -5 -23    2.37    0.56
   0  -5  23    1.59    0.56
   0   5  23    2.95    0.79
   0  -5 -23    2.55    0.59
   0   5 -23    2.22    0.65
   0   5  23    1.88    0.61
   0   5 -23    1.79    0.53
   0   5  23    2.12    0.59
   0  -5  24   30.39    1.62
   0   5  24   30.33    1.74
   0   5 -24   36.96    1.93
   0   5 -24   31.72    1.78
   0   5 -24   28.05    1.56
   0   5  24   28.86    1.50
   0  -5 -24   34.78    1.69
   0   5 -24   33.13    1.89
   0   5  24   35.67    1.91
   0   5 -24   29.88    1.49
   0  -5  24   29.46    1.56
   0   5 -24   31.07    1.82
   0  -5  24   32.82    1.88
   0  -5 -24   32.75    1.60
   0  -5 -24   32.56    1.64
   0  -5  24   29.33    1.59
   0   5 -24   32.46    1.93
   0   5 -24   32.51    1.76
   0   5  24   31.73    1.62
   0   5 -25    0.23    0.43
   0   5  25    0.22    0.50
   0   5  25    0.15    0.54
   0  -5 -25   -0.06    0.39
   0  -5  25   -0.23    0.60
   0   5 -25    0.53    0.59
   0  -5 -25   -0.15    0.35
   0   5 -25    0.19    0.47
   0   5  25    0.08    0.51
   0  -5  25    0.38    0.52
   0   5 -25    0.18    0.34
   0   5 -25   -0.02    0.43
   0  -5  25    0.38    0.46
   0   5  25    0.19    0.41
   0   5  25    0.17    0.50
   0   5 -25    0.34    0.40
   0   5 -25    0.21    0.43
   0  -5 -25    0.13    0.36
   0   5 -25    0.21    0.54
   0   5 -26    3.43    0.65
   0   5 -26    3.17    0.69
   0   5  26    3.24    0.66
   0   5  26    3.51    0.73
   0  -5 -26    4.01    0.64
   0   5  26    2.95    0.66
   0   5 -26    2.77    0.52
   0  -5  26    3.25    0.66
   0  -5 -26    3.43    0.58
   0   5 -26    3.20    0.66
   0  -5  26    3.90    0.65
   0  -5 -26    4.44    0.67
   0   5 -26    3.68    0.66
   0   5 -26    4.19    0.81
   0   5  26    3.41    0.73
   0  -5  26    3.15    0.72
   0   5 -26    4.00    0.78
   0   5  27    0.83    0.57
   0   5  27    0.42    0.57
   0  -5  27    1.00    0.50
   0   5  27    0.90    0.51
   0  -5 -27    0.81    0.40
   0  -5  27    0.59    0.46
   0   5 -27    0.75    0.46
   0   5 -27    0.84    0.59
   0   5 -27    0.51    0.41
   0   5 -27    0.36    0.33
   0  -5 -27    0.40    0.38
   0  -5 -27    0.60    0.37
   0  -5  27    0.75    0.52
   0   5 -27    1.00    0.47
   0   5 -27    0.56    0.41
   0  -5 -27    0.65    0.38
   0   5 -27    0.78    0.57
   0   5  27    0.53    0.48
   0   5  28    0.49    0.53
   0   5  28    0.30    0.46
   0   5 -28    0.26    0.36
   0  -5 -28    0.26    0.33
   0  -5  28    0.32    0.50
   0   5  28    0.22    0.44
   0  -5  28    0.36    0.44
   0  -5 -28    0.32    0.35
   0  -5  28   -0.06    0.44
   0   5 -28    0.30    0.36
   0   5  28    0.09    0.51
   0  -5 -28    0.17    0.32
   0   5 -28    0.25    0.47
   0   5 -28    0.12    0.30
   0   5 -28   -0.12    0.49
   0   5 -28    0.23    0.38
   0  -5 -28    0.00    0.32
   0   5 -28    0.06    0.40
   0   5  29   10.96    0.97
   0  -5  29    9.41    0.80
   0   5 -29   10.52    0.91
   0  -5 -29    9.38    0.75
   0   5 -29    9.47    0.85
   0  -5 -29    9.43    0.75
   0   5  29    6.25    0.71
   0   5  29   10.63    0.89
   0   5 -29    7.51    0.71
   0  -5 -29   10.76    0.80
   0   5  29   10.60    0.85
   0  -5  29    9.70    0.82
   0  -5  29    8.56    0.84
   0   5 -29    7.50    0.60
   0   5  30    1.36    0.48
   0   5  30    0.99    0.42
   0  -5  30    1.10    0.43
   0   5 -30    1.05    0.37
   0   5 -30    1.09    0.46
   0  -5  30    1.02    0.41
   0  -5 -30    1.20    0.34
   0  -5  30    1.12    0.40
   0  -5 -30    1.40    0.36
   0   5  30    0.83    0.39
   0  -5 -30    1.23    0.33
   0   5  30    1.50    0.53
   0  -5  31    6.46    0.59
   0  -5  31    5.46    0.56
   0  -5 -31    6.16    0.51
   0   5  31    6.50    0.62
   0   5  31    6.83    0.64
   0   5 -31    7.04    0.63
   0  -5 -31    4.95    0.43
   0   5  31    6.83    0.67
   0  -5  31    5.52    0.54
   0  -5 -31    8.52    0.72
   0  -5  32   -0.11    0.27
   0   5 -32   -0.08    0.31
   0  -5 -32    0.18    0.30
   0   6   0   36.78    2.52
   0   6   0   42.83    3.44
   0   6   1    1.41    0.90
   0   6  -1    1.91    1.10
   0   6  -1    0.55    0.54
   0   6   1    0.71    0.52
   0   6   2  142.36    6.24
   0   6   2  129.80    4.81
   0   6  -2  134.83    6.01
   0   6   3   66.84    3.53
   0  -6  -3   70.55    1.91
   0   6  -3   66.10    4.33
   0   6   3   70.12    4.45
   0   6   4   71.69    2.37
   0   6  -4   73.35    4.53
   0  -6  -4   76.10    2.01
   0   6   4   66.40    3.60
   0   6   4   70.56    4.50
   0  -6  -5  117.40    2.54
   0   6   5  107.52    5.55
   0   6  -5  106.33    5.40
   0   6   5  116.73    3.09
   0   6   6    9.15    1.79
   0  -6   6   10.98    0.90
   0  -6   6    8.06    1.40
   0  -6  -6   11.24    0.85
   0   6  -6   12.10    1.96
   0  -6   6    8.93    1.29
   0   6  -7    4.88    1.21
   0   6   7    3.06    1.20
   0  -6  -7    4.20    0.57
   0  -6   7    2.32    0.88
   0  -6   7    2.84    0.76
   0  -6   7    4.08    0.59
   0   6  -8    0.59    0.71
   0  -6  -8    0.28    0.27
   0  -6   8    0.50    0.53
   0  -6   8    0.70    0.40
   0  -6   8    0.28    0.51
   0   6   8    0.62    0.93
   0  -6  -8   -0.48    0.47
   0   6  -9   35.79    3.20
   0  -6  -9   34.99    2.59
   0   6   9   42.26    3.59
   0  -6   9   32.90    2.34
   0  -6   9   30.67    2.72
   0  -6  -9   43.87    1.71
   0  -6   9   39.85    1.61
   0  -6  -9   39.34    2.57
   0  -6 -10    1.56    0.64
   0  -6  10    1.67    0.66
   0  -6 -10    1.97    0.45
   0  -6 -10    2.01    0.71
   0   6  10    1.43    1.02
   0   6 -10    1.22    0.80
   0  -6  10    1.85    0.48
   0  -6  10    1.27    0.69
   0   6  11   11.15    2.03
   0  -6 -11   14.11    1.01
   0  -6 -11   11.67    1.56
   0  -6  11    8.46    1.48
   0  -6  11   11.91    0.96
   0  -6  12    0.87    0.40
   0  -6 -12    0.81    0.54
   0  -6  12    1.09    0.69
   0   6  12    1.29    1.11
   0   6  13   14.53    1.09
   0   6 -13   15.49    1.23
   0   6 -13   14.52    1.25
   0   6 -13   14.76    1.27
   0   6  13   14.96    1.27
   0  -6  13   10.82    1.75
   0  -6  13   15.90    1.34
   0   6  13   15.13    1.54
   0   6 -13    7.87    1.00
   0  -6 -13   16.85    1.22
   0   6  13   18.22    1.38
   0  -6  13   14.08    1.03
   0   6  13   14.60    2.40
   0   6 -13   16.47    1.37
   0   6 -13   16.18    1.34
   0  -6 -13   15.13    1.14
   0  -6 -13   12.68    1.65
   0   6  13   14.29    1.14
   0   6  13   14.58    1.30
   0  -6  13   14.44    1.09
   0   6  14   31.87    1.60
   0   6  14   34.01    1.68
   0  -6  14   31.81    1.85
   0   6  14   28.17    3.27
   0   6  14   33.11    2.21
   0   6 -14   31.08    1.83
   0  -6 -14   34.37    1.71
   0   6 -14   34.27    1.79
   0   6 -14   34.72    1.91
   0   6  14   35.29    1.93
   0  -6  14   22.83    2.51
   0   6  14   32.35    1.80
   0  -6 -14   27.43    2.45
   0  -6  14   28.00    1.43
   0  -6  14   31.03    1.55
   0  -6 -14   33.68    1.68
   0   6 -14   29.63    1.75
   0   6 -14   33.36    1.95
   0  -6  15    0.41    0.43
   0   6 -15    0.41    0.42
   0   6 -15    0.19    0.52
   0  -6  15    0.04    0.33
   0   6  15    0.31    0.48
   0   6 -15   -0.06    0.52
   0  -6 -15    0.09    0.50
   0   6 -15    0.13    0.41
   0   6  15    0.05    0.46
   0  -6  15    0.04    0.55
   0   6 -15    0.30    0.43
   0   6  15    0.11    0.39
   0  -6  15    0.75    0.47
   0   6  15    2.10    1.18
   0   6 -15    0.00    0.47
   0   6  15    0.10    0.45
   0   6  15    0.27    0.41
   0   6  15    0.17    0.60
   0  -6 -15    0.00    0.32
   0  -6 -15    0.15    0.30
   0   6 -16    1.52    0.68
   0   6 -16    2.79    0.75
   0   6  16    2.94    0.65
   0   6 -16    2.99    0.75
   0   6  16    3.65    0.77
   0   6 -16    2.43    0.64
   0  -6 -16    2.74    0.86
   0  -6 -16    2.83    0.48
   0   6  16    2.81    0.67
   0   6  16    1.94    1.21
   0  -6  16    2.68    0.61
   0  -6  16    2.67    0.74
   0  -6  16    2.89    0.55
   0  -6  16    1.73    0.84
   0   6 -16    3.12    0.71
   0  -6 -16    2.70    0.58
   0   6 -16    2.89    0.70
   0   6 -17    2.66    0.72
   0   6  17    1.60    1.15
   0   6  17    2.65    0.64
   0   6 -17    2.45    0.69
   0  -6  17    2.46    0.79
   0   6  17    2.43    0.62
   0   6 -17    1.26    0.65
   0   6  17    2.64    0.57
   0  -6  17    2.04    0.59
   0   6 -17    2.77    0.67
   0   6  17    2.52    0.71
   0   6 -17    1.99    0.64
   0   6 -17    2.04    0.63
   0  -6 -17    2.42    0.45
   0  -6  17    2.21    0.52
   0  -6  18   -0.12    0.47
   0   6  18   -0.09    0.49
   0  -6 -18    0.22    0.28
   0   6 -18    0.39    0.53
   0   6  18    0.26    0.43
   0  -6  18    0.06    0.29
   0   6 -18   -0.06    0.52
   0   6  18    0.19    0.48
   0  -6  18    0.42    0.60
   0   6 -18    0.10    0.37
   0   6  18    0.30    0.50
   0   6 -18    0.38    0.47
   0   6  18    0.75    0.85
   0   6 -18    0.45    0.52
   0   6 -18    0.71    0.47
   0   6 -19    0.11    0.51
   0   6  19   -0.23    0.40
   0   6  19    0.04    0.45
   0  -6  19    0.02    0.43
   0  -6  19   -0.19    0.59
   0   6  19    0.13    0.49
   0   6 -19    0.27    0.48
   0   6 -19   -0.13    0.42
   0  -6 -19   -0.20    0.36
   0   6  19    0.31    0.50
   0   6  19   -0.59    0.92
   0   6 -19    0.32    0.53
   0  -6  19   -0.65    0.43
   0   6 -19   -0.12    0.49
   0   6 -19    0.05    0.51
   0   6  20   28.85    1.63
   0   6  20   29.64    1.54
   0   6  20   27.66    1.61
   0  -6 -20   30.07    1.53
   0   6 -20   27.92    1.79
   0   6 -20   30.53    1.82
   0   6 -20   23.74    1.74
   0  -6  20   26.73    1.57
   0  -6 -20   34.58    1.75
   0   6 -20   26.98    1.74
   0   6 -20   30.15    1.87
   0   6  20   22.85    3.05
   0  -6  20   29.21    1.86
   0  -6  20   25.11    1.45
   0  -6 -20   32.67    1.63
   0   6  20   30.26    1.86
   0   6 -20   28.57    1.75
   0  -6 -21   16.16    1.14
   0   6 -21   16.49    1.42
   0  -6  21   13.28    1.09
   0  -6 -21   16.55    1.18
   0   6  21   15.76    1.22
   0   6 -21   11.47    1.26
   0   6 -21   15.79    1.34
   0  -6  21   16.44    1.23
   0   6 -21   15.08    1.34
   0  -6 -21   17.31    1.27
   0   6 -21   14.01    1.29
   0   6  21   14.38    1.19
   0   6 -21   16.81    1.35
   0   6  21   14.72    1.12
   0   6  21   16.17    1.38
   0  -6  21   16.05    1.43
   0   6  22    0.60    0.45
   0  -6  22    0.52    0.67
   0   6 -22    1.42    0.64
   0   6 -22    1.17    0.59
   0   6 -22    0.73    0.47
   0   6  22    0.65    0.54
   0  -6 -22    0.86    0.43
   0   6 -22    1.15    0.57
   0   6 -22    1.07    0.58
   0  -6 -22    1.25    0.53
   0   6  22    0.79    0.50
   0   6 -22    0.80    0.61
   0  -6  22    1.09    0.54
   0  -6  22    0.26    0.56
   0  -6  22    0.96    0.49
   0   6  22    0.77    0.58
   0  -6 -22    1.30    0.43
   0   6 -23   10.47    1.08
   0   6  23   11.16    1.17
   0   6  23   11.39    1.08
   0  -6 -23   13.00    1.06
   0   6  23   10.37    0.97
   0   6 -23   11.52    1.16
   0   6 -23   10.05    1.05
   0   6  23   11.32    0.98
   0  -6 -23   10.74    0.92
   0  -6  23   11.74    1.20
   0   6 -23    8.30    1.14
   0   6 -23   12.66    1.14
   0  -6 -23   11.70    0.99
   0  -6  23    9.87    0.91
   0  -6  23   12.52    1.08
   0   6 -23   12.30    1.14
   0   6  24    5.67    0.78
   0   6 -24    5.35    0.85
   0   6  24    6.24    0.77
   0  -6 -24    6.95    0.80
   0   6  24    5.28    0.91
   0  -6 -24    6.22    0.71
   0   6 -24    5.47    0.80
   0   6 -24    5.12    0.87
   0  -6  24    5.20    0.90
   0   6 -24    6.95    0.89
   0   6 -24    5.56    0.79
   0   6 -24    5.72    0.83
   0  -6  24    4.18    0.67
   0   6  24    6.97    0.89
   0  -6  24    6.25    0.80
   0  -6 -24    5.90    0.73
   0   6  25   -0.05    0.41
   0  -6 -25    0.24    0.35
   0   6 -25    0.18    0.41
   0   6 -25    0.39    0.42
   0   6  25    0.19    0.51
   0   6 -25    0.45    0.54
   0  -6  25    0.40    0.38
   0   6 -25   -0.57    0.58
   0   6  25    0.26    0.42
   0  -6  25   -0.14    0.50
   0   6  25   -0.16    0.54
   0  -6 -25    0.20    0.38
   0  -6  25    0.42    0.55
   0   6 -25    0.29    0.40
   0  -6 -25    0.22    0.33
   0  -6  26    0.13    0.38
   0   6 -26    0.01    0.48
   0   6  26    0.40    0.51
   0   6 -26   -0.13    0.37
   0   6  26    0.16    0.46
   0  -6 -26    0.03    0.32
   0   6 -26    0.07    0.36
   0  -6  26   -0.20    0.45
   0  -6 -26   -0.07    0.36
   0   6 -26    0.19    0.39
   0  -6 -26    0.16    0.31
   0  -6  26   -0.34    0.49
   0   6  26    0.01    0.40
   0   6 -27    5.81    0.74
   0   6 -27    4.68    0.64
   0  -6 -27    5.73    0.63
   0  -6 -27    5.26    0.61
   0  -6 -27    4.99    0.58
   0  -6  27    4.31    0.57
   0   6  27    6.27    0.78
   0   6  27    3.45    0.67
   0   6 -27    4.91    0.65
   0  -6  27    4.60    0.72
   0   6 -27    4.83    0.61
   0  -6  27    5.08    0.68
   0   6  27    5.13    0.63
   0  -6 -27    6.45    0.64
   0   6 -28    0.24    0.41
   0  -6  28    0.06    0.31
   0  -6 -28   -0.08    0.25
   0   6  28   -0.16    0.43
   0  -6 -28    0.16    0.28
   0   6  28    0.44    0.39
   0   6 -28    0.09    0.30
   0  -6  28   -0.33    0.41
   0  -6 -28    0.13    0.29
   0  -6 -28   -0.05    0.27
   0  -6  28   -0.25    0.41
   0   6  28    0.05    0.39
   0  -6  29    0.62    0.29
   0  -6  29    0.95    0.42
   0  -6 -29    1.02    0.31
   0   6  29    1.53    0.39
   0  -6 -29    1.26    0.30
   0  -6 -29    1.14    0.31
   0   6  29    1.17    0.46
   0  -6  29    0.62    0.30
   0   6 -29    1.31    0.43
   0   6  29    0.79    0.38
   0  -6 -30   23.57    1.04
   0   6 -30   19.48    0.86
   0   6 -30   20.31    0.92
   0   6  30   21.40    0.95
   0  -6  30   16.95    0.87
   0   6  30   17.08    0.74
   0  -6 -30   15.64    0.67
   0   7   0   -1.52    0.98
   0   7   1   -0.13    0.68
   0   7  -1    2.23    1.07
   0  -7  -2    5.78    0.65
   0   7  -2    4.74    1.37
   0   7   2    2.88    1.08
   0  -7  -3    2.19    0.49
   0   7   3    0.87    0.80
   0   7  -3    1.94    0.99
   0  -7  -4    3.11    0.51
   0   7   4    1.64    1.02
   0   7  -4    2.04    1.04
   0   7   4    3.52    1.18
   0   7   5    0.53    0.86
   0   7  -5    1.62    1.05
   0  -7  -5    1.54    0.42
   0   7   5    2.25    1.10
   0   7  -6  144.06    3.65
   0   7   6  120.02    6.57
   0   7   6  138.33    3.35
   0  -7  -6  137.27    3.02
   0  -7  -6  145.09    3.44
   0   7   6  130.69    3.27
   0   7  -6  137.55    3.57
   0  -7  -6  148.22    3.47
   0   7   6  141.07    3.74
   0   7   6  131.25    6.59
   0   7  -6  125.73    6.44
   0  -7  -7   39.68    1.82
   0  -7  -7   34.99    1.60
   0   7  -7   38.36    1.97
   0  -7  -7   26.53    2.50
   0   7   7   38.11    1.80
   0   7   7   34.97    1.73
   0   7   7   38.66    2.00
   0   7  -7   39.40    1.96
   0   7  -7   35.91    1.71
   0   7   7   36.99    1.92
   0   7  -7   29.46    1.78
   0  -7   7   31.58    1.77
   0   7   7   35.80    3.48
   0  -7  -7   38.75    1.87
   0   7  -7   39.18    2.27
   0   7  -7   31.23    3.26
   0  -7  -8   10.91    1.05
   0   7   8    9.69    2.07
   0   7   8   11.60    1.34
   0   7  -8    9.90    0.95
   0  -7  -8   11.74    1.05
   0   7  -8    9.80    0.97
   0   7  -8   11.83    1.16
   0   7   8   10.77    1.07
   0   7   8   11.50    1.13
   0   7   8   10.72    1.02
   0   7  -8   10.10    1.86
   0  -7  -8   11.12    0.92
   0  -7  -8    7.66    1.36
   0   7  -8    7.76    1.00
   0   7  -8   10.38    1.07
   0   7  -8   13.74    1.46
   0  -7   8   10.10    1.11
   0  -7  -9   47.01    2.01
   0   7  -9   42.21    2.34
   0   7   9   44.97    2.47
   0   7   9   40.82    3.88
   0   7  -9   40.53    1.86
   0   7  -9   44.46    2.13
   0  -7  -9   31.93    2.69
   0   7   9   44.22    2.16
   0   7  -9   35.82    3.39
   0   7   9   40.67    1.84
   0   7  -9   42.62    1.89
   0   7  -9   33.07    1.92
   0  -7  -9   45.83    2.00
   0  -7  -9   42.73    1.80
   0   7   9   39.57    1.95
   0  -7   9   42.95    2.26
   0   7  -9   42.65    2.09
   0  -7 -10   77.21    2.58
   0   7  10   68.83    5.00
   0  -7 -10   68.95    2.31
   0   7 -10   70.20    2.68
   0  -7  10   62.33    2.54
   0   7  10   68.68    2.37
   0   7  10   74.44    3.20
   0   7 -10   68.33    2.44
   0   7 -10   54.21    2.45
   0   7 -10   65.29    2.31
   0   7  10   65.79    2.64
   0   7  10   68.35    2.56
   0   7 -10   66.01    2.92
   0  -7 -10   75.20    2.53
   0  -7  11    0.12    0.50
   0   7 -11    0.29    0.40
   0   7  11   -0.43    0.67
   0   7  11   -0.20    0.41
   0  -7 -11   -0.29    0.40
   0   7  11    0.70    0.83
   0   7  11    0.08    0.42
   0  -7  11    0.40    0.75
   0   7 -11    0.19    0.34
   0  -7 -11    0.01    0.30
   0   7  11    0.17    0.44
   0   7 -11    0.16    0.49
   0  -7 -11    0.35    0.41
   0  -7  11   -0.04    0.26
   0  -7  11    0.21    0.41
   0   7 -11   -0.22    0.48
   0   7 -11    0.69    0.68
   0   7  11    0.34    0.47
   0   7  11    0.68    0.54
   0   7 -12   -0.01    0.48
   0   7  12    0.12    0.43
   0  -7  12   -0.13    0.43
   0   7  12    0.84    1.12
   0  -7  12   -0.17    0.39
   0   7 -12    0.25    0.41
   0   7  12    0.08    0.40
   0   7  12    0.19    0.62
   0   7  12    0.10    0.44
   0   7 -12    0.75    0.66
   0   7 -12    0.01    0.42
   0   7  12   -0.06    0.41
   0   7  12    0.19    0.47
   0  -7 -12    0.19    0.33
   0  -7 -12    0.06    0.35
   0   7 -12    0.00    0.30
   0  -7  12   -0.13    0.51
   0  -7  12   -0.09    0.68
   0  -7 -13    4.88    0.78
   0  -7  13    4.42    0.71
   0   7 -13    3.94    0.78
   0   7  13    4.97    0.83
   0   7  13    4.73    0.75
   0   7  13    4.38    1.03
   0   7 -13    4.63    0.76
   0   7  13    4.05    1.50
   0   7 -13    5.87    0.98
   0  -7 -13    5.40    0.77
   0  -7  13    3.75    0.83
   0   7  13    5.32    0.84
   0   7 -13    4.58    0.84
   0   7 -13    4.46    0.67
   0  -7  13    0.81    0.78
   0   7  13    4.94    0.79
   0   7  13    3.88    0.80
   0   7  14    0.39    0.50
   0   7  14   -0.11    0.44
   0  -7  14    0.38    0.71
   0   7  14    0.50    0.48
   0   7 -14    0.37    0.30
   0   7 -14    0.32    0.52
   0  -7 -14    0.58    0.42
   0  -7  14    0.33    0.42
   0   7  14    0.37    0.53
   0   7 -14    0.39    0.46
   0   7  14    0.05    0.73
   0  -7  14    0.57    0.58
   0   7 -14    1.07    0.68
   0   7  14    0.77    0.84
   0   7 -14    0.66    0.51
   0  -7 -14    0.72    0.42
   0   7 -15    7.26    1.04
   0  -7  15    7.37    1.03
   0   7  15    6.18    0.83
   0   7 -15    5.86    0.92
   0  -7  15    6.05    0.81
   0   7  15    5.36    0.79
   0  -7 -15    6.34    0.86
   0   7  15    6.36    0.88
   0   7  15    4.52    1.45
   0   7  15    6.42    0.96
   0   7 -15    6.74    0.91
   0   7 -15    5.80    0.92
   0  -7 -15    7.17    0.88
   0   7  16    0.41    0.52
   0   7  16    0.03    0.53
   0  -7 -16    0.05    0.38
   0   7 -16    0.18    0.48
   0   7 -16    0.41    0.51
   0   7 -16    0.15    0.51
   0  -7  16   -0.10    0.45
   0  -7  16    0.00    0.56
   0  -7  16    0.70    0.72
   0   7  16    0.02    0.44
   0   7  16    1.37    1.07
   0   7 -17   23.32    1.65
   0   7  17   26.12    3.20
   0  -7  17   24.22    1.47
   0   7  17   27.48    1.64
   0  -7  17   26.23    1.79
   0   7  17   28.50    1.78
   0   7  17   28.76    1.59
   0   7 -17   28.80    1.68
   0   7 -17   28.63    1.77
   0   7  18    1.30    0.67
   0  -7  18    0.32    0.73
   0   7 -18    0.86    0.54
   0   7  18    1.20    0.56
   0   7 -18    1.10    0.61
   0   7 -18    0.85    0.57
   0   7  18    0.86    0.62
   0  -7  18    0.94    0.55
   0  -7  18    1.18    0.67
   0   7 -19   15.24    1.25
   0  -7 -19   16.08    1.14
   0   7 -19   14.88    1.30
   0  -7  19   14.19    1.34
   0   7  19   14.93    1.21
   0  -7 -19   14.57    1.04
   0   7  19   15.07    1.40
   0   7  19   15.39    1.19
   0  -7 -19   15.35    1.08
   0  -7  19   14.10    1.15
   0   7 -19   12.67    1.24
   0  -7 -20    0.07    0.34
   0  -7 -20    0.38    0.46
   0   7 -20    0.19    0.52
   0   7  20    0.13    0.47
   0  -7 -20    0.15    0.32
   0   7  20    0.40    0.50
   0  -7  20    0.34    0.57
   0  -7  20    0.22    0.48
   0   7 -20    0.27    0.53
   0   7 -20    0.17    0.50
   0   7  20    0.20    0.58
   0   7  21    5.29    0.77
   0   7  21    4.77    0.78
   0  -7  21    5.28    0.89
   0  -7 -21    5.09    0.68
   0   7  21    4.27    0.84
   0   7 -21    4.76    0.81
   0  -7 -21    5.27    0.66
   0  -7  21    5.13    0.78
   0   7 -21    4.97    0.80
   0  -7 -21    6.63    0.82
   0   7 -21    4.82    0.83
   0   7  22    3.59    0.69
   0  -7  22    3.57    0.76
   0  -7 -22    5.00    0.71
   0   7 -22    3.83    0.71
   0   7 -22    3.84    0.72
   0   7 -22    3.64    0.71
   0  -7 -22    3.25    0.51
   0   7  22    4.21    0.81
   0  -7 -22    3.98    0.60
   0  -7  22    3.50    0.71
   0   7  22    3.77    0.69
   0  -7  23    0.43    0.54
   0   7 -23    0.80    0.46
   0  -7 -23    0.39    0.31
   0   7 -23    0.68    0.53
   0  -7 -23    0.65    0.38
   0   7  23    0.64    0.51
   0  -7 -23    0.65    0.43
   0   7  23    0.55    0.48
   0  -7  23    0.54    0.51
   0   7  23    1.20    0.60
   0   7 -23    0.53    0.46
   0   7 -24    1.39    0.51
   0  -7 -24    1.21    0.39
   0  -7 -24    1.58    0.45
   0   7  24    1.32    0.49
   0  -7  24    1.33    0.58
   0   7 -24    1.57    0.50
   0   7 -24    1.65    0.56
   0  -7  24    1.21    0.50
   0   7  24    1.18    0.57
   0   7  24    1.77    0.56
   0  -7 -24    1.59    0.40
   0   7  25    0.89    0.48
   0   7  25    0.91    0.51
   0   7 -25    1.13    0.44
   0   7 -25    1.16    0.48
   0   7  25    1.11    0.44
   0  -7 -25    0.75    0.31
   0  -7  25    0.98    0.41
   0  -7 -25    0.97    0.36
   0  -7  25    0.84    0.51
   0  -7 -25    1.05    0.39
   0  -7 -26    1.45    0.33
   0  -7 -26    1.34    0.35
   0  -7 -26    1.12    0.32
   0  -7 -26    1.76    0.40
   0   7  26    2.03    0.50
   0  -7  26    1.09    0.39
   0   7 -26    1.69    0.47
   0   7  26    1.15    0.49
   0   7 -26    1.16    0.42
   0  -7  26    0.86    0.45
   0   7  27    0.58    0.41
   0  -7 -27    0.35    0.20
   0  -7 -27    0.57    0.30
   0   7 -27    0.84    0.36
   0  -7 -27    0.65    0.25
   0   7 -27    0.90    0.38
   0  -7 -27    0.69    0.28
   0  -7  27    0.93    0.33
   0  -7  27    0.67    0.42
   0   7  27    1.13    0.43
   0   7  28    5.50    0.59
   0   7 -28    7.89    0.59
   0  -7  28    6.50    0.56
   0   7  28    8.20    0.64
   0  -7 -28    7.52    0.51
   0  -7  28    4.11    0.42
   0   7 -28    7.60    0.59
   0   7  29    0.44    0.32
   0   7 -29    0.59    0.27
   0  -7  29    0.36    0.26
   0   8   0   30.44    1.74
   0   8   0   30.05    1.70
   0   8   0   39.32    2.13
   0   8   0   25.29    3.22
   0   8   0   37.94    1.93
   0   8   0   28.15    1.79
   0  -8   0   27.89    1.39
   0  -8   0   28.44    1.66
   0  -8   0   26.68    1.54
   0   8   0   23.04    1.88
   0  -8   0   31.06    1.68
   0   8   0   31.93    1.69
   0   8  -1   48.44    2.28
   0   8   1   49.76    2.03
   0   8  -1   53.40    2.26
   0   8  -1   50.65    2.15
   0   8  -1   55.68    2.36
   0  -8   1   50.31    2.11
   0   8   1   44.81    4.22
   0   8  -1   39.68    3.98
   0   8  -1   50.55    2.14
   0  -8  -1   47.52    2.00
   0   8  -1   50.02    2.07
   0   8   1   54.07    2.25
   0  -8  -1   53.93    2.18
   0  -8   1   45.30    1.74
   0   8   1   50.53    2.21
   0  -8  -1   45.01    1.77
   0   8  -1   38.96    2.43
   0  -8  -1   54.24    2.20
   0   8   1   47.06    2.27
   0   8   1   50.78    2.16
   0  -8  -2   17.10    1.29
   0   8   2   17.31    1.38
   0   8  -2   14.87    1.20
   0   8  -2   12.98    1.22
   0  -8  -2   16.25    1.24
   0   8  -2   14.87    1.22
   0   8   2   15.35    1.29
   0   8   2   14.18    1.26
   0   8  -2   16.01    1.31
   0   8  -2   12.41    2.23
   0   8   2   13.36    1.28
   0   8  -2   17.15    1.40
   0  -8   2   12.67    1.12
   0   8   2   11.60    2.30
   0   8  -2   10.63    1.35
   0  -8   2   11.42    0.91
   0  -8  -2   13.35    1.12
   0  -8  -2   13.67    1.05
   0   8   2   17.00    1.28
   0   8   3    0.81    0.53
   0   8   3    1.29    0.64
   0   8   3    0.64    0.49
   0   8  -3    0.53    0.57
   0   8   3    1.49    0.64
   0   8   3    2.17    1.05
   0   8  -3    0.95    0.49
   0   8  -3    1.08    0.55
   0   8  -3    0.40    0.67
   0  -8  -3    1.30    0.55
   0   8  -3    0.90    0.52
   0   8   3    1.04    0.50
   0  -8   3    0.45    0.41
   0  -8  -3    0.96    0.43
   0   8  -3    1.10    0.55
   0   8   3    0.85    1.07
   0  -8  -3    1.32    0.52
   0   8  -3    1.22    0.57
   0   8  -4    1.59    0.70
   0   8   4    0.60    0.55
   0   8  -4    1.28    0.63
   0   8  -4    2.17    0.72
   0   8   4    0.66    0.51
   0  -8  -4    0.80    0.45
   0   8  -4    1.36    0.56
   0   8   4    0.59    0.47
   0   8  -4    0.98    0.79
   0   8   4    1.25    1.03
   0  -8  -4    0.55    0.35
   0   8  -4    1.04    0.58
   0   8   4    0.74    0.52
   0  -8  -4    0.51    0.44
   0  -8   4    1.85    0.64
   0   8   4    0.24    0.45
   0   8  -4   -0.79    0.77
   0   8   4    0.65    0.65
   0  -8  -5   60.06    2.10
   0   8  -5   65.27    2.40
   0   8   5   65.40    2.67
   0  -8  -5   45.95    3.50
   0   8  -5   56.27    2.12
   0   8   5   63.40    2.44
   0  -8   5   60.24    2.35
   0  -8  -5   67.37    2.45
   0   8   5   58.68    2.26
   0  -8  -5   67.22    2.46
   0   8  -5   60.56    2.36
   0   8  -5   64.30    2.56
   0   8  -5   51.43    4.44
   0   8   5   64.89    2.85
   0   8  -5   56.92    2.47
   0   8  -5   55.14    2.80
   0   8   5   56.71    2.31
   0   8   5   53.37    4.35
   0   8  -6   15.39    1.17
   0   8   6   16.86    1.33
   0   8   6   17.02    1.60
   0   8   6   15.85    1.26
   0  -8  -6   10.54    1.69
   0  -8   6   16.18    1.29
   0   8  -6   17.03    1.40
   0   8  -6   15.75    1.24
   0  -8  -6   17.25    1.32
   0   8  -6    9.88    1.93
   0   8   6   15.99    1.39
   0   8  -6   15.62    1.37
   0  -8  -6   16.17    1.14
   0   8  -6   14.12    1.52
   0   8   6   15.39    2.42
   0  -8  -6   16.73    1.31
   0  -8   7   12.63    1.20
   0   8   7   12.52    1.14
   0   8  -7   12.32    1.07
   0   8  -7   11.53    1.41
   0   8   7   14.20    1.30
   0  -8  -7   14.07    1.21
   0   8   7   13.42    1.21
   0   8   7   12.64    1.45
   0  -8  -7   11.76    0.99
   0   8  -7   13.25    1.15
   0  -8   7   13.75    1.20
   0   8  -7    7.95    1.72
   0   8  -7   13.80    1.27
   0  -8  -7   10.00    1.66
   0  -8  -7   14.99    1.21
   0   8   7   10.76    2.17
   0   8   8   47.53    2.57
   0  -8   8   36.03    2.04
   0   8   8   46.52    2.09
   0   8  -8   48.09    2.27
   0  -8   8   44.82    2.08
   0   8  -8   45.74    2.00
   0  -8  -8   46.34    2.12
   0   8  -8   43.87    1.94
   0   8  -8   38.70    2.38
   0  -8  -8   45.25    1.88
   0  -8  -8   48.28    2.12
   0   8   8   42.54    2.04
   0   8   8   38.11    3.75
   0   8   8   46.77    2.30
   0   8   9    3.16    0.72
   0  -8  -9    3.95    0.75
   0   8   9    3.38    0.75
   0   8   9    4.35    0.79
   0   8  -9    3.22    0.67
   0   8   9    5.24    1.74
   0   8   9    3.48    0.72
   0  -8   9    3.19    0.71
   0   8   9    2.85    0.94
   0   8  -9    3.65    0.77
   0   8  -9    3.00    0.65
   0  -8  -9    3.94    0.73
   0   8  -9    3.60    0.91
   0  -8   9    2.67    0.69
   0  -8  -9    3.02    0.60
   0  -8 -10    6.27    0.85
   0   8  10    6.41    1.17
   0   8 -10    5.84    0.77
   0   8  10    6.48    0.90
   0  -8  10    5.21    0.78
   0   8 -10    6.79    0.96
   0  -8  10    5.37    0.84
   0   8  10    5.88    0.85
   0   8  10    7.46    0.99
   0   8 -10    6.21    0.80
   0  -8  10    6.70    0.94
   0   8  10    5.34    0.87
   0   8 -10    6.02    1.06
   0   8 -10    6.56    0.93
   0  -8 -10    6.96    0.87
   0   8  10    5.11    1.64
   0   8  11   -0.09    0.42
   0  -8  11   -0.14    0.53
   0  -8  11    0.09    0.45
   0   8  11    0.21    0.64
   0   8 -11   -0.38    0.36
   0   8  11    0.14    0.47
   0  -8 -11    0.00    0.38
   0   8  11   -0.03    0.50
   0   8 -11   -0.16    0.47
   0  -8 -11    0.16    0.41
   0   8 -11   -0.09    0.50
   0   8 -11   -0.29    0.66
   0   8  11    0.23    0.76
   0   8 -11    0.34    0.43
   0  -8  11   -0.02    0.36
   0   8  11    0.02    0.48
   0   8  12   -0.50    0.85
   0  -8  12    0.42    0.46
   0   8 -12    0.42    0.60
   0   8  12    0.68    0.53
   0  -8 -12    0.53    0.43
   0   8 -12    0.59    0.46
   0   8  12    0.66    0.52
   0   8 -12    0.15    0.32
   0   8 -12    0.62    0.52
   0   8  12    0.38    0.51
   0  -8  12    0.49    0.43
   0   8  12    0.06    0.68
   0  -8 -12    1.01    0.47
   0   8 -12    0.45    0.53
   0   8  12    0.29    0.40
   0  -8  12    0.62    0.56
   0   8  12    0.68    0.58
   0   8 -13   10.01    1.13
   0  -8  13    9.43    1.04
   0   8 -13   11.44    1.17
   0   8 -13   10.06    0.93
   0  -8 -13   11.72    1.09
   0  -8 -13   12.16    1.10
   0   8  13   10.77    1.16
   0  -8  13   11.06    1.17
   0   8  13   10.62    0.97
   0   8  13    7.88    1.90
   0   8 -13    9.31    1.18
   0   8  13   11.72    1.09
   0   8 -13   10.63    1.03
   0   8  13   10.70    1.08
   0   8 -14    4.14    0.64
   0  -8  14    4.81    0.81
   0   8 -14    4.98    0.77
   0   8 -14    3.49    0.89
   0   8 -14    4.53    0.88
   0   8  14    4.69    0.86
   0   8  14    4.12    0.83
   0  -8 -14    4.44    0.73
   0  -8 -14    4.60    0.72
   0   8 -14    4.83    0.88
   0   8  14    4.54    0.72
   0  -8  14    3.54    0.85
   0   8  14    4.20    0.77
   0   8  15   91.70    2.64
   0   8 -15   91.78    2.77
   0   8  15   96.99    2.94
   0   8 -15   94.57    2.55
   0   8 -15  100.90    3.16
   0  -8  15   92.48    2.83
   0   8  15   95.54    3.06
   0  -8 -15   99.04    2.89
   0   8 -15   95.48    3.07
   0  -8  15   83.06    2.98
   0   8 -15   79.96    3.06
   0   8  16   43.55    1.96
   0   8  16   41.45    2.05
   0   8 -16   42.28    2.05
   0   8 -16   34.99    1.99
   0   8 -16   42.03    2.04
   0  -8  16   39.46    1.87
   0   8  16   39.71    1.76
   0   8 -16   39.74    1.82
   0  -8  16   35.76    1.97
   0   8 -17    0.52    0.51
   0  -8  17    0.31    0.57
   0   8 -17    0.59    0.56
   0   8 -17    0.61    0.49
   0   8  17    0.19    0.46
   0  -8  17    0.29    0.48
   0   8  17    0.67    0.60
   0   8  17    0.34    0.57
   0  -8  18    7.69    0.90
   0  -8 -18    8.91    0.82
   0   8  18    8.06    0.86
   0  -8 -18    7.64    0.75
   0   8 -18    7.38    0.94
   0  -8 -18    6.98    0.69
   0   8  18    7.80    1.00
   0   8  18    8.52    0.97
   0  -8  18    7.42    0.98
   0   8 -18    7.80    0.87
   0   8 -18    7.60    0.95
   0   8  19   -0.16    0.55
   0   8  19    0.14    0.43
   0   8 -19    0.03    0.43
   0  -8 -19    0.09    0.31
   0  -8  19   -0.10    0.53
   0  -8 -19    0.32    0.42
   0   8 -19    0.06    0.47
   0  -8  19    0.06    0.43
   0  -8 -19    0.00    0.27
   0  -8 -19    0.21    0.33
   0   8  19   -0.31    0.51
   0   8 -19   -0.14    0.53
   0   8 -20    1.21    0.55
   0  -8  20    0.63    0.56
   0  -8 -20    1.13    0.47
   0   8  20    0.73    0.44
   0  -8 -20    0.88    0.34
   0  -8  20    0.80    0.50
   0   8 -20    0.54    0.44
   0   8  20    0.90    0.58
   0   8 -20    1.12    0.56
   0  -8 -20    0.98    0.38
   0   8  20    0.65    0.49
   0   8 -21    0.74    0.47
   0  -8 -21    0.81    0.34
   0  -8  21    0.61    0.44
   0   8  21    0.36    0.56
   0   8  21    0.57    0.47
   0   8  21    0.29    0.42
   0  -8 -21    0.59    0.43
   0  -8  21    0.37    0.52
   0   8  21    0.53    0.44
   0  -8 -21    0.75    0.31
   0   8 -21    0.53    0.43
   0  -8  22    0.22    0.38
   0   8  22    0.12    0.42
   0   8  22    0.04    0.46
   0  -8 -22    0.05    0.34
   0   8 -22   -0.14    0.37
   0   8  22    0.11    0.43
   0  -8  22    0.00    0.49
   0  -8  22   -0.16    0.38
   0  -8 -22    0.11    0.27
   0  -8 -22   -0.02    0.24
   0   8 -22    0.02    0.41
   0  -8 -23    7.02    0.62
   0   8  23    7.58    0.73
   0  -8  23    6.38    0.67
   0  -8  23    6.43    0.78
   0   8 -23    7.20    0.74
   0   8  23    6.94    0.70
   0  -8  23    6.34    0.66
   0   8  23    6.84    0.78
   0  -8 -23    6.39    0.53
   0  -8 -23    7.36    0.68
   0   8 -23    7.02    0.68
   0  -8 -24    0.13    0.30
   0   8 -24    0.02    0.33
   0   8 -24   -0.03    0.22
   0  -8  24    0.01    0.32
   0  -8 -24    0.12    0.24
   0  -8  24    0.14    0.34
   0  -8  24    0.03    0.39
   0  -8 -24    0.20    0.21
   0   8  24    0.11    0.36
   0   8  24    0.38    0.39
   0   8  24    0.32    0.44
   0   8 -24    0.06    0.34
   0  -8  25   15.35    0.80
   0   8  25   18.31    0.90
   0   8 -25   17.07    0.79
   0  -8 -25   17.99    0.84
   0  -8 -25   12.21    0.57
   0   8 -25   16.66    0.82
   0   8  25   14.48    0.91
   0  -8 -25   16.33    0.78
   0   8 -25   16.78    0.89
   0  -8  25   14.78    0.79
   0  -8 -26    0.52    0.24
   0   8 -26    0.62    0.29
   0  -8  26    0.53    0.26
   0  -8 -26    0.80    0.24
   0   8  26    0.46    0.35
   0  -8  26    0.49    0.26
   0   8 -26    0.77    0.28
   0   8  26    0.91    0.34
   0   9   0    0.19    0.42
   0   9   0   -0.18    0.48
   0   9   0    0.04    0.45
   0   9   0    0.02    0.50
   0  -9   0    0.35    0.44
   0  -9   0    0.14    0.28
   0  -9   0   -0.05    0.41
   0  -9   0    0.04    0.42
   0  -9   1    2.87    0.68
   0  -9   1    3.67    0.71
   0  -9  -1    0.01    0.38
   0   9   1    0.77    0.58
   0   9  -1    2.53    0.79
   0   9   1    4.26    0.87
   0  -9   1    2.67    0.87
   0   9  -1    2.47    0.72
   0  -9  -1    0.21    0.43
   0   9  -1    8.79    1.10
   0   9  -1    5.30    0.90
   0   9   1    0.11    0.46
   0  -9  -1   -0.11    0.42
   0  -9   1    2.48    0.84
   0   9   1    0.64    0.57
   0  -9  -1    0.12    0.33
   0   9   2   45.00    2.22
   0   9   2   42.06    2.00
   0   9  -2   44.07    2.04
   0  -9   2   44.70    1.98
   0  -9  -2   37.60    1.64
   0   9  -2   50.13    2.20
   0  -9  -2   40.21    1.82
   0  -9  -2   46.34    2.05
   0   9   2   46.63    2.12
   0  -9   2   40.15    1.64
   0  -9   2   46.66    2.04
   0   9   2   41.59    1.85
   0   9  -2   45.76    2.00
   0  -9   2   44.25    1.97
   0   9  -2   44.04    2.20
   0  -9  -2   44.33    2.01
   0  -9  -3   27.10    1.63
   0  -9   3   22.11    1.24
   0   9  -3   32.99    1.84
   0  -9   3   27.49    1.57
   0   9  -3   34.22    1.77
   0   9  -3   38.31    2.05
   0  -9  -3   24.68    1.35
   0   9  -3   27.68    1.79
   0  -9   3   25.80    1.57
   0  -9   3   27.73    1.60
   0  -9  -3   19.13    2.37
   0  -9  -3   28.44    1.66
   0   9   3   26.79    1.74
   0   9  -3   27.94    1.63
   0   9   3   33.35    1.86
   0   9  -4   47.61    2.15
   0   9  -4   39.48    2.08
   0   9  -4   47.40    2.18
   0  -9   4   42.33    1.95
   0  -9   4   34.83    1.50
   0  -9  -4   29.98    2.85
   0   9   4   45.28    2.09
   0  -9  -4   39.84    1.72
   0   9  -4   42.08    1.96
   0  -9   4   41.82    1.91
   0  -9   4   41.48    1.88
   0  -9  -4   47.48    2.08
   0   9   4   43.08    2.18
   0   9  -4   41.09    1.92
   0  -9  -4   43.31    2.01
   0   9  -5   18.64    1.41
   0   9  -5   19.61    1.47
   0  -9   5   17.10    1.30
   0   9   5   15.05    1.45
   0  -9  -5   17.65    1.35
   0   9   5   18.30    1.47
   0  -9   5   17.64    1.26
   0  -9  -5   15.13    1.11
   0   9   5   18.89    1.37
   0  -9   5   13.88    0.95
   0   9  -5   16.66    1.27
   0  -9   5   16.33    1.19
   0   9  -5   17.84    1.32
   0  -9  -5   18.67    1.33
   0   9  -5   17.42    1.41
   0   9   6    1.59    0.75
   0   9   6    2.17    0.63
   0   9  -6    3.38    0.74
   0   9  -6    2.08    0.63
   0   9  -6    2.66    0.60
   0   9   6    2.23    0.69
   0  -9   6    2.50    0.65
   0   9   6    3.17    0.74
   0  -9  -6    1.90    0.49
   0   9  -6    2.94    0.75
   0  -9   6    2.51    0.59
   0  -9   6    2.51    0.46
   0  -9  -6    2.25    0.62
   0   9  -6    2.14    0.65
   0  -9  -6    2.21    0.61
   0   9   7    1.33    0.70
   0   9   7    1.55    0.63
   0  -9  -7    2.09    0.60
   0   9  -7    1.64    0.59
   0   9  -7    1.93    0.66
   0   9  -7    1.96    0.58
   0  -9  -7    1.42    0.55
   0   9   7    2.39    0.66
   0   9  -7    0.47    0.71
   0  -9   7    2.06    0.60
   0  -9  -7    1.30    0.43
   0   9   7    2.01    0.61
   0   9  -7    2.28    0.65
   0  -9   7    1.76    0.39
   0   9   7    2.07    0.65
   0   9  -7    1.99    0.67
   0   9  -8    4.26    0.79
   0  -9  -8    3.67    0.68
   0   9   8    4.59    0.83
   0   9   8    4.01    0.75
   0   9   8    4.52    0.78
   0   9  -8    3.71    0.66
   0   9   8    3.60    0.73
   0  -9  -8    3.58    0.68
   0  -9   8    3.92    0.72
   0   9  -8    4.48    0.82
   0   9   8    2.61    0.83
   0   9  -8    3.71    0.76
   0  -9   8    3.20    0.47
   0   9  -8    3.68    0.76
   0   9  -8    1.93    0.76
   0   9   9   16.86    1.29
   0   9   9   17.43    1.41
   0   9   9   15.98    1.25
   0   9  -9   11.51    1.36
   0  -9  -9   17.51    1.29
   0  -9  -9   18.45    1.32
   0  -9   9   16.57    1.28
   0   9  -9   17.89    1.39
   0   9  -9   16.64    1.31
   0   9  -9   14.42    1.09
   0   9   9   16.09    1.23
   0   9  -9   15.90    1.31
   0   9  -9   16.79    1.23
   0  -9 -10   17.82    1.31
   0   9 -10   19.36    1.42
   0   9  10   16.07    1.25
   0   9  10   19.83    1.47
   0   9 -10   15.77    1.30
   0   9  10   18.67    1.33
   0   9 -10   18.00    1.23
   0  -9  10   17.43    1.31
   0   9 -10   13.40    1.37
   0   9 -10   18.18    1.34
   0  -9 -10   18.40    1.32
   0   9 -10   16.55    1.15
   0   9  10   19.11    1.33
   0   9 -11    2.73    0.58
   0   9  11    2.67    0.55
   0  -9  11    2.53    0.65
   0  -9 -11    3.38    0.64
   0   9  11    2.71    0.67
   0   9 -11    1.84    0.68
   0   9 -11    2.72    0.70
   0   9  11    3.03    0.70
   0   9  11    2.43    0.64
   0   9 -11    3.08    0.66
   0  -9 -11    3.38    0.68
   0   9 -11    2.85    0.58
   0   9  11    3.29    0.71
   0   9 -11    2.96    0.72
   0   9 -12    1.34    0.61
   0   9 -12    1.16    0.52
   0   9 -12    1.29    0.59
   0   9  12    1.31    0.47
   0  -9 -12    0.87    0.44
   0   9  12    1.14    0.60
   0   9  12    0.89    0.54
   0  -9  12    1.13    0.60
   0  -9 -12    0.95    0.48
   0   9 -12    0.80    0.40
   0   9 -12    0.98    0.47
   0   9  12    0.88    0.57
   0   9  13    7.93    0.91
   0   9  13    8.12    0.98
   0   9 -13    8.08    0.82
   0   9 -13    8.49    0.98
   0  -9  13    6.85    0.77
   0  -9 -13    8.66    0.88
   0  -9  13    7.82    0.91
   0   9 -13    7.41    0.77
   0   9  13    9.24    0.98
   0  -9 -13    8.99    0.91
   0   9  13    8.35    0.82
   0   9 -13    7.42    0.88
   0   9 -13    7.88    0.97
   0  -9  14    3.15    0.51
   0   9 -14    3.31    0.55
   0   9 -14    3.08    0.68
   0  -9  14    3.28    0.67
   0  -9 -14    3.20    0.61
   0   9 -14    3.77    0.71
   0   9  14    3.14    0.57
   0   9 -14    2.57    0.57
   0  -9  14    2.68    0.53
   0   9  14    3.40    0.71
   0   9 -14    2.13    0.55
   0   9  14    3.73    0.72
   0  -9  15    1.37    0.55
   0   9  15    0.84    0.58
   0   9 -15    1.20    0.48
   0   9 -15    1.01    0.44
   0   9 -15    1.41    0.59
   0   9 -15    1.48    0.58
   0   9  15    1.63    0.48
   0  -9  15    1.05    0.43
   0   9  15    1.29    0.55
   0   9  16    5.95    0.84
   0  -9  16    4.52    0.60
   0  -9  16    5.40    0.74
   0   9 -16    5.32    0.69
   0   9  16    4.75    0.77
   0   9  16    5.57    0.67
   0   9 -16    5.71    0.80
   0   9 -16    5.68    0.78
   0   9 -16    4.88    0.65
   0   9 -17    4.62    0.63
   0   9  17    4.09    0.70
   0   9 -17    4.36    0.71
   0   9  17    5.11    0.60
   0  -9  17    3.61    0.56
   0   9  17    4.88    0.74
   0  -9  17    4.58    0.68
   0   9  17    4.08    0.58
   0   9 -17    3.86    0.66
   0  -9 -17    3.73    0.51
   0  -9 -17    4.65    0.56
   0   9 -17    3.82    0.60
   0   9  18    0.76    0.50
   0  -9  18    0.47    0.35
   0   9 -18    0.80    0.38
   0   9  18    0.59    0.37
   0  -9 -18    0.86    0.32
   0   9  18    0.82    0.49
   0  -9 -18    0.86    0.32
   0  -9  18    0.85    0.29
   0  -9 -18    0.78    0.42
   0  -9  18    0.76    0.46
   0   9  18    0.76    0.39
   0   9 -18    1.14    0.42
   0   9 -18    0.86    0.50
   0   9 -18    0.83    0.46
   0  -9  19    0.25    0.31
   0   9 -19    0.18    0.39
   0  -9  19    0.11    0.39
   0   9 -19   -0.01    0.41
   0   9  19    0.47    0.47
   0  -9 -19   -0.10    0.34
   0  -9 -19    0.22    0.25
   0   9 -19    0.20    0.32
   0   9  19    0.20    0.35
   0   9  19    0.11    0.43
   0   9 -19    0.18    0.28
   0   9 -20    0.37    0.33
   0   9 -20    0.54    0.32
   0   9 -20    0.62    0.29
   0   9  20    0.40    0.32
   0   9  20    0.11    0.41
   0   9 -20    0.65    0.41
   0  -9 -20    0.68    0.27
   0  -9 -20    0.56    0.33
   0  -9  20    0.66    0.33
   0  -9  20    0.43    0.39
   0   9  20    0.50    0.42
   0   9 -20    0.34    0.38
   0   9 -21    0.70    0.27
   0  -9 -21    0.94    0.27
   0   9 -21    0.71    0.37
   0   9  21    0.79    0.33
   0   9  21    0.78    0.42
   0  -9 -21    0.87    0.34
   0  -9  21    0.81    0.31
   0   9  21    0.64    0.45
   0   9 -21    0.90    0.34
   0   9 -21    0.69    0.38
   0  -9  21    0.89    0.37
   0   9 -21    0.89    0.33
   0  -9  22    0.13    0.29
   0  -9 -22    0.79    0.30
   0   9 -22    0.60    0.27
   0  -9  22    0.43    0.27
   0   9 -22    0.53    0.32
   0   9  22    0.43    0.39
   0  -9 -22    0.58    0.23
   0   9 -22    0.69    0.33
   0   9  22    0.29    0.33
   0   9 -22    0.61    0.29
   0   9  22    0.88    0.31
   0   9 -23    4.30    0.43
   0   9 -23    4.77    0.47
   0  -9 -23    5.04    0.44
   0  -9  23    4.66    0.45
   0  -9 -23    4.21    0.37
   0   9  23    3.69    0.51
   0 -10   0   14.14    1.04
   0  10   0   19.30    1.34
   0 -10   0   13.34    0.90
   0 -10   0   17.41    1.19
   0  10   0   16.97    1.34
   0 -10   0   16.82    1.20
   0 -10   1    0.98    0.49
   0  10   1    3.57    0.73
   0  10  -1    4.80    0.83
   0 -10   1    0.62    0.30
   0  10  -1    2.46    0.62
   0  10   1    5.24    0.89
   0 -10   1    1.10    0.52
   0 -10  -1    3.08    0.70
   0  10   1    4.66    0.80
   0 -10  -1    2.65    0.62
   0 -10   1    0.70    0.43
   0  10   1    1.39    0.64
   0  10  -1    1.27    0.63
   0 -10  -1    2.28    0.48
   0 -10   2    3.48    0.62
   0  10  -2    3.73    0.66
   0 -10  -2    4.27    0.71
   0  10   2    4.12    0.74
   0  10   2    4.31    0.77
   0 -10  -2    3.19    0.50
   0 -10   2    3.85    0.65
   0 -10   2    3.70    0.64
   0 -10  -2    4.02    0.70
   0 -10   2    2.93    0.46
   0  10   2    4.09    0.62
   0  10  -2    4.36    0.75
   0  10  -2    4.01    0.71
   0  10   3    0.37    0.44
   0 -10   3    0.11    0.37
   0  10  -3    0.41    0.48
   0 -10   3   -0.16    0.25
   0  10   3    0.21    0.48
   0  10  -3    0.64    0.53
   0 -10   3    0.11    0.38
   0 -10   3    0.11    0.37
   0 -10  -3    0.08    0.43
   0  10  -3   -0.16    0.40
   0 -10  -3    0.50    0.30
   0  10   3    0.89    0.60
   0  10  -3    0.15    0.41
   0 -10  -3    0.54    0.48
   0  10  -4    0.77    0.51
   0 -10   4    0.38    0.25
   0 -10  -4    0.35    0.42
   0  10   4    0.84    0.51
   0  10  -4    0.70    0.48
   0  10  -4    0.44    0.48
   0 -10  -4    0.48    0.46
   0 -10  -4    0.40    0.28
   0  10  -4    0.37    0.42
   0  10   4    0.79    0.55
   0 -10   4    0.30    0.35
   0 -10   4    0.51    0.41
   0 -10   4    0.47    0.42
   0  10   4    0.45    0.45
   0  10  -5    1.38    0.56
   0 -10   5    1.07    0.45
   0  10  -5    0.91    0.51
   0  10   5    1.16    0.59
   0 -10  -5    0.87    0.48
   0  10  -5    1.00    0.45
   0 -10   5    0.74    0.43
   0  10   5    0.99    0.51
   0 -10   5    1.12    0.44
   0  10   5    1.27    0.51
   0 -10  -5    1.14    0.50
   0 -10   5    0.88    0.29
   0  10  -5    1.11    0.56
   0 -10  -6    1.17    0.49
   0 -10   6    1.12    0.49
   0  10  -6    1.36    0.57
   0 -10  -6    0.89    0.48
   0  10  -6    0.94    0.49
   0 -10   6    1.21    0.44
   0  10  -6    1.31    0.58
   0 -10   6    0.89    0.39
   0  10   6    1.26    0.58
   0  10   6    1.09    0.48
   0  10  -6    1.16    0.46
   0  10   6    0.97    0.52
   0  10   7    1.81    0.52
   0  10  -7    2.11    0.62
   0 -10   7    1.48    0.44
   0  10   7    1.96    0.58
   0  10   7    1.88    0.61
   0 -10   7    1.35    0.55
   0  10  -7    1.61    0.58
   0 -10  -7    1.64    0.53
   0 -10   7    1.47    0.45
   0  10  -7    1.56    0.50
   0  10  -7    1.72    0.54
   0 -10  -7    1.76    0.53
   0  10   8    2.24    0.58
   0  10  -8    1.86    0.49
   0 -10   8    2.24    0.50
   0 -10   8    2.20    0.46
   0  10   8    2.68    0.61
   0 -10   8    1.81    0.54
   0  10  -8    2.28    0.63
   0 -10  -8    2.39    0.57
   0  10  -8    2.02    0.59
   0  10   8    2.32    0.62
   0  10  -8    2.15    0.56
   0  10  -8    2.59    0.63
   0 -10  -8    2.13    0.54
   0  10  -9    0.03    0.34
   0 -10   9    0.09    0.40
   0  10   9    0.45    0.44
   0  10  -9   -0.03    0.47
   0 -10  -9    0.14    0.39
   0  10   9    0.06    0.47
   0  10  -9    0.13    0.47
   0 -10   9    0.15    0.32
   0  10  -9    0.07    0.45
   0 -10   9    0.41    0.33
   0  10   9   -0.04    0.36
   0 -10  -9    0.39    0.42
   0  10   9    0.59    0.44
   0  10  -9    0.28    0.38
   0  10 -10    3.74    0.68
   0  10  10    3.61    0.64
   0 -10  10    3.02    0.60
   0 -10 -10    3.54    0.59
   0 -10  10    3.55    0.55
   0  10 -10    3.32    0.64
   0 -10 -10    3.49    0.62
   0  10 -10    2.97    0.53
   0  10  10    3.82    0.70
   0  10 -10    3.28    0.61
   0 -10  10    2.99    0.48
   0  10 -10    3.43    0.65
   0  10  10    3.29    0.58
   0  10 -11    6.47    0.74
   0 -10  11    6.94    0.76
   0 -10  11    6.63    0.67
   0 -10 -11    7.55    0.78
   0  10 -11    7.61    0.83
   0  10 -11    7.07    0.79
   0  10  11    6.00    0.71
   0  10 -11    7.41    0.85
   0  10 -11    6.55    0.67
   0  10  11    7.01    0.80
   0  10  11    6.82    0.78
   0 -10  11    5.71    0.59
   0 -10 -11    7.50    0.75
   0  10  12   14.79    1.02
   0 -10  12   12.44    0.78
   0 -10 -12   15.32    1.00
   0 -10  12   13.86    1.01
   0 -10  12   13.63    0.88
   0  10 -12   16.04    1.06
   0  10 -12   14.56    0.89
   0  10 -12   15.97    1.11
   0  10  12   15.55    1.06
   0  10 -12   13.94    1.00
   0  10 -12   15.79    1.07
   0  10 -13    0.27    0.41
   0 -10  13    0.07    0.37
   0  10 -13    0.08    0.32
   0  10  13    0.45    0.42
   0  10  13    0.02    0.43
   0  10 -13    0.22    0.45
   0  10 -13   -0.03    0.42
   0 -10  13    0.13    0.24
   0  10 -13    0.06    0.26
   0 -10  13    0.09    0.27
   0  10 -14    6.60    0.73
   0  10 -14    6.51    0.66
   0  10  14    6.43    0.72
   0 -10  14    6.34    0.67
   0 -10 -14    7.20    0.59
   0  10  14    5.53    0.68
   0  10 -14    6.61    0.71
   0  10 -14    6.81    0.70
   0 -10  14    5.21    0.51
   0 -10 -15    0.77    0.27
   0  10  15    0.94    0.42
   0 -10 -15    0.91    0.32
   0  10 -15    1.00    0.43
   0  10 -15    1.00    0.35
   0  10  15    0.83    0.44
   0  10 -15    1.17    0.43
   0 -10  15    0.77    0.26
   0  10 -15    0.75    0.38
   0 -10  15    1.06    0.41
   0  10  16    0.39    0.41
   0 -10  16    0.37    0.22
   0 -10  16    0.20    0.35
   0  10 -16    0.41    0.37
   0 -10 -16    0.28    0.32
   0  10 -16    0.15    0.32
   0 -10 -16    0.31    0.23
   0  10 -16    0.31    0.28
   0  10 -16    0.20    0.35
   0  10  16    0.17    0.37
   0 -10 -16    0.10    0.24
   0  10 -17    3.15    0.49
   0  10  17    2.67    0.49
   0  10 -17    2.90    0.43
   0  10  17    2.80    0.50
   0 -10 -17    2.94    0.35
   0  10 -17    2.78    0.39
   0  10 -17    3.30    0.49
   0 -10  17    2.66    0.44
   0 -10 -17    2.92    0.44
   0  10 -18    0.40    0.22
   0 -10 -18    0.41    0.20
   0 -10  18    0.46    0.30
   0  10  18    0.39    0.36
   0  10 -18    0.56    0.32
   0  10 -18    0.57    0.33
   0  10 -18    0.34    0.27
   0  10  18    0.40    0.35
   0 -10 -18    0.40    0.29
   0 -10 -19    1.40    0.31
   0  10  19    1.06    0.37
   0 -10  19    1.18    0.32
   0  10 -19    0.70    0.24
   0  10 -19    1.25    0.33
   0 -10 -19    1.02    0.21
   0  10  19    1.37    0.37
   0  10 -19    1.05    0.32
   0 -11   0    0.08    0.31
   0  11   0    0.10    0.39
   0  11   0    0.05    0.35
   0 -11   0   -0.24    0.33
   0  11  -1    0.35    0.36
   0 -11  -1    0.08    0.32
   0  11  -1    1.33    0.49
   0 -11   1    0.73    0.39
   0  11   1    0.28    0.37
   0  11   1    0.88    0.46
   0 -11   1    0.54    0.35
   0 -11  -1    0.50    0.34
   0 -11  -1    0.43    0.29
   0 -11  -2    2.82    0.50
   0  11  -2    3.30    0.55
   0 -11   2    2.95    0.49
   0 -11   2    2.49    0.46
   0  11  -2    2.72    0.53
   0  11   2    2.79    0.53
   0  11   2    3.21    0.57
   0 -11  -2    2.91    0.50
   0  11   3    0.52    0.32
   0  11   3    0.73    0.42
   0  11  -3    0.49    0.36
   0 -11   3    0.26    0.34
   0  11  -3    0.60    0.41
   0 -11  -3    0.99    0.41
   0  11   3    0.15    0.36
   0 -11  -3    0.77    0.39
   0 -11   3    0.32    0.30
   0  11   4    0.16    0.38
   0 -11  -4   -0.03    0.33
   0 -11   4    0.53    0.37
   0  11  -4    0.41    0.37
   0  11  -4    1.33    0.48
   0 -11  -4   -0.01    0.32
   0  11   4    0.58    0.32
   0 -11   4    0.58    0.36
   0  11   4    0.45    0.44
   0 -11   5    6.00    0.60
   0  11   5    6.55    0.69
   0  11   5    6.97    0.60
   0 -11   5    5.54    0.56
   0  11   5    8.04    0.77
   0 -11  -5    6.74    0.67
   0  11  -5    7.38    0.68
   0  11  -5    7.01    0.71
   0 -11  -5    7.10    0.68
   0  11  -5    7.36    0.73
   0  11   6    0.97    0.44
   0 -11   6    0.70    0.32
   0  11  -6    0.89    0.44
   0 -11   6    0.71    0.29
   0  11  -6    0.87    0.38
   0 -11   6    0.54    0.32
   0 -11  -6    0.88    0.39
   0 -11  -6    0.98    0.38
   0  11   6    1.10    0.37
   0  11  -6    0.97    0.40
   0  11  -7    0.06    0.30
   0 -11  -7    0.22    0.31
   0 -11   7    0.22    0.28
   0 -11   7    0.16    0.24
   0 -11  -7    0.51    0.32
   0 -11   7    0.29    0.29
   0  11   7    0.26    0.31
   0  11   7    0.48    0.40
   0  11  -7    0.35    0.34
   0  11  -7    0.47    0.37
   0 -11   8    0.10    0.23
   0 -11   8    0.05    0.26
   0 -11  -8   -0.03    0.28
   0  11  -8    0.33    0.34
   0  11  -8    0.15    0.35
   0 -11   8    0.59    0.32
   0  11   8    0.38    0.37
   0  11  -8    0.35    0.31
   0  11   8    0.21    0.33
   0  11  -9    6.66    0.57
   0 -11   9    5.35    0.46
   0 -11  -9    6.18    0.60
   0  11  -9    7.21    0.65
   0 -11   9    5.50    0.52
   0  11  -9    6.56    0.61
   0 -11   9    6.02    0.58
   0  11  -9    7.32    0.64
   0  11   9    6.59    0.58
   0  11  10    2.45    0.44
   0 -11 -10    2.16    0.29
   0  11 -10    2.75    0.44
   0  11 -10    2.44    0.41
   0  11 -10    2.89    0.49
   0 -11  10    2.48    0.43
   0 -11  10    2.14    0.32
   0  11 -10    2.79    0.48
   0 -11  10    2.05    0.36
   0 -11 -11   39.56    0.97
   0  11 -11   48.07    1.38
   0  11 -11   46.15    1.31
   0  11  11   44.40    1.28
   0 -11  11   37.45    1.08
   0  11 -11   40.44    1.13
   0  11 -11   43.14    1.31
   0 -11  11   38.04    1.20
   0 -11 -12    0.19    0.22
   0 -11  12   -0.03    0.18
   0  11  12    0.82    0.36
   0  11 -12    0.12    0.25
   0  11 -12    0.46    0.32
   0 -11 -12    0.59    0.30
   0 -11  12    0.39    0.28
   0  11 -12    0.44    0.25
   0  11 -12    0.30    0.31
   0 -11 -12    0.36    0.17
   0  11  13   -0.14    0.30
   0 -11 -13    0.13    0.25
   0  11 -13    0.02    0.21
   0  11 -13    0.12    0.26
   0 -11  13    0.21    0.27
   0  11 -13    0.18    0.29
   0 -11  14    1.98    0.32
   0  11  14    2.55    0.38
   0  11 -14    2.17    0.33
   0 -11 -14    2.46    0.34
  -1   0   0    0.02    0.07
   1   0   0    0.04    0.39
   1   0  -1   80.20    2.60
  -1   0  -1   83.47    1.40
   1   0  -2  456.44    6.35
   1   0   3   68.77    0.94
   1   0  -3   70.66    2.72
   1   0   4   74.91    1.14
   1   0  -4   77.19    3.05
   1   0   5  176.31    2.01
   1   0  -5  208.07    5.33
   1   0   6    0.77    0.21
  -1   0  -6   -0.14    0.42
   1   0  -6    0.95    0.79
   1   0  -7   18.36    0.91
   1   0   7   18.61    0.82
   1   0  -8   51.05    1.66
   1   0   8   54.23    1.51
  -1   0   8   55.39    1.73
  -1   0   9   17.12    1.05
  -1   0   9   12.80    1.22
   1   0  -9   16.79    1.07
  -1   0  -9   16.47    1.27
  -1   0   9   15.40    1.68
  -1   0   9   19.08    1.96
   1   0   9   18.86    0.97
   1   0  -9   23.44    2.42
  -1   0 -10   29.55    1.80
  -1   0 -10   31.72    1.81
  -1   0  10   31.93    2.40
   1   0  10   30.17    1.30
   1   0 -10   33.06    1.61
  -1   0  10   29.51    1.39
  -1   0 -10   27.90    1.68
  -1   0  10   35.27    2.79
   1   0 -10   34.79    3.11
  -1   0  10   25.67    1.77
  -1   0  11  169.49    5.61
  -1   0 -11  165.99    4.38
   1   0 -11  184.40    7.25
  -1   0  11  152.62    3.29
  -1   0  11  191.54    6.62
   1   0 -11  163.84    3.79
  -1   0 -11  149.15    3.99
  -1   0 -11  173.90    4.27
  -1   0  11  149.52    4.27
   1   0  11  151.92    3.10
  -1   0 -11  161.91    4.40
   1   0 -12  389.31    6.20
  -1   0 -12  383.49    7.12
   1   0  12  366.18    5.11
  -1   0  12  347.53    6.00
   1   0 -12  445.49   11.76
  -1   0  12  382.99    5.42
  -1   0  12  392.07    7.16
  -1   0 -12  348.70    6.34
  -1   0 -12  411.43    7.17
  -1   0  12  407.33    9.20
   1   0 -13   49.52    4.18
  -1   0  13   48.78    3.55
  -1   0 -13   39.06    2.28
  -1   0 -13   46.97    2.65
  -1   0  13   47.61    2.58
  -1   0 -13   46.51    2.55
  -1   0  13   41.46    2.18
   1   0 -13   44.79    2.24
  -1   0  13   43.41    1.95
   1   0  13   42.85    1.86
  -1   0 -14  129.63    6.18
  -1   0  14  100.16    3.88
  -1   0  14   92.55    3.80
   1   0  14   90.29    2.83
   1   0 -14  101.13    6.23
  -1   0  14  120.08    3.02
  -1   0  14  116.16    5.48
  -1   0  14   89.85    3.33
  -1   0 -14   91.13    3.59
  -1   0 -14   97.49    3.98
  -1   0 -14  106.24    1.96
   1   0 -14  100.47    3.53
  -1   0 -14  101.70    3.94
   1   0 -15   63.01    5.38
  -1   0  15   58.17    3.21
   1   0  15   62.00    2.47
  -1   0 -15   68.68    3.38
  -1   0  15   69.61    2.48
  -1   0 -15   63.08    3.33
  -1   0  15   64.03    3.17
  -1   0 -15   62.98    3.13
   1   0 -15   66.23    3.04
  -1   0 -15   67.04    1.63
  -1   0  15   63.92    2.93
  -1   0 -15   71.70    1.83
   1   0 -15   68.25    3.00
  -1   0 -16    5.06    1.02
  -1   0 -16    4.06    0.98
  -1   0 -16    5.28    0.56
   1   0 -16    4.98    0.91
  -1   0  16    1.58    2.26
  -1   0 -16    5.35    0.58
   1   0 -16    4.13    0.83
   1   0 -16    4.40    1.85
  -1   0 -16    4.22    0.90
  -1   0 -16    5.23    0.52
  -1   0  16    4.63    0.99
   1   0  16    4.05    0.71
  -1   0  16    3.68    0.98
  -1   0 -16    3.94    1.60
  -1   0  16    4.41    0.86
  -1   0 -17    3.01    0.49
  -1   0 -17    3.12    0.46
  -1   0 -17    2.53    0.44
  -1   0  17    0.76    2.66
  -1   0 -17    1.47    0.95
  -1   0 -17    2.17    0.80
   1   0 -17    2.39    1.52
  -1   0  17    1.70    0.82
  -1   0 -17    2.43    0.76
   1   0  17    2.00    0.56
  -1   0 -17    2.69    0.81
   1   0 -17    3.21    0.80
   1   0  17    2.83    0.42
   1   0 -17    1.64    0.61
  -1   0  17    2.44    0.71
  -1   0 -18    0.00    1.31
   1   0  18    0.03    0.28
   1   0 -18    0.11    0.31
  -1   0 -18    0.25    0.44
  -1   0  18    0.16    0.36
  -1   0 -18    0.27    0.27
  -1   0 -18    0.07    0.31
   1   0 -18    0.45    1.18
  -1   0 -18   -0.29    0.49
  -1   0  18    0.38    2.44
   1   0  18    0.33    0.29
  -1   0 -18    0.00    0.43
  -1   0  18   -0.33    0.64
   1   0 -19   71.32    6.80
  -1   0 -19   90.52    2.18
  -1   0  19   79.19    2.19
  -1   0 -19   84.07    4.48
  -1   0 -19   84.04    4.21
  -1   0 -19   96.67    2.54
  -1   0  19   75.50    4.18
   1   0  19   85.25    2.06
   1   0 -19   85.68    4.07
  -1   0  19   72.45    3.68
  -1   0 -19   77.64    6.40
  -1   0  20    7.23    0.73
  -1   0 -20    7.58    0.81
  -1   0  20    6.94    0.75
  -1   0 -20    6.96    0.69
  -1   0  20    6.18    1.17
  -1   0  20    5.86    1.44
  -1   0 -20    5.07    1.21
  -1   0 -20    5.81    2.12
   1   0 -20    5.56    2.28
   1   0 -21   -0.60    1.41
  -1   0  21    1.92    0.74
  -1   0 -21    2.09    0.47
  -1   0  21    1.53    0.51
  -1   0 -21    1.65    0.48
  -1   0  21    1.71    0.47
  -1   0 -21    1.22    1.46
  -1   0  21    2.64    0.73
  -1   0  21    2.05    1.07
  -1   0 -21    2.14    0.94
   1   0  21    1.72    0.69
  -1   0 -22    2.55    0.51
   1   0  22    1.84    0.53
   1   0  22    2.88    0.70
   1   0  22    1.02    0.63
  -1   0 -22    2.06    0.47
  -1   0 -22    2.48    0.55
  -1   0  22    2.19    0.72
  -1   0 -22    2.13    0.55
   1   0 -22    2.97    1.79
  -1   0  22    1.95    0.54
  -1   0  22    2.34    0.60
  -1   0 -22    2.57    0.56
  -1   0 -22    2.55    0.95
  -1   0  22    1.95    0.81
  -1   0  22    2.27    0.54
   1   0  22    1.91    0.51
  -1   0  22    1.75    0.98
   1   0 -22    3.11    0.61
   1   0 -22    1.92    0.49
  -1   0  22    2.36    0.56
   1   0 -22    1.85    0.45
  -1   0  22    2.03    0.65
   1   0 -22    2.76    0.56
  -1   0 -22    4.82    1.98
   1   0  22    2.02    0.57
  -1   0  23  101.31    5.45
  -1   0  23   95.49    4.77
   1   0 -23  120.47    3.31
  -1   0  23  118.61    2.92
   1   0 -23  134.91    3.47
  -1   0  23  108.54    2.77
  -1   0 -23  115.36    2.92
  -1   0 -23  124.37    3.36
  -1   0 -23  110.91    2.66
  -1   0 -23  112.14    3.07
   1   0  23  125.54    3.60
   1   0  23  117.31    3.02
   1   0 -23   83.78    8.72
   1   0 -23  135.16    3.66
   1   0  23  112.50    2.97
   1   0 -23  106.77    2.90
  -1   0  23  121.44    3.09
  -1   0  23  128.26    3.47
  -1   0  23  128.50    3.55
   1   0 -23  103.35    3.01
  -1   0  23  109.16    2.88
   1   0  23  107.46    2.76
  -1   0 -24   -0.11    0.32
   1   0 -24    0.52    0.41
   1   0 -24    0.33    0.38
  -1   0  24   -0.20    0.50
   1   0  24   -0.14    0.44
   1   0 -24   -0.66    1.48
  -1   0  24    0.59    0.55
  -1   0  24   -0.49    0.52
   1   0  24   -0.31    0.46
  -1   0 -24    0.04    0.38
   1   0 -24    0.13    0.36
  -1   0  24   -0.84    0.66
  -1   0 -24    0.05    0.38
  -1   0  24   -0.13    0.41
  -1   0 -24   -0.26    0.49
  -1   0  24    0.19    1.17
   1   0  24   -0.21    0.60
   1   0 -24   -0.04    0.39
   1   0 -24    0.38    0.46
  -1   0  24    0.17    0.48
   1   0  24   -0.21    0.50
  -1   0  24   -0.10    0.41
   1   0  24   -0.05    0.25
  -1   0 -25    3.50    0.70
   1   0  25    3.93    0.70
  -1   0  25    4.07    0.94
  -1   0 -25    3.62    0.61
   1   0  25    3.31    0.63
   1   0  25    4.42    0.78
   1   0  25    3.70    0.85
   1   0  25    3.56    0.71
  -1   0  25    3.73    0.75
  -1   0 -25    4.73    0.75
   1   0 -25    3.63    0.70
   1   0 -25    4.72    0.82
  -1   0  25    3.74    0.71
   1   0  25    3.82    0.54
   1   0 -25    4.50    0.71
   1   0 -25    2.89    0.62
  -1   0  25    3.53    0.63
   1   0 -25    3.69    0.66
  -1   0  25    3.91    0.82
   1   0  26    3.19    0.49
  -1   0 -26    3.76    0.73
   1   0 -26    2.86    0.58
   1   0 -26    4.05    0.75
   1   0  26    2.56    0.61
  -1   0  26    3.89    0.86
   1   0 -26    4.23    0.81
  -1   0  26    2.58    0.56
  -1   0 -26    2.77    0.56
  -1   0  26    3.37    0.75
   1   0 -26    3.45    0.65
   1   0  26    3.44    0.71
  -1   0 -26    3.61    0.78
   1   0  26    2.78    0.68
  -1   0  26    3.27    0.83
  -1   0  26    3.68    0.69
  -1   0 -26    3.65    0.69
   1   0 -26    2.61    0.63
   1   0  26    3.70    0.88
   1   0  26    2.93    0.67
   1   0  27    9.72    1.03
   1   0 -27    9.53    1.01
  -1   0 -27   12.17    1.17
  -1   0  27    9.65    0.92
   1   0  27   10.56    1.06
  -1   0  27    9.29    1.20
   1   0 -27    9.99    1.04
   1   0 -27   13.70    1.23
  -1   0 -27   11.04    1.10
  -1   0 -27   10.42    1.13
  -1   0  27   11.02    1.06
   1   0 -27    9.91    0.97
   1   0  27   10.49    0.82
  -1   0  27   10.49    1.01
   1   0 -27   11.64    1.07
   1   0 -27   13.01    1.23
   1   0  27    9.97    1.00
   1   0 -27    8.29    1.81
  -1   0  27   11.98    1.25
   1   0  27   11.51    1.30
  -1   0 -27   12.45    1.13
   1   0 -28    9.40    1.03
   1   0 -28    7.23    0.85
  -1   0  28    6.22    1.04
   1   0 -28    4.60    1.41
  -1   0 -28    8.38    0.93
   1   0  28    7.19    0.90
  -1   0  28    6.58    0.84
  -1   0  28    7.00    1.05
   1   0 -28    6.87    0.86
  -1   0 -28    7.39    0.96
   1   0  28    6.92    0.90
  -1   0 -28    6.89    0.90
  -1   0  28    6.10    0.75
  -1   0 -28    8.34    0.98
   1   0  28    7.31    1.15
   1   0 -28    6.51    0.86
   1   0 -28    5.72    0.74
  -1   0  28    7.13    0.90
   1   0  28    6.26    0.84
   1   0 -28    8.66    1.04
   1   0 -29    0.84    0.46
  -1   0  29    0.68    0.54
  -1   0  29    0.37    0.59
  -1   0 -29    0.72    0.49
  -1   0  29    0.63    0.46
   1   0 -29    0.72    0.40
   1   0 -29    1.07    0.51
   1   0 -29    0.93    0.79
   1   0  29    1.05    0.73
  -1   0 -29    0.70    0.50
   1   0  29    1.09    0.53
  -1   0 -29    0.94    0.49
  -1   0  29    0.35    0.68
   1   0 -29    1.00    0.58
   1   0  29    0.36    0.48
  -1   0 -29    0.75    0.47
  -1   0 -30    7.76    0.89
   1   0 -30    8.20    0.92
  -1   0  30    7.84    1.03
   1   0 -30    5.85    1.45
  -1   0 -30    7.59    0.90
   1   0 -30    9.14    0.99
   1   0 -30    6.74    0.79
   1   0  30    7.39    0.87
  -1   0 -30    7.93    0.91
   1   0  30    7.63    1.14
  -1   0  30    6.71    0.78
  -1   0 -30    8.09    0.86
  -1   0  30    7.98    0.89
   1   0  30    6.03    0.79
  -1   0  31    0.20    0.52
  -1   0  31    0.14    0.55
  -1   0 -31    0.38    0.37
  -1   0 -31    0.55    0.38
  -1   0 -31    0.32    0.40
   1   0  31   -0.03    0.41
  -1   0  31   -0.03    0.46
  -1   0  31    0.60    0.44
   1   0  31    0.63    0.47
   1   0 -31    0.70    0.48
   1   0 -31    0.93    0.50
   1   0 -31    0.46    0.39
   1   0  31    0.27    0.69
  -1   0  32    0.00    0.42
  -1   0 -32    0.08    0.38
  -1   0 -32   -0.22    0.35
   1   0 -32   -0.25    0.46
   1   0  32   -0.45    0.44
   1   0  32   -0.70    0.65
   1   0 -32   -0.31    0.41
  -1   0 -32   -0.02    0.36
  -1   0 -32    0.02    0.37
  -1   0  32   -0.18    0.45
  -1   0  32   -0.23    0.55
   1   0 -33   -0.07    0.78
   1   0 -33    0.23    0.41
  -1   0 -33    0.01    0.29
  -1   0  33    0.30    0.50
  -1   0  33   -0.18    0.42
  -1   0 -33    0.30    0.33
   1   0  33    0.10    0.39
   1   0  33    0.21    0.60
  -1   0 -33    0.17    0.31
  -1   0 -33    0.02    0.35
  -1   0  33   -0.02    0.42
  -1   0 -34    0.01    0.27
  -1   0 -34    0.01    0.26
  -1   0 -34    0.22    0.26
   1   0  34   -0.03    0.53
   1   0  34    0.18    0.34
   1   0 -34    0.32    0.34
  -1   0  34   -0.07    0.36
  -1   0  34    0.00    0.37
  -1   0  34    0.04    0.44
   1   0  35    7.67    0.81
  -1   0  35    5.94    0.55
   1   0 -35    6.24    0.55
   1   0  35    5.36    0.48
  -1   0  35    7.14    0.70
  -1   0 -35    5.86    0.49
   1   1 -35   10.49    0.65
  -1   1  35   12.02    0.84
   1  -1  35   10.61    0.64
  -1  -1 -35   10.48    0.60
  -1   1  35    9.05    0.63
   1   1 -35   11.07    0.65
  -1   1  34    2.71    0.48
  -1   1  34    1.91    0.40
  -1  -1 -34    2.79    0.41
  -1  -1 -34    2.89    0.43
  -1  -1 -34    3.07    0.47
   1  -1  34    3.05    0.49
   1  -1  34    3.44    0.67
  -1   1  34    3.55    0.64
   1   1 -34    1.86    0.35
   1   1 -34    2.96    0.47
  -1  -1 -34    2.28    0.37
  -1   1  33    1.74    0.63
   1   1 -33    1.71    0.48
  -1  -1 -33    1.72    0.42
  -1   1  33    1.22    0.45
  -1  -1 -33    1.60    0.44
  -1   1  33    0.81    0.41
   1   1 -33    1.89    0.46
   1   1 -33    1.35    0.38
  -1  -1 -33    1.70    0.41
  -1  -1 -33    1.34    0.40
   1  -1  33    1.94    0.72
   1  -1  33    1.31    0.45
  -1  -1 -32    5.40    0.68
  -1   1  32    4.48    0.82
  -1   1  32    4.62    0.63
   1  -1  32    6.19    0.96
   1  -1  32    5.41    0.73
  -1   1  32    5.24    0.72
   1   1 -32    5.39    0.73
  -1  -1 -32    4.94    0.67
   1   1 -32    6.39    0.74
  -1   1  32    4.98    0.67
  -1  -1 -32    5.53    0.66
   1   1 -31   -0.78    0.99
   1  -1  31    0.92    0.52
   1   1 -31    1.02    0.49
  -1  -1 -31    0.51    0.43
   1   1 -31    0.90    0.52
  -1   1  31    0.35    0.63
  -1   1  31    0.20    0.44
  -1   1  31    0.52    0.49
   1  -1  31    0.57    0.71
  -1   1  31    0.31    0.47
  -1  -1 -31    0.76    0.43
  -1  -1 -31    0.97    0.45
  -1   1  30    0.54    0.50
   1  -1  30    0.58    0.69
   1   1 -30    0.93    0.54
   1   1 -30    1.03    0.52
   1  -1  30    0.01    0.45
  -1   1  30    0.29    0.47
  -1   1  30    0.63    0.65
   1  -1  30    0.89    0.55
   1   1 -30    0.50    0.35
  -1  -1 -30    0.56    0.48
  -1  -1 -30    0.53    0.44
  -1  -1 -30    0.75    0.45
  -1   1  29    1.07    0.71
  -1  -1 -29    0.93    0.46
   1   1 -29   -1.22    0.84
  -1  -1 -29    0.39    0.48
  -1   1  29   -0.06    0.57
  -1   1  29    0.02    0.47
   1  -1  29   -0.05    0.47
   1   1 -29    0.31    0.45
   1  -1  29    0.68    0.69
   1   1 -29    0.49    0.43
  -1  -1 -29    0.55    0.43
   1   1 -29    0.54    0.36
   1   1 -29    0.48    0.50
  -1   1  29    0.53    0.52
  -1  -1 -29    0.39    0.44
   1  -1  29    0.17    0.47
   1   1 -28    0.42    0.46
  -1   1  28    0.91    0.68
  -1  -1 -28    0.97    0.51
  -1   1  28    0.77    0.54
   1   1 -28    0.61    0.42
  -1   1  28    0.38    0.65
  -1  -1 -28    0.78    0.48
   1   1 -28    0.90    0.74
   1   1 -28    1.07    0.55
  -1  -1 -28    0.58    0.48
   1  -1  28    0.54    0.53
  -1   1  28    0.17    0.37
   1  -1  28    0.88    0.44
  -1  -1 -28    0.29    0.37
  -1   1  28    0.33    0.51
   1  -1  28    0.37    0.50
   1  -1  28    0.48    0.65
   1   1 -28    0.57    0.44
   1   1 -28    0.70    0.53
   1  -1  27    5.84    0.85
  -1   1  27    6.62    0.89
   1   1 -27    7.37    0.97
  -1  -1 -27    7.27    0.91
   1   1 -27    6.65    0.89
  -1  -1 -27    6.18    0.79
   1   1 -27    5.54    1.57
  -1   1  27    7.13    0.89
   1   1 -27    8.10    0.98
  -1   1  27    5.71    0.99
   1  -1  27    6.44    0.91
   1  -1  27    6.58    0.65
  -1  -1 -27    7.05    0.91
   1   1 -27    6.85    0.86
  -1   1  27    7.04    1.07
   1  -1  27    6.91    1.11
  -1   1  27    5.27    0.71
  -1   1  26    2.48    0.66
  -1  -1 -26    2.47    0.64
   1   1 -26    2.52    0.59
  -1   1  26    3.06    0.83
   1   1 -26    3.33    0.74
   1   1 -26    2.17    0.59
   1  -1  26    2.15    0.79
  -1   1  26    2.84    0.79
  -1   1  26    2.55    0.68
   1   1 -26    2.12    1.01
  -1   1  26    2.36    0.54
   1   1 -26    2.46    0.69
   1  -1  26    2.24    0.65
  -1  -1 -26    2.02    0.53
   1  -1  26    2.17    0.44
   1  -1  26    1.64    0.58
   1   1 -26    2.00    0.60
   1  -1  25   19.38    1.35
  -1  -1 -25   21.66    1.49
  -1  -1 -25   18.92    1.34
   1  -1  25   18.14    1.29
  -1   1  25   19.00    1.31
  -1   1  25   20.41    1.52
   1   1 -25   16.14    1.19
  -1  -1 -25   20.00    1.31
  -1   1  25   18.62    1.33
   1   1 -25   15.23    2.53
   1  -1  25   21.63    1.64
  -1   1  25   23.22    1.64
  -1   1  25   18.26    1.20
   1   1 -25   22.15    1.49
   1  -1  25   19.97    1.41
  -1  -1 -25   18.59    1.12
   1   1 -25   16.94    1.30
  -1   1  25   20.01    1.36
   1   1 -25   25.17    1.67
   1  -1  25   20.19    1.14
   1   1 -25   19.72    1.43
   1   1 -25   23.06    1.60
   1   1 -24   25.75    1.61
  -1   1  24   26.31    1.72
   1  -1  24   24.32    1.25
  -1   1  24   22.62    1.31
   1  -1  24   22.60    1.51
  -1  -1 -24   23.03    1.49
   1   1 -24   20.88    1.33
   1   1 -24   21.46    1.43
  -1  -1 -24   22.63    1.34
  -1   1  24   26.29    1.48
  -1   1  24   22.40    1.40
  -1  -1 -24   22.69    1.22
  -1  -1 -24   23.15    1.42
   1   1 -24   32.69    1.85
   1  -1  24   25.20    1.53
  -1   1  24   25.33    1.50
   1  -1  24   21.79    1.42
   1   1 -24   26.89    1.69
   1  -1  24   27.14    1.81
  -1   1  24   27.80    1.73
   1   1 -24   23.75    1.56
   1   1 -24   17.82    4.24
   1   1 -24   18.56    2.71
  -1  -1 -24   27.83    1.66
  -1   1  23    7.22    0.88
  -1   1  23    6.60    0.75
  -1  -1 -23    6.07    1.43
  -1  -1 -23    8.13    0.91
   1  -1  23    9.00    0.95
  -1  -1 -23    7.64    0.75
   1   1 -23    9.42    1.05
   1  -1  23    7.58    0.90
   1   1 -23    9.14    0.99
   1   1 -23    7.24    0.87
  -1   1  23    8.89    1.06
   1   1 -23    6.23    0.78
  -1   1  23    6.00    1.45
  -1   1  23    7.30    0.87
   1   1 -23    5.94    2.71
  -1   1  23    9.21    1.14
   1   1 -23    7.30    0.89
   1  -1  23    7.82    0.88
  -1  -1 -23    6.95    0.78
   1  -1  23    7.41    1.06
  -1  -1 -23    8.50    0.87
   1  -1  23    8.26    0.75
  -1  -1 -23    5.87    0.76
  -1   1  23    6.18    1.26
   1  -1  22   74.80    2.76
  -1   1  22   72.48    2.29
   1  -1  22   68.81    2.32
  -1   1  22   57.90    3.93
  -1  -1 -22   59.77    3.77
   1  -1  22   60.51    2.20
   1   1 -22   80.97    2.79
   1   1 -22   58.70    2.13
  -1   1  22   66.19    2.21
  -1  -1 -22   73.77    2.34
  -1   1  22   65.09    2.07
   1   1 -22   78.98    2.69
  -1  -1 -22   58.34    4.14
  -1   1  22   70.53    2.63
   1   1 -22   54.32    6.67
   1  -1  22   67.75    2.03
  -1  -1 -22   57.58    2.14
  -1   1  22   72.74    2.58
  -1   1  22   53.03    3.50
   1   1 -22   74.66    2.61
  -1  -1 -22   71.63    2.41
   1   1 -22   59.87    2.23
  -1  -1 -22   66.86    2.01
  -1  -1 -22   66.33    2.16
   1  -1  22   69.23    2.43
  -1  -1 -21    4.57    1.07
  -1   1  21    5.78    1.38
  -1  -1 -21    5.85    0.65
  -1   1  21    5.82    0.76
  -1  -1 -21    5.68    1.26
  -1  -1 -21    4.77    1.22
  -1   1  21    5.57    1.09
   1  -1  21    2.46    0.74
   1   1 -21    3.23    1.91
  -1  -1 -21    5.78    0.77
  -1  -1 -20   91.33    2.55
   1   1 -20   66.98    6.85
  -1   1  20   70.07    3.75
  -1  -1 -20   75.24    3.99
   1  -1  20   68.78    3.43
  -1  -1 -20   74.57    4.44
  -1   1  20   72.12    4.14
  -1  -1 -20   77.68    4.24
  -1   1  20   80.10    2.30
  -1  -1 -20   61.16    6.09
  -1  -1 -20   84.29    2.14
  -1  -1 -20   83.91    2.38
  -1   1  19   40.27    2.75
  -1  -1 -19   49.50    1.81
  -1  -1 -19   45.62    3.18
  -1  -1 -19   52.52    1.89
  -1   1  19   42.19    3.10
  -1  -1 -19   47.26    1.56
   1  -1  19   39.21    2.51
  -1  -1 -19   41.11    2.87
  -1   1  19   46.45    1.76
   1   1 -19   42.11    5.16
  -1  -1 -19   41.99    3.26
  -1  -1 -19   40.60    4.82
  -1   1  18   10.92    1.58
   1   1 -18   11.13    1.43
  -1  -1 -18   10.40    2.71
   1   1 -18   13.91    3.05
  -1  -1 -18   14.54    0.87
  -1  -1 -18   16.51    1.05
  -1  -1 -18   14.68    1.78
  -1  -1 -18   14.94    0.96
  -1  -1 -18   11.95    1.54
  -1   1  18   12.18    1.49
  -1   1  18   13.39    1.60
  -1  -1 -18   13.05    1.78
   1  -1  18   12.28    1.35
  -1  -1 -17   22.42    1.15
   1   1 -17   19.59    3.30
  -1   1  17   17.17    1.94
  -1  -1 -17   16.96    2.94
  -1  -1 -17   21.31    1.09
  -1  -1 -17   19.91    1.98
  -1   1  17   16.98    1.70
  -1  -1 -17   20.51    1.00
   1  -1  17   17.56    1.56
  -1   1  17   17.21    1.74
  -1  -1 -17   18.18    1.78
  -1  -1 -17   18.82    2.05
  -1   1  17   15.09    1.62
  -1   1  17   22.56    1.54
   1   1 -17   16.23    1.64
  -1   1  16    8.77    1.81
  -1  -1 -16    6.38    1.05
  -1  -1 -16    8.70    0.73
   1  -1  16    7.10    0.97
  -1  -1 -16    5.91    1.15
  -1   1  16    7.23    1.19
  -1  -1 -16    5.54    1.08
  -1   1  16    2.87    0.81
  -1  -1 -16    6.46    1.90
   1   1 -16    7.12    1.12
   1   1 -16    7.20    2.02
  -1  -1 -16    8.56    0.69
  -1   1  16    5.69    1.03
  -1   1  16    5.25    0.96
  -1   1  15    5.78    1.06
  -1  -1 -15    8.28    0.65
  -1   1  15    5.20    1.01
  -1  -1 -15    6.66    1.11
   1   1 -15    8.83    2.14
  -1  -1 -15    6.29    1.02
  -1   1  15    7.10    1.10
  -1  -1 -15    5.80    1.09
   1  -1  15    6.82    0.91
  -1  -1 -15    7.26    1.90
   1   1 -15    6.26    1.01
  -1   1  15    8.10    1.79
  -1  -1 -14   57.45    2.94
   1   1 -14   76.37    5.43
  -1  -1 -14   65.23    3.12
  -1   1  14   61.92    2.82
  -1  -1 -14   68.32    1.70
  -1   1  14   60.54    2.32
  -1  -1 -14   60.06    4.48
   1   1 -14   57.00    2.76
  -1   1  14   64.85    4.08
  -1   1  14   55.09    2.88
   1  -1  14   57.11    2.43
   1   1 -13  194.86    4.87
  -1  -1 -13  200.72    7.45
  -1   1  13  281.21    4.42
  -1   1  13  208.11    4.93
  -1   1  13  169.32    4.83
  -1  -1 -13  209.71    5.31
   1   1 -13  252.12    9.00
  -1   1  13  204.44    6.79
  -1  -1 -13  199.35    5.17
   1  -1  13  183.37    4.15
  -1   1  13  228.65    7.96
   1  -1  12   78.80    2.61
  -1   1  12   99.12    4.58
   1   1 -12   81.79    3.07
  -1  -1 -12   91.15    3.36
  -1   1  12   81.73    3.04
  -1   1  12  118.87    5.63
  -1  -1 -12   91.92    4.78
   1   1 -12  119.91    5.89
  -1   1  11  140.88    3.91
  -1  -1 -11  150.22    4.15
  -1   1  11  143.51    5.76
   1  -1  11  129.57    3.16
   1   1 -11  136.69    3.78
  -1   1  11  126.62    4.89
  -1  -1 -11  148.28    5.67
  -1  -1 -10  308.24    7.65
   1  -1  10  265.26    4.31
  -1   1  10  288.69    7.82
   1   1 -10  274.05    5.26
  -1  -1 -10  300.49    5.44
   1   1  -9  225.24    4.52
   1  -1   9  215.70    3.67
  -1   1   9  212.94    6.45
  -1   1   8   25.24    2.18
   1  -1   8   27.07    1.25
  -1  -1  -8   31.58    2.18
   1   1  -8   28.36    1.55
  -1  -1  -7  173.97    4.53
   1  -1   7  164.94    2.92
   1   1  -7  168.03    3.60
  -1  -1  -6  165.69    3.95
  -1   1   6  160.91    2.74
   1  -1   6  156.62    2.76
   1  -1   5  218.40    3.07
  -1   1   5  209.24    3.11
  -1  -1  -5  214.90    3.98
  -1   1   4   20.36    1.04
  -1  -1  -4   18.36    1.02
   1  -1   4   21.05    0.93
  -1  -1  -3  652.66    4.99
   1  -1   3 1000.00    6.08
   1  -1   2  361.24    3.66
  -1  -1  -1  640.47    4.25
  -1  -1  -1  682.63    3.38
  -1  -1   0   19.35    0.65
  -1  -1   0   18.09    0.82
   1  -1  -1  546.95    9.50
  -1  -1   1  606.93    5.25
  -1  -1   2  306.80    4.02
  -1  -1   2  297.49    4.33
  -1  -1   3  836.22    8.11
   1  -1  -3  888.70   12.89
  -1  -1   4   18.81    1.40
   1  -1  -4   18.78    2.04
  -1  -1   4   20.67    0.98
   1  -1  -5  189.28    6.28
  -1  -1   5  203.70    4.70
   1  -1  -6  138.47    5.41
  -1  -1   6  161.63    4.58
  -1  -1   7  180.17    5.11
   1  -1  -7  141.71    5.93
  -1  -1   8   31.52    2.34
  -1  -1   8   25.09    1.38
  -1  -1   8   26.38    2.03
  -1   1  -8   26.02    1.61
   1  -1  -8   25.35    2.60
   1   1   8   25.32    1.56
  -1   1  -8   27.67    1.66
  -1  -1   8   27.97    1.69
  -1   1  -9  247.68    5.03
  -1  -1   9  236.54    6.05
  -1  -1   9  220.89    4.85
  -1  -1   9  212.38    4.11
   1  -1  -9  193.65    7.33
  -1   1  -9  228.89    4.92
  -1   1  -9  219.87    4.70
  -1  -1  10  269.46    4.89
   1   1  10  217.85    3.37
  -1  -1  10  262.18    5.43
  -1  -1  10  286.11    5.73
  -1   1 -10  288.49    5.78
  -1  -1  10  317.48    7.49
  -1   1 -10  316.53    5.95
   1  -1 -10  266.78    8.78
  -1   1 -10  287.87    5.66
  -1  -1  11  141.68    4.27
  -1   1 -11  140.58    4.14
  -1  -1  11  157.67    5.67
  -1   1 -11  148.94    4.29
  -1  -1  11  128.00    3.99
   1  -1 -11  125.55    6.48
  -1   1 -11  138.09    4.20
  -1  -1  11  131.09    3.57
   1   1  11  115.70    2.63
  -1  -1  12   85.29    3.02
  -1   1 -12   87.17    3.50
  -1   1 -12   92.30    3.54
  -1  -1  12   81.04    3.45
   1   1  12   77.99    2.29
   1  -1 -12   77.80    5.37
  -1   1 -12   86.82    3.40
  -1  -1  12   81.92    3.35
  -1  -1  13  167.30    9.41
  -1   1 -13  207.69    5.52
  -1  -1  13  200.49    4.81
  -1   1 -13  223.87    5.78
  -1  -1  13  200.26    5.36
  -1   1 -13  232.67    2.87
  -1  -1  13  187.32    5.46
  -1   1 -13  209.00    5.64
   1   1  13  188.04    3.76
   1  -1 -13  189.80    8.58
  -1  -1  14   58.05    2.73
  -1   1 -14   63.17    3.16
   1   1  14   57.74    2.22
   1  -1 -14   54.10    4.94
  -1   1 -14   62.78    3.27
  -1  -1  14   55.93    3.12
  -1  -1  14   50.81    5.36
  -1   1 -14   66.41    1.63
   1  -1 -15    6.21    0.97
  -1   1 -15    9.11    2.05
  -1  -1  15    6.94    2.96
  -1  -1  15    5.57    1.14
   1   1  15    6.39    0.81
  -1  -1  15    6.40    1.03
   1  -1 -15    5.82    1.87
  -1   1 -15    7.31    0.59
  -1   1 -15    6.75    1.20
  -1   1 -16    8.06    0.66
  -1   1 -16   11.79    2.33
   1  -1 -16    6.29    2.08
  -1  -1  16    7.41    0.68
  -1   1 -16    9.20    0.76
  -1  -1  16    7.39    1.34
  -1  -1  16    7.57    1.11
   1  -1 -16    6.58    1.05
  -1   1 -16    7.95    1.32
  -1  -1  16    6.51    3.65
   1   1  16    7.17    0.88
  -1   1 -17   22.88    1.21
  -1  -1  17   17.80    2.02
   1  -1 -17   20.28    1.04
  -1   1 -17   19.63    2.08
   1  -1 -17   14.49    3.08
  -1   1 -17   21.81    1.05
  -1  -1  17   17.94    1.75
  -1  -1  17   18.68    1.03
  -1   1 -17   27.06    3.55
   1  -1 -17   17.87    1.78
   1   1  17   19.04    1.49
  -1   1 -18   18.07    3.07
  -1  -1  18   13.14    1.84
  -1  -1  18    1.73    2.69
   1  -1 -18   11.12    2.87
   1  -1 -18   12.55    1.56
  -1  -1  18   14.78    0.93
  -1   1 -18   15.31    1.03
  -1   1 -18   15.79    0.93
  -1  -1  18    1.57    2.47
  -1  -1  18   13.72    1.60
   1  -1 -18   14.94    0.95
   1  -1 -19   33.89    4.92
  -1  -1  19   41.92    2.83
   1  -1 -19   43.89    2.97
  -1  -1  19   45.45    1.67
  -1   1 -19   48.89    1.65
  -1   1 -19   50.90    5.28
  -1  -1  19   40.70    3.22
  -1  -1  19   44.88    1.63
  -1   1 -19   50.51    1.89
  -1   1 -20   86.10    2.24
   1  -1 -20   61.31    6.83
  -1  -1  20   96.76    2.84
  -1  -1  20   81.13    2.28
  -1   1 -20   88.21    2.54
  -1  -1  20   76.20    4.49
  -1  -1  20   71.20    3.83
  -1  -1  20   81.45    2.26
  -1   1 -20   80.91    6.87
  -1  -1  21    6.20    0.73
  -1   1 -21    5.81    0.77
  -1  -1  21    4.42    1.04
  -1  -1  21    0.82    1.29
  -1  -1  21    5.74    0.73
  -1  -1  21    4.27    1.40
  -1  -1  21    6.84    0.94
  -1   1 -21    5.71    0.66
  -1   1 -21    5.40    2.17
   1  -1 -21    4.83    2.32
  -1   1 -22   63.68    2.11
  -1  -1  22   62.59    2.14
  -1  -1  22   64.69    2.14
  -1  -1  22   75.10    2.76
  -1  -1  22   54.13    3.57
  -1   1 -22   73.05    2.55
   1  -1 -22   52.24    6.96
  -1  -1  22    1.86    3.07
   1   1  22   66.78    2.26
  -1  -1  22   69.16    2.51
  -1  -1  22   67.45    2.15
   1  -1 -22   65.78    2.26
   1  -1 -22   72.55    2.39
   1  -1 -22   68.77    2.41
   1  -1 -22   69.94    2.35
  -1  -1  22   70.99    2.33
  -1   1 -22   58.49    6.44
  -1   1 -22   74.12    2.49
   1   1  22   60.60    2.13
   1   1  22   71.30    2.67
   1  -1 -22   73.07    2.52
  -1  -1  23    8.76    1.12
  -1   1 -23    8.66    0.92
  -1   1 -23    5.45    2.26
   1   1  23    6.51    0.79
   1  -1 -23    8.05    0.92
  -1   1 -23    9.57    1.04
  -1  -1  23    8.17    0.99
  -1  -1  23    7.43    0.79
  -1   1 -23    6.70    0.75
   1   1  23    7.63    0.88
  -1  -1  23    6.76    0.81
   1   1  23    7.33    0.85
  -1  -1  23    8.63    0.95
  -1   1 -23    8.63    0.97
   1  -1 -23    7.68    0.86
   1  -1 -23    6.82    0.85
   1  -1 -23    7.56    2.77
   1  -1 -23    8.01    0.87
   1   1  23    8.10    1.09
  -1  -1  23    6.37    1.31
  -1  -1  24   24.71    1.50
  -1  -1  24   26.64    1.65
   1  -1 -24   24.39    1.47
   1  -1 -24   26.19    1.58
   1   1  24   22.18    1.39
   1   1  24   23.43    1.46
  -1  -1  24   23.44    1.35
  -1   1 -24   23.66    1.54
  -1   1 -24   19.04    4.11
   1   1  24   28.23    1.85
  -1   1 -24   26.36    1.55
   1  -1 -24   22.48    1.48
  -1   1 -24   26.42    1.75
   1  -1 -24   24.55    1.46
   1  -1 -24   14.50    4.04
  -1   1 -24   28.26    1.73
  -1  -1  24   22.06    1.35
   1   1  24   22.32    1.37
  -1  -1  24   25.38    1.70
  -1  -1  25   18.87    1.26
   1   1  25   19.84    1.30
   1  -1 -25   19.81    1.34
  -1   1 -25   23.41    1.60
   1   1  25   19.55    1.31
   1  -1 -25   20.37    1.35
   1   1  25   21.80    1.67
  -1  -1  25   21.05    1.42
   1  -1 -25   18.76    1.36
  -1  -1  25   21.04    1.58
  -1   1 -25   19.96    1.55
   1   1  25   18.80    1.35
   1  -1 -25   20.84    1.43
  -1   1 -25   21.84    1.44
  -1  -1  25   22.40    1.55
  -1  -1  25   18.66    1.24
  -1   1 -25   20.21    1.45
   1  -1 -26    2.30    0.62
  -1  -1  26    1.90    0.57
   1  -1 -26    2.40    0.58
   1  -1 -26    2.62    0.60
  -1   1 -26    2.29    0.60
   1   1  26    2.04    0.62
   1   1  26    2.24    0.59
  -1   1 -26    2.50    0.71
   1   1  26    1.67    0.53
   1  -1 -26    3.06    0.72
   1   1  26    2.22    0.44
  -1   1 -26    2.31    0.57
   1  -1 -26    2.66    0.60
  -1  -1  26    2.87    0.76
   1   1  26    2.39    0.78
  -1   1 -26    3.08    0.68
  -1  -1  26    1.82    0.58
  -1  -1  26    2.56    0.68
  -1  -1  26    2.49    0.86
   1   1  26    2.57    0.65
   1  -1 -27    7.19    0.88
   1   1  27    6.44    1.09
  -1  -1  27    6.69    0.80
  -1   1 -27    6.73    0.98
  -1  -1  27    6.66    0.91
   1   1  27    5.61    0.80
  -1   1 -27    6.58    0.84
  -1   1 -27    6.30    0.88
  -1  -1  27    6.18    0.95
  -1   1 -27    6.31    0.87
  -1  -1  27    6.20    1.02
   1   1  27    6.97    0.88
   1   1  27    6.31    0.87
   1   1  27    6.14    0.64
  -1   1 -27    7.57    0.96
   1   1  27    6.47    0.83
   1  -1 -27    8.01    1.02
   1  -1 -27    6.09    0.85
   1  -1 -27    6.12    0.80
   1   1  28    0.64    0.30
   1  -1 -28    0.20    0.36
  -1   1 -28    0.64    0.48
  -1   1 -28    0.57    0.41
  -1   1 -28    1.21    0.52
   1  -1 -28    0.87    0.49
   1   1  28    0.87    0.51
  -1  -1  28    0.67    0.72
   1   1  28    0.51    0.48
   1  -1 -28    0.52    0.53
   1   1  28    0.86    0.75
   1  -1 -28    0.25    0.43
  -1  -1  28    0.62    0.57
   1   1  28    0.97    0.51
  -1  -1  28    0.40    0.53
  -1   1 -28    0.86    0.51
  -1  -1  28    0.27    0.44
  -1   1 -28    0.39    0.48
   1   1  28    0.61    0.51
   1  -1 -28    0.43    0.37
   1  -1 -29    0.42    0.40
   1  -1 -29    0.70    0.57
  -1  -1  29   -0.05    0.42
   1   1  29    0.22    0.44
  -1  -1  29   -0.80    0.81
   1  -1 -29    0.38    0.45
  -1  -1  29    0.27    0.51
   1  -1 -29   -0.84    0.71
   1  -1 -29    0.04    0.35
  -1   1 -29    0.82    0.54
   1   1  29    0.81    0.73
   1  -1 -29    0.07    0.40
  -1  -1  29    0.60    0.57
  -1   1 -29    0.78    0.45
  -1   1 -29    0.32    0.42
  -1   1 -29    0.64    0.46
  -1  -1  29    0.44    0.57
   1   1  29    0.57    0.55
  -1   1 -29    0.32    0.44
   1   1  29    0.28    0.42
  -1  -1  30    0.77    0.58
  -1  -1  30    0.93    0.56
  -1   1 -30    0.69    0.46
   1   1  30    0.36    0.44
  -1  -1  30    0.41    0.50
  -1   1 -30    0.74    0.42
   1   1  30    0.71    0.73
  -1   1 -30    0.56    0.43
   1   1  30    0.18    0.41
   1  -1 -30    0.70    0.41
   1  -1 -30    1.12    0.85
   1  -1 -30    0.50    0.52
   1  -1 -30    0.25    0.33
  -1   1 -30    0.58    0.44
   1  -1 -30    0.51    0.43
  -1   1 -31    0.47    0.42
   1   1  31    0.21    0.41
  -1   1 -31    0.71    0.45
  -1   1 -31    0.66    0.45
   1  -1 -31    0.51    0.34
  -1   1 -31    0.54    0.38
  -1   1 -31    0.92    0.45
   1   1  31    0.73    0.67
  -1  -1  31    0.55    0.55
  -1  -1  31    0.73    0.49
  -1  -1  31    0.69    0.54
   1  -1 -31    0.97    0.52
  -1   1 -32    5.24    0.69
   1  -1 -32    6.13    0.76
   1  -1 -32    4.75    0.58
  -1   1 -32    4.71    0.59
  -1   1 -32    5.22    0.68
  -1   1 -32    4.82    0.66
   1   1  32    4.39    0.61
   1   1  32    6.00    0.94
  -1  -1  32    5.50    0.74
  -1  -1  32    5.36    0.70
  -1  -1  32    5.33    0.83
  -1  -1  33    1.70    0.55
  -1   1 -33    1.65    0.43
   1   1  33    1.46    0.42
  -1   1 -33    1.31    0.35
  -1   1 -33    1.70    0.43
  -1  -1  33    1.84    0.50
  -1  -1  33    1.64    0.50
   1  -1 -33    1.93    0.50
  -1  -1  33    1.43    0.38
   1   1  33    2.35    0.70
  -1  -1  34    3.22    0.51
   1   1  34    2.26    0.38
   1  -1 -34    3.10    0.50
  -1  -1  34    3.25    0.60
  -1   1 -34    2.07    0.34
  -1   1 -34    2.97    0.43
  -1  -1  34    2.77    0.40
  -1  -1  34    2.88    0.49
   1   1  34    4.01    0.74
  -1   1 -34    2.72    0.44
  -1   1 -35   10.86    0.66
  -1   1 -35   10.07    0.61
   1  -1 -35   12.31    0.72
  -1  -1  35   11.51    0.70
   1   2 -35    0.71    0.25
   1  -2  35    1.22    0.33
  -1  -2 -35    1.35    0.30
   1   2 -35    0.86    0.26
  -1   2  35    1.28    0.46
   1  -2  34    0.33    0.49
   1   2 -34    0.18    0.31
   1  -2  34    0.10    0.34
  -1   2  34   -0.01    0.32
   1   2 -34    0.05    0.25
  -1  -2 -34    0.34    0.26
  -1  -2 -34    0.31    0.29
   1   2 -34    0.26    0.30
   1   2 -34    0.29    0.29
  -1  -2 -34    0.12    0.25
  -1   2  34    0.16    0.42
  -1  -2 -33    4.42    0.57
  -1  -2 -33    3.46    0.49
   1   2 -33    3.78    0.54
   1  -2  33    4.63    0.83
   1   2 -33    3.42    0.50
  -1   2  33    2.71    0.50
   1   2 -33    3.42    0.56
  -1   2  33    4.23    0.72
  -1  -2 -33    4.03    0.53
  -1   2  33    3.69    0.58
   1   2 -33    3.52    0.53
   1  -2  33    4.26    0.59
  -1   2  32    0.35    0.34
   1   2 -32    0.73    0.44
   1   2 -32    0.67    0.42
   1   2 -32    0.13    0.38
   1  -2  32    0.27    0.55
  -1  -2 -32    0.21    0.31
  -1   2  32   -0.02    0.42
  -1  -2 -32    0.40    0.36
   1  -2  32    0.42    0.44
  -1   2  32    0.60    0.57
  -1   2  32    0.01    0.42
  -1  -2 -32    0.25    0.37
   1  -2  31    2.70    0.62
  -1  -2 -31    2.91    0.59
   1  -2  31    3.05    0.78
  -1   2  31    1.76    0.47
  -1   2  31    2.29    0.75
   1   2 -31    2.61    0.58
  -1  -2 -31    2.81    0.59
  -1   2  31    2.19    0.59
   1   2 -31    3.12    0.64
  -1  -2 -31    3.08    0.57
   1   2 -31    2.20    0.44
   1   2 -31    2.55    0.61
   1  -2  31    2.42    0.47
   1   2 -30    1.50    0.58
  -1  -2 -30    1.54    0.48
   1   2 -30    1.38    0.46
  -1  -2 -30    0.98    0.41
  -1   2  30    1.54    0.58
  -1  -2 -30    1.41    0.52
  -1   2  30    1.51    0.73
   1   2 -30    1.27    0.42
  -1   2  30    0.91    0.44
   1  -2  30    1.02    0.40
   1   2 -30    1.48    0.56
   1  -2  30    1.57    0.76
  -1  -2 -30    1.24    0.53
   1  -2  30    1.29    0.58
  -1  -2 -29    7.40    0.89
  -1   2  29    5.05    0.68
   1  -2  29    5.47    0.82
   1   2 -29    6.00    0.86
   1  -2  29    6.16    0.84
  -1  -2 -29    5.55    0.73
   1   2 -29    6.31    0.77
   1  -2  29    6.07    0.74
   1   2 -29    6.81    0.92
   1   2 -29    2.72    0.97
  -1   2  29    6.85    0.85
  -1   2  29    5.40    0.74
  -1  -2 -29    6.52    0.86
  -1   2  29    6.53    0.99
   1   2 -29    5.53    0.72
   1  -2  29    6.41    1.04
  -1  -2 -28    8.67    0.89
  -1   2  28    8.56    0.95
  -1  -2 -28    9.00    1.00
  -1   2  28    8.38    0.82
   1   2 -28    9.96    1.06
   1  -2  28    9.87    1.21
   1  -2  28    8.53    0.96
  -1   2  28    9.57    1.19
   1   2 -28    9.70    0.97
   1  -2  28    9.02    1.00
   1  -2  28    8.63    0.85
  -1   2  28    8.97    0.91
   1   2 -28    9.34    0.96
   1   2 -28    5.59    1.44
   1   2 -28   10.46    1.10
  -1  -2 -27    2.38    0.66
   1  -2  27    1.85    0.61
   1  -2  27    1.92    0.54
  -1   2  27    1.37    0.51
  -1   2  27    2.29    0.58
   1   2 -27    1.15    0.82
   1  -2  27    2.26    0.78
   1   2 -27    2.48    0.69
   1   2 -27    2.84    0.61
  -1   2  27    1.36    0.58
  -1   2  27    2.57    0.78
   1   2 -27    1.45    0.53
   1   2 -27    2.31    0.69
   1  -2  27    2.37    0.42
   1   2 -27    2.12    0.56
  -1  -2 -27    2.20    0.54
  -1  -2 -27    1.46    0.52
   1  -2  27    1.84    0.65
   1  -2  26    6.28    1.05
   1   2 -26    7.30    0.90
   1  -2  26    6.08    0.78
  -1   2  26    5.37    0.83
   1  -2  26    6.16    0.89
   1   2 -26    6.67    0.97
  -1  -2 -26    6.00    0.87
   1  -2  26    5.11    0.83
   1  -2  26    5.59    0.62
  -1  -2 -26    4.63    0.74
  -1   2  26    5.41    0.73
  -1  -2 -26    5.70    0.75
  -1  -2 -26    5.44    0.75
   1   2 -26    6.40    0.93
  -1   2  26    7.09    1.05
   1   2 -26    5.43    0.83
  -1   2  26    5.09    0.78
   1   2 -26    6.04    0.82
   1   2 -26    1.93    1.00
  -1   2  26    6.61    1.00
   1   2 -25    0.66    0.67
   1  -2  25    0.94    0.56
   1  -2  25    0.95    0.54
  -1   2  25    0.86    0.62
  -1   2  25    0.96    0.52
  -1  -2 -25    1.02    0.38
   1  -2  25    0.77    0.66
   1   2 -25    1.11    0.57
  -1  -2 -25    1.44    0.50
   1  -2  25    1.61    0.39
  -1  -2 -25    1.39    0.46
   1   2 -25    0.84    0.51
  -1   2  25    1.19    0.65
   1   2 -25    0.84    0.47
  -1   2  25    0.89    0.41
   1   2 -25    0.90    0.48
  -1   2  25    0.94    0.51
  -1   2  25    1.01    0.54
  -1   2  25    0.78    0.44
  -1  -2 -25    0.39    0.45
  -1   2  24    2.49    0.62
  -1   2  24    2.76    0.64
   1  -2  24    2.13    0.62
   1   2 -24    3.16    0.68
   1   2 -24    2.76    0.62
  -1   2  24    2.87    0.55
   1  -2  24    3.00    0.78
   1   2 -24    2.81    0.69
  -1  -2 -24    2.71    0.55
  -1   2  24    2.24    0.61
   1   2 -24    1.33    0.84
  -1  -2 -24    2.45    0.53
   1  -2  24    3.10    0.70
  -1  -2 -24    2.15    0.49
   1   2 -24    3.43    0.71
  -1   2  24    2.93    0.73
   1  -2  24    3.05    0.50
  -1  -2 -24    2.99    0.64
  -1  -2 -24    2.35    0.59
  -1   2  24    2.61    0.76
  -1   2  23   30.03    1.58
   1   2 -23   22.95    1.47
   1   2 -23   32.47    1.83
   1   2 -23   30.69    1.76
  -1   2  23   27.85    1.56
  -1  -2 -23   31.36    1.63
  -1  -2 -23   30.91    1.38
  -1  -2 -23   32.46    1.59
  -1  -2 -23   33.97    1.68
   1  -2  23   32.29    1.44
  -1   2  23   33.09    1.95
   1  -2  23   33.32    1.94
   1   2 -23   22.51    4.68
  -1  -2 -23   25.34    2.87
   1  -2  23   29.31    1.62
  -1   2  23   28.86    1.43
   1   2 -23   33.98    1.90
   1   2 -23   37.07    2.03
   1  -2  23   30.00    1.68
  -1   2  23   32.90    1.80
  -1  -2 -23   25.00    1.45
   1   2 -23   24.02    3.00
  -1   2  23   26.28    2.51
  -1   2  22   59.72    2.04
  -1  -2 -22   60.64    1.89
   1   2 -22   63.69    2.47
  -1   2  22   62.90    2.44
   1   2 -22   50.87    2.09
   1  -2  22   61.97    2.33
   1  -2  22   63.97    2.00
   1   2 -22   70.34    2.63
   1  -2  22   59.71    2.22
  -1   2  22   58.30    2.18
  -1  -2 -22   60.81    2.17
  -1   2  22   64.67    2.56
  -1  -2 -22   56.59    3.76
  -1  -2 -22   64.52    2.19
  -1  -2 -22   65.39    2.29
   1   2 -22   69.86    2.59
  -1  -2 -22   67.78    2.32
  -1   2  22   63.95    2.21
  -1   2  22   48.22    3.33
  -1  -2 -22   52.05    4.04
   1   2 -22   50.64    4.22
   1  -2  22   62.37    2.64
   1   2 -22   53.17    6.51
   1   2 -22   77.23    2.81
   1   2 -21    7.55    0.84
   1   2 -21   11.49    1.09
  -1   2  21    9.50    0.91
  -1   2  21    9.66    1.05
  -1  -2 -21   10.39    0.96
  -1  -2 -21    7.27    1.32
  -1   2  21    6.83    1.28
   1  -2  21    9.05    0.77
   1  -2  21    9.94    1.11
   1  -2  21    9.18    0.93
  -1  -2 -21    8.90    0.88
   1  -2  21    8.35    0.91
  -1   2  21    8.73    0.89
   1   2 -21    6.88    2.54
  -1  -2 -21    8.20    0.74
   1   2 -21   11.28    1.09
  -1  -2 -21    9.63    0.85
   1   2 -21    9.81    1.01
   1   2 -21    8.10    1.71
  -1  -2 -21   10.18    0.93
   1  -2  21    7.18    1.22
  -1   2  21    8.90    0.82
  -1  -2 -21    6.34    1.43
  -1  -2 -21    8.06    1.43
  -1  -2 -20    6.18    1.27
  -1  -2 -20    5.01    1.12
  -1   2  20    5.60    1.16
   1   2 -20    5.42    1.45
  -1   2  20    6.24    0.75
  -1  -2 -20    7.00    0.76
  -1  -2 -20    7.41    0.80
  -1  -2 -20    6.31    0.64
   1  -2  20    5.69    1.11
  -1  -2 -20    5.16    1.25
   1   2 -20    5.75    2.35
  -1  -2 -19   29.46    2.53
  -1  -2 -19   25.50    2.28
  -1  -2 -19   31.76    1.45
  -1  -2 -19   25.73    2.58
  -1   2  19   25.34    2.24
  -1  -2 -19   33.54    1.52
  -1   2  19   28.60    1.41
   1  -2  19   25.01    2.16
  -1   2  19   26.38    2.43
   1   2 -19   29.68    4.40
  -1   2  19   26.60    2.44
   1   2 -19   29.12    3.01
  -1   2  18   30.07    2.54
   1   2 -18   37.83    4.75
  -1  -2 -18   36.61    1.54
  -1   2  18   26.69    2.46
   1   2 -18   34.05    3.14
  -1   2  18   17.56    1.56
  -1  -2 -18   30.92    2.54
  -1  -2 -18   36.00    1.50
  -1  -2 -18   25.79    2.23
   1  -2  18   27.93    2.20
   1  -2  17    5.94    1.00
  -1   2  17    2.17    0.88
   1   2 -17    5.27    2.03
  -1   2  17    6.38    1.24
  -1  -2 -17    5.78    1.14
  -1  -2 -17    5.20    1.93
  -1  -2 -17    6.61    0.66
   1   2 -17    4.81    1.30
  -1   2  17    6.54    1.71
  -1  -2 -17    6.16    1.16
   1   2 -16   25.90    3.58
  -1  -2 -16   23.01    2.07
   1   2 -16   23.16    2.44
  -1  -2 -16   18.73    3.08
  -1  -2 -16   25.80    1.17
   1  -2  16   19.96    1.72
  -1   2  16   21.63    1.97
  -1   2  16   24.55    2.84
  -1   2  16   22.24    2.13
  -1  -2 -16   20.38    1.94
  -1   2  15   36.72    2.56
  -1  -2 -15   42.76    1.44
  -1  -2 -15   37.39    2.53
   1  -2  15   32.64    2.10
  -1  -2 -15   31.32    3.79
  -1   2  15   29.34    2.28
  -1   2  15   39.41    3.42
   1   2 -15   36.24    2.95
  -1  -2 -14    4.56    1.61
   1  -2  14    5.91    0.89
  -1   2  14    6.63    1.17
   1   2 -14    5.55    0.99
  -1  -2 -14    6.96    1.07
  -1   2  14    8.16    1.90
  -1   2  14    7.09    1.59
  -1   2  14    8.96    0.98
   1   2 -14    9.05    2.04
   1   2 -14    6.91    1.33
  -1   2  13    6.47    1.68
  -1  -2 -13    6.98    1.09
   1   2 -13    6.11    1.09
  -1  -2 -13    4.69    1.53
  -1   2  13    9.14    0.97
   1   2 -13   10.73    2.13
  -1   2  13    5.64    1.38
   1  -2  13    6.10    0.88
   1   2 -13    6.42    1.22
  -1   2  13    7.08    1.19
   1   2 -12   43.84    2.43
  -1   2  12   53.82    3.98
   1   2 -12   52.98    3.18
  -1   2  12   41.66    3.66
  -1  -2 -12   46.83    3.91
  -1  -2 -12   52.44    2.70
  -1   2  12   59.01    2.08
  -1   2  12   54.54    2.96
   1  -2  12   44.11    2.18
  -1   2  11   25.89    2.39
  -1  -2 -11   40.83    2.26
   1   2 -11   36.82    2.62
   1   2 -11   32.43    2.05
  -1  -2 -11   32.84    3.11
   1  -2  11   32.47    1.82
  -1   2  11   34.82    3.06
  -1  -2 -10   47.56    2.30
   1  -2  10   37.57    1.87
  -1   2  10   38.42    3.07
   1   2 -10   36.43    2.14
  -1  -2 -10   33.30    2.97
   1   2 -10   43.93    2.67
   1   2  -9   84.82    3.52
  -1   2   9   70.49    3.91
   1   2  -9   67.32    2.71
   1   2  -9   54.09    1.60
  -1   2   9   77.16    2.65
  -1  -2  -9   60.20    3.64
   1  -2   9   72.54    2.52
  -1  -2  -8  181.42    6.03
   1   2  -8  245.41    5.72
   1  -2   8  208.24    4.11
  -1   2   8  221.11    4.41
   1   2  -8  196.82    4.47
  -1   2   8  190.87    6.17
   1   2  -8  172.25    2.86
  -1  -2  -7   90.85    4.16
  -1   2   7  113.69    3.17
  -1   2   7   85.38    4.07
   1   2  -7   93.23    2.15
   1  -2   7  107.76    2.87
   1   2  -7  100.61    3.09
   1   2  -6   80.10    2.75
   1  -2   6   90.13    2.54
  -1   2   6   99.01    2.94
  -1  -2  -6   68.01    3.32
   1   2  -6   79.31    2.01
  -1   2   6   60.56    3.30
   1  -2   5  168.02    3.36
  -1   2   5  176.15    3.92
   1  -2   4  471.16    5.52
  -1   2   4  484.00    6.53
  -1   2   3  174.53    3.96
   1   2  -3  168.34    3.06
   1  -2   3  175.40    3.35
  -1   2   2  372.07    5.85
   1   2  -2  387.76    4.74
  -1  -2  -1   24.02    1.05
   1   2  -1   25.10    1.28
  -1  -2   0  435.31    4.48
   1   2   0  456.09    5.42
   1   2   1   26.76    1.40
   1   2   1   23.59    1.24
  -1  -2   1   23.83    1.09
   1   2   2  348.72    4.65
  -1  -2   2  383.41    4.43
   1   2   3  157.92    3.32
  -1  -2   3  179.60    3.18
  -1  -2   4  478.47    5.43
   1  -2  -4  502.63    6.04
  -1   2  -5  177.79   11.12
  -1  -2   5  165.63    3.31
   1  -2  -5  172.70    3.64
  -1  -2   6   89.53    2.54
   1   2   6   87.23    2.90
   1  -2  -6   91.10    2.73
  -1  -2   7  103.39    2.87
  -1  -2   7  110.55    3.38
   1   2   7   99.63    3.20
   1  -2  -7  102.57    2.97
   1   2   8  199.34    4.73
  -1  -2   8  210.37    4.89
  -1  -2   8  200.35    4.15
  -1  -2   9   70.84    2.58
   1   2   9   71.72    2.97
  -1  -2   9   77.54    3.08
  -1  -2  10   36.94    1.98
   1  -2 -10   32.82    3.80
  -1  -2  10   43.48    2.42
   1   2  10   39.67    2.30
   1   2  11   36.57    2.29
  -1  -2  11   40.39    2.56
  -1  -2  11   33.38    1.95
   1  -2 -11   30.02    3.72
  -1   2 -12   55.63    1.46
  -1  -2  12   49.03    5.88
  -1  -2  12   52.95    2.94
  -1  -2  12   47.59    2.41
   1   2  12   52.55    2.83
  -1   2 -13    7.87    0.60
   1   2  13    7.89    1.29
  -1  -2  13    6.83    0.60
   1  -2 -13    6.00    2.09
  -1  -2  13    7.04    1.00
  -1  -2  13    7.22    1.24
  -1  -2  13    3.58    2.59
  -1  -2  14    2.89    2.62
  -1  -2  14    6.97    0.61
   1   2  14    5.33    0.73
  -1  -2  14    6.48    1.29
  -1   2 -14    7.61    0.61
   1  -2 -14    6.62    2.26
  -1  -2  14    6.58    1.03
  -1   2 -15   41.13    1.53
  -1  -2  15   40.42    1.41
   1  -2 -15   31.54    4.37
  -1  -2  15   38.68    2.84
   1  -2 -15   40.39    1.34
  -1   2 -15   40.25    1.37
   1   2  15   31.11    1.75
  -1  -2  15   36.99    6.12
  -1  -2  15   34.73    2.34
   1  -2 -16   19.00    3.67
  -1  -2  16   21.75    1.93
   1  -2 -16   25.21    1.11
  -1  -2  16   22.35    2.25
  -1  -2  16   24.24    1.13
  -1   2 -16   25.73    1.14
  -1  -2  16   26.04    5.19
  -1   2 -17    8.67    2.17
   1  -2 -17    5.55    2.35
  -1  -2  17    5.40    1.05
  -1  -2  17    0.45    2.02
  -1  -2  17    2.39    1.19
  -1  -2  17    5.87    0.64
  -1  -2  17    6.43    3.33
  -1  -2  17    6.32    1.36
  -1  -2  18   31.24    2.88
   1  -2 -18   29.82    2.42
  -1  -2  18   30.05    2.44
   1  -2 -18   23.86    4.31
  -1  -2  18    3.97    2.79
  -1  -2  18   34.58    1.44
  -1  -2  18   10.96    2.08
  -1   2 -18   47.73    4.98
  -1  -2  18   23.24    5.58
  -1  -2  19   28.74    1.33
  -1  -2  19    7.04    1.87
  -1  -2  19   16.65    4.90
  -1  -2  19   27.49    2.80
  -1  -2  19   29.47    1.41
   1  -2 -19   24.02    2.24
  -1   2 -19   36.44    1.89
  -1   2 -19   41.48    4.74
  -1  -2  19   26.73    2.36
   1  -2 -19   23.17    4.66
  -1  -2  20    6.79    0.75
   1  -2 -20    3.03    2.10
  -1  -2  20    0.21    3.92
  -1   2 -20    7.96    2.36
  -1   2 -20    6.93    0.97
  -1  -2  20    5.20    1.14
  -1  -2  20    7.58    1.00
  -1  -2  20    0.54    1.21
   1   2  21    8.31    0.87
  -1   2 -21    8.84    0.89
  -1  -2  21   10.24    1.17
  -1   2 -21    8.11    0.74
   1   2  21    8.88    0.88
  -1  -2  21    7.69    1.39
  -1  -2  21    9.09    0.91
   1  -2 -21    9.61    0.93
  -1   2 -21    9.55    1.09
  -1   2 -21   10.16    1.03
   1  -2 -21    6.15    2.76
  -1   2 -21    8.51    0.91
   1  -2 -21    8.97    0.86
   1  -2 -21    9.72    0.91
  -1   2 -21    6.53    2.29
   1  -2 -21    9.66    0.89
   1   2  21    8.92    1.03
   1   2  21    6.66    0.86
  -1  -2  21    8.40    0.88
  -1   2 -22   62.67    2.39
   1   2  22   62.78    2.30
  -1  -2  22   55.94    2.08
  -1  -2  22   67.02    2.28
  -1   2 -22   66.08    2.71
  -1   2 -22   65.27    2.32
   1   2  22   65.16    2.59
   1  -2 -22   37.87    6.27
   1  -2 -22   56.19    1.95
   1  -2 -22   64.16    2.25
   1  -2 -22   67.62    2.37
   1   2  22   63.51    2.22
   1  -2 -22   68.18    2.31
  -1   2 -22   61.46    6.74
  -1  -2  22   49.89    3.55
  -1  -2  22   67.50    2.58
   1  -2 -22   71.60    2.47
  -1   2 -22   69.83    2.64
  -1  -2  22   63.37    2.37
  -1   2 -22   66.78    2.50
   1   2  22   63.39    2.24
   1  -2 -22   66.20    2.32
  -1   2 -23   34.77    1.93
   1  -2 -23   15.56    4.25
   1   2  23   32.60    1.65
  -1   2 -23   30.85    1.73
   1   2  23   30.23    1.61
  -1   2 -23   33.79    1.83
  -1   2 -23   30.31    1.63
  -1  -2  23   27.26    1.51
  -1  -2  23   32.74    1.75
  -1   2 -23   22.23    4.13
   1  -2 -23   30.74    1.59
   1   2  23   26.07    1.57
   1  -2 -23   32.04    1.63
  -1  -2  23   26.55    2.67
   1  -2 -23   33.35    1.70
   1  -2 -23   26.85    1.38
   1   2  23   33.72    1.96
  -1   2 -23   31.78    1.93
  -1  -2  23   32.67    1.86
  -1  -2  23   31.91    1.64
   1  -2 -23   31.55    1.68
   1  -2 -23   34.23    1.76
  -1  -2  24    1.51    0.53
   1   2  24    2.45    0.63
   1  -2 -24    2.70    0.59
  -1   2 -24    2.68    0.57
  -1   2 -24    3.70    0.72
  -1  -2  24    2.95    0.68
   1  -2 -24    2.01    0.54
  -1  -2  24    3.33    0.85
   1   2  24    2.56    0.63
   1  -2 -24    2.86    0.58
   1  -2 -24    2.15    0.51
  -1   2 -24    2.78    0.74
   1   2  24    2.51    0.64
   1  -2 -24    2.70    0.59
  -1   2 -24    2.80    0.65
  -1   2 -24    3.00    0.70
  -1  -2  24    2.18    0.57
  -1   2 -24    2.58    0.63
   1   2  24    3.63    0.86
  -1  -2  24    2.85    0.69
   1  -2 -25    1.07    0.45
  -1   2 -25    1.33    0.51
   1  -2 -25    0.84    0.41
  -1   2 -25    1.00    0.45
   1   2  25    1.15    0.57
  -1  -2  25    1.06    0.57
   1   2  25    0.41    0.44
  -1  -2  25    1.05    0.73
   1  -2 -25    0.60    0.43
  -1   2 -25    1.16    0.53
   1   2  25    1.50    0.74
  -1  -2  25    0.65    0.43
  -1  -2  25    1.39    0.59
  -1   2 -25    0.84    0.57
   1   2  25    1.00    0.55
   1  -2 -25    1.07    0.47
  -1   2 -25    1.19    0.64
  -1   2 -25    1.42    0.54
   1  -2 -26    5.38    0.80
   1   2  26    5.64    0.86
  -1   2 -26    5.63    0.84
  -1  -2  26    5.04    0.75
  -1   2 -26    4.97    0.84
   1   2  26    6.07    0.83
  -1  -2  26    5.18    1.05
   1  -2 -26    4.80    0.73
  -1   2 -26    5.94    0.79
   1   2  26    6.10    1.02
   1  -2 -26    6.50    0.85
   1  -2 -26    5.76    0.77
  -1   2 -26    5.46    0.91
  -1  -2  26    5.52    0.84
  -1   2 -26    6.20    0.89
  -1  -2  26    4.96    0.84
  -1   2 -26    6.44    0.87
   1  -2 -27    1.59    0.53
   1   2  27    2.34    0.63
  -1   2 -27    1.44    0.66
   1   2  27    2.06    0.74
  -1   2 -27    1.77    0.50
  -1   2 -27    1.62    0.53
  -1  -2  27    0.97    0.77
  -1  -2  27    1.37    0.62
   1  -2 -27    1.34    0.49
  -1   2 -27    1.85    0.58
   1  -2 -27    1.65    0.54
  -1  -2  27    0.96    0.55
  -1   2 -27    2.66    0.63
   1   2  27    1.41    0.60
   1   2  27    1.29    0.56
   1  -2 -27    1.79    0.53
  -1  -2  27    2.10    0.69
  -1  -2  27    1.61    0.59
  -1   2 -27    1.99    0.58
   1   2  28    8.71    0.92
  -1  -2  28    6.97    1.07
  -1  -2  28    9.30    1.04
   1   2  28    7.53    0.68
   1  -2 -28   11.37    1.15
   1  -2 -28    8.28    0.87
  -1   2 -28    8.34    0.93
  -1  -2  28    8.81    1.02
   1   2  28    8.38    0.90
  -1   2 -28    9.18    0.90
  -1   2 -28    8.81    1.06
  -1  -2  28    8.72    0.98
   1  -2 -28    8.46    0.90
  -1   2 -28    8.15    0.94
   1  -2 -28    7.92    0.91
  -1   2 -28    9.53    1.05
  -1   2 -28    8.22    0.99
   1   2  28    9.33    1.18
   1   2  28    9.52    1.01
  -1  -2  28    9.09    0.99
  -1  -2  29    6.29    0.85
   1   2  29    6.63    0.80
   1  -2 -29    5.28    0.71
   1   2  29    6.11    0.84
  -1   2 -29    5.09    0.69
   1  -2 -29    5.75    0.74
   1   2  29    5.94    0.99
   1  -2 -29    7.64    0.97
  -1  -2  29    6.09    0.86
  -1   2 -29    6.33    0.85
  -1   2 -29    5.95    0.79
   1   2  29    5.12    0.71
  -1   2 -29    6.42    0.89
  -1  -2  29    5.73    0.84
   1  -2 -29    5.58    0.77
  -1   2 -29    5.85    0.84
  -1  -2  29    7.13    0.89
  -1   2 -29    5.39    0.78
   1  -2 -30    1.03    0.38
  -1  -2  30    1.13    0.55
   1   2  30    0.68    0.54
  -1  -2  30    1.15    0.58
  -1  -2  30    1.39    0.57
   1  -2 -30    0.39    0.43
   1  -2 -30    1.52    0.60
  -1   2 -30    1.11    0.50
  -1   2 -30    0.95    0.45
  -1   2 -30    1.57    0.52
  -1  -2  30    1.25    0.52
  -1   2 -30    0.95    0.48
   1   2  30    1.01    0.47
   1   2  30    1.61    0.75
  -1   2 -30    1.04    0.41
   1   2  30    0.61    0.44
   1  -2 -30    0.79    0.41
  -1   2 -30    1.13    0.53
   1  -2 -31    3.10    0.65
  -1   2 -31    2.75    0.57
  -1   2 -31    2.54    0.57
  -1  -2  31    2.61    0.62
  -1   2 -31    2.10    0.47
  -1  -2  31    1.98    0.59
   1  -2 -31    1.87    0.45
  -1  -2  31    2.55    0.62
   1   2  31    1.92    0.46
   1   2  31    3.36    0.81
   1  -2 -31    2.61    0.50
   1  -2 -32    0.23    0.28
  -1  -2  32    0.44    0.44
  -1   2 -32    0.08    0.28
   1  -2 -32    0.40    0.41
  -1   2 -32    0.56    0.37
  -1  -2  32    0.63    0.49
   1   2  32    0.04    0.58
   1   2  32    0.30    0.36
  -1   2 -32    0.47    0.37
  -1  -2  32    0.61    0.40
  -1  -2  32    0.46    0.44
   1  -2 -33    4.34    0.60
   1  -2 -33    3.25    0.41
  -1  -2  33    3.28    0.56
  -1  -2  33    3.84    0.57
  -1  -2  33    4.15    0.52
  -1   2 -33    3.86    0.53
   1   2  33    4.09    0.75
  -1   2 -33    3.70    0.53
  -1   2 -34    0.29    0.34
   1   2  34    0.03    0.50
  -1   2 -34    0.09    0.26
  -1  -2  34   -0.10    0.31
  -1   2 -34    0.14    0.25
  -1  -2  34    0.51    0.31
   1  -2 -34   -0.04    0.32
   1   2  35    1.57    0.51
  -1  -2  35    1.55    0.35
  -1   2 -35    1.07    0.31
   1  -2 -35    1.15    0.30
  -1  -3 -34   16.84    0.78
  -1  -3 -34   15.91    0.72
   1  -3  34   17.02    0.81
   1   3 -34   14.68    0.67
   1   3 -34   14.60    0.66
   1  -3  33    0.12    0.34
   1   3 -33    0.19    0.30
   1   3 -33    0.16    0.30
   1   3 -33    0.22    0.28
  -1  -3 -33    0.27    0.30
  -1  -3 -33    0.18    0.29
  -1  -3 -33    0.32    0.26
  -1   3  33   -0.12    0.46
   1   3 -33    0.00    0.34
  -1   3  33    0.32    0.37
  -1   3  33   -0.07    0.30
  -1   3  32    3.00    0.68
  -1  -3 -32    3.15    0.53
   1   3 -32    2.22    0.38
  -1   3  32    2.00    0.46
   1   3 -32    2.69    0.48
  -1  -3 -32    3.28    0.49
   1  -3  32    2.93    0.55
  -1  -3 -32    2.50    0.48
   1  -3  32    2.83    0.67
   1   3 -32    2.17    0.48
  -1   3  32    2.95    0.55
   1   3 -32    3.23    0.59
   1  -3  32    2.23    0.41
  -1   3  32    1.57    0.39
   1   3 -32    2.82    0.51
  -1  -3 -31    0.05    0.39
   1  -3  31   -0.21    0.37
   1   3 -31   -0.24    0.34
  -1   3  31   -0.41    0.59
   1   3 -31   -0.12    0.42
   1  -3  31   -0.74    0.65
   1   3 -31   -0.13    0.38
   1   3 -31   -0.13    0.43
   1  -3  31    0.31    0.43
   1   3 -31    0.12    0.28
  -1  -3 -31    0.04    0.34
  -1   3  31    0.02    0.45
   1   3 -31   -0.10    0.39
  -1   3  31   -0.14    0.34
  -1  -3 -31   -0.10    0.34
  -1   3  30    1.40    0.56
   1  -3  30    2.01    0.58
   1  -3  30    1.97    0.71
   1   3 -30    1.53    0.44
  -1   3  30    2.16    0.74
  -1  -3 -30    2.40    0.56
   1   3 -30    2.14    0.59
  -1  -3 -30    1.72    0.47
  -1  -3 -30    2.13    0.55
   1   3 -30    1.95    0.56
   1   3 -30    2.08    0.49
   1  -3  30    1.64    0.47
  -1   3  30    1.66    0.47
   1   3 -30    1.62    0.61
   1  -3  29    1.69    0.75
  -1   3  29    1.45    0.48
   1   3 -29    1.30    0.53
   1   3 -29    1.63    0.49
   1   3 -29    1.57    0.46
   1  -3  29    1.28    0.55
  -1   3  29    1.24    0.58
  -1   3  29    0.97    0.65
   1   3 -29    1.64    0.63
   1   3 -29    1.08    0.54
  -1  -3 -29    1.54    0.49
   1  -3  29    1.31    0.48
  -1  -3 -29    1.35    0.51
   1  -3  28    0.26    0.53
   1   3 -28    0.03    0.39
  -1   3  28    0.09    0.48
  -1   3  28    0.03    0.43
   1  -3  28    0.01    0.63
   1  -3  28    0.00    0.52
  -1   3  28    0.14    0.62
   1   3 -28    0.26    0.37
  -1  -3 -28    0.08    0.39
   1   3 -28    0.30    0.46
   1  -3  28    0.46    0.44
  -1  -3 -28    0.35    0.47
   1   3 -28    0.31    0.51
  -1  -3 -27    5.82    0.74
  -1   3  27    6.44    0.81
   1  -3  27    7.50    1.08
  -1  -3 -27    8.18    0.95
   1   3 -27    7.01    0.84
  -1   3  27    8.80    1.12
   1   3 -27    8.37    1.06
  -1  -3 -27    7.27    0.85
   1  -3  27    6.24    0.88
   1  -3  27    6.31    0.78
  -1   3  27    7.57    0.92
   1   3 -27    8.26    0.94
   1   3 -27    7.22    0.94
   1   3 -27    2.93    1.04
   1  -3  27    7.08    0.92
  -1  -3 -27    6.67    0.78
   1   3 -27    7.91    0.91
   1  -3  27    7.74    0.67
   1  -3  26    6.66    0.90
   1  -3  26    6.21    1.08
  -1   3  26    6.36    0.80
   1  -3  26    5.78    0.79
  -1   3  26    6.59    1.03
  -1  -3 -26    4.76    0.70
   1  -3  26    6.59    0.90
   1  -3  26    7.06    0.68
  -1  -3 -26    5.84    0.75
  -1  -3 -26    6.98    0.84
   1   3 -26    4.72    1.34
   1   3 -26    7.03    0.99
  -1   3  26    5.75    0.87
   1   3 -26    7.10    0.90
   1   3 -26    6.01    0.85
   1   3 -26    5.97    0.89
   1   3 -26    7.01    0.87
   1  -3  25    5.93    0.87
  -1   3  25    6.98    1.03
   1  -3  25    6.36    1.03
   1   3 -25    4.20    1.25
   1   3 -25    7.47    0.93
  -1  -3 -25    7.21    0.85
   1  -3  25    6.35    0.93
   1  -3  25    5.39    0.84
  -1   3  25    5.43    0.80
   1   3 -25    6.12    0.85
   1   3 -25    8.01    1.04
   1   3 -25    6.44    0.92
  -1   3  25    5.75    0.84
   1   3 -25    5.89    0.86
   1  -3  25    6.69    0.67
  -1  -3 -25    6.38    0.79
   1  -3  25    6.75    0.86
  -1  -3 -25    5.37    0.75
   1  -3  24    5.55    0.77
   1   3 -24    6.57    0.88
   1   3 -24    5.96    0.90
   1  -3  24    6.49    0.67
  -1   3  24    4.94    0.73
  -1  -3 -24    5.17    0.74
  -1   3  24    5.76    0.99
   1   3 -24    6.66    0.98
   1  -3  24    4.35    0.87
   1   3 -24    3.58    1.21
  -1   3  24    5.26    0.80
   1  -3  24    5.80    0.87
  -1  -3 -24    5.98    0.76
   1  -3  24    5.29    0.81
  -1  -3 -24    6.39    0.81
   1   3 -24    6.34    0.89
  -1   3  24    4.76    0.77
   1  -3  24    4.84    0.83
   1   3 -24    5.94    0.89
  -1  -3 -23   11.05    0.85
  -1  -3 -23    9.77    1.65
  -1   3  23   10.46    0.98
   1  -3  23   11.98    1.06
  -1  -3 -23   11.54    1.03
  -1   3  23   10.45    1.00
   1  -3  23   12.41    1.28
   1   3 -23    8.47    1.82
  -1  -3 -23   12.09    1.06
  -1   3  23   14.41    1.32
  -1  -3 -23   12.66    1.06
  -1   3  23   11.91    1.05
  -1  -3 -23   13.13    1.09
   1   3 -23   13.08    1.21
   1   3 -23   12.35    1.18
   1  -3  23   13.14    0.94
   1  -3  23   11.98    1.12
   1   3 -23   13.22    1.21
   1  -3  23   12.37    1.16
   1   3 -23   14.05    1.23
   1   3 -23   13.58    1.31
   1  -3  23   10.51    1.07
   1  -3  22    0.12    0.44
   1  -3  22   -0.17    0.53
  -1   3  22   -0.01    0.42
   1   3 -22    0.07    0.45
  -1   3  22    0.41    0.55
   1   3 -22    0.13    0.57
  -1   3  22    0.19    0.44
  -1  -3 -22    0.03    0.35
   1  -3  22    0.49    0.51
  -1  -3 -22    0.13    0.31
   1  -3  22   -0.05    0.23
   1   3 -22    0.61    0.48
  -1   3  22    0.09    0.41
  -1  -3 -22    0.01    0.31
  -1   3  22   -1.21    0.57
  -1  -3 -22    0.36    0.45
  -1  -3 -22    0.41    0.45
   1   3 -22    0.78    0.45
   1  -3  22   -0.20    0.48
  -1  -3 -22    0.14    0.34
   1   3 -22   -0.11    0.48
   1   3 -22   -2.10    1.75
  -1  -3 -22    1.34    0.76
  -1   3  21    0.91    0.73
   1   3 -21    1.03    1.61
   1   3 -21    1.35    0.52
  -1  -3 -21    1.00    0.40
  -1  -3 -21    1.43    0.38
  -1   3  21    1.63    0.52
  -1   3  21    1.36    0.51
  -1  -3 -21    1.25    0.44
   1  -3  21    2.00    0.65
  -1  -3 -21    2.26    0.57
  -1   3  21    1.43    0.52
   1  -3  21    0.29    0.42
   1   3 -21    2.40    0.62
   1  -3  21    1.79    0.68
   1   3 -21    1.04    0.50
   1  -3  21    1.43    0.52
   1   3 -21    2.18    0.64
  -1  -3 -21    1.04    0.72
  -1  -3 -21    1.60    0.46
   1   3 -21    0.87    0.82
   1   3 -21    1.07    0.45
  -1   3  21    1.52    0.64
   1  -3  21    1.20    0.34
  -1  -3 -21    1.24    0.61
  -1   3  21    1.08    0.65
   1  -3  21    1.06    0.48
   1   3 -20   28.55    1.70
   1   3 -20   19.61    2.55
   1  -3  20   25.44    1.44
  -1   3  20   20.40    2.39
  -1  -3 -20   26.59    1.41
  -1  -3 -20   30.27    1.52
  -1  -3 -20   27.47    1.45
  -1  -3 -20   26.53    1.40
   1  -3  20   17.23    1.97
  -1   3  20   25.27    1.37
   1  -3  20   27.16    1.74
  -1   3  20   24.32    1.36
   1   3 -20   24.20    1.53
   1  -3  20   27.46    1.32
   1   3 -20   27.87    1.64
  -1  -3 -20   23.43    2.37
   1  -3  20   25.56    1.48
   1   3 -20   28.66    1.68
  -1  -3 -20   18.10    2.02
  -1   3  20   27.02    1.70
  -1   3  20   27.11    1.43
   1   3 -20   25.17    4.27
   1   3 -20   26.98    1.65
  -1   3  19    4.83    1.28
   1   3 -19    6.16    2.28
  -1  -3 -19    5.74    0.72
   1   3 -19    6.48    0.89
  -1  -3 -19    4.55    1.07
  -1  -3 -19    5.67    0.68
   1  -3  19    4.22    0.97
   1   3 -19    4.39    1.33
  -1   3  19    4.65    0.69
  -1  -3 -18   28.40    2.47
   1  -3  18   22.75    2.15
  -1  -3 -18   29.92    2.67
  -1   3  18   28.83    2.73
  -1  -3 -18   32.93    1.46
   1   3 -18   35.39    1.81
   1   3 -18   33.71    4.52
  -1   3  18   30.64    1.42
   1   3 -18   28.27    2.86
  -1   3  17   23.18    2.93
   1   3 -17   20.69    3.49
   1  -3  17   15.59    1.72
  -1  -3 -17   20.54    2.14
  -1  -3 -17   16.58    1.83
  -1  -3 -17   20.03    1.12
   1   3 -17   16.54    2.24
  -1   3  17   16.90    2.10
  -1  -3 -16    0.28    0.50
  -1  -3 -16    0.66    0.31
   1   3 -16    0.20    1.19
  -1   3  16    0.73    0.84
  -1   3  16    0.94    1.22
   1   3 -16    0.06    0.55
  -1   3  16   -0.03    0.68
   1  -3  16   -0.02    0.30
   1   3 -15   43.51    3.24
   1  -3  15   40.79    2.58
  -1  -3 -15   46.26    2.99
  -1   3  15   48.31    3.30
  -1   3  15   47.35    3.78
  -1   3  15   54.99    2.33
  -1   3  14   16.73    2.54
   1   3 -14   19.29    2.14
  -1   3  14   17.27    2.31
   1   3 -14   26.61    3.53
  -1   3  14   19.62    2.14
  -1   3  14   21.39    1.43
   1  -3  14   17.00    1.62
  -1  -3 -14   19.61    1.90
   1   3 -13   21.94    3.06
  -1  -3 -13   16.78    1.66
   1   3 -13   14.36    1.80
  -1   3  13   16.34    1.99
  -1   3  13   10.89    1.78
   1  -3  13   12.17    1.37
  -1   3  13   16.24    1.24
  -1   3  13   15.08    2.37
  -1  -3 -13   10.24    2.28
  -1  -3 -12   33.83    2.32
   1   3 -12   30.34    2.52
   1  -3  12   29.00    1.99
  -1   3  12   30.88    3.14
  -1   3  12   35.01    1.70
  -1  -3 -12   23.42    3.22
  -1   3  12   23.66    2.42
  -1  -3 -11   54.99    4.52
  -1   3  11   70.83    4.45
   1   3 -11   75.23    3.70
   1  -3  11   68.60    2.94
  -1  -3 -11   84.28    3.41
  -1   3  11   61.16    3.58
   1  -3  10   42.81    2.28
   1   3 -10   48.69    2.92
  -1   3  10   49.46    2.62
  -1   3  10   46.56    3.53
   1   3  -9   91.39    3.85
   1   3  -9   76.57    2.61
  -1   3   9   96.71    3.60
   1  -3   9   80.52    3.02
  -1   3   9   83.30    4.58
   1   3  -8   13.65    1.48
   1   3  -8   12.08    1.09
   1  -3   8   12.63    1.21
  -1   3   8   15.31    1.49
  -1   3   8   12.12    1.80
  -1  -3  -8    9.89    1.77
  -1   3   7   56.31    3.50
   1  -3   7   73.97    2.76
  -1  -3  -7   50.88    3.63
   1   3  -7   78.24    3.33
   1   3  -7   68.11    2.51
  -1   3   7   86.24    3.37
  -1   3   6  109.40    3.79
   1  -3   6   89.89    3.00
   1   3  -6   86.58    2.84
   1   3  -6  101.13    3.68
   1  -3   5  103.01    3.18
   1   3  -5  101.71    3.57
   1   3  -5   99.83    3.08
  -1   3   5  112.12    3.90
  -1  -3  -4  100.37    3.08
   1  -3   4   89.56    2.94
   1   3  -4  100.24    3.44
   1   3  -4   90.96    2.95
  -1   3   4   99.78    3.61
   1  -3   3  260.90    4.94
   1   3  -3  258.14    4.94
  -1  -3  -3  284.60    5.11
  -1   3   3  279.19    6.03
   1   3  -2   17.25    1.07
  -1  -3  -2   20.17    1.37
   1   3  -2   19.12    1.44
  -1   3   2   18.12    1.64
   1  -3   2   17.78    1.30
   1   3  -1  380.70    5.13
  -1   3   1  420.10    7.52
   1   3  -1  438.07    6.51
  -1  -3  -1  376.97    5.21
  -1   3   0  251.81    5.88
  -1  -3   0  245.44    4.29
   1   3   0  275.15    5.25
   1   3   0  250.00    4.41
  -1  -3   0  287.00    4.91
   1   3   1  394.03    5.84
  -1  -3   1  383.76    5.34
   1   3   2   17.62    1.41
  -1  -3   2   15.97    1.18
   1   3   2   19.34    1.54
   1   3   3  282.13    5.68
   1   3   3  248.90    4.95
  -1  -3   3  259.97    4.63
   1   3   3  270.33    5.53
   1   3   4   88.77    3.14
  -1  -3   4   92.51    2.86
  -1   3  -5  105.90    8.69
  -1  -3   5   95.87    2.99
   1   3   5   99.76    3.41
   1  -3  -5  103.21    3.30
   1   3   5  114.82    3.79
  -1   3  -6   94.54    8.38
  -1  -3   6   94.72    3.05
   1   3   6   93.74    3.45
   1  -3  -6   97.15    3.19
  -1  -3   7   89.02    3.33
   1   3   7   73.85    3.14
  -1  -3   7   72.96    2.76
   1  -3  -7   55.29    5.04
   1  -3  -7   79.26    2.95
  -1   3  -7   99.57    8.37
  -1  -3   7   14.63    3.32
  -1  -3   7    2.01    2.57
   1   3   7   88.46    3.60
   1  -3  -8   10.38    2.56
  -1   3  -8   19.34    5.01
   1  -3  -8   14.65    1.32
  -1  -3   8   13.30    1.27
  -1  -3   8   13.68    1.45
   1   3   8   16.95    1.73
  -1  -3   8    3.21    2.63
   1   3   8   13.47    1.48
  -1  -3   8    6.26    2.54
   1  -3  -9   84.94    3.13
  -1  -3   9   81.34    3.12
   1  -3  -9   64.78    5.80
  -1  -3   9   23.06    4.31
  -1  -3   9   76.92    6.20
  -1   3  -9  125.15    9.77
   1   3   9   88.90    3.69
  -1  -3   9   98.58    3.77
  -1   3 -10   63.26    7.77
  -1  -3  10   43.20    2.35
   1  -3 -10   45.40    2.26
  -1  -3  10   49.65    2.83
   1  -3 -10   33.04    4.31
   1   3  10   45.08    2.73
  -1  -3  10   66.38    6.27
  -1  -3  10   16.31    3.91
  -1  -3  11   15.85    1.72
   1  -3 -11   58.68    5.70
  -1  -3  11  137.38    8.91
   1  -3 -11   73.44    2.99
  -1  -3  11   70.72    3.09
   1   3  11   77.90    3.67
  -1  -3  11   26.67    4.71
  -1  -3  11   79.72    3.70
  -1   3 -11  123.66   10.08
  -1  -3  12   33.58    1.21
  -1  -3  12   12.03    3.46
  -1  -3  12   32.62    2.49
  -1  -3  12   64.89    6.47
  -1   3 -12   46.52    7.02
  -1  -3  12   29.17    2.06
   1  -3 -12   24.04    3.98
   1   3  12   33.06    2.50
  -1  -3  12   10.96    1.71
   1   3  13   15.25    1.82
  -1  -3  13   13.33    1.68
  -1  -3  13   13.37    1.47
  -1   3 -13   18.37    5.34
   1  -3 -13   10.93    2.90
  -1  -3  13   15.91    0.88
  -1   3 -13   15.60    0.90
  -1  -3  14   32.97    5.32
  -1  -3  14   16.76    1.69
   1  -3 -14   12.85    3.31
  -1   3 -14   20.71    1.04
  -1   3 -14   28.31    5.65
   1   3  14   17.34    1.99
  -1  -3  14   19.18    1.01
  -1  -3  14    9.32    1.57
  -1   3 -15   50.84    1.65
  -1  -3  15   85.57    8.45
  -1  -3  15   46.08    2.87
   1   3  15   45.77    3.22
   1  -3 -15   51.38    1.52
   1  -3 -15   36.88    5.37
  -1   3 -15   78.23    9.47
  -1  -3  15   47.95    1.61
  -1  -3  15   28.01    2.53
  -1  -3  16   -0.21    3.05
  -1  -3  16    0.86    0.57
  -1  -3  16    0.53    0.33
  -1   3 -16    1.42    5.08
   1  -3 -16    0.64    0.25
   1  -3 -16    0.34    1.74
  -1   3 -16    0.73    0.30
  -1  -3  16   -0.17    1.03
  -1  -3  17   16.81    1.87
  -1  -3  17   19.63    1.13
  -1   3 -17   21.26    1.46
   1  -3 -17   14.03    3.72
  -1   3 -17   18.88    1.07
  -1  -3  17   22.40    5.36
   1  -3 -17   19.87    1.04
   1  -3 -18   31.47    1.33
  -1  -3  18   30.96    1.44
  -1   3 -18   32.87    1.84
  -1  -3  18   26.71    2.46
  -1  -3  18   30.15    1.60
  -1   3 -18   30.92    1.37
  -1  -3  19    4.56    1.10
  -1  -3  19    6.31    0.92
   1  -3 -19   -0.83    1.41
  -1   3 -19    5.88    0.89
  -1   3 -19    5.10    0.62
  -1  -3  19    1.26    1.39
  -1   3 -19    8.97    2.54
  -1  -3  19    5.72    0.72
   1  -3 -20   29.34    1.54
  -1   3 -20   25.61    1.27
   1   3  20   24.60    1.35
  -1   3 -20   26.48    1.67
  -1   3 -20   28.99    1.80
   1  -3 -20   26.33    1.41
  -1  -3  20   22.43    1.35
   1  -3 -20   27.01    1.49
  -1   3 -20   24.80    1.49
   1  -3 -20   23.79    1.30
   1  -3 -20   28.24    1.48
  -1   3 -20   31.28    4.57
   1   3  20   24.89    1.37
   1   3  20   25.80    1.40
  -1  -3  20   22.39    2.36
  -1  -3  20   26.84    1.70
   1   3  20   26.44    1.56
  -1   3 -20   25.80    1.59
   1  -3 -20   17.06    4.29
   1   3  20   27.78    1.66
  -1   3 -20   27.45    1.66
  -1  -3  20   25.59    1.42
   1  -3 -21    1.57    0.48
  -1   3 -21    1.48    0.53
   1  -3 -21    1.69    0.49
  -1  -3  21    1.33    0.70
   1  -3 -21    1.63    0.45
  -1   3 -21    1.58    0.47
   1   3  21    0.79    0.44
  -1  -3  21    1.52    0.56
   1  -3 -21    1.82    0.46
   1   3  21    1.09    0.48
  -1   3 -21    1.61    0.65
   1  -3 -21    0.93    0.38
  -1   3 -21    1.12    0.36
   1   3  21    1.32    0.61
   1  -3 -21    2.93    2.32
  -1   3 -21    1.25    0.46
  -1   3 -21    1.06    0.51
  -1   3 -21    1.57    0.64
   1   3  21    1.47    0.51
   1   3  21    0.94    0.46
  -1  -3  21   -0.05    0.44
  -1   3 -21   -0.65    1.38
  -1  -3  22   -0.10    0.47
  -1  -3  22   -0.45    0.55
   1   3  22    0.35    0.49
   1  -3 -22    0.10    0.39
   1   3  22   -1.09    0.61
  -1   3 -22   -0.29    0.45
  -1  -3  22    0.16    0.65
  -1   3 -22   -0.08    0.42
   1  -3 -22   -0.07    0.32
  -1   3 -22    0.93    0.40
   1   3  22   -0.20    0.50
  -1   3 -22    0.22    0.50
   1  -3 -22    0.05    0.30
  -1  -3  22   -0.29    0.48
   1   3  22   -0.40    0.50
  -1   3 -22   -0.09    0.52
  -1   3 -22    2.01    1.76
   1   3  22    0.13    0.43
  -1   3 -22   -0.13    0.41
   1  -3 -22    0.34    0.33
   1  -3 -22    0.02    0.37
   1  -3 -22   -0.66    2.03
   1   3  23   12.75    1.27
   1  -3 -23   12.95    1.07
   1  -3 -23   12.71    1.06
  -1   3 -23   11.27    1.09
  -1   3 -23   12.68    1.31
  -1   3 -23   12.41    1.18
   1   3  23    9.68    1.09
  -1  -3  23   12.31    1.10
  -1  -3  23   13.09    1.13
   1  -3 -23   13.44    1.13
  -1   3 -23   11.28    1.03
  -1   3 -23   11.53    1.18
   1   3  23   11.50    1.07
   1   3  23   12.05    1.09
   1  -3 -23   13.06    1.11
  -1   3 -23   12.60    1.22
   1   3  23    9.03    0.95
   1  -3 -23   11.80    0.96
  -1  -3  23   11.45    1.25
  -1  -3  24    5.69    0.83
  -1   3 -24    5.34    0.94
   1  -3 -24    6.45    0.84
   1   3  24    5.55    0.92
   1  -3 -24    4.42    0.63
  -1  -3  24    5.60    0.84
   1   3  24    5.32    0.80
  -1  -3  24    5.25    0.99
   1   3  24    4.84    0.82
   1  -3 -24    5.56    0.79
  -1   3 -24    5.22    0.88
   1  -3 -24    5.65    0.74
   1  -3 -24    5.66    0.75
  -1   3 -24    5.74    0.88
  -1   3 -24    6.28    0.90
   1   3  24    5.25    0.84
   1  -3 -24    6.26    0.81
  -1   3 -24    5.04    0.80
  -1   3 -24    6.19    0.96
  -1   3 -24    4.39    0.68
  -1  -3  25    4.82    1.01
   1  -3 -25    6.98    0.85
   1   3  25    4.28    0.78
   1  -3 -25    6.07    0.79
  -1   3 -25    5.67    0.84
  -1   3 -25    6.98    1.02
   1   3  25    6.83    0.91
  -1  -3  25    6.57    0.85
   1   3  25    6.43    1.03
  -1   3 -25    5.95    0.77
   1   3  25    6.00    0.83
   1  -3 -25    6.18    0.80
  -1  -3  25    6.53    1.02
  -1  -3  25    5.85    0.87
   1  -3 -25    6.04    0.81
  -1   3 -25    5.33    0.86
   1  -3 -25    6.67    0.84
  -1   3 -25    6.44    0.91
  -1   3 -25    6.81    0.98
  -1   3 -25    7.25    0.93
   1  -3 -26    6.16    0.81
   1  -3 -26    6.20    0.81
  -1   3 -26    4.84    0.76
   1   3  26    6.13    0.88
  -1  -3  26    5.07    0.82
  -1   3 -26    6.37    0.95
   1  -3 -26    5.92    0.77
  -1   3 -26    6.12    0.76
   1  -3 -26    6.32    0.81
  -1   3 -26    5.59    0.90
   1   3  26    5.85    1.00
   1   3  26    6.53    0.86
   1  -3 -26    6.32    0.79
  -1  -3  26    6.17    0.85
  -1   3 -26    6.49    0.92
  -1   3 -26    6.67    0.91
  -1   3 -26    6.90    0.92
  -1  -3  26    5.74    0.94
   1   3  26    4.50    0.80
   1   3  27    6.54    0.87
  -1   3 -27    7.20    0.92
  -1  -3  27    7.72    0.93
   1  -3 -27    5.93    0.76
  -1   3 -27    7.39    0.98
   1  -3 -27    7.32    0.84
  -1   3 -27    6.93    0.89
   1   3  27    7.63    0.94
   1  -3 -27    7.12    0.83
   1   3  27    7.14    1.07
  -1   3 -27    7.35    0.95
  -1  -3  27    6.30    0.85
   1   3  27    5.36    0.81
  -1  -3  27    8.05    1.00
   1  -3 -27    7.16    0.85
  -1   3 -27    6.18    0.74
  -1   3 -27    8.39    1.05
   1  -3 -28    0.13    0.36
  -1   3 -28    0.38    0.51
   1   3  28    0.35    0.49
  -1   3 -28    0.39    0.49
  -1   3 -28   -0.33    0.39
   1   3  28    0.26    0.53
  -1  -3  28   -0.10    0.47
   1   3  28    0.03    0.61
  -1   3 -28    0.24    0.45
  -1  -3  28   -0.12    0.50
  -1  -3  28    0.52    0.54
  -1   3 -28   -0.17    0.45
   1   3  28    0.26    0.44
   1  -3 -28    0.29    0.37
   1  -3 -28    0.11    0.35
  -1   3 -28    0.13    0.41
   1  -3 -28    0.40    0.40
  -1   3 -29    1.08    0.50
   1   3  29    0.99    0.56
  -1   3 -29    1.20    0.51
  -1   3 -29    0.93    0.39
   1   3  29    1.34    0.70
   1  -3 -29    1.66    0.61
  -1  -3  29    1.12    0.58
  -1   3 -29    1.54    0.53
  -1   3 -29    1.54    0.50
   1   3  29    0.45    0.47
   1   3  29    1.46    0.58
  -1  -3  29    1.51    0.54
   1  -3 -29    1.68    0.48
   1  -3 -29    1.41    0.50
   1  -3 -29    1.11    0.42
  -1  -3  29    1.30    0.55
   1  -3 -30    2.40    0.63
  -1  -3  30    1.64    0.57
  -1   3 -30    2.06    0.56
   1   3  30    1.89    0.58
   1  -3 -30    1.37    0.44
   1   3  30    1.62    0.55
  -1  -3  30    1.37    0.55
  -1   3 -30    2.06    0.49
  -1   3 -30    1.84    0.51
  -1   3 -30    1.75    0.51
  -1  -3  30    2.09    0.56
  -1  -3  30    1.99    0.54
   1  -3 -30    1.75    0.43
  -1   3 -30    1.47    0.42
   1   3  30    2.95    0.77
   1  -3 -30    1.43    0.43
  -1  -3  31    0.01    0.41
  -1   3 -31    0.58    0.32
   1  -3 -31    0.32    0.27
  -1   3 -31    0.04    0.32
  -1   3 -31    0.02    0.38
   1  -3 -31   -0.19    0.32
   1   3  31   -0.43    0.60
  -1  -3  31   -0.21    0.46
  -1   3 -31   -0.43    0.36
   1  -3 -31    0.19    0.45
  -1  -3  31   -0.12    0.41
  -1  -3  31    0.02    0.37
  -1  -3  32    2.23    0.51
   1   3  32    2.88    0.69
  -1   3 -32    2.52    0.48
   1  -3 -32    2.10    0.35
  -1  -3  32    2.59    0.48
  -1   3 -32    2.35    0.47
  -1  -3  32    2.25    0.47
   1  -3 -32    3.29    0.58
  -1   3 -32    2.75    0.54
   1  -3 -32    1.93    0.40
  -1  -3  32    2.97    0.57
  -1   3 -33    0.58    0.32
   1  -3 -33    0.18    0.33
   1   3  33    0.37    0.52
  -1   3 -33    0.29    0.29
  -1  -3  33    0.54    0.34
  -1   3 -33    0.23    0.36
  -1  -3  33    0.20    0.33
  -1   3 -34   17.02    0.79
   1   3  34   16.40    0.96
  -1   3 -34   14.89    0.75
  -1  -3  34   16.50    0.72
  -1  -3  34   15.68    0.76
  -1  -4 -33   -0.09    0.24
  -1   4  33    0.04    0.30
   1   4 -33   -0.16    0.27
   1   4 -33   -0.28    0.22
   1  -4  33    0.05    0.29
  -1   4  33    0.02    0.39
  -1  -4 -33    0.00    0.25
  -1   4  32    2.67    0.58
  -1  -4 -32    3.08    0.46
   1   4 -32    2.36    0.39
  -1  -4 -32    4.08    0.52
  -1   4  32    2.30    0.41
   1   4 -32    2.97    0.47
  -1  -4 -32    3.18    0.43
   1   4 -32    2.38    0.52
   1  -4  32    2.87    0.49
  -1   4  32    2.58    0.49
  -1  -4 -31    4.81    0.60
  -1   4  31    3.82    0.52
   1   4 -31    3.42    0.49
   1  -4  31    3.34    0.56
  -1   4  31    1.97    0.40
   1   4 -31    2.84    0.46
  -1  -4 -31    3.96    0.56
   1   4 -31    3.96    0.58
   1  -4  31    3.14    0.48
  -1  -4 -31    4.71    0.56
  -1   4  31    3.26    0.65
   1   4 -31    3.70    0.64
  -1   4  31    3.63    0.59
  -1  -4 -31    3.63    0.51
   1   4 -31    3.01    0.44
   1   4 -30    2.97    0.59
   1   4 -30    2.82    0.55
  -1   4  30    2.42    0.56
  -1  -4 -30    3.45    0.55
  -1  -4 -30    3.50    0.58
   1   4 -30    2.90    0.53
  -1   4  30    3.22    0.72
  -1   4  30    3.79    0.62
   1   4 -30    3.09    0.50
   1   4 -30    3.80    0.71
   1  -4  30    3.04    0.53
   1   4 -30    3.01    0.54
   1  -4  30    3.50    0.63
   1  -4  29    1.68    0.56
  -1   4  29    2.42    0.70
   1  -4  29    2.40    0.68
   1   4 -29    1.63    0.56
   1   4 -29    1.79    0.54
   1   4 -29    1.63    0.47
  -1   4  29    1.27    0.51
   1   4 -29    1.86    0.61
   1   4 -29    1.70    0.45
  -1  -4 -29    1.61    0.48
  -1  -4 -29    1.81    0.52
  -1   4  29    1.83    0.59
   1   4 -29    1.68    0.49
   1  -4  29    1.63    0.49
  -1  -4 -28    5.48    0.71
  -1  -4 -28    5.61    0.69
   1  -4  28    6.52    0.99
   1   4 -28    6.29    0.78
   1   4 -28    5.64    0.75
   1  -4  28    5.20    0.77
   1   4 -28    5.63    0.77
  -1   4  28    6.53    0.95
   1   4 -28    5.94    0.79
   1   4 -28    6.28    0.73
  -1   4  28    5.68    0.74
  -1   4  28    5.70    0.79
   1  -4  28    5.36    0.75
   1   4 -28    5.84    0.82
   1   4 -28    5.85    0.88
   1  -4  28    5.63    0.72
  -1  -4 -28    6.17    0.80
   1   4 -27   18.76    1.27
   1   4 -27   19.38    1.29
  -1   4  27   19.73    1.33
   1  -4  27   19.57    1.56
   1  -4  27   17.84    1.29
  -1   4  27   19.07    1.26
   1   4 -27   19.54    1.36
  -1  -4 -27   20.37    1.30
   1   4 -27   19.05    1.34
   1  -4  27   18.88    0.97
  -1  -4 -27   19.22    1.22
   1   4 -27   19.92    1.49
   1  -4  27   19.46    1.33
   1  -4  27   17.92    1.20
   1   4 -27   19.87    1.38
   1   4 -27   18.00    1.27
  -1   4  27   22.37    1.56
  -1  -4 -27   15.64    1.05
  -1  -4 -26    1.05    0.38
   1   4 -26    0.69    0.43
   1   4 -26    0.61    0.48
   1  -4  26    0.75    0.50
  -1  -4 -26   -0.01    0.47
  -1   4  26    1.04    0.58
   1   4 -26    0.83    0.49
  -1   4  26    1.87    0.71
   1   4 -26    0.79    0.58
   1   4 -26    0.87    0.60
   1   4 -26    0.61    0.46
   1  -4  26    0.79    0.68
   1  -4  26    0.86    0.32
   1  -4  26    0.88    0.55
   1  -4  26    1.53    0.62
   1   4 -26    0.96    0.50
  -1  -4 -26    1.02    0.44
  -1  -4 -26    0.74    0.46
  -1  -4 -25    2.34    0.51
   1   4 -25    2.25    0.62
   1   4 -25    1.90    0.60
  -1   4  25    1.92    0.59
   1  -4  25    2.18    0.69
   1  -4  25    2.41    0.69
  -1  -4 -25    2.37    0.58
   1  -4  25    2.56    0.77
  -1   4  25    2.79    0.78
  -1  -4 -25    2.29    0.55
   1   4 -25    2.95    0.76
   1   4 -25    2.13    0.59
   1  -4  25    2.63    0.45
   1   4 -25    2.49    0.67
   1  -4  25    2.64    0.62
   1   4 -25    2.72    0.71
  -1  -4 -25    1.37    0.48
  -1   4  25    2.37    0.62
   1  -4  24    5.32    0.83
   1   4 -24    5.77    0.91
   1  -4  24    3.86    0.92
  -1  -4 -24    4.45    0.68
   1   4 -24    5.03    0.81
  -1   4  24    4.94    0.79
  -1  -4 -24    4.33    0.69
   1   4 -24    5.83    0.96
   1   4 -24    5.37    0.85
   1  -4  24    4.22    0.80
   1  -4  24    5.16    0.79
  -1   4  24    5.68    0.96
  -1  -4 -24    5.53    0.76
  -1   4  24    4.66    0.75
   1   4 -24    3.88    0.75
  -1   4  24    4.19    0.72
   1   4 -24    5.03    0.81
   1  -4  24    5.47    0.62
   1  -4  24    4.14    0.77
  -1   4  24    4.75    0.74
  -1  -4 -24    4.99    0.73
  -1  -4 -24    5.01    0.67
  -1  -4 -23    1.59    0.49
  -1   4  23    1.11    0.51
   1   4 -23    1.32    0.54
   1  -4  23    1.12    0.56
  -1   4  23    1.49    0.65
  -1  -4 -23    1.29    0.46
  -1  -4 -23    1.55    0.55
   1  -4  23    1.46    0.55
   1   4 -23    1.50    0.54
   1  -4  23    1.23    0.70
   1   4 -23    0.91    0.52
  -1  -4 -23    1.46    0.44
   1  -4  23    1.02    0.56
   1  -4  23    1.82    0.41
  -1   4  23    1.38    0.57
   1  -4  23    1.09    0.54
  -1   4  23    0.99    0.50
   1   4 -23    1.69    0.57
   1   4 -23    0.47    0.53
  -1   4  23    0.85    0.45
  -1  -4 -23    1.23    0.43
   1   4 -23    1.71    0.67
   1  -4  22   34.36    1.73
   1  -4  22   35.23    1.83
  -1  -4 -22   38.88    1.81
   1   4 -22   39.67    2.07
  -1  -4 -22   35.36    1.67
   1  -4  22   37.27    2.00
  -1   4  22   32.61    1.59
   1   4 -22   35.64    1.97
  -1   4  22   38.39    2.05
   1   4 -22   36.12    1.94
  -1  -4 -22   36.61    1.71
   1   4 -22   40.47    2.14
   1  -4  22   39.70    2.25
  -1   4  22   37.44    1.80
  -1   4  22   28.54    3.04
  -1  -4 -22   38.63    1.72
  -1   4  22   35.14    1.81
  -1  -4 -22   38.98    1.79
   1  -4  22   37.09    1.76
   1  -4  22   39.14    1.60
  -1   4  22   36.58    1.74
   1   4 -22   27.60    3.01
   1   4 -22   37.76    1.99
   1   4 -21    8.98    1.05
  -1  -4 -21    9.57    0.90
  -1  -4 -21   10.14    0.95
  -1  -4 -21    6.71    1.37
  -1   4  21    6.57    1.54
  -1   4  21    7.34    0.91
   1  -4  21    6.44    1.31
   1  -4  21    8.25    0.96
   1  -4  21    8.72    0.94
   1  -4  21   10.31    0.85
  -1   4  21    9.85    1.09
  -1  -4 -21    9.54    0.94
  -1   4  21    8.22    0.93
   1   4 -21    9.88    1.06
   1  -4  21    9.13    1.08
  -1   4  21    7.93    0.85
   1   4 -21    9.40    1.07
   1   4 -21   10.04    1.12
  -1  -4 -21    9.86    0.95
   1   4 -21    6.74    1.52
  -1   4  21    8.93    0.93
   1  -4  21    9.54    1.02
  -1  -4 -21    9.87    0.94
   1   4 -21    8.09    1.00
  -1  -4 -20   39.14    1.72
   1  -4  20   39.93    1.88
  -1   4  20   29.28    3.11
   1   4 -20   44.04    2.11
  -1  -4 -20   43.61    1.81
   1   4 -20   41.94    2.10
   1  -4  20   43.28    1.67
  -1   4  20   36.97    1.63
  -1   4  20   37.21    1.85
  -1  -4 -20   43.35    1.84
   1  -4  20   33.38    1.72
  -1   4  20   38.34    1.78
  -1   4  20   39.88    2.06
   1   4 -20   41.25    2.08
   1   4 -20   38.90    1.97
   1   4 -20   38.98    1.88
  -1  -4 -20   35.13    2.90
   1  -4  20   38.41    1.77
   1   4 -20   35.43    5.07
   1   4 -20   41.97    2.12
  -1   4  20   39.06    1.75
   1  -4  20   26.66    2.59
  -1  -4 -20   38.27    1.72
   1  -4  20   41.70    2.06
   1   4 -20   29.45    2.98
   1  -4  19   17.82    1.21
   1  -4  19   20.06    1.14
   1  -4  19   19.59    1.44
   1   4 -19   19.60    1.45
  -1  -4 -19   23.09    1.31
  -1  -4 -19   17.57    2.04
  -1   4  19   17.20    1.15
  -1   4  19   19.50    1.34
  -1   4  19   16.40    2.32
   1  -4  19   19.93    1.27
  -1  -4 -19   14.87    2.04
   1   4 -19   18.40    1.35
  -1  -4 -19   19.50    1.21
  -1   4  19   20.75    1.55
   1   4 -19   16.92    3.56
  -1   4  19   17.62    1.38
  -1  -4 -19   21.42    1.29
  -1   4  19   18.32    1.21
   1   4 -19   21.68    1.52
  -1   4  19   19.61    1.27
   1   4 -19   16.00    2.24
   1   4 -19   18.91    1.43
   1  -4  19   18.57    1.30
   1  -4  19   13.06    1.80
   1   4 -19   21.98    1.49
   1   4 -18    2.03    0.55
  -1   4  18    0.49    0.81
  -1  -4 -18    2.43    0.50
  -1   4  18    1.97    0.52
   1   4 -18    1.48    0.83
  -1   4  18    1.95    0.50
   1  -4  18    1.65    0.77
  -1   4  18    2.93    0.67
   1  -4  18    2.65    0.46
   1  -4  18    1.86    0.54
  -1  -4 -18    1.88    0.88
  -1   4  18    2.82    0.58
   1   4 -18    2.60    0.58
   1  -4  18    2.27    0.56
   1   4 -18    0.37    1.06
   1  -4  18    1.93    0.53
   1   4 -18    3.34    1.81
   1   4 -18    2.79    0.65
  -1   4  18    2.72    0.64
  -1   4  18    2.54    1.16
  -1   4  18    1.95    0.72
   1   4 -17   36.17    3.17
  -1  -4 -17   44.44    1.69
  -1  -4 -17   37.77    3.02
   1   4 -17   47.29    5.32
   1  -4  17   29.28    2.54
  -1   4  17   43.56    3.59
   1  -4  16    2.80    0.82
  -1  -4 -16    3.07    0.92
  -1   4  16    3.12    1.27
   1   4 -16    3.91    1.08
   1   4 -16    5.98    2.06
  -1   4  16   -0.19    0.62
  -1   4  15   50.37    2.33
  -1   4  15   47.01    3.61
   1  -4  15   34.41    2.59
   1   4 -15   39.70    3.21
  -1  -4 -15   45.08    3.06
   1   4 -15   57.35    5.46
  -1   4  14   28.87    2.88
  -1   4  14   26.95    1.68
  -1   4  14   23.38    2.99
   1   4 -14   23.72    2.42
  -1  -4 -14   27.04    2.30
   1  -4  14   20.64    1.98
  -1   4  13   25.98    1.58
  -1  -4 -13   24.87    2.17
   1   4 -13   21.69    2.29
  -1   4  13   26.17    2.68
   1  -4  13   19.92    1.90
   1  -4  13   25.65    1.09
  -1   4  13   23.28    2.89
  -1   4  12    6.86    0.89
  -1  -4 -12    8.15    1.21
   1  -4  12    7.70    0.62
  -1  -4 -12    8.85    0.69
  -1   4  12    6.77    1.67
   1   4 -12    6.02    1.26
   1  -4  12    6.38    1.10
   1   4 -11   16.01    1.86
   1  -4  11   13.73    1.54
  -1   4  11   19.98    1.31
   1  -4  11   18.84    0.93
  -1   4  11   17.43    1.34
  -1   4  11   20.24    2.75
  -1  -4 -11   20.48    1.01
   1  -4  10   62.37    1.62
   1  -4  10   50.50    2.78
   1   4 -10   55.89    3.26
  -1   4  10   66.57    2.26
  -1   4  10   56.02    3.26
  -1   4  10   50.42    3.79
   1  -4   9   72.99    1.76
   1   4  -9   61.60    3.33
  -1   4   9   57.62    3.98
  -1   4   9   69.38    3.59
   1   4  -9   57.43    2.75
   1  -4   9   53.24    2.82
  -1   4   8   32.22    2.47
   1   4  -8   25.61    1.87
   1   4  -8   27.62    2.20
   1  -4   8   25.24    1.94
  -1   4   8   25.91    2.67
   1   4  -7   42.03    2.64
  -1   4   7   33.46    2.87
   1  -4   7   39.14    2.37
   1   4  -7   41.61    2.43
  -1   4   6   32.68    2.46
   1  -4   6   28.08    1.96
   1   4  -6   27.44    2.09
   1   4  -6   27.04    1.98
   1   4  -5   10.65    1.28
   1   4  -5    9.66    1.28
  -1   4   5   13.03    1.64
   1  -4   5    9.76    1.20
   1   4  -4    7.47    1.12
   1   4  -4    7.26    1.09
   1  -4   4    6.21    1.00
  -1   4   4    7.96    1.39
  -1   4   3  381.02    8.19
   1   4  -3  343.37    6.96
   1   4  -3  366.22    7.10
  -1  -4  -3  356.52    6.59
  -1  -4  -2  145.08    4.18
  -1   4   2  144.39    5.13
   1   4  -2  144.68    4.51
   1   4  -2  132.94    4.31
   1   4  -1  126.75    3.62
  -1   4   1  141.71    5.10
   1   4  -1  144.64    4.56
  -1  -4  -1  147.48    4.16
   1   4  -1  129.50    4.29
   1   4   0  414.50    6.74
   1   4   0  457.03    8.08
   1   4   0  434.53    7.76
  -1  -4   0  393.35    6.53
  -1  -4   0  456.97    7.22
  -1   4   0  434.76    8.96
  -1  -4   1  134.17    3.94
  -1  -4   1  126.64    3.74
   1   4   1  139.41    4.11
   1   4   1  145.87    4.66
   1   4   1  148.06    4.60
  -1   4  -1  132.16    4.98
   1   4   2  136.12    4.19
   1   4   2  140.20    4.61
  -1  -4   2  123.54    3.72
  -1   4  -2  127.97    4.96
   1   4   2  136.01    4.45
  -1  -4   2  134.70    3.94
  -1   4  -3  329.47    7.94
   1   4   3  348.79    6.90
   1   4   3  350.37    7.43
   1   4   3  368.18    7.31
  -1  -4   3  314.88    5.95
  -1  -4   3  362.17    6.38
   1  -4  -4    3.95    1.91
  -1  -4   4    6.14    0.95
   1   4   4    8.09    1.20
   1   4   4    7.30    1.15
   1   4   4    7.85    1.29
  -1  -4   5    8.99    1.14
   1   4   5   11.54    1.44
   1   4   5   12.24    1.55
   1   4   6   29.90    2.24
  -1  -4   6   26.36    1.89
   1  -4  -6   29.74    2.02
   1   4   6   33.62    2.42
  -1  -4   7   39.63    2.35
   1   4   7   45.53    2.84
   1  -4  -7   46.78    2.53
   1   4   7   49.91    3.02
   1  -4  -8   28.24    1.72
   1  -4  -8   26.86    1.98
   1   4   8   32.73    2.53
   1   4   8   28.78    2.35
  -1  -4   8   27.66    2.02
   1   4   9   65.56    3.57
  -1   4  -9   73.44    1.87
   1  -4  -9   60.37    2.61
  -1  -4   9   56.62    2.93
   1   4   9   75.25    3.84
   1  -4  -9   62.25    3.01
   1  -4 -10   53.36    2.56
   1   4  10   57.83    3.46
   1  -4 -10   55.77    2.89
  -1  -4  10   50.04    2.81
   1   4  11   14.88    1.91
   1  -4 -11   15.23    1.45
  -1   4 -11   17.57    0.99
  -1  -4  11   15.18    1.62
  -1  -4  12    5.39    1.08
   1   4  12    6.60    1.45
   1  -4 -12    6.90    1.04
  -1   4 -12    7.72    0.68
   1  -4 -13   21.21    1.83
   1   4  13   22.91    2.44
  -1   4 -13   24.88    1.20
  -1  -4  13   22.08    2.05
   1   4  14   23.02    2.47
  -1   4 -14   26.99    1.27
  -1  -4  14   22.07    2.12
  -1   4 -15   50.12    2.19
  -1   4 -15   46.11    1.67
   1   4  15   44.28    3.45
  -1   4 -15   49.10    1.76
   1   4  16    2.70    1.17
  -1   4 -16    3.27    0.54
  -1   4 -16    4.32    0.77
  -1  -4  16    3.52    0.95
   1  -4 -16    5.14    2.37
  -1   4 -16    3.55    0.53
  -1   4 -17   44.49    2.20
  -1  -4  17   33.70    1.72
  -1  -4  17   32.84    2.81
  -1   4 -17   43.00    1.66
  -1   4 -17   42.90    1.67
   1  -4 -17   27.79    5.18
  -1   4 -18    2.67    0.63
  -1   4 -18    2.30    0.57
  -1   4 -18    2.04    0.43
  -1  -4  18    1.73    0.74
  -1   4 -18    2.35    0.68
   1   4  18    1.70    0.48
   1   4  18    2.30    0.59
  -1   4 -18    2.37    0.48
  -1   4 -18    1.98    0.62
  -1   4 -18    2.00    0.61
   1  -4 -18    0.49    1.55
   1   4  18    1.54    0.48
   1  -4 -18    2.69    0.57
   1  -4 -18    2.15    0.47
  -1  -4  18    1.88    0.65
  -1   4 -19   17.30    1.39
  -1  -4  19   15.46    2.07
   1   4  19   18.38    1.24
  -1  -4  19   17.64    1.34
   1   4  19   19.12    1.22
   1   4  19   17.74    1.23
  -1   4 -19   19.00    1.46
  -1  -4  19   17.21    1.19
   1  -4 -19   20.35    1.24
  -1  -4  19   19.56    1.23
   1  -4 -19   17.36    1.16
   1  -4 -19   20.23    1.30
  -1   4 -19   19.04    1.51
  -1   4 -19   19.08    1.14
   1  -4 -19   20.44    1.25
  -1   4 -19   19.05    1.42
   1  -4 -19   21.74    1.38
   1   4  19   18.31    1.37
  -1   4 -19   17.53    1.29
  -1   4 -19   20.13    1.52
  -1  -4  20   38.28    1.79
  -1   4 -20   41.37    2.17
   1   4  20   39.81    1.98
   1   4  20   42.29    2.03
  -1  -4  20   40.42    1.61
  -1   4 -20   40.35    1.64
   1  -4 -20   21.64    5.16
  -1  -4  20   38.85    1.73
  -1   4 -20   42.27    2.22
   1  -4 -20   41.12    1.79
   1  -4 -20   41.48    1.85
   1   4  20   35.22    1.71
   1   4  20   39.46    1.74
  -1   4 -20   40.03    2.08
  -1   4 -20   41.15    2.09
  -1   4 -20   36.39    1.84
   1  -4 -20   41.19    1.76
   1  -4 -20   44.53    1.96
   1   4  20   39.96    1.80
  -1   4 -20   37.94    2.02
  -1  -4  20   30.06    2.88
  -1  -4  20   33.37    1.81
  -1   4 -20   49.77    5.91
   1  -4 -20   38.44    1.72
  -1   4 -21    9.94    1.19
  -1   4 -21    9.90    1.16
   1   4  21    8.71    0.93
   1  -4 -21    8.93    0.87
  -1   4 -21    9.80    1.13
  -1   4 -21    8.54    0.78
   1  -4 -21    9.45    0.91
   1  -4 -21    8.73    0.92
   1   4  21    9.00    1.05
  -1  -4  21    9.06    0.96
  -1   4 -21   11.57    3.14
   1  -4 -21   10.36    1.01
  -1   4 -21    7.37    0.81
   1  -4 -21    9.58    0.92
  -1   4 -21    9.29    1.07
  -1  -4  21    9.02    0.80
  -1   4 -21    8.97    1.06
  -1  -4  21    8.67    0.92
   1   4  21    9.49    1.07
  -1   4 -21    8.09    0.91
  -1  -4  21    6.73    1.04
   1   4  21    8.72    0.91
  -1  -4  22   35.25    1.71
  -1   4 -22   38.24    2.11
   1   4  22   36.02    1.73
  -1  -4  22   28.59    1.80
  -1   4 -22   36.13    2.00
   1   4  22   39.04    2.04
   1  -4 -22   36.87    1.71
  -1   4 -22   37.91    2.03
   1  -4 -22   34.89    1.63
  -1   4 -22   38.32    2.18
   1  -4 -22   38.83    1.84
   1   4  22   34.32    1.93
   1  -4 -22   40.43    1.90
  -1   4 -22   32.64    1.64
  -1  -4  22   33.09    1.71
   1   4  22   36.54    1.73
  -1   4 -22   36.33    2.01
   1  -4 -22   37.72    1.75
   1   4  22   34.90    1.78
  -1  -4  22   39.80    2.10
  -1   4 -23    1.95    0.69
   1   4  23    1.06    0.55
  -1   4 -23    1.25    0.59
   1  -4 -23    1.59    0.51
  -1  -4  23    0.73    0.50
  -1   4 -23    1.66    0.69
   1  -4 -23    1.35    0.48
  -1   4 -23    0.72    0.37
   1   4  23    1.73    0.56
   1   4  23    1.49    0.64
   1  -4 -23    1.74    0.55
  -1  -4  23    1.19    0.53
   1   4  23    1.40    0.63
   1   4  23    1.36    0.55
   1  -4 -23    1.48    0.49
  -1   4 -23    1.58    0.55
  -1   4 -23    1.20    0.63
   1  -4 -23    1.48    0.45
  -1  -4  23    1.94    0.72
  -1   4 -24    5.45    0.87
   1   4  24    4.46    0.74
   1   4  24    5.58    0.87
  -1   4 -24    4.95    0.88
   1   4  24    4.56    0.82
  -1  -4  24    5.02    0.78
  -1   4 -24    4.75    0.86
   1  -4 -24    4.74    0.69
  -1   4 -24    4.41    0.64
   1   4  24    5.30    0.76
  -1   4 -24    4.14    0.80
   1  -4 -24    5.72    0.77
  -1   4 -24    5.75    0.96
   1  -4 -24    5.32    0.79
   1  -4 -24    5.02    0.73
  -1  -4  24    4.87    0.77
  -1  -4  24    6.06    1.00
   1  -4 -24    5.46    0.68
   1   4  24    5.66    0.93
  -1   4 -25    2.53    0.69
   1  -4 -25    2.88    0.58
  -1  -4  25    2.40    0.73
   1  -4 -25    2.53    0.60
   1   4  25    1.57    0.62
  -1   4 -25    2.39    0.73
  -1   4 -25    1.92    0.48
  -1  -4  25    2.28    0.66
   1  -4 -25    2.39    0.55
   1   4  25    2.79    0.75
   1   4  25    2.59    0.65
   1  -4 -25    2.40    0.54
   1  -4 -25    2.05    0.46
  -1   4 -25    2.45    0.66
   1  -4 -25    2.32    0.55
  -1   4 -25    2.39    0.65
  -1   4 -25    2.51    0.72
   1   4  25    2.34    0.67
  -1  -4  25    1.74    0.56
   1  -4 -26    1.01    0.43
   1   4  26    1.02    0.58
  -1  -4  26    0.99    0.51
   1  -4 -26    0.97    0.46
  -1  -4  26    0.52    0.58
   1  -4 -26    1.17    0.46
   1   4  26    0.72    0.57
  -1   4 -26    0.66    0.33
  -1  -4  26    0.93    0.55
  -1   4 -26    0.93    0.54
  -1   4 -26    0.95    0.51
   1   4  26    0.24    0.58
  -1   4 -26    1.32    0.56
   1  -4 -26    0.81    0.45
   1  -4 -26    0.83    0.42
   1   4  26    0.80    0.50
  -1   4 -26    1.18    0.60
   1  -4 -27   19.49    1.27
  -1  -4  27   18.17    1.23
  -1   4 -27   15.41    1.04
   1  -4 -27   19.31    1.20
   1   4  27   16.81    1.31
  -1   4 -27   18.89    1.41
   1   4  27   20.44    1.50
   1   4  27   19.14    1.34
  -1   4 -27   18.84    1.32
  -1   4 -27   17.20    1.34
   1  -4 -27   17.37    1.14
   1   4  27   18.67    1.27
  -1   4 -27   18.44    1.37
  -1  -4  27   19.81    1.28
  -1  -4  27   17.04    1.23
  -1  -4  27   18.66    1.41
   1  -4 -27   17.35    1.17
   1  -4 -27   17.98    1.20
  -1  -4  28    5.33    0.72
  -1   4 -28    4.41    0.59
  -1  -4  28    6.19    0.86
   1   4  28    4.31    0.71
  -1  -4  28    5.08    0.77
   1  -4 -28    6.61    0.76
   1   4  28    5.75    0.90
   1   4  28    5.51    0.81
  -1   4 -28    5.36    0.81
   1   4  28    5.68    0.76
   1  -4 -28    5.38    0.66
  -1   4 -28    5.63    0.75
  -1  -4  28    6.00    0.79
   1  -4 -28    5.26    0.70
   1  -4 -28    6.26    0.71
  -1   4 -28    5.35    0.80
  -1   4 -28    4.73    0.74
  -1   4 -29    1.84    0.50
  -1   4 -29    2.22    0.59
  -1  -4  29    1.53    0.55
   1   4  29    1.86    0.61
   1   4  29    2.16    0.70
  -1  -4  29    1.52    0.53
   1   4  29    1.93    0.54
   1   4  29    1.59    0.52
  -1   4 -29    2.14    0.61
  -1  -4  29    1.65    0.51
  -1   4 -29    1.75    0.52
   1  -4 -29    1.40    0.43
   1  -4 -29    1.63    0.45
  -1  -4  29    1.98    0.56
   1  -4 -29    1.74    0.41
   1  -4 -30    3.17    0.52
   1  -4 -30    2.91    0.43
  -1   4 -30    3.45    0.60
  -1   4 -30    3.25    0.61
  -1  -4  30    2.99    0.56
  -1   4 -30    3.10    0.52
  -1  -4  30    2.69    0.60
   1  -4 -30    3.59    0.64
   1   4  30    3.01    0.67
  -1  -4  30    2.58    0.56
  -1  -4  30    3.63    0.59
   1   4  30    2.97    0.57
  -1   4 -30    2.98    0.56
   1   4  30    2.77    0.60
   1   4  30    1.84    0.51
  -1   4 -31    3.44    0.54
   1   4  31    3.57    0.57
  -1  -4  31    2.71    0.53
  -1   4 -31    3.86    0.47
   1   4  31    4.41    0.71
   1  -4 -31    4.49    0.63
  -1  -4  31    3.53    0.53
   1  -4 -31    2.97    0.46
  -1   4 -31    4.15    0.59
  -1  -4  31    4.18    0.57
  -1   4 -31    4.12    0.60
   1  -4 -32    2.41    0.37
   1   4  32    3.61    0.64
   1  -4 -32    3.69    0.53
  -1   4 -32    2.98    0.46
  -1   4 -32    3.20    0.49
  -1  -4  32    2.93    0.48
  -1   4 -32    2.68    0.44
  -1  -4  32    1.75    0.41
  -1  -4  32    2.08    0.40
  -1   4 -33   -0.18    0.28
  -1  -4  33    0.04    0.28
   1  -4 -33    0.09    0.30
  -1   4 -33    0.06    0.22
  -1  -4  33   -0.24    0.26
   1   5 -32    0.25    0.26
  -1   5  32    0.39    0.31
  -1  -5 -32    0.79    0.29
  -1  -5 -32    0.49    0.24
   1  -5  32    0.16    0.26
   1   5 -31    4.47    0.52
  -1   5  31    3.66    0.56
  -1   5  31    4.04    0.51
  -1  -5 -31    4.18    0.45
   1   5 -31    2.84    0.39
  -1  -5 -31    5.00    0.54
  -1   5  31    3.79    0.49
  -1  -5 -31    4.42    0.49
   1  -5  31    3.79    0.49
   1   5 -30    1.91    0.55
   1   5 -30    2.41    0.51
   1  -5  30    2.21    0.47
  -1   5  30    2.50    0.49
   1   5 -30    2.01    0.40
   1   5 -30    2.18    0.44
  -1  -5 -30    2.33    0.42
  -1   5  30    2.49    0.49
  -1  -5 -30    3.12    0.48
  -1   5  30    2.76    0.57
   1   5 -29    5.05    0.68
  -1   5  29    5.11    0.65
   1   5 -29    4.40    0.74
   1  -5  29    3.81    0.58
  -1   5  29    4.90    0.65
   1   5 -29    3.94    0.53
  -1  -5 -29    5.05    0.59
  -1   5  29    4.79    0.72
   1  -5  29    4.42    0.62
   1  -5  29    4.64    0.62
   1   5 -29    4.49    0.62
  -1  -5 -29    5.77    0.66
  -1   5  28    4.33    0.62
  -1  -5 -28    5.34    0.67
  -1   5  28    6.35    0.85
   1   5 -28    6.57    0.81
  -1   5  28    5.02    0.70
  -1  -5 -28    6.20    0.74
  -1  -5 -28    5.29    0.65
   1  -5  28    5.43    0.68
   1   5 -28    4.78    0.62
   1  -5  28    4.70    0.68
  -1   5  28    5.35    0.73
   1   5 -28    4.90    0.64
   1  -5  28    4.89    0.70
   1   5 -28    5.45    0.72
   1   5 -28    5.29    0.86
  -1   5  27    7.76    0.87
   1  -5  27    7.44    0.84
  -1   5  27    5.65    0.75
   1   5 -27    7.00    0.80
  -1  -5 -27    6.70    0.67
   1  -5  27    7.41    0.80
   1   5 -27    6.91    0.75
  -1   5  27    8.26    0.99
  -1  -5 -27    7.73    0.78
  -1  -5 -27    7.61    0.80
   1   5 -27    8.46    0.94
  -1   5  27    8.21    0.88
   1  -5  27    6.70    0.85
   1   5 -27    7.24    0.86
   1   5 -27    7.64    1.00
   1   5 -26    5.93    0.74
   1  -5  26    6.21    0.85
  -1  -5 -26    7.83    0.82
   1   5 -26    7.50    0.91
  -1   5  26    6.37    0.81
   1   5 -26    6.33    0.99
  -1  -5 -26    7.59    0.79
  -1   5  26    7.75    0.97
   1  -5  26    7.52    0.87
  -1  -5 -26    7.30    0.74
   1   5 -26    7.08    0.85
   1  -5  26    7.20    0.60
   1   5 -26    7.86    0.95
   1   5 -26    7.25    0.85
   1  -5  26    6.64    0.85
  -1   5  26    6.53    0.84
  -1  -5 -25    2.79    0.57
  -1   5  25    2.02    0.60
   1   5 -25    2.31    0.65
   1  -5  25    2.19    0.57
   1   5 -25    2.28    0.58
   1   5 -25    2.53    0.70
   1   5 -25    2.21    0.58
  -1  -5 -25    2.46    0.56
  -1   5  25    2.37    0.63
  -1  -5 -25    2.30    0.50
   1   5 -25    1.81    0.58
   1   5 -25    2.52    0.63
   1  -5  25    2.79    0.43
  -1   5  25    2.73    0.76
   1   5 -25    2.74    0.76
  -1   5  25    2.10    0.64
   1  -5  25    2.30    0.65
   1  -5  25    1.84    0.58
  -1   5  24    4.40    0.76
   1  -5  24    5.78    0.81
   1  -5  24    5.54    0.60
   1   5 -24    5.57    0.86
   1   5 -24    5.47    0.97
   1  -5  24    5.71    0.82
   1   5 -24    6.16    0.87
  -1  -5 -24    6.56    0.79
   1  -5  24    5.53    0.90
  -1  -5 -24    6.61    0.80
  -1  -5 -24    6.22    0.74
   1   5 -24    5.79    0.85
   1   5 -24    4.84    0.81
   1   5 -24    5.54    0.77
  -1   5  24    6.13    0.93
   1   5 -24    6.05    0.81
  -1   5  24    5.87    0.83
  -1  -5 -24    5.05    0.67
   1   5 -24    6.58    0.93
  -1   5  24    5.91    0.82
   1   5 -23    3.88    0.72
   1  -5  23    4.32    0.74
   1   5 -23    4.16    0.83
   1  -5  23    3.27    0.78
  -1  -5 -23    4.91    0.73
   1  -5  23    5.08    0.78
   1   5 -23    3.61    0.74
  -1   5  23    4.11    0.73
  -1  -5 -23    4.08    0.66
   1   5 -23    3.73    0.73
  -1   5  23    5.93    1.08
  -1  -5 -23    4.75    0.70
   1   5 -23    3.98    0.72
  -1   5  23    3.87    0.73
   1   5 -23    4.91    0.88
   1   5 -23    4.03    0.76
  -1  -5 -23    5.08    0.70
   1   5 -23    4.15    0.79
  -1   5  23    4.57    0.77
  -1  -5 -23    3.63    0.60
   1  -5  23    4.51    0.55
  -1   5  22    9.47    1.90
   1   5 -22   15.49    1.33
  -1   5  22   14.25    1.18
   1   5 -22   15.06    1.32
   1  -5  22   15.76    1.01
   1   5 -22   12.87    1.22
   1   5 -22   14.01    1.18
  -1   5  22   11.81    0.99
   1   5 -22   13.12    1.20
  -1   5  22   13.46    1.15
  -1   5  22   13.60    1.24
  -1  -5 -22   16.01    1.16
   1  -5  22   12.78    1.28
  -1  -5 -22   13.77    1.06
  -1  -5 -22   15.54    1.17
   1  -5  22   13.47    1.15
   1   5 -22   13.96    1.18
   1  -5  22   13.90    1.18
  -1  -5 -22   15.72    1.18
  -1   5  22   13.98    1.28
  -1  -5 -22   12.93    1.04
   1   5 -22   14.65    1.30
   1   5 -22   13.79    1.32
  -1   5  21    8.02    0.99
   1   5 -21    8.85    1.04
  -1   5  21    9.47    1.07
  -1   5  21    8.76    0.98
   1   5 -21    9.18    1.00
  -1   5  21    8.50    0.88
   1  -5  21    9.15    1.11
  -1  -5 -21    9.30    0.90
  -1  -5 -21    8.72    0.88
  -1   5  21    8.53    0.92
  -1  -5 -21   10.64    0.99
   1   5 -21   10.13    1.14
  -1  -5 -21   11.03    0.99
   1   5 -21    8.46    1.03
   1   5 -21   10.07    1.11
   1  -5  21   10.40    0.85
   1   5 -21    9.00    1.07
   1   5 -21    9.78    1.01
   1  -5  21    8.79    0.95
   1   5 -21    9.69    1.12
  -1  -5 -21   10.47    0.96
   1  -5  21    7.85    0.96
  -1   5  21    7.73    1.78
   1  -5  20    1.58    0.64
  -1   5  20    0.17    0.76
   1   5 -20    1.44    0.60
  -1   5  20    1.72    0.62
   1   5 -20    1.55    0.53
   1   5 -20    1.61    0.53
   1   5 -20    1.31    0.55
  -1  -5 -20    2.00    0.52
  -1  -5 -20    1.83    0.49
   1   5 -20    1.82    0.59
  -1  -5 -20    1.79    0.48
   1   5 -20    1.77    0.60
  -1   5  20    2.44    0.73
  -1   5  20    1.79    0.57
  -1   5  20    1.48    0.57
   1  -5  20    1.60    0.56
   1  -5  20    1.96    0.42
   1  -5  20    1.43    0.53
   1   5 -20    1.79    0.64
   1   5 -20    1.88    0.65
  -1   5  20    1.47    0.50
  -1  -5 -20    1.90    0.51
   1   5 -19    2.65    0.69
  -1  -5 -19    1.95    0.86
  -1   5  19    2.94    0.77
   1   5 -19    2.40    0.91
  -1   5  19    2.76    0.70
   1   5 -19    2.63    0.65
   1   5 -19    1.87    0.59
  -1  -5 -19    2.36    0.52
  -1   5  19    1.96    0.57
   1  -5  19    2.70    0.72
   1   5 -19    2.70    0.70
  -1   5  19    2.67    0.68
   1  -5  19    2.30    0.62
   1   5 -19    2.25    0.62
  -1   5  19    2.32    0.61
   1   5 -19    3.14    2.12
   1  -5  19    2.74    0.63
   1  -5  19    2.37    0.46
  -1   5  19    2.35    0.57
   1   5 -19    2.60    0.65
  -1   5  19    1.21    0.98
   1   5 -19    2.23    0.58
   1   5 -19    2.10    0.69
   1  -5  18   19.48    1.16
   1  -5  18   15.60    1.20
   1  -5  18   17.81    1.28
   1   5 -18   18.07    1.43
   1   5 -18   18.95    1.40
   1   5 -18   18.81    1.47
   1   5 -18   16.76    1.34
  -1   5  18   17.91    1.21
   1  -5  18   17.90    1.44
  -1  -5 -18   15.96    2.09
   1   5 -18   17.00    1.28
   1   5 -18   19.17    1.45
  -1   5  18   18.38    1.38
  -1  -5 -18   16.80    1.15
  -1   5  18   17.71    1.26
  -1   5  18   17.16    1.56
   1   5 -18   14.07    1.97
   1  -5  18   12.16    1.83
  -1   5  18   17.33    1.25
   1   5 -18   17.31    1.40
   1   5 -18   17.90    3.74
  -1   5  18   19.76    1.70
   1   5 -18   17.97    1.43
  -1   5  18   17.47    2.59
  -1   5  18   18.86    1.41
  -1   5  17   64.27    2.21
  -1   5  17   66.55    4.76
  -1  -5 -17   58.55    3.89
  -1   5  17   70.90    2.59
   1  -5  17   67.45    2.64
   1  -5  17   63.90    2.34
   1   5 -17   65.30    2.62
  -1   5  17   63.94    2.47
   1   5 -17   67.66    2.62
   1   5 -17   73.31    2.70
  -1   5  17   71.35    3.05
   1   5 -17   52.01    2.39
   1   5 -17   64.20    2.37
   1   5 -17   60.54    2.41
   1   5 -17   49.13    3.65
   1  -5  17   44.13    3.36
   1   5 -17   64.79    2.51
   1  -5  17   69.51    2.11
   1  -5  17   64.11    2.22
   1   5 -17   66.92    2.67
  -1   5  17   66.97    2.72
   1   5 -17   68.78    6.70
  -1   5  17   68.16    2.29
   1  -5  16    2.46    0.99
   1   5 -16    3.68    0.72
   1  -5  16    4.10    0.55
   1  -5  16    4.18    0.82
   1   5 -16    3.55    0.70
   1   5 -16    4.09    0.78
  -1   5  16    0.02    0.69
  -1   5  16    3.02    0.59
   1  -5  16    3.54    0.64
   1   5 -16    3.99    1.12
   1   5 -16    4.15    0.76
  -1   5  16    3.58    0.71
  -1  -5 -16    3.46    1.06
   1  -5  16    3.43    0.63
   1   5 -16    5.40    2.29
   1   5 -16    2.91    0.68
  -1   5  16    3.77    1.45
   1   5 -16    3.35    0.69
  -1   5  16    4.33    0.96
  -1   5  16    5.53    0.86
   1   5 -16    3.22    0.62
   1   5 -16    3.46    0.68
  -1   5  15   94.06    5.71
  -1  -5 -15   93.86    4.64
   1   5 -15   82.90    4.61
  -1   5  14   28.48    1.88
   1  -5  14   22.81    2.31
  -1  -5 -14   29.50    2.55
  -1   5  14   29.29    3.16
   1   5 -14   24.54    2.50
  -1   5  13   18.42    1.52
  -1  -5 -13   19.06    1.99
   1   5 -13   18.43    2.13
  -1   5  13   21.26    2.67
  -1  -5 -13   22.97    1.24
   1  -5  13   14.74    1.83
  -1  -5 -12    9.46    0.80
  -1   5  12    6.70    0.96
   1  -5  12    5.83    1.19
  -1   5  12    8.52    1.87
  -1  -5 -12    7.63    1.30
   1   5 -12    6.02    1.28
  -1   5  11   13.61    1.19
   1  -5  11   13.35    1.71
   1   5 -11   13.86    1.85
   1   5 -10   49.86    3.29
  -1   5  10   53.52    3.68
   1  -5  10   45.84    3.00
  -1   5  10   61.27    2.44
  -1  -5 -10   68.31    1.96
  -1   5   9   66.39    4.04
  -1   5   9   76.86    2.63
   1   5  -9   59.95    3.27
  -1  -5  -9   76.16    2.07
   1  -5   9   56.28    3.26
   1   5  -9   60.36    3.50
  -1  -5  -8   80.35    2.04
  -1   5   8   71.59    4.20
   1   5  -8   60.64    3.44
  -1   5   8   75.89    2.54
   1   5  -8   59.62    3.27
   1  -5   8   56.49    3.25
   1   5  -7    7.74    1.29
   1  -5   7    6.34    1.16
  -1   5   7    8.95    1.65
  -1   5   7   10.02    0.97
  -1  -5  -7    9.67    0.73
   1   5  -7    8.43    1.34
  -1   5   6   29.27    2.71
   1   5  -6   27.48    2.27
   1  -5   6   24.49    2.11
  -1   5   6   30.82    1.59
   1   5  -6   24.27    2.20
   1   5  -5   18.37    1.94
  -1   5   5   20.81    2.34
   1   5  -5   19.19    1.90
   1   5  -4  101.24    4.23
   1   5  -4  104.50    4.43
  -1   5   3    7.66    1.58
   1   5  -3    6.79    1.17
   1   5  -3    8.02    1.36
  -1  -5  -2   29.33    2.18
  -1   5   2   33.25    2.84
   1   5  -2   29.41    2.30
   1   5  -2   30.90    2.52
   1   5  -1   46.51    2.85
   1   5  -1   48.07    3.09
   1   5  -1   43.17    2.44
  -1   5   1   48.27    3.41
  -1  -5  -1   54.41    1.59
  -1  -5  -1   44.00    2.65
  -1  -5   0   26.25    1.12
   1   5   0   20.56    1.94
  -1  -5   0   19.85    1.80
   1   5   0   22.25    1.91
   1   5   0   20.76    2.11
   1   5   1   49.76    3.18
   1   5   1   46.56    2.72
  -1  -5   1   50.58    1.58
   1   5   1   46.50    2.89
  -1   5  -1   48.27    3.42
  -1  -5   1   43.51    2.61
   1   5   2   31.28    2.30
  -1  -5   2   30.02    2.13
  -1  -5   2   36.14    1.31
  -1  -5   2   26.12    2.05
  -1   5  -2   32.53    2.85
   1   5   2   31.61    2.57
   1   5   2   30.03    2.36
  -1  -5   3    5.79    1.03
  -1  -5   3    7.50    1.13
   1   5   3    7.23    1.27
  -1   5  -3    8.56    1.56
   1   5   3    8.97    1.48
  -1  -5   3    8.49    0.68
   1   5   3    8.50    1.34
  -1  -5   4  121.66    2.41
  -1  -5   4   88.07    3.77
   1   5   4  107.26    4.78
  -1   5  -4  100.18    5.05
   1   5   4  106.03    4.41
  -1  -5   4   99.46    3.86
   1   5   4  111.52    4.58
   1   5   5   20.62    2.10
   1   5   5   21.53    2.09
  -1   5  -5   18.50    2.25
  -1  -5   5   21.73    1.07
  -1  -5   5   15.87    1.69
  -1  -5   5   18.37    1.68
   1   5   6   28.98    2.49
   1  -5  -6   34.28    1.27
  -1  -5   6   28.03    2.05
  -1   5  -6   26.30    2.72
   1   5   6   29.40    2.47
   1  -5  -6   27.40    2.19
  -1  -5   6   23.07    1.98
  -1  -5   6   32.09    1.28
   1   5   7    8.82    1.45
  -1  -5   7    7.64    1.19
  -1  -5   7    9.22    0.73
   1  -5  -7    7.71    1.27
   1   5   7    8.34    1.49
  -1   5  -7    8.09    1.68
   1  -5  -7    5.47    2.35
   1  -5  -7   11.04    0.75
  -1  -5   7    8.62    1.20
  -1   5  -8   60.83    4.09
   1  -5  -8   78.39    2.02
  -1  -5   8   71.22    1.94
   1   5   8   74.57    4.07
   1   5   8   65.04    3.83
  -1  -5   8   62.48    3.10
   1  -5  -8   61.87    3.27
   1  -5  -8   41.33    5.66
  -1  -5   8   56.50    3.19
   1  -5  -9   74.94    2.04
   1   5   9   65.79    4.01
  -1   5  -9   55.23    3.89
  -1  -5   9   61.28    3.10
  -1  -5   9   51.41    3.18
   1  -5  -9   45.49    5.93
  -1  -5   9   72.89    1.98
   1  -5  -9   63.14    3.36
  -1   5 -10   47.50    3.67
   1  -5 -10   45.70    2.87
   1  -5 -10   36.58    5.33
  -1  -5  10   45.66    3.02
   1   5  10   54.97    3.73
  -1  -5  10   55.86    1.78
  -1   5 -11   12.04    1.96
  -1   5 -11   18.15    1.11
   1  -5 -11    8.29    2.87
  -1  -5  11   12.90    1.66
   1  -5 -11   14.40    1.67
   1   5  11   16.47    2.17
  -1  -5  11   17.69    1.05
   1   5  12    6.51    1.53
   1  -5 -12    4.30    2.39
  -1   5 -12    5.65    1.47
   1  -5 -12    6.59    1.07
  -1  -5  12    7.75    0.72
  -1  -5  12    5.62    1.19
  -1   5 -12    7.88    0.76
   1  -5 -13   18.91    1.81
   1   5  13   18.59    2.39
  -1  -5  13   20.34    1.14
  -1   5 -13   20.04    1.19
  -1   5 -13   15.96    2.23
  -1  -5  13   15.68    1.92
  -1   5 -14   30.47    1.47
   1  -5 -14   19.74    4.39
   1   5  14   29.91    3.06
  -1   5 -14   19.91    2.62
  -1  -5  14   22.67    2.35
  -1  -5  14   30.07    1.41
   1   5  15   94.26    5.39
  -1  -5  15   98.03    2.50
  -1   5 -15   97.77    2.61
  -1   5 -16    3.51    0.69
  -1   5 -16    3.70    0.71
  -1  -5  16    3.72    0.60
   1   5  16    4.26    0.75
  -1   5 -16    2.99    0.65
  -1  -5  16    2.46    0.87
  -1   5 -16    3.80    0.76
   1   5  16    3.92    0.66
  -1   5 -16    3.12    0.56
   1   5  16    3.78    1.37
  -1  -5  16    4.68    0.84
   1  -5 -16    4.88    2.88
   1   5  16    3.19    0.65
  -1   5 -16    3.32    0.68
   1   5  17   59.16    4.44
   1   5  17   67.45    2.55
   1   5  17   63.82    2.20
  -1   5 -17   68.45    2.67
  -1   5 -17   62.54    2.54
  -1  -5  17   64.30    2.63
   1   5  17   64.36    2.29
  -1   5 -17   65.55    2.66
  -1   5 -17   63.90    2.13
  -1  -5  17   48.26    3.63
  -1   5 -17   53.39    2.39
   1  -5 -17   68.95    2.23
  -1  -5  17   61.90    2.08
  -1   5 -17   58.47    2.38
  -1   5 -17   69.77    2.33
   1  -5 -17   66.14    2.13
  -1   5 -18   17.74    1.41
  -1  -5  18   18.04    1.15
  -1   5 -18   16.47    1.30
   1  -5 -18   19.65    1.24
  -1   5 -18   15.69    1.37
  -1   5 -18   18.00    1.47
  -1   5 -18   18.37    1.47
  -1   5 -18   18.61    1.17
   1  -5 -18   17.98    1.23
  -1  -5  18   13.77    1.96
   1   5  18   18.67    1.44
   1   5  18   17.23    1.23
  -1  -5  18   20.32    1.52
   1   5  18   17.31    1.27
   1  -5 -18   21.79    1.40
   1  -5 -18   19.11    1.19
  -1   5 -19    2.46    0.69
  -1   5 -19    3.09    0.75
  -1   5 -19    2.11    0.47
   1  -5 -19    2.47    0.50
   1  -5 -19    2.07    0.52
  -1  -5  19    3.20    0.78
  -1  -5  19    2.51    0.51
  -1   5 -19    1.99    0.63
  -1  -5  19    2.42    0.56
  -1   5 -19    1.35    0.64
   1  -5 -19    3.20    0.64
   1   5  19    2.45    0.60
  -1   5 -19    2.29    0.61
   1   5  19    2.19    0.55
   1  -5 -19    2.57    0.53
   1   5  19    2.22    0.59
   1   5  19    2.80    0.70
  -1   5 -20    1.63    0.55
  -1  -5  20    1.88    0.47
   1  -5 -20    1.73    0.46
  -1   5 -20    1.31    0.61
  -1   5 -20    1.89    0.63
  -1  -5  20    2.07    0.71
   1   5  20    1.67    0.52
  -1  -5  20    1.00    0.48
   1   5  20    1.88    0.64
   1  -5 -20    2.09    0.56
   1  -5 -20    1.33    0.47
   1  -5 -20    2.12    0.50
  -1   5 -20    1.54    0.56
   1   5  20    2.06    0.63
  -1   5 -20    1.68    0.63
   1   5  20    1.49    0.54
   1   5  21    8.94    1.00
  -1  -5  21    9.35    0.84
   1  -5 -21    9.37    0.90
   1   5  21    8.58    0.90
   1   5  21    9.48    1.12
  -1  -5  21    9.47    1.13
   1   5  21    8.65    0.97
  -1  -5  21    7.81    0.88
  -1   5 -21    9.58    1.13
  -1   5 -21    9.40    1.12
  -1   5 -21    8.34    0.96
   1  -5 -21    9.49    0.91
  -1   5 -21    8.59    1.05
   1  -5 -21   10.80    1.04
   1  -5 -21    9.49    0.90
  -1  -5  21    8.65    0.92
  -1   5 -21    7.50    1.03
  -1  -5  22   13.42    1.35
   1  -5 -22   16.74    1.26
   1   5  22   12.56    1.27
  -1   5 -22   14.82    1.35
   1  -5 -22   13.56    1.05
   1   5  22   15.77    1.21
  -1   5 -22   10.37    1.21
  -1  -5  22   13.44    1.13
  -1  -5  22   13.58    1.10
   1   5  22   13.06    1.06
  -1  -5  22   11.43    1.06
   1  -5 -22   15.14    1.10
   1  -5 -22   13.76    1.08
  -1   5 -22   14.62    1.31
  -1   5 -22   13.60    1.19
  -1   5 -22   15.07    1.34
   1   5  22   13.92    1.21
   1  -5 -23    4.08    0.62
   1  -5 -23    4.42    0.66
  -1   5 -23    4.73    0.86
  -1  -5  23    4.12    0.76
   1   5  23    3.62    0.69
   1   5  23    3.90    0.79
  -1  -5  23    2.94    0.61
  -1  -5  23    4.08    0.88
   1  -5 -23    4.31    0.65
  -1  -5  23    3.17    0.62
  -1   5 -23    4.19    0.81
  -1   5 -23    3.80    0.73
  -1   5 -23    3.48    0.65
   1   5  23    4.74    0.89
  -1   5 -23    3.25    0.77
   1   5  23    4.06    0.69
   1  -5 -23    4.61    0.75
  -1   5 -24    5.59    0.89
   1   5  24    5.67    0.87
  -1   5 -24    6.03    0.90
  -1   5 -24    5.35    0.85
   1   5  24    5.38    0.91
   1  -5 -24    6.27    0.82
  -1   5 -24    5.22    0.74
   1  -5 -24    6.15    0.73
   1  -5 -24    4.63    0.65
   1   5  24    5.03    0.76
   1  -5 -24    5.73    0.74
   1   5  24    4.94    0.75
  -1  -5  24    5.74    0.94
  -1   5 -24    5.14    0.89
  -1   5 -24    6.66    0.91
  -1  -5  24    5.46    0.76
  -1  -5  24    5.35    0.81
  -1  -5  24    4.85    0.74
   1  -5 -25    2.81    0.60
   1  -5 -25    2.36    0.50
  -1  -5  25    2.51    0.62
  -1   5 -25    2.78    0.71
   1  -5 -25    2.29    0.52
  -1  -5  25    2.14    0.55
  -1   5 -25    2.49    0.67
   1  -5 -25    1.67    0.45
  -1   5 -25    2.05    0.61
  -1  -5  25    1.41    0.53
   1   5  25    2.42    0.70
   1   5  25    2.02    0.68
  -1   5 -25    2.17    0.54
  -1  -5  25    3.12    0.79
  -1   5 -25    3.51    0.74
   1  -5 -25    2.36    0.50
  -1   5 -25    1.65    0.63
   1   5  25    1.85    0.55
   1  -5 -26    6.98    0.73
  -1  -5  26    7.38    0.98
  -1   5 -26    7.31    0.96
   1   5  26    6.39    0.78
  -1  -5  26    4.82    0.74
   1  -5 -26    8.77    0.89
   1   5  26    5.90    0.93
   1  -5 -26    7.24    0.76
  -1  -5  26    7.89    0.89
   1   5  26    7.89    0.94
  -1   5 -26    8.48    0.95
  -1   5 -26    7.63    0.89
  -1   5 -26    6.71    0.88
   1  -5 -26    6.04    0.68
  -1  -5  26    6.93    0.79
   1   5  26    7.59    0.97
  -1   5 -27    7.05    0.86
  -1  -5  27    7.09    0.76
  -1  -5  27    7.12    0.92
   1   5  27    5.88    0.86
  -1   5 -27    7.77    0.85
  -1   5 -27    7.92    0.92
  -1  -5  27    7.53    0.86
   1  -5 -27    6.34    0.67
   1  -5 -27    6.81    0.72
   1   5  27    6.89    0.87
  -1   5 -27    7.74    0.90
   1   5  27    7.24    0.87
   1   5  27    7.18    0.79
   1  -5 -27    7.94    0.83
   1   5  28    4.17    0.72
  -1   5 -28    5.43    0.73
  -1   5 -28    5.51    0.75
   1   5  28    5.07    0.65
  -1   5 -28    4.51    0.65
  -1  -5  28    5.17    0.79
   1  -5 -28    4.56    0.55
  -1  -5  28    5.12    0.64
  -1   5 -28    4.62    0.69
  -1  -5  28    5.14    0.72
   1  -5 -28    5.73    0.68
   1   5  28    5.51    0.77
   1   5  28    5.78    0.80
  -1  -5  29    3.99    0.54
   1   5  29    5.11    0.72
  -1   5 -29    4.78    0.60
   1   5  29    4.65    0.60
  -1   5 -29    5.21    0.68
   1   5  29    4.23    0.66
  -1  -5  29    4.64    0.71
  -1   5 -29    4.92    0.65
  -1  -5  29    4.82    0.64
  -1   5 -29    5.15    0.66
   1  -5 -29    5.13    0.62
  -1  -5  30    2.26    0.44
  -1   5 -30    2.32    0.47
   1   5  30    2.69    0.55
  -1   5 -30    2.50    0.47
  -1   5 -30    2.35    0.42
  -1   5 -30    2.34    0.48
  -1  -5  30    2.58    0.50
   1   5  30    1.69    0.46
   1  -5 -30    2.85    0.52
   1  -5 -30    2.06    0.41
  -1  -5  30    2.28    0.53
  -1  -5  31    2.72    0.38
  -1   5 -31    3.55    0.39
   1   5  31    2.91    0.43
  -1   5 -31    3.53    0.48
  -1  -5  31    3.28    0.50
  -1  -5  31    3.72    0.49
  -1   5 -31    4.07    0.49
   1  -5 -31    4.55    0.53
   1  -5 -31    3.35    0.42
   1  -5 -32    0.36    0.28
  -1  -5  32    0.29    0.28
  -1   5 -32    0.41    0.27
  -1   6  30    1.88    0.38
   1  -6  30    1.63    0.33
  -1  -6 -30    2.76    0.43
  -1   6  30    1.94    0.41
  -1  -6 -30    1.73    0.32
   1   6 -30    2.58    0.41
   1  -6  30    1.47    0.34
  -1  -6 -30    2.38    0.35
   1   6 -29    5.55    0.50
  -1   6  29    5.89    0.58
  -1   6  29    5.70    0.58
  -1  -6 -29    7.19    0.60
   1   6 -29    5.10    0.57
   1  -6  29    5.75    0.54
   1   6 -29    6.58    0.63
  -1   6  29    6.56    0.64
  -1  -6 -29    6.42    0.56
  -1  -6 -28    7.18    0.67
   1   6 -28    7.12    0.72
  -1   6  28    6.51    0.70
   1  -6  28    5.32    0.60
   1   6 -28    5.98    0.60
  -1  -6 -28    6.94    0.63
   1   6 -28    5.70    0.66
  -1   6  28    6.56    0.65
  -1  -6 -28    6.32    0.61
  -1   6  28    3.91    0.55
  -1   6  28    5.78    0.66
  -1   6  27    0.77    0.49
   1   6 -27    1.35    0.52
   1  -6  27    0.87    0.47
   1   6 -27    0.98    0.45
  -1   6  27    1.19    0.54
  -1   6  27    0.73    0.45
  -1   6  27    0.90    0.45
  -1  -6 -27    1.18    0.38
  -1  -6 -27    1.33    0.40
   1  -6  27    0.29    0.29
   1  -6  27    0.80    0.41
  -1  -6 -27    0.88    0.32
   1   6 -27    0.64    0.52
  -1  -6 -26   12.72    0.87
   1   6 -26   10.21    0.81
   1   6 -26   10.12    1.05
  -1   6  26   12.76    1.02
   1  -6  26   10.66    0.98
   1  -6  26   11.13    0.92
   1   6 -26   11.76    1.03
  -1   6  26   13.21    1.04
  -1  -6 -26   13.59    0.95
  -1  -6 -26   12.51    0.92
   1  -6  26    9.12    0.75
   1   6 -26   13.87    1.09
  -1   6  26   10.40    0.92
   1  -6  26   11.98    0.95
  -1   6  26   12.23    0.93
  -1   6  25    0.30    0.45
  -1   6  25    0.21    0.49
   1  -6  25    0.14    0.42
  -1  -6 -25    0.08    0.33
   1  -6  25    0.30    0.48
   1   6 -25   -0.12    0.52
   1   6 -25    0.02    0.44
   1   6 -25    0.18    0.52
  -1   6  25    0.12    0.45
   1   6 -25    0.00    0.33
   1   6 -25   -0.16    0.38
  -1  -6 -25    0.29    0.36
   1  -6  25    0.21    0.38
  -1  -6 -25   -0.23    0.38
   1  -6  25    0.08    0.45
  -1   6  24    5.32    0.67
   1  -6  24    5.91    0.87
   1   6 -24    4.87    0.69
   1  -6  24    5.68    0.75
  -1   6  24    6.63    0.86
   1   6 -24    6.82    0.78
  -1   6  24    7.03    0.84
  -1  -6 -24    6.30    0.68
  -1   6  24    5.98    0.77
  -1  -6 -24    6.95    0.77
   1   6 -24    7.46    0.93
   1   6 -24    4.62    0.89
  -1  -6 -24    7.15    0.81
  -1   6  24    7.04    0.91
   1   6 -24    6.80    0.91
  -1  -6 -24    6.58    0.72
   1  -6  24    6.22    0.83
  -1  -6 -23    0.14    0.36
   1  -6  23    0.48    0.47
   1   6 -23    0.12    0.47
  -1  -6 -23    0.28    0.35
   1  -6  23    0.45    0.52
  -1   6  23   -0.20    0.46
   1   6 -23   -0.15    0.39
  -1  -6 -23   -0.09    0.30
  -1   6  23   -0.04    0.45
  -1   6  23    0.24    0.51
   1   6 -23   -0.03    0.41
  -1   6  23   -0.17    0.51
   1   6 -23    0.32    0.43
  -1   6  23    0.12    0.42
   1  -6  23    0.31    0.53
   1   6 -23    0.16    0.57
  -1  -6 -23    0.27    0.38
   1   6 -23   -0.17    0.56
   1  -6  22    4.59    0.78
   1   6 -22    4.25    0.75
   1   6 -22    3.88    0.67
   1  -6  22    4.52    0.71
   1   6 -22    2.48    0.79
   1  -6  22    4.65    0.85
  -1  -6 -22    5.09    0.71
  -1   6  22    3.43    0.63
   1   6 -22    4.48    0.75
  -1  -6 -22    4.46    0.68
  -1  -6 -22    5.11    0.71
  -1   6  22    4.25    0.78
  -1   6  22    3.91    0.70
  -1  -6 -22    4.04    0.61
  -1   6  22    5.35    0.80
   1   6 -22    4.40    0.84
  -1   6  22    4.21    0.83
   1   6 -22    4.83    0.85
  -1  -6 -21    6.53    0.81
  -1   6  21    4.97    0.73
   1  -6  21    6.20    0.94
  -1   6  21    6.05    0.79
   1   6 -21    4.99    0.81
  -1  -6 -21    5.18    0.69
  -1   6  21    5.77    0.88
   1   6 -21    4.93    0.86
   1   6 -21    5.30    0.82
  -1  -6 -21    5.80    0.77
   1   6 -21    5.05    0.89
  -1   6  21    5.03    0.87
  -1  -6 -21    6.19    0.78
   1   6 -21    3.14    0.87
  -1   6  21    5.80    0.83
   1  -6  21    5.64    0.80
   1   6 -21    4.99    0.74
   1  -6  21    4.37    0.76
  -1   6  20   11.21    2.11
  -1  -6 -20   14.62    1.06
  -1   6  20   15.43    1.16
   1   6 -20   12.36    1.30
   1   6 -20   15.41    1.27
  -1   6  20   14.66    1.18
  -1   6  20   15.39    1.28
   1  -6  20   15.13    1.37
   1   6 -20   13.30    1.25
  -1   6  20   14.83    1.32
  -1  -6 -20   16.98    1.22
   1  -6  20   13.77    1.15
   1   6 -20   15.70    1.35
  -1   6  20   16.27    1.24
   1  -6  20   16.35    1.03
   1   6 -20   15.65    1.38
  -1  -6 -20   17.57    1.23
   1  -6  20   14.49    1.15
   1   6 -20   14.23    1.16
   1  -6  19   18.40    1.51
  -1  -6 -19   14.66    2.08
  -1   6  19   18.56    1.29
   1   6 -19   17.17    1.27
   1  -6  19   18.53    1.29
  -1   6  19   18.42    1.44
  -1   6  19   17.27    1.26
  -1   6  19   19.74    1.45
   1   6 -19   18.87    1.42
   1   6 -19   20.19    1.51
   1   6 -19   18.24    1.47
   1   6 -19   16.82    1.40
   1  -6  19   19.36    1.14
  -1   6  19   14.32    2.48
  -1   6  19   19.16    1.35
   1   6 -19   14.17    1.47
   1  -6  19   17.18    1.25
  -1  -6 -19   18.21    1.19
   1   6 -18    6.69    0.85
   1  -6  18    6.95    0.86
   1   6 -18    7.53    1.00
  -1   6  18    7.30    1.02
  -1   6  18    5.13    1.62
   1   6 -18    6.96    0.96
  -1   6  18    5.40    0.98
   1   6 -18    7.12    0.94
   1  -6  18    8.59    1.07
  -1   6  18    7.57    0.91
  -1   6  18    7.81    0.90
   1  -6  18    7.55    0.74
   1  -6  18    6.57    0.86
   1   6 -18    7.47    0.99
  -1   6  18    7.16    0.91
  -1  -6 -18    6.58    0.74
  -1  -6 -18    6.49    1.45
   1   6 -18    6.59    0.99
  -1   6  17   29.21    1.90
  -1   6  17   24.53    3.12
  -1  -6 -17   19.62    2.32
  -1   6  17   30.23    2.15
   1   6 -17   25.90    1.67
  -1   6  17   25.98    1.71
   1  -6  17   25.82    1.75
   1   6 -17   23.55    1.66
   1  -6  17   22.86    1.44
   1   6 -17   27.61    1.72
  -1   6  17   26.79    1.54
   1   6 -17   24.93    1.69
   1  -6  17   25.73    1.33
   1  -6  17   24.56    1.45
  -1   6  17   27.17    1.53
   1   6 -17   16.16    1.42
   1   6 -17   24.83    1.51
  -1   6  16   11.01    1.02
  -1   6  16    8.75    1.13
   1   6 -16    9.32    0.96
  -1   6  16   10.73    1.14
   1   6 -16   10.09    1.08
   1  -6  16    8.02    0.90
  -1   6  16    9.34    2.09
   1  -6  16   11.05    0.89
  -1  -6 -16    9.08    1.59
   1   6 -16    9.33    1.09
  -1   6  16   12.05    1.46
   1   6 -16    9.55    2.88
   1   6 -16    9.61    1.09
   1  -6  16    8.68    0.96
   1   6 -16    6.43    0.97
   1   6 -16   10.08    1.13
   1  -6  16   10.01    1.15
   1  -6  15   17.58    2.23
  -1   6  15   24.91    2.01
  -1   6  15   21.94    3.02
  -1   6  15   26.07    1.77
   1   6 -15   23.32    1.62
  -1  -6 -15   18.40    2.18
  -1   6  15   22.16    1.30
   1   6 -15   22.15    1.57
   1   6 -15   23.15    1.44
   1   6 -15   26.10    1.64
  -1   6  15   24.22    1.62
   1  -6  15   23.95    1.41
   1  -6  15   26.76    1.74
   1  -6  15   22.86    1.40
   1   6 -15   17.02    1.41
   1   6 -15   22.44    3.91
  -1   6  15   26.01    1.49
   1  -6  15   24.41    1.29
   1   6 -15   23.44    1.59
  -1   6  14   24.52    1.36
  -1   6  14   25.93    1.73
   1  -6  14   26.37    1.72
   1   6 -14   23.43    1.43
  -1   6  14   28.85    3.36
  -1  -6 -14   22.56    2.34
   1  -6  14   16.55    2.14
  -1   6  14   29.20    2.08
   1  -6  14   24.68    1.46
   1  -6  14   23.49    1.44
   1   6 -14   25.61    1.68
   1  -6  14   26.19    1.33
   1   6 -14   27.53    1.68
   1   6 -14   24.40    1.66
   1   6 -14   20.59    1.51
  -1   6  14   28.24    1.70
  -1   6  14   28.99    1.56
   1   6 -14   26.51    1.68
   1  -6  13   23.19    1.39
   1  -6  13   16.26    2.11
  -1   6  13   29.12    2.03
   1  -6  13   24.72    1.65
  -1   6  13   25.83    3.26
  -1   6  13   23.66    1.31
  -1  -6 -13   22.27    2.28
   1  -6  13   25.09    1.40
  -1   6  13   24.38    1.61
  -1   6  13   25.45    1.71
   1  -6  13   25.17    1.29
   1   6 -13   13.65    1.89
   1   6 -13   24.51    1.60
   1   6 -13   25.19    1.65
   1   6 -13   27.60    1.66
  -1  -6 -13   29.35    1.51
   1   6 -13   11.56    1.15
   1   6 -13   26.81    1.64
   1   6 -13   23.13    1.40
   1   6 -12   10.59    1.09
  -1  -6 -12   11.19    1.60
  -1   6  12   12.78    1.14
  -1   6  12   11.84    1.36
  -1   6  12   11.87    2.24
   1   6 -12    8.63    1.53
  -1   6  12   13.48    1.20
   1   6 -12   11.58    1.14
   1  -6  12   13.24    1.21
   1  -6  12   12.19    0.90
   1   6 -12   13.39    1.17
   1  -6  12    7.63    1.48
   1  -6  12   11.77    0.99
  -1  -6 -12   12.12    1.01
  -1  -6 -11    8.27    0.83
  -1   6  11    8.97    1.96
   1   6 -11    5.44    1.20
   1  -6  11    5.56    1.24
  -1   6  10   26.89    2.95
   1  -6  10   20.98    2.29
   1   6 -10   25.83    2.48
  -1   6   9   20.03    2.56
  -1   6   9   24.05    1.64
   1   6  -9   19.25    2.13
  -1  -6  -9   24.05    1.27
   1   6  -8   32.33    2.71
  -1   6   8   36.32    3.36
  -1  -6  -8   40.78    1.61
  -1   6   8   39.80    2.07
   1   6  -8   29.65    2.70
  -1  -6  -7   74.78    2.15
   1   6  -7   54.76    3.61
  -1   6   7   68.57    2.60
   1   6  -7   59.22    3.61
  -1   6   7   66.43    4.52
   1   6  -6   46.35    3.37
  -1   6   6   51.11    4.02
  -1  -6  -6   60.33    1.92
   1   6  -6   49.20    3.28
  -1   6   6   55.93    2.35
   1   6  -5   20.26    2.13
  -1   6   5   22.59    1.49
  -1   6   5   22.00    2.68
   1   6  -5   20.70    2.31
  -1   6   4   48.15    2.10
   1   6  -4   42.78    3.02
   1   6  -4   43.92    3.31
  -1   6   4   49.35    3.91
   1   6  -3    6.87    1.31
   1   6  -3    7.56    1.47
  -1   6   3    8.15    0.94
  -1   6   3    8.29    1.76
   1   6  -2   18.55    1.99
  -1   6   2   18.26    1.29
  -1   6   2   21.28    2.60
   1   6  -2   19.06    2.29
  -1   6   1   24.33    1.49
  -1   6   1   28.87    2.98
   1   6  -1   22.48    2.22
   1   6  -1   24.31    2.56
  -1   6   0   13.01    2.07
   1   6   0   11.31    1.55
  -1   6   0   13.17    1.10
   1   6   0   13.17    1.94
   1   6   0   12.09    1.65
   1  -6   0   14.33    0.83
  -1  -6   1   23.38    1.26
   1   6   1   23.69    2.21
   1   6   1   24.76    2.61
  -1   6  -1   27.44    2.92
   1  -6  -1   26.84    1.14
   1   6   1   23.72    2.29
  -1  -6   1   21.55    2.07
   1   6   2   17.25    1.96
  -1   6  -2   17.28    2.44
  -1  -6   2   16.97    1.82
   1   6   2   22.13    2.26
  -1  -6   2   19.12    1.14
   1  -6  -2   21.61    1.03
   1   6   2   17.53    2.25
   1  -6  -3    7.89    0.66
   1   6   3    7.44    1.38
  -1   6  -3    8.20    1.72
   1   6   3    6.90    1.55
  -1  -6   3    7.73    0.77
   1   6   3    7.19    1.44
  -1  -6   3    6.18    1.19
   1   6   4   41.27    3.11
  -1  -6   4   50.06    1.76
  -1   6  -4   43.89    3.71
  -1  -6   4   38.10    2.82
   1   6   4   46.11    3.23
  -1  -6   4   41.79    2.80
   1  -6  -4   51.07    1.63
  -1  -6   5   18.68    1.93
   1  -6  -5   22.59    1.12
   1   6   5   19.97    2.25
  -1   6  -5   20.32    2.64
   1   6   5   23.02    2.37
  -1  -6   5   15.42    1.89
  -1  -6   5   22.23    1.22
  -1  -6   6   40.87    3.00
  -1  -6   6   47.08    2.99
  -1   6  -6   51.27    4.08
   1   6   6   53.93    3.61
  -1  -6   6   52.09    1.84
   1  -6  -6   59.12    1.82
   1  -6  -6   49.59    3.21
   1   6   6   50.54    3.56
  -1  -6   7   51.08    3.38
  -1  -6   7   65.10    2.05
   1   6   7   60.23    4.01
   1   6   7   69.19    4.18
   1  -6  -7   56.74    3.46
  -1  -6   7   52.99    3.16
   1  -6  -7   69.30    2.03
  -1   6  -7   62.18    4.49
  -1  -6   8   32.05    2.48
  -1   6  -8   34.44    3.46
  -1  -6   8   35.03    1.53
  -1  -6   8   26.37    2.52
   1   6   8   35.36    3.17
   1  -6  -8   31.47    2.65
   1  -6  -8   38.20    1.55
  -1  -6   9   16.36    1.98
   1  -6  -9   23.23    1.24
  -1   6  -9   17.13    2.54
  -1  -6   9   20.06    1.19
   1  -6  -9   18.02    2.00
  -1  -6   9   18.01    1.87
   1   6   9   21.02    2.53
  -1  -6  10   28.53    1.42
  -1   6 -10   22.22    2.85
  -1  -6  10   21.22    2.33
   1   6  10   27.08    2.87
  -1  -6  10   23.29    2.17
   1  -6 -10   24.04    2.31
  -1  -6  11    5.64    1.12
  -1   6 -11    6.40    1.54
   1  -6 -11    5.38    1.13
  -1  -6  11    7.87    0.79
  -1  -6  11    5.48    1.18
   1   6  11    6.73    1.65
  -1   6 -12   11.75    1.11
  -1   6 -12   10.19    1.07
   1   6  12   12.51    1.05
  -1  -6  12    8.29    1.53
  -1   6 -12   13.03    1.21
  -1  -6  12    9.12    1.37
   1   6  12   12.05    1.01
  -1   6 -12   12.82    1.18
   1  -6 -12   13.94    1.10
  -1   6 -12    9.13    1.84
  -1  -6  12   11.39    1.15
   1  -6 -12   14.64    1.14
  -1  -6  12   11.12    0.94
   1   6  12   10.03    1.97
   1   6  13   22.41    2.82
   1   6  13   25.03    1.56
  -1  -6  13   20.88    2.04
   1  -6 -13   16.40    4.50
   1   6  13   24.32    1.36
  -1   6 -13   21.37    2.72
  -1   6 -13   24.70    1.62
  -1   6 -13   22.09    1.52
   1  -6 -13   28.12    1.57
   1   6  13   25.27    1.45
   1  -6 -13   27.79    1.54
  -1  -6  13   17.47    2.18
  -1   6 -13   24.42    1.60
  -1  -6  13   23.43    1.34
  -1   6 -13   26.01    1.67
  -1   6 -13   24.71    1.44
   1   6  13   23.95    1.44
  -1  -6  13   27.55    1.68
   1   6  13   28.71    1.69
  -1   6 -13   24.65    1.45
  -1  -6  13   23.35    1.31
  -1  -6  14   24.00    1.36
   1   6  14   25.35    1.40
  -1  -6  14   27.93    1.73
  -1   6 -14   22.82    1.55
   1   6  14   24.14    1.58
  -1   6 -14   26.44    1.52
   1  -6 -14   27.48    1.55
   1  -6 -14   29.14    1.62
   1   6  14   25.93    1.48
  -1   6 -14   25.18    1.63
   1   6  14   26.71    1.54
  -1  -6  14   25.37    1.41
  -1   6 -14   26.39    1.51
  -1  -6  14   18.51    2.28
   1   6  14   22.15    2.79
   1   6  14   30.26    1.76
  -1  -6  14   21.48    2.06
  -1   6 -14   26.51    1.70
  -1   6 -14   26.66    1.73
   1  -6 -15   26.61    1.56
  -1  -6  15   25.72    1.69
  -1   6 -15   24.72    1.66
   1   6  15   20.53    2.76
   1   6  15   25.54    1.51
  -1   6 -15   22.41    1.56
   1   6  15   23.11    1.60
  -1   6 -15   23.28    1.65
  -1  -6  15   17.14    2.20
  -1   6 -15   23.27    1.46
   1   6  15   23.36    1.39
  -1   6 -15   24.11    1.47
  -1  -6  15   21.68    1.30
  -1  -6  15   23.13    1.36
  -1   6 -15   19.40    1.45
   1   6  16    9.02    1.95
  -1   6 -16   10.01    1.12
  -1  -6  16    8.80    0.87
  -1  -6  16    9.15    0.91
  -1   6 -16    9.73    1.11
   1   6  16    9.57    1.00
   1   6  16    9.77    1.11
  -1   6 -16    8.81    1.03
  -1  -6  16   10.24    1.17
  -1   6 -16   10.16    1.11
  -1   6 -16    9.57    1.00
   1   6  16    8.95    0.93
  -1   6 -16    9.47    0.93
  -1  -6  17   23.43    1.35
  -1  -6  17   25.04    1.75
   1   6  17   26.01    1.73
   1   6  17   24.75    1.56
   1  -6 -17   26.68    1.36
  -1   6 -17   25.87    1.47
   1  -6 -17   27.08    1.43
  -1   6 -17   24.17    1.66
  -1   6 -17   27.21    1.76
  -1  -6  17   26.06    1.47
  -1   6 -17   25.63    1.56
  -1   6 -17   26.36    1.76
  -1   6 -17   22.80    1.58
   1   6  17   26.18    1.49
   1   6  18    6.67    0.90
  -1   6 -18    5.97    0.87
   1  -6 -18    7.84    0.82
  -1   6 -18    7.01    1.00
  -1  -6  18    7.65    1.06
  -1   6 -18    6.22    0.92
   1   6  18    7.11    1.00
  -1   6 -18    7.18    1.02
   1  -6 -18    7.14    0.76
  -1  -6  18    7.14    0.89
  -1   6 -18    6.36    0.88
   1   6  18    6.79    0.84
  -1  -6  18    6.95    0.78
  -1   6 -18    7.02    0.81
   1  -6 -19   22.47    1.45
  -1   6 -19   18.44    1.51
   1   6  19   19.00    1.53
   1  -6 -19   17.95    1.13
   1   6  19   18.15    1.30
  -1   6 -19   20.44    1.53
  -1  -6  19   20.03    1.56
   1   6  19   17.57    1.33
  -1   6 -19   17.94    1.43
  -1  -6  19   17.93    1.30
  -1   6 -19   20.06    1.40
   1  -6 -19   18.99    1.23
  -1   6 -19   17.22    1.38
   1  -6 -19   19.08    1.28
  -1  -6  19   16.92    1.15
  -1  -6  20   16.27    1.43
   1   6  20   15.98    1.27
   1   6  20   15.55    1.37
   1   6  20   14.70    1.18
  -1   6 -20   14.31    1.37
   1  -6 -20   17.60    1.29
  -1   6 -20   13.90    1.24
  -1   6 -20   15.33    1.36
  -1   6 -20   14.48    1.29
   1  -6 -20   15.08    1.05
  -1  -6  20   13.81    1.03
  -1  -6  20   13.60    1.12
   1  -6 -20   15.53    1.13
  -1   6 -20   16.16    1.25
   1  -6 -20   15.19    1.15
  -1  -6  21    4.72    0.65
  -1  -6  21    5.58    0.97
  -1   6 -21    5.60    0.90
   1   6  21    6.13    0.85
   1  -6 -21    5.36    0.69
   1   6  21    5.72    0.94
   1  -6 -21    6.24    0.83
  -1  -6  21    5.07    0.77
  -1   6 -21    5.27    0.89
   1   6  21    5.78    0.88
   1  -6 -21    4.82    0.65
  -1   6 -21    5.37    0.86
  -1   6 -21    4.97    0.79
  -1   6 -21    4.78    0.79
   1  -6 -21    4.84    0.68
  -1   6 -22    4.65    0.80
   1   6  22    4.14    0.87
   1  -6 -22    5.51    0.78
  -1   6 -22    5.08    0.79
  -1   6 -22    4.70    0.85
   1   6  22    4.55    0.80
   1   6  22    4.37    0.79
   1  -6 -22    4.19    0.59
   1  -6 -22    4.57    0.65
  -1  -6  22    4.60    0.76
  -1   6 -22    4.68    0.77
  -1  -6  22    5.31    0.93
  -1   6 -22    5.41    0.87
   1  -6 -22    4.48    0.64
  -1   6 -23    0.34    0.45
   1  -6 -23    0.07    0.43
  -1   6 -23    0.02    0.41
   1   6  23    0.32    0.52
  -1  -6  23   -0.11    0.63
  -1   6 -23    0.29    0.56
   1   6  23    0.90    0.58
  -1   6 -23   -0.08    0.51
  -1  -6  23    0.18    0.47
   1  -6 -23    0.19    0.31
   1  -6 -23    0.04    0.31
  -1   6 -23   -0.08    0.39
   1  -6 -23    0.45    0.35
   1   6  23    0.34    0.56
  -1   6 -24    5.62    0.83
   1   6  24    5.88    0.97
  -1   6 -24    6.59    0.88
   1  -6 -24    6.45    0.67
  -1   6 -24    6.65    0.93
   1   6  24    6.84    0.87
   1   6  24    6.19    0.82
  -1   6 -24    4.92    0.71
   1  -6 -24    7.31    0.85
   1  -6 -24    6.42    0.71
   1  -6 -24    5.68    0.63
  -1  -6  24    6.40    0.81
  -1   6 -24    7.18    0.85
  -1  -6  24    6.61    0.95
  -1   6 -25    0.07    0.48
  -1   6 -25    0.07    0.44
  -1   6 -25    0.24    0.48
  -1  -6  25   -0.08    0.56
   1  -6 -25    0.13    0.30
   1   6  25    0.32    0.51
   1  -6 -25    0.04    0.27
  -1   6 -25    0.03    0.40
   1   6  25   -0.14    0.57
  -1  -6  25    0.09    0.49
  -1  -6  25    1.47    0.67
   1  -6 -25    0.30    0.42
  -1   6 -26   11.70    0.94
   1  -6 -26   13.61    0.99
  -1  -6  26   10.97    1.06
   1  -6 -26   10.78    0.76
  -1   6 -26   12.18    1.04
   1   6  26   10.66    1.08
  -1   6 -26   11.54    1.00
   1  -6 -26   12.01    0.86
  -1   6 -26   11.55    0.98
  -1  -6  26   11.49    0.93
   1   6  26   13.75    1.06
   1  -6 -27    0.75    0.28
   1   6  27    0.97    0.50
  -1   6 -27    1.00    0.44
   1   6  27    0.64    0.52
  -1  -6  27    1.16    0.54
   1  -6 -27    0.95    0.33
  -1   6 -27    0.93    0.44
  -1   6 -27    1.19    0.46
  -1  -6  27    0.99    0.46
   1  -6 -27    1.03    0.42
  -1   6 -28    5.71    0.65
  -1   6 -28    6.35    0.64
   1  -6 -28    6.49    0.64
   1   6  28    7.18    0.73
  -1   6 -28    6.43    0.65
  -1  -6  28    5.65    0.64
   1   6  28    5.21    0.71
  -1  -6  28    6.26    0.76
   1  -6 -29    6.21    0.56
   1   6  29    4.35    0.59
   1   6  29    7.30    0.67
  -1  -6  29    5.22    0.64
  -1  -6  29    6.29    0.60
  -1   6 -29    5.95    0.56
  -1   6 -29    6.54    0.59
   1   6  30    1.07    0.36
   1  -6 -30    1.67    0.33
  -1  -6  30    1.03    0.29
  -1  -6  30    1.76    0.41
   1  -6 -30    2.34    0.40
  -1   6 -30    1.73    0.30
  -1   6 -30    2.15    0.37
  -1   7  28    1.44    0.38
   1   7 -28    1.32    0.36
  -1  -7 -28    1.12    0.28
  -1  -7 -28    1.44    0.30
   1  -7  28    1.09    0.33
  -1  -7 -27    0.28    0.27
  -1   7  27    0.07    0.29
   1   7 -27    0.27    0.27
   1  -7  27    0.27    0.26
  -1   7  27    0.18    0.34
  -1   7  27   -0.19    0.37
  -1  -7 -27   -0.01    0.24
  -1  -7 -27    0.08    0.23
   1   7 -27    0.19    0.34
   1  -7  27    0.29    0.32
  -1  -7 -27    0.33    0.26
  -1   7  26    1.94    0.50
   1  -7  26    1.26    0.35
   1  -7  26    1.47    0.37
  -1   7  26    2.34    0.52
  -1   7  26    2.76    0.46
   1   7 -26    2.27    0.50
   1  -7  26    2.20    0.46
  -1  -7 -26    2.03    0.36
   1   7 -26    2.10    0.43
  -1  -7 -26    2.06    0.39
  -1  -7 -26    2.44    0.43
   1   7 -26    1.77    0.47
   1  -7  25    1.07    0.39
  -1  -7 -25    1.17    0.35
   1   7 -25    0.81    0.47
   1   7 -25    1.07    0.50
  -1   7  25    1.04    0.48
  -1  -7 -25    1.10    0.38
  -1   7  25    1.05    0.48
  -1  -7 -25    1.18    0.39
   1   7 -25    0.94    0.40
  -1   7  25    0.81    0.37
  -1   7  25    0.59    0.37
   1  -7  25    0.83    0.37
   1  -7  25    0.65    0.45
  -1   7  24    4.10    0.65
   1   7 -24    3.84    0.69
   1  -7  24    4.41    0.73
  -1   7  24    3.06    0.68
   1   7 -24    3.92    0.63
   1   7 -24    3.98    0.70
  -1  -7 -24    4.23    0.57
  -1   7  24    4.40    0.61
  -1  -7 -24    4.49    0.61
   1  -7  24    3.78    0.55
  -1   7  24    3.73    0.56
   1  -7  24    3.76    0.54
  -1  -7 -24    4.42    0.57
  -1   7  23    1.21    0.49
   1  -7  23    0.76    0.52
  -1  -7 -23    1.16    0.42
   1   7 -23    1.67    0.61
  -1   7  23    1.04    0.56
   1   7 -23    1.36    0.51
  -1   7  23    1.26    0.55
  -1  -7 -23    1.03    0.42
  -1   7  23    0.94    0.42
  -1  -7 -23    1.38    0.46
   1  -7  23    1.01    0.43
   1  -7  23    0.82    0.43
   1   7 -23    0.98    0.53
  -1   7  22   19.05    1.35
  -1  -7 -22   19.32    1.17
   1   7 -22   19.17    1.29
  -1   7  22   18.41    1.13
   1  -7  22   17.69    1.35
  -1  -7 -22   21.17    1.25
   1  -7  22   17.66    1.15
  -1  -7 -22   16.42    0.99
   1   7 -22   21.72    1.40
   1  -7  22   16.55    1.09
  -1   7  22   19.94    1.28
   1   7 -22   19.32    1.39
  -1   7  22   17.36    1.13
  -1  -7 -22   20.39    1.20
  -1   7  21   12.86    1.18
   1  -7  21   11.03    1.16
   1   7 -21   11.25    1.16
   1   7 -21   12.19    1.11
  -1   7  21    9.85    0.96
   1   7 -21   11.65    1.07
   1   7 -21   12.20    1.14
  -1   7  21   11.53    0.94
  -1  -7 -21   12.54    0.98
   1  -7  21   11.28    0.98
   1  -7  21    8.59    0.86
  -1  -7 -21   11.02    0.84
  -1  -7 -21   12.69    1.01
  -1   7  21   12.12    1.07
  -1  -7 -21   13.02    1.03
   1   7 -20    4.09    0.81
   1  -7  20    2.47    0.57
   1  -7  20    3.36    0.78
  -1   7  20    3.77    0.81
  -1   7  20    3.65    0.68
  -1  -7 -20    3.34    0.54
   1   7 -20    3.24    0.73
   1   7 -20    3.07    0.70
  -1   7  20    3.49    0.63
  -1  -7 -20    4.13    0.65
  -1  -7 -20    3.71    0.64
   1  -7  20    3.71    0.67
  -1   7  20    3.92    0.76
   1   7 -20    1.82    0.70
   1  -7  19    2.66    0.57
  -1   7  19    2.56    0.57
   1  -7  19    2.92    0.65
   1  -7  19    3.22    0.78
  -1   7  19    3.29    0.81
   1   7 -19    3.35    0.75
  -1  -7 -19    2.96    0.52
   1   7 -19    3.16    0.77
  -1   7  19    3.42    0.67
  -1   7  19    2.91    0.70
   1   7 -19    0.85    0.66
   1   7 -19    2.88    0.68
   1   7 -19    2.44    0.69
   1   7 -18    7.56    1.02
  -1  -7 -18    5.58    1.29
  -1   7  18    9.20    0.98
   1   7 -18    4.97    0.95
  -1  -7 -18    8.42    0.81
  -1   7  18    9.80    0.94
   1   7 -18    9.05    1.04
  -1   7  18    9.61    1.00
   1  -7  18    8.02    1.10
  -1   7  18    9.81    1.13
   1   7 -18   10.48    1.10
   1   7 -18   10.85    1.24
   1  -7  18    7.48    0.83
  -1   7  17   45.07    1.86
   1   7 -17   46.96    2.18
  -1   7  17   46.73    2.01
   1   7 -17   28.09    1.89
  -1   7  17   48.43    2.04
  -1   7  17   47.22    2.27
  -1  -7 -17   36.51    3.07
   1  -7  17   45.45    2.26
  -1  -7 -17   44.45    1.74
  -1   7  17   38.29    3.88
   1   7 -17   40.83    2.17
   1   7 -17   50.04    2.23
   1   7 -17   52.78    2.52
   1  -7  17   40.06    1.79
  -1   7  16    7.86    1.29
  -1   7  16    7.98    1.04
  -1   7  16    7.79    0.94
  -1   7  16    5.64    1.03
  -1   7  16    7.31    0.82
   1   7 -16    4.22    0.87
   1   7 -16    7.05    0.98
  -1   7  16    6.84    0.92
  -1   7  16    6.15    1.85
   1   7 -16    6.17    0.94
   1  -7  16    5.11    0.73
   1   7 -16    6.21    0.93
   1   7 -16    9.83    1.24
  -1  -7 -16    5.38    1.27
   1  -7  16    7.81    1.06
  -1  -7 -15    2.19    0.86
  -1   7  15    3.55    1.52
  -1  -7 -15    2.01    0.50
   1  -7  15    1.98    0.69
  -1   7  15    2.54    0.91
  -1   7  15    1.88    0.63
   1   7 -15    1.65    0.64
  -1  -7 -15    1.34    0.46
  -1   7  15    1.66    0.53
   1   7 -15    2.35    0.69
  -1   7  15    1.78    0.71
  -1   7  15    2.48    0.72
   1   7 -15    2.85    0.82
   1   7 -15    1.66    0.63
   1   7 -15    1.05    0.65
   1  -7  14    5.12    0.92
  -1   7  14    4.59    1.56
  -1   7  14    5.89    1.21
   1   7 -14    7.27    1.14
  -1  -7 -14    4.66    1.07
  -1   7  14    5.37    0.87
  -1   7  14    5.52    0.96
   1   7 -14    5.72    0.90
  -1   7  14    4.66    0.90
   1   7 -14    5.52    0.89
  -1   7  14    4.60    0.69
   1   7 -14    5.87    0.91
  -1  -7 -14    5.75    0.76
   1   7 -14    4.02    0.80
   1   7 -14    1.25    0.65
  -1  -7 -14    4.73    0.75
  -1   7  13   79.99    2.90
  -1   7  13   87.19    3.62
  -1  -7 -13   72.25    4.15
  -1   7  13   80.05    5.69
   1   7 -13   83.60    2.97
   1   7 -13   96.85    3.52
   1   7 -13   85.49    2.97
  -1  -7 -13   86.53    2.69
   1   7 -13   87.79    2.93
  -1  -7 -13   87.65    2.70
  -1   7  13   76.82    2.45
   1  -7  13   76.98    2.93
  -1   7  13   60.59    2.66
   1   7 -13   71.90    2.85
  -1   7  12   12.85    1.23
  -1   7  12   13.25    2.42
   1   7 -12   13.90    1.29
  -1  -7 -12   14.52    1.15
  -1   7  12   13.06    1.09
   1   7 -12   16.34    1.60
   1   7 -12   13.73    1.32
  -1  -7 -12   13.64    1.11
   1  -7  12   14.86    1.23
  -1   7  12   11.98    1.30
   1   7 -12   14.66    1.28
   1   7 -12   11.17    1.20
  -1   7  12   14.61    1.31
  -1   7  12   13.72    1.56
  -1  -7 -12   12.72    1.14
   1  -7  12   13.58    1.30
  -1  -7 -12   11.00    1.65
   1   7 -11   24.64    1.63
  -1  -7 -11   24.55    1.43
  -1  -7 -11   24.25    1.47
  -1   7  11   23.55    1.41
  -1   7  11   23.41    1.65
   1  -7  11   22.74    1.49
  -1   7  11   25.99    2.00
  -1   7  11   23.86    3.18
   1   7 -11   27.55    1.97
  -1  -7 -11   22.00    2.26
  -1   7  11   23.80    1.59
  -1  -7 -11   25.98    1.50
   1   7 -11   25.17    1.65
   1   7 -11   21.48    1.58
   1   7 -11   24.66    1.59
  -1   7  11   26.84    1.71
   1  -7  11   22.03    1.63
  -1   7  10    5.89    1.16
   1   7 -10    4.93    0.85
  -1   7  10    4.60    0.71
   1  -7  10    4.25    0.85
  -1   7  10    4.71    0.82
   1  -7  10    4.91    0.80
   1   7 -10    4.41    0.79
  -1   7  10    5.32    0.89
  -1  -7 -10    4.53    0.74
  -1   7  10    5.49    0.89
   1   7 -10    4.88    0.82
  -1   7  10    5.88    0.84
   1   7 -10    6.95    1.14
  -1   7  10    5.26    1.73
   1   7 -10    4.93    0.82
  -1  -7 -10    5.38    0.74
  -1  -7 -10    5.57    0.74
  -1   7   9   11.82    1.15
  -1   7   9    8.85    1.89
  -1   7   9   11.72    1.20
  -1   7   9   15.61    2.60
   1  -7   9   10.34    1.16
  -1   7   9   13.16    1.45
   1   7  -9   15.59    1.53
   1   7  -9    9.86    0.91
   1   7  -9   13.02    1.22
   1   7  -9   11.04    1.18
   1   7  -9   12.88    1.22
  -1  -7  -9   14.04    1.14
  -1  -7  -9   13.03    1.10
  -1   7   9   13.92    1.26
  -1   7   9   12.63    1.05
   1  -7   9   11.93    1.10
   1   7  -9   11.98    1.12
  -1   7   9   13.76    1.23
  -1  -7  -9   12.52    1.02
  -1   7   8   48.69    2.18
   1  -7   8   40.81    2.11
  -1  -7  -8   48.26    2.01
   1   7  -8   36.20    1.96
  -1  -7  -8   47.51    2.04
   1   7  -8   46.26    2.17
  -1   7   8   44.40    2.16
  -1   7   8   35.74    3.67
  -1   7   8   44.42    2.07
  -1  -7  -8   43.82    1.81
  -1   7   8   41.32    1.83
   1  -7   8   41.52    1.92
   1   7  -8   45.86    2.15
  -1   7   8   41.46    1.84
   1   7  -8   43.34    1.82
   1   7  -8   44.54    2.02
   1  -7   8   44.37    1.99
  -1   7   8   45.24    2.17
   1   7  -8   50.60    2.61
  -1   7   8   48.90    2.60
  -1   7   7   73.74    2.42
   1   7  -7   76.62    2.59
  -1  -7  -7   84.43    2.66
  -1   7   7   83.43    3.30
   1   7  -7   62.31    3.89
  -1   7   7   74.44    2.43
  -1   7   7   82.86    2.90
   1   7  -7   79.22    2.80
  -1   7   7   74.43    2.65
  -1   7   7   66.13    4.98
   1  -7   7   72.87    2.52
  -1   7   7   76.40    2.99
   1   7  -7   90.58    3.40
   1   7  -7   60.76    2.55
   1  -7   7   71.05    2.45
  -1  -7  -7   83.95    2.67
  -1  -7  -7   76.12    2.37
   1  -7   7   75.97    2.74
  -1   7   7   79.41    2.80
   1  -7   6    4.18    0.84
  -1   7   6    4.94    0.87
   1   7  -6    7.15    1.11
   1   7  -6    5.42    0.84
  -1   7   6    5.58    0.89
  -1   7   6    6.72    1.13
  -1   7   6    5.36    0.82
  -1   7   6    2.11    1.17
  -1   7   6    4.90    0.73
  -1  -7  -6    5.62    0.79
   1  -7   6    4.90    0.78
   1  -7   6    4.41    0.67
  -1   7   6    5.21    0.73
  -1  -7  -6    6.56    0.82
   1   7  -6    5.57    0.80
   1   7  -6    4.45    1.14
   1   7  -6    4.95    1.29
  -1  -7  -6    4.80    0.69
  -1  -7  -5   63.95    2.30
   1   7  -5   59.89    2.25
  -1   7   5   61.33    2.47
  -1   7   5   62.22    2.46
  -1   7   5   57.31    4.57
   1   7  -5   61.40    2.42
  -1   7   5   60.93    2.21
   1   7  -5   50.63    3.52
  -1   7   5   60.86    2.55
   1  -7   5   61.01    2.28
  -1  -7  -5   60.11    2.04
   1   7  -5   51.14    3.94
   1   7  -5   69.71    2.98
  -1   7   4    8.41    1.01
  -1  -7  -4    7.99    0.80
   1   7  -4    7.49    1.47
  -1   7   4    6.94    1.81
   1   7  -4    6.51    1.47
   1   7  -3    3.38    1.01
  -1   7   3    6.30    0.92
  -1   7   3    5.32    1.57
   1  -7   3    5.83    0.60
   1   7  -3    6.18    1.45
  -1   7   2   26.27    1.65
   1   7  -2   24.01    2.78
   1   7  -2   22.71    2.39
  -1   7   2   26.46    3.16
   1  -7   2   22.81    1.12
  -1   7   1    9.04    1.90
   1   7  -1    7.55    1.67
   1  -7   1    6.98    0.65
  -1   7   1    8.11    0.99
   1   7  -1    6.31    1.41
   1  -7   0   20.27    1.08
   1   7   0   19.07    2.22
   1   7   0   20.45    2.58
  -1   7   0   20.38    2.79
  -1   7  -1    6.77    1.71
   1   7   1    6.49    1.62
   1   7   1    5.93    1.36
   1  -7  -1    7.52    0.70
   1   7   2   23.15    2.45
  -1   7  -2   24.04    3.04
   1  -7  -2   24.53    1.21
   1   7   3    6.51    1.43
   1  -7  -3    6.65    0.66
   1   7   3    5.51    1.32
  -1   7  -3    6.97    1.88
   1  -7  -4    5.20    1.24
   1   7   4    7.49    1.57
  -1   7  -4    7.34    1.81
   1   7   4    7.12    1.52
   1  -7  -4    7.09    0.70
  -1   7  -5   63.52    2.31
  -1   7  -5   52.10    4.38
   1   7   5   51.53    3.81
   1   7   5   56.08    3.91
  -1  -7   5   47.68    3.30
   1   7   5   56.99    2.11
  -1   7  -5   57.77    2.26
   1   7   5   58.64    2.23
   1  -7  -5   66.11    2.31
   1  -7  -5   48.95    3.48
   1  -7  -5   64.90    2.30
  -1   7  -5   50.67    2.54
   1  -7  -5   57.70    1.92
  -1   7  -6    3.52    1.34
   1  -7  -6    6.02    0.76
  -1  -7   6    5.90    0.78
   1  -7  -6    4.54    0.72
  -1   7  -6    4.57    0.77
   1   7   6    5.07    0.79
  -1  -7   6    2.00    0.83
  -1   7  -6    5.17    0.77
  -1  -7   6    3.90    1.08
   1   7   6    4.82    0.75
   1  -7  -6    3.92    1.14
  -1   7  -6    3.36    0.80
   1  -7  -6    5.69    0.76
   1   7   6    4.95    0.74
   1  -7  -6    4.95    0.64
  -1   7  -6    5.64    0.78
   1   7   6    3.30    1.05
   1   7   6    4.75    1.35
   1  -7  -6    4.70    0.59
  -1  -7   7   55.98    3.55
  -1   7  -7   76.68    2.68
   1   7   7   73.82    2.38
   1  -7  -7   71.99    2.12
  -1   7  -7   65.61    4.94
   1   7   7   65.54    4.45
  -1  -7   7   66.63    2.30
   1   7   7   75.44    2.49
  -1   7  -7   64.49    2.85
   1  -7  -7   77.85    2.61
   1  -7  -7   81.91    2.62
   1  -7  -7   57.06    3.78
  -1   7  -7   79.20    2.57
  -1   7  -7   75.23    2.62
   1   7   7   79.46    2.86
   1  -7  -7   75.17    2.23
   1  -7  -8   48.02    2.05
  -1   7  -8   33.36    3.55
  -1  -7   8   31.93    2.69
   1   7   8   43.83    1.92
   1   7   8   44.16    2.37
   1   7   8   48.06    2.25
   1  -7  -8   47.18    2.01
   1   7   8   36.60    3.45
  -1   7  -8   45.36    2.08
   1  -7  -8   32.95    2.90
  -1   7  -8   36.21    2.16
  -1   7  -8   45.41    2.11
   1  -7  -8   41.52    1.74
  -1  -7   8   39.00    1.78
   1   7   8   38.57    1.87
   1   7   8   43.12    1.89
   1  -7  -8   41.49    1.64
  -1  -7   8   29.53    2.92
  -1   7  -8   46.52    2.00
  -1  -7   9    7.98    1.41
   1   7   9   11.77    1.07
  -1   7  -9   12.53    1.12
  -1   7  -9    7.41    1.82
   1   7   9   13.96    1.26
   1  -7  -9   11.23    0.88
   1   7   9   11.45    1.10
   1  -7  -9    9.45    1.61
   1   7   9   12.34    1.37
  -1  -7   9   12.33    1.20
   1  -7  -9   13.33    1.13
  -1   7  -9   12.45    1.18
  -1  -7   9   11.04    1.01
   1   7   9    9.55    1.92
   1   7   9   11.74    1.05
  -1  -7   9    9.37    1.64
  -1   7  -9    9.46    1.18
   1  -7  -9   12.84    1.12
  -1   7 -10    4.62    0.92
   1   7  10    4.96    0.82
  -1   7 -10    5.49    0.88
  -1   7 -10    1.39    0.93
   1   7  10    5.24    0.77
  -1  -7  10    4.59    1.23
   1  -7 -10    4.07    0.58
   1  -7 -10    3.60    1.07
   1  -7 -10    6.09    0.81
  -1  -7  10    5.03    0.75
   1   7  10    3.97    1.42
  -1   7 -10    5.30    0.75
   1  -7 -10    5.45    0.78
  -1  -7  10    4.31    1.07
   1   7  10    5.72    0.86
  -1  -7  10    5.03    0.86
   1   7  10    5.22    0.76
  -1  -7  11   14.21    2.05
   1  -7 -11   17.05    2.13
   1   7  11   26.11    1.70
   1  -7 -11   23.05    1.53
   1   7  11   23.15    1.44
   1   7  11   19.24    2.68
  -1   7 -11   15.15    2.56
   1   7  11   22.25    1.49
  -1  -7  11   23.18    1.59
   1   7  11   22.42    1.45
  -1   7 -11   19.30    1.49
  -1   7 -11   23.58    1.60
   1  -7 -11   23.88    1.49
  -1   7 -11   19.66    1.61
  -1  -7  11   20.09    1.31
  -1  -7  11   17.13    1.99
  -1   7 -11   23.81    1.50
  -1  -7  12   11.94    1.04
  -1   7 -12   10.49    1.18
  -1  -7  12   11.25    1.23
   1  -7 -12   14.62    1.18
   1   7  12   13.63    1.06
   1   7  12   10.51    2.04
   1   7  12   13.21    1.14
  -1   7 -12   13.12    1.12
  -1   7 -12   13.66    1.28
   1  -7 -12   14.98    1.20
   1   7  12   15.06    1.30
   1   7  12   13.15    1.16
   1   7  12   12.27    1.18
  -1   7 -12   12.49    1.06
  -1   7 -12    9.71    1.21
  -1  -7  12   10.03    1.52
  -1  -7  13   77.89    2.86
   1  -7 -13   90.20    2.83
   1   7  13   78.27    2.80
   1   7  13   82.35    2.68
  -1   7 -13   84.75    2.97
  -1  -7  13   74.08    2.36
   1   7  13   61.95    4.79
   1  -7 -13   87.62    2.85
   1   7  13   80.53    2.66
  -1   7 -13   78.16    2.51
  -1   7 -13   63.78    2.65
   1   7  13   94.35    3.15
   1   7  13   78.22    2.41
  -1  -7  13   68.11    2.35
  -1   7 -13   80.39    2.65
  -1   7 -14    4.53    0.72
   1   7  14    5.30    0.76
   1   7  14    5.08    0.89
  -1  -7  14    3.83    0.65
   1  -7 -14    5.95    0.83
  -1  -7  14    4.53    0.88
   1   7  14    5.67    1.62
  -1   7 -14    5.28    0.90
   1   7  14    5.00    0.81
   1  -7 -14    5.74    0.87
  -1   7 -14    4.66    0.73
   1   7  14    5.66    0.89
  -1  -7  14    3.49    0.63
  -1   7 -14    4.41    0.83
   1   7  15    2.17    1.20
  -1  -7  15    1.78    0.52
   1   7  15    2.26    0.70
   1   7  15    2.02    0.69
  -1   7 -15    2.22    0.70
   1  -7 -15    1.32    0.53
  -1   7 -15    1.50    0.56
  -1  -7  15    1.48    0.49
  -1   7 -15    1.75    0.55
  -1   7 -15    1.62    0.53
  -1  -7  15    1.41    0.69
  -1   7 -15    1.67    0.61
   1   7  15    1.74    0.55
  -1   7 -16    4.75    0.84
   1   7  16    6.35    0.96
  -1  -7  16    6.07    0.78
  -1   7 -16    6.49    0.92
  -1  -7  16    6.76    1.01
   1   7  16    7.11    0.96
  -1   7 -16    7.60    1.02
  -1   7 -16    6.88    0.84
  -1  -7  16    5.65    0.76
   1   7  16    6.70    0.82
  -1   7 -16    5.97    0.78
  -1   7 -17   40.73    2.08
  -1  -7  17   45.99    2.26
   1   7  17   49.13    2.11
  -1  -7  17   38.95    1.76
  -1   7 -17   36.11    1.99
  -1   7 -17   46.89    2.24
   1  -7 -17   48.17    1.87
  -1   7 -17   46.27    1.95
   1   7  17   43.76    1.88
  -1  -7  17   42.52    1.83
  -1   7 -17   47.45    1.91
   1   7  17   46.09    2.23
  -1  -7  18    7.65    0.84
   1  -7 -18   10.06    0.96
  -1  -7  18    8.24    1.11
   1   7  18    8.78    1.02
   1  -7 -18   10.94    1.04
   1   7  18    9.16    1.12
  -1   7 -18    8.40    1.08
   1  -7 -18    9.18    0.86
  -1   7 -18    8.34    1.02
  -1   7 -18    8.63    0.93
  -1  -7  18    8.00    0.86
  -1   7 -18    8.73    0.86
   1   7  18    8.80    0.93
  -1   7 -18    7.13    0.96
   1  -7 -19    3.34    0.61
  -1   7 -19    3.00    0.63
   1   7  19    2.80    0.63
  -1   7 -19    2.78    0.67
  -1  -7  19    2.81    0.79
  -1   7 -19    3.29    0.57
  -1  -7  19    2.39    0.59
  -1   7 -19    2.06    0.59
   1  -7 -19    3.48    0.57
   1  -7 -19    3.82    0.70
  -1   7 -19    3.30    0.78
   1   7  19    3.23    0.83
   1  -7 -19    2.96    0.48
   1   7  19    3.33    0.74
  -1   7 -20    3.12    0.71
  -1   7 -20    3.10    0.64
  -1  -7  20    2.77    0.75
   1  -7 -20    3.06    0.57
   1   7  20    3.19    0.79
  -1   7 -20    3.84    0.81
   1  -7 -20    3.53    0.50
   1  -7 -20    3.08    0.53
  -1  -7  20    0.41    0.72
  -1  -7  20    3.62    0.63
   1   7  20    3.89    0.74
   1   7  20    3.45    0.75
   1  -7 -20    3.86    0.69
   1   7  21   12.17    1.21
   1  -7 -21   11.36    0.90
   1  -7 -21   13.56    1.09
   1   7  21   12.34    1.10
  -1   7 -21   11.04    1.12
  -1  -7  21   12.11    1.20
  -1  -7  21   10.01    0.94
   1  -7 -21   10.37    0.79
  -1   7 -21   10.57    1.06
  -1   7 -21   10.87    0.98
   1   7  21   11.69    1.05
   1  -7 -21   12.20    0.94
  -1   7 -22   18.62    1.31
   1  -7 -22   22.64    1.33
   1   7  22   19.04    1.23
   1  -7 -22   18.46    1.00
   1   7  22   20.08    1.47
   1  -7 -22   18.56    1.09
   1  -7 -22   18.42    1.08
  -1  -7  22   17.36    1.15
   1   7  22   19.02    1.26
  -1   7 -22   18.24    1.17
  -1  -7  22   18.21    1.38
   1  -7 -23    1.18    0.39
   1   7  23    1.47    0.54
   1   7  23    1.19    0.62
   1   7  23    1.14    0.53
  -1  -7  23    1.08    0.63
  -1   7 -23    1.02    0.46
  -1  -7  23    0.71    0.47
  -1   7 -23    0.72    0.54
   1  -7 -23    1.35    0.36
   1  -7 -23    0.86    0.34
  -1  -7  23    1.28    0.66
   1  -7 -23    0.99    0.45
  -1   7 -24    4.12    0.66
   1  -7 -24    4.60    0.65
   1   7  24    4.26    0.69
   1   7  24    3.86    0.73
   1   7  24    4.43    0.68
   1  -7 -24    3.76    0.46
  -1  -7  24    5.37    0.80
   1  -7 -24    4.15    0.52
  -1   7 -24    3.62    0.57
  -1  -7  24    3.26    0.59
   1  -7 -24    3.82    0.49
   1   7  25    0.93    0.49
   1  -7 -25    0.69    0.30
   1  -7 -25    1.19    0.41
   1  -7 -25    0.68    0.25
  -1  -7  25    0.76    0.50
  -1  -7  25    0.89    0.42
   1   7  25    0.91    0.54
  -1   7 -25    0.98    0.44
  -1   7 -25    1.28    0.41
  -1  -7  26    2.14    0.55
   1   7  26    2.62    0.52
   1  -7 -26    2.15    0.36
   1   7  26    2.01    0.54
  -1   7 -26    2.35    0.49
  -1   7 -26    2.64    0.47
   1  -7 -26    2.49    0.47
  -1  -7  27    0.13    0.40
  -1   7 -27    0.54    0.35
   1   7  27    0.14    0.37
  -1   7 -27    0.03    0.31
  -1   7 -27    0.07    0.28
  -1  -7  27    0.20    0.31
   1   7  27    0.26    0.40
   1  -7 -27    0.32    0.28
  -1   7 -28    0.92    0.28
  -1  -7  28    1.13    0.39
   1   7  28    1.39    0.41
   1   7  28    1.24    0.43
  -1  -7  28    0.79    0.31
  -1   7 -28    1.10    0.34
   1  -7 -28    1.50    0.32
  -1  -8 -26    2.86    0.31
  -1   8  26    3.52    0.43
  -1   8  26    2.14    0.38
  -1  -8 -26    3.21    0.36
   1   8 -26    3.71    0.42
   1  -8  26    3.10    0.39
  -1   8  25    0.43    0.35
  -1  -8 -25   -0.32    0.25
   1   8 -25    0.21    0.26
  -1  -8 -25    0.27    0.24
   1  -8  25    0.17    0.25
  -1   8  25    0.38    0.38
   1   8 -25    0.25    0.31
  -1  -8 -25    0.29    0.21
   1  -8  25    0.36    0.30
  -1   8  24    0.12    0.37
  -1   8  24    0.16    0.39
  -1   8  24   -0.03    0.30
   1   8 -24   -0.06    0.30
  -1  -8 -24   -0.03    0.24
  -1  -8 -24    0.02    0.26
   1   8 -24   -0.10    0.34
  -1  -8 -24   -0.02    0.25
   1  -8  24   -0.25    0.30
   1  -8  24    0.07    0.31
   1   8 -24   -0.01    0.26
  -1  -8 -23    1.56    0.38
  -1  -8 -23    1.62    0.35
  -1   8  23    1.74    0.49
  -1   8  23    1.35    0.40
   1   8 -23    1.48    0.39
   1   8 -23    1.42    0.42
  -1   8  23    1.58    0.53
   1   8 -23    1.52    0.48
  -1  -8 -23    1.47    0.37
   1  -8  23    1.20    0.40
   1  -8  23    1.21    0.39
  -1   8  22    6.68    0.70
   1   8 -22    7.09    0.67
   1  -8  22    6.47    0.71
  -1  -8 -22    7.27    0.64
   1   8 -22    7.11    0.74
  -1  -8 -22    7.23    0.68
   1  -8  22    6.77    0.68
   1   8 -22    7.32    0.76
  -1   8  22    6.79    0.72
  -1   8  22    5.68    0.78
  -1  -8 -22    7.86    0.70
   1   8 -21    4.71    0.67
  -1   8  21    4.04    0.64
  -1   8  21    4.50    0.75
  -1  -8 -21    4.94    0.62
   1  -8  21    4.54    0.67
   1   8 -21    5.09    0.72
   1   8 -21    4.81    0.65
  -1  -8 -21    5.49    0.65
   1  -8  21    4.42    0.62
  -1   8  21    4.79    0.69
   1   8 -21    3.52    0.67
  -1  -8 -21    4.94    0.59
   1  -8  20   25.46    1.33
   1   8 -20   27.89    1.48
   1  -8  20   25.36    1.35
  -1   8  20   25.30    1.54
  -1  -8 -20   28.12    1.28
   1   8 -20   23.48    1.49
  -1  -8 -20   29.35    1.39
   1   8 -20   27.20    1.46
  -1   8  20   26.79    1.37
  -1   8  20   25.61    1.35
  -1  -8 -20   30.34    1.41
  -1   8  19    1.42    0.64
   1   8 -19    0.65    0.52
  -1  -8 -19    1.37    0.43
  -1   8  19    1.06    0.55
  -1   8  19    1.34    0.55
   1   8 -19    1.76    0.60
   1  -8  19    0.87    0.58
  -1  -8 -19    1.47    0.45
   1  -8  19    1.41    0.49
   1   8 -19    1.47    0.61
   1   8 -19    0.97    0.55
   1  -8  19    1.71    0.58
  -1  -8 -19    1.63    0.48
   1   8 -18    8.79    1.07
   1  -8  18   10.82    1.12
   1   8 -18   10.26    1.01
   1  -8  18    9.64    0.94
  -1   8  18   11.21    1.04
  -1   8  18   10.98    1.15
   1  -8  18    9.82    0.96
   1   8 -18   10.76    1.05
  -1   8  18   11.21    0.98
   1   8 -18    8.79    1.04
   1   8 -17    1.49    0.62
   1  -8  17    0.82    0.61
   1   8 -17    0.96    0.59
   1   8 -17    1.42    0.58
  -1   8  17    1.15    0.60
  -1   8  17    1.53    0.67
   1  -8  17    2.00    0.58
   1   8 -17    1.64    0.66
  -1   8  17    1.46    0.59
   1  -8  17    1.36    0.55
  -1  -8 -16    0.37    0.41
   1  -8  16    0.99    0.55
   1   8 -16    0.71    0.66
   1  -8  16    0.29    0.56
   1   8 -16    0.41    0.53
  -1   8  16    0.56    0.56
   1   8 -16    0.52    0.50
  -1   8  16    0.76    0.53
   1   8 -16    0.84    0.59
  -1   8  16    0.16    0.60
  -1  -8 -16    0.57    0.37
   1  -8  16    0.69    0.47
   1   8 -15   23.26    1.57
  -1   8  15   23.80    1.65
  -1   8  15   23.27    1.96
   1  -8  15   20.49    1.56
  -1   8  15   24.12    1.42
   1   8 -15   23.05    1.76
  -1  -8 -15   18.11    2.03
   1  -8  15   21.91    1.40
   1  -8  15   22.96    1.48
  -1  -8 -15   23.38    1.38
  -1   8  15   25.25    1.54
   1   8 -15   16.29    1.41
   1   8 -15   24.59    1.57
  -1   8  14    5.27    0.91
  -1   8  14    5.14    1.14
   1   8 -14    6.66    1.08
   1   8 -14    5.54    0.89
  -1   8  14    2.85    0.83
   1   8 -14    6.49    0.92
  -1  -8 -14    5.50    0.77
  -1   8  14    4.89    0.74
  -1  -8 -14    5.58    0.74
   1  -8  14    5.63    0.85
   1   8 -14    3.90    0.83
   1  -8  14    5.10    0.93
   1  -8  14    5.83    0.83
  -1   8  14    5.49    0.87
  -1  -8 -14    4.35    1.11
  -1  -8 -13    9.05    1.49
  -1   8  13   11.51    1.48
   1   8 -13   12.15    1.20
  -1  -8 -13   12.17    1.05
   1  -8  13   11.91    1.11
  -1   8  13   11.40    1.18
  -1   8  13    8.54    1.15
  -1   8  13   10.68    1.00
  -1  -8 -13   11.10    1.03
   1   8 -13   11.90    1.13
   1  -8  13   11.16    1.21
   1   8 -13    9.20    1.13
  -1   8  13   12.53    2.37
   1   8 -13   12.44    1.44
   1  -8  13    9.97    1.02
  -1   8  13   12.11    1.13
  -1  -8 -12    9.18    0.95
  -1   8  12    9.00    1.10
  -1  -8 -12    6.91    1.35
  -1   8  12    8.51    1.30
  -1   8  12    8.44    1.00
   1   8 -12    9.20    1.08
  -1   8  12    6.14    1.01
  -1  -8 -12    8.24    0.89
   1  -8  12    6.73    0.85
   1  -8  12    8.11    0.99
  -1   8  12    8.10    0.90
   1   8 -12    8.86    1.03
   1   8 -12    9.02    1.24
  -1   8  12    6.98    1.78
   1  -8  12    7.36    1.06
   1   8 -12    6.60    0.98
  -1   8  11   10.77    1.14
   1  -8  11    8.50    1.08
  -1   8  11    9.08    0.95
  -1   8  11    8.71    1.29
  -1   8  11    9.09    1.08
  -1  -8 -11    7.23    1.37
   1   8 -11    9.06    1.12
  -1   8  11    6.31    1.01
  -1  -8 -11    9.85    0.99
  -1  -8 -11    9.55    0.99
   1  -8  11    8.47    0.99
   1   8 -11    7.20    1.02
   1   8 -11    8.99    1.03
   1   8 -11   10.31    1.37
  -1   8  11    9.68    2.00
  -1  -8 -11    9.66    0.94
   1  -8  11    7.99    0.92
  -1   8  10    9.61    2.05
  -1  -8 -10   10.77    1.59
  -1   8  10   10.34    1.13
  -1   8  10   13.95    1.28
  -1   8  10   11.18    1.41
  -1   8  10   11.76    1.07
  -1  -8 -10   12.73    1.15
   1   8 -10   12.50    1.46
  -1  -8 -10   13.71    1.15
   1   8 -10   10.61    0.96
   1   8 -10   11.72    1.13
   1  -8  10   11.34    1.12
   1   8 -10   12.29    1.22
  -1  -8 -10   11.63    1.06
   1   8 -10    9.69    1.13
   1  -8  10   10.47    1.04
  -1  -8  -9   12.82    1.16
  -1   8   9   12.30    1.20
   1  -8   9   11.21    0.94
  -1   8   9   13.38    1.53
   1   8  -9   12.27    1.23
  -1   8   9    7.60    1.08
   1   8  -9   10.01    1.15
  -1  -8  -9   12.44    1.11
   1   8  -9   12.45    1.18
   1   8  -9   11.06    1.00
  -1   8   9   12.43    1.10
   1   8  -9   12.47    1.15
   1  -8   9   11.74    1.15
   1  -8   9   10.49    1.05
  -1   8   9    9.84    2.12
  -1  -8  -9   12.11    1.05
  -1   8   9   13.56    1.26
   1   8  -9   12.91    1.46
  -1  -8  -9   10.83    1.58
  -1  -8  -8    4.79    0.72
   1   8  -8    4.54    1.08
  -1   8   8    4.81    1.05
  -1  -8  -8    4.88    0.78
   1  -8   8    4.82    0.82
  -1   8   8    4.32    1.57
  -1   8   8    4.13    0.80
   1   8  -8    4.86    0.87
  -1   8   8    5.17    0.81
  -1   8   8    4.92    0.89
   1  -8   8    4.23    0.66
  -1  -8  -8    5.13    0.80
  -1   8   8    4.78    0.74
   1   8  -8    3.94    0.67
   1   8  -8    4.58    0.82
  -1   8   8    5.17    0.85
   1  -8   8    4.28    0.74
   1   8  -8    4.98    0.89
   1   8  -7   78.46    2.87
  -1   8   7   79.57    3.37
  -1   8   7   72.63    5.37
  -1   8   7   72.11    2.65
  -1   8   7   74.61    2.83
  -1  -8  -7   76.57    2.47
   1  -8   7   70.65    2.44
   1   8  -7   75.20    3.25
   1  -8   7   64.41    2.22
  -1   8   7   74.97    2.88
   1   8  -7   73.88    2.65
  -1  -8  -7   83.00    2.71
  -1  -8  -7   74.42    2.62
   1   8  -7   71.48    2.43
   1  -8   7   74.82    2.63
  -1   8   7   71.90    2.52
  -1   8   7   72.65    2.51
   1   8  -7   74.21    2.61
   1   8  -6    1.82    0.87
  -1   8   6    1.47    0.58
  -1   8   6    2.48    1.18
   1   8  -6    1.78    0.54
  -1  -8  -6    1.55    0.52
  -1   8   6    1.52    0.54
  -1  -8  -6    1.45    0.52
  -1   8   6    1.25    0.62
   1   8  -6    2.10    0.72
  -1   8   6    1.68    0.82
  -1   8   6    1.49    0.60
   1   8  -6    2.53    0.71
   1   8  -6    2.23    0.70
   1  -8   6    1.87    0.55
  -1  -8  -6    1.79    0.61
   1  -8   6    1.74    0.65
   1   8  -6    2.55    0.70
   1  -8   6    1.13    0.50
  -1   8   6    1.29    0.54
  -1   8   5    8.25    1.93
   1   8  -5    6.69    0.97
  -1  -8  -5    6.66    0.90
   1   8  -5    5.84    1.11
  -1   8   5    4.44    1.55
  -1   8   5    6.49    0.93
  -1  -8  -5    7.25    0.82
  -1   8   5    6.74    0.96
  -1   8   5    6.12    0.85
  -1   8   5    7.30    1.15
   1   8  -5    7.19    0.95
   1   8  -5    6.48    0.91
  -1  -8  -5    6.70    0.91
   1  -8   5    7.01    0.81
  -1   8   5    6.08    0.86
   1  -8   5    8.37    0.90
   1   8  -5    6.37    0.88
   1  -8   5    5.92    0.85
   1   8  -5    5.81    0.79
   1  -8   5    5.99    0.79
  -1   8   5    5.57    0.85
   1  -8   4   28.78    1.56
  -1   8   4   32.65    2.11
   1   8  -4   28.31    1.59
   1   8  -4   29.40    1.84
  -1   8   4   24.35    3.22
   1   8  -4   32.66    1.87
  -1  -8  -4   29.68    1.54
  -1   8   4   31.96    1.91
  -1   8   4   31.43    1.70
   1  -8   4   29.35    1.54
  -1  -8  -4   33.27    1.77
   1  -8   4   30.72    1.60
  -1   8   4   30.03    1.70
   1   8  -4   30.42    1.68
   1  -8   4   31.27    1.73
  -1   8   4   28.39    1.67
  -1  -8  -4   32.62    1.76
  -1   8   4   30.14    1.80
   1   8  -4   30.72    1.73
   1   8  -4   28.55    2.11
   1   8  -4   30.87    1.76
  -1   8   3   36.15    1.84
   1  -8   3   38.45    1.80
   1  -8   3   33.53    1.41
   1   8  -3   35.29    2.33
   1   8  -3   36.86    1.83
  -1   8   3   42.66    2.34
   1   8  -3   37.11    2.07
  -1  -8  -3   35.16    1.66
  -1   8   3   40.10    2.09
   1   8  -3   41.53    1.96
  -1   8   3   38.31    1.87
  -1   8   3   40.03    1.91
   1   8  -3   41.91    2.03
  -1  -8  -3   40.87    1.96
  -1  -8  -3   38.31    1.90
   1  -8   3   40.04    1.96
   1  -8   3   39.28    1.79
  -1   8   3   32.37    3.74
  -1   8   3   38.93    2.04
   1   8  -3   41.07    2.08
   1   8  -2    1.65    0.71
  -1  -8  -2    2.18    0.59
  -1   8   2    1.42    0.52
  -1   8   2    1.98    0.81
   1   8  -2    6.35    1.08
   1  -8   2    2.06    0.48
   1   8  -2    5.02    0.90
  -1  -8  -2    3.05    0.61
   1   8  -2    5.45    0.93
  -1   8   2    2.26    0.60
  -1   8   2    1.96    0.61
   1  -8   2    1.69    0.60
   1   8  -2    2.86    1.01
   1  -8   2    2.34    0.61
  -1   8   2    1.63    0.58
   1  -8   2    1.95    0.71
  -1   8   2    1.03    0.82
   1   8  -2    2.46    0.65
  -1   8   2    2.19    0.69
  -1   8   1   19.36    1.46
  -1   8   1   17.78    1.57
   1   8  -1   17.17    1.43
   1   8  -1   18.40    1.34
  -1  -8  -1   18.02    1.19
  -1   8   1   17.91    1.19
   1   8  -1   18.71    1.38
  -1   8   1   19.42    1.36
   1  -8   1   17.04    1.25
   1   8  -1   17.77    1.31
   1  -8   1   16.89    1.23
  -1   8   1   19.00    1.33
   1  -8   1   18.11    1.32
  -1   8   1   17.32    1.37
   1   8  -1   19.60    1.48
  -1   8   1   14.80    2.59
   1   8  -1   15.16    1.61
   1  -8   1   15.39    0.98
   1  -8   0   10.29    0.84
  -1   8   0   12.61    1.13
   1   8   0   11.79    1.24
   1   8   0    8.17    1.58
  -1   8   0   14.05    1.38
  -1   8   0   13.49    2.41
   1   8   0   13.78    1.22
  -1   8   0   14.51    1.25
  -1   8   0   12.21    1.19
  -1   8   0   11.51    1.18
  -1   8   0   11.42    1.00
   1   8   0   15.09    1.29
  -1   8   0   12.66    1.14
   1   8   0   11.14    1.10
   1  -8   0   11.93    1.06
   1  -8   0   11.47    1.07
   1  -8   0   12.49    1.09
   1   8   0   11.18    1.42
   1   8   1   14.40    1.58
   1  -8  -1   16.38    1.04
   1   8   1   13.39    2.02
  -1   8  -1   18.57    1.34
   1  -8  -1   19.79    1.33
  -1   8  -1   16.65    1.33
  -1   8  -1   17.45    1.36
   1   8   1   17.64    1.30
   1  -8  -1   17.54    1.30
   1   8   1   19.44    1.41
  -1   8  -1   18.82    1.34
  -1   8  -1   14.95    1.13
   1   8   1   16.64    1.28
   1  -8  -1   19.49    1.38
  -1   8  -1   18.89    1.35
  -1   8  -1   16.23    2.61
   1   8   1   18.93    1.51
  -1   8  -2    1.15    0.95
   1   8   2    4.62    0.85
  -1   8  -2    3.49    0.82
   1  -8  -2    1.76    0.44
   1   8   2    3.17    0.74
  -1   8  -2    2.79    0.69
   1  -8  -2    2.28    0.63
   1  -8  -2    2.03    0.54
   1   8   2    1.51    0.60
  -1   8  -2    2.20    0.63
   1  -8  -2    1.41    0.55
   1   8   2    1.46    0.60
   1   8   2    0.44    0.73
   1  -8  -2    2.06    0.47
  -1   8  -2    2.30    0.69
   1   8   2    1.43    0.76
  -1   8  -2    1.80    0.63
   1   8   3   37.27    1.84
   1   8   3   32.60    3.04
  -1   8  -3   39.74    1.95
   1  -8  -3   34.03    1.50
   1  -8  -3   38.39    1.54
   1   8   3   40.40    1.98
  -1   8  -3   41.28    1.95
   1  -8  -3   28.87    2.87
  -1   8  -3   37.85    1.79
   1  -8  -3   40.39    1.88
   1  -8  -3   42.13    1.92
  -1   8  -3   36.26    1.93
   1  -8  -3   39.30    1.88
  -1  -8   3   36.43    1.79
  -1   8  -3   37.12    1.92
   1   8   3   38.76    2.10
  -1   8  -3   35.96    3.87
   1   8   3   29.88    2.11
   1   8   3   36.05    1.68
   1   8   4   30.80    1.61
  -1   8  -4   30.91    1.73
  -1   8  -4   26.89    3.41
   1  -8  -4   25.83    1.36
   1  -8  -4   28.03    1.61
  -1   8  -4   28.12    1.65
   1   8   4   30.24    1.75
   1  -8  -4   29.72    1.66
   1  -8  -4   31.53    1.68
  -1   8  -4   32.05    1.72
  -1  -8   4   27.31    1.58
   1   8   4   32.14    1.91
  -1   8  -4   27.16    1.67
   1  -8  -4   29.55    1.37
   1  -8  -5    6.08    0.83
   1  -8  -5    5.18    0.67
   1  -8  -5    4.24    1.33
  -1   8  -5    6.76    1.76
   1   8   5    6.98    0.89
   1   8   5    5.73    0.89
  -1   8  -5    6.43    0.90
   1   8   5    6.51    0.95
  -1   8  -5    7.30    0.89
  -1   8  -5    5.36    0.81
  -1   8  -5    5.81    0.83
   1  -8  -5    6.26    0.84
   1  -8  -5    6.22    0.68
   1   8   5    6.39    0.89
  -1  -8   5    5.35    0.80
  -1   8  -6    1.83    0.58
   1   8   6    2.20    0.64
   1  -8  -6    1.26    0.38
   1   8   6    1.82    0.62
  -1  -8   6    1.45    0.60
  -1   8  -6    1.61    0.62
   1  -8  -6    1.41    0.44
   1  -8  -6    0.70    0.59
   1  -8  -6    1.28    0.56
   1   8   6    1.16    0.56
  -1   8  -6    1.51    0.55
   1  -8  -6    1.46    0.55
  -1   8  -7   77.30    2.64
   1   8   7   49.58    4.02
   1  -8  -7   77.99    2.67
   1  -8  -7   66.14    2.09
  -1   8  -7   72.52    2.67
   1   8   7   73.67    2.57
  -1   8  -7   74.78    2.73
   1  -8  -7   56.09    3.93
   1  -8  -7   82.15    2.73
  -1  -8   7   69.12    2.51
   1   8   7   71.00    2.43
  -1   8  -7   67.45    2.57
   1   8   7   79.09    2.96
   1   8   8    4.54    0.80
   1   8   8    2.90    1.36
   1   8   8    4.64    0.81
   1   8   8    5.06    0.86
   1   8   8    3.92    0.72
  -1   8  -8    4.81    0.83
  -1   8  -8    4.40    0.80
   1  -8  -8    4.93    0.77
   1  -8  -8    3.97    1.12
   1  -8  -8    4.79    0.77
  -1  -8   8    3.86    0.72
  -1   8  -8    3.75    0.71
  -1   8  -8    4.19    0.73
   1  -8  -9   11.90    1.11
   1   8   9    9.92    1.05
   1   8   9   12.22    1.22
   1   8   9    8.56    1.81
   1   8   9   11.78    1.09
  -1   8  -9   11.98    1.17
  -1  -8   9   10.25    1.08
   1  -8  -9    8.56    1.51
  -1  -8   9   12.08    1.12
  -1   8  -9   12.00    1.19
  -1   8  -9   10.41    1.05
   1   8   9   11.45    1.10
   1  -8  -9   13.15    1.16
  -1   8  -9   12.41    1.10
   1   8  10   11.67    1.12
  -1  -8  10   10.22    1.10
   1   8  10   11.34    1.13
   1   8  10   13.34    1.28
  -1   8 -10   13.06    1.22
   1   8  10   11.85    1.14
   1  -8 -10   12.00    1.11
  -1   8 -10   12.85    1.20
  -1   8 -10   11.63    1.10
  -1   8 -10   11.17    1.07
   1  -8 -10   11.98    1.15
   1   8  11    7.90    1.00
   1   8  11    7.38    1.76
  -1  -8  11    8.30    1.00
  -1   8 -11    9.03    0.96
   1   8  11    8.83    0.98
   1   8  11    9.72    1.11
  -1   8 -11    8.89    1.05
  -1   8 -11    9.11    1.07
   1  -8 -11   10.45    1.03
   1   8  11    9.89    1.05
  -1   8 -11    8.71    0.94
   1  -8 -11   10.45    1.04
  -1  -8  12    7.05    0.96
   1   8  12    8.75    1.00
  -1   8 -12    8.14    0.91
   1   8  12    6.18    1.74
   1  -8 -12    9.00    1.01
  -1   8 -12    8.41    1.06
   1  -8 -12    7.56    0.96
   1   8  12    8.54    1.00
   1   8  12   10.57    1.11
  -1   8 -12    8.13    0.89
   1   8  12    8.18    1.03
  -1   8 -12    8.38    1.00
  -1   8 -13   10.93    1.04
  -1  -8  13    9.86    1.14
   1   8  13    8.84    1.94
   1   8  13   11.43    1.10
   1   8  13   11.61    1.14
  -1   8 -13   12.19    1.16
  -1   8 -13   11.09    1.17
   1  -8 -13   12.51    1.11
   1   8  13   11.35    1.11
   1  -8 -13   12.35    1.11
  -1   8 -13   11.36    0.95
  -1   8 -13   11.30    1.03
   1   8  13   10.52    0.93
   1   8  14    6.15    0.89
   1   8  14    5.41    0.92
  -1   8 -14    5.27    0.70
  -1   8 -14    5.63    0.92
  -1   8 -14    5.06    0.75
   1  -8 -14    6.16    0.83
  -1  -8  14    5.09    0.89
   1   8  14    5.66    0.73
  -1   8 -14    6.13    0.88
  -1  -8  15   21.28    1.54
   1   8  15   23.49    1.50
   1   8  15   24.06    1.58
  -1   8 -15   23.76    1.59
  -1   8 -15   21.04    1.27
  -1   8 -15   23.18    1.34
   1   8  15   21.93    1.28
  -1   8 -15   23.96    1.56
  -1   8 -16    0.96    0.42
   1   8  16    0.48    0.53
   1   8  16    0.65    0.60
  -1   8 -16    0.67    0.55
  -1   8 -16    0.53    0.55
   1  -8 -16    0.76    0.36
   1   8  16    0.58    0.44
  -1  -8  16    0.87    0.58
  -1   8 -16    0.71    0.42
  -1   8 -17    1.62    0.65
   1   8  17    1.10    0.60
  -1   8 -17    1.60    0.44
  -1  -8  17    1.44    0.66
  -1   8 -17    1.67    0.61
   1   8  17    1.46    0.52
   1  -8 -17    1.61    0.41
  -1   8 -17    1.20    0.44
   1   8  17    1.40    0.67
  -1   8 -17    1.56    0.46
   1   8  17    1.23    0.47
  -1  -8  18   10.16    1.08
  -1   8 -18   11.47    1.11
   1   8  18    9.71    0.88
   1   8  18   11.31    1.06
   1  -8 -18    9.95    0.89
   1   8  18   10.33    1.13
   1  -8 -18   10.21    0.82
  -1   8 -18   11.21    1.06
  -1   8 -18    8.75    0.80
  -1   8 -18   10.30    0.85
   1   8  18   10.32    0.88
   1  -8 -18   12.07    1.03
   1  -8 -19    1.08    0.48
  -1  -8  19    1.52    0.64
  -1   8 -19    1.42    0.47
  -1   8 -19    1.26    0.63
   1   8  19    1.32    0.65
   1  -8 -19    1.37    0.38
  -1   8 -19    1.62    0.58
   1   8  19    1.90    0.52
   1  -8 -19    1.16    0.42
  -1   8 -19    1.43    0.38
   1   8  19    1.23    0.65
   1  -8 -20   29.99    1.45
   1   8  20   28.28    1.34
   1   8  20   27.33    1.47
   1  -8 -20   27.26    1.27
  -1   8 -20   26.61    1.46
   1  -8 -20   26.51    1.20
  -1   8 -20   27.50    1.52
  -1   8 -20   23.84    1.20
   1   8  20   26.31    1.55
  -1  -8  20   25.28    1.52
   1  -8 -21    4.43    0.55
  -1  -8  21    3.55    0.71
   1   8  21    4.76    0.72
  -1   8 -21    4.57    0.71
   1  -8 -21    4.74    0.53
  -1   8 -21    4.52    0.69
  -1   8 -21    3.81    0.54
   1   8  21    4.71    0.76
   1  -8 -21    5.60    0.69
   1   8  21    4.36    0.63
   1  -8 -22    7.80    0.75
   1   8  22    6.77    0.69
  -1  -8  22    6.62    0.83
  -1   8 -22    6.95    0.76
   1   8  22    5.86    0.82
  -1   8 -22    6.40    0.72
   1   8  22    7.19    0.79
   1  -8 -22    6.53    0.57
  -1  -8  22    7.15    0.75
  -1   8 -22    5.76    0.59
   1  -8 -22    6.33    0.58
   1   8  23    1.45    0.51
   1  -8 -23    1.24    0.30
  -1  -8  23    1.48    0.52
   1   8  23    1.26    0.55
   1   8  23    2.00    0.48
  -1   8 -23    1.70    0.48
   1  -8 -23    1.29    0.30
  -1   8 -23    1.36    0.37
  -1  -8  23    1.74    0.48
   1  -8 -23    1.43    0.41
  -1   8 -23    1.30    0.42
   1   8  24    0.02    0.41
   1  -8 -24   -0.05    0.29
  -1  -8  24   -0.12    0.33
  -1  -8  24   -0.11    0.40
   1   8  24   -0.08    0.35
  -1   8 -24    0.04    0.33
   1  -8 -24    0.07    0.19
  -1   8 -24   -0.05    0.30
  -1  -8  24    0.04    0.29
   1   8  25    0.38    0.33
  -1   8 -25    0.17    0.23
   1   8  25    0.17    0.38
  -1   8 -25    0.37    0.32
  -1  -8  25    0.19    0.25
  -1  -8  25    0.65    0.33
   1  -8 -25    0.68    0.30
  -1  -8  25    0.42    0.37
  -1   8 -26    3.45    0.39
  -1   8 -26    3.54    0.42
   1   8  26    2.36    0.47
  -1  -8  26    2.72    0.39
   1  -8 -26    3.18    0.37
   1   9 -23    0.16    0.23
  -1  -9 -23    0.20    0.21
   1  -9  23    0.29    0.23
   1  -9  23    0.15    0.23
  -1   9  23    0.28    0.32
  -1   9  22    0.69    0.31
   1  -9  22    0.78    0.31
  -1   9  22    0.58    0.32
   1   9 -22    0.84    0.31
   1   9 -22    0.73    0.33
  -1   9  22    1.23    0.43
   1   9 -22    0.75    0.29
  -1  -9 -22    0.73    0.22
  -1  -9 -22    1.15    0.29
   1  -9  22    0.82    0.30
   1   9 -22    1.03    0.30
  -1  -9 -22    0.80    0.27
   1  -9  21    9.45    0.67
  -1   9  21    9.94    0.70
  -1   9  21    9.69    0.78
  -1  -9 -21   11.67    0.70
  -1  -9 -21   11.66    0.70
  -1   9  21   10.82    0.69
   1  -9  21   10.41    0.70
   1   9 -21   10.50    0.67
   1   9 -21   10.81    0.74
  -1  -9 -21    9.98    0.58
   1   9 -21   11.05    0.74
   1   9 -21   10.72    0.73
  -1   9  20    6.85    0.67
  -1   9  20    7.63    0.65
   1   9 -20    7.54    0.69
  -1  -9 -20    7.19    0.63
   1   9 -20    6.89    0.63
  -1  -9 -20    6.56    0.52
  -1  -9 -20    7.10    0.61
   1   9 -20    6.55    0.65
   1  -9  20    6.37    0.63
   1  -9  20    6.68    0.62
  -1   9  20    5.90    0.60
  -1   9  20    6.22    0.70
   1   9 -20    7.01    0.67
  -1   9  19   16.16    0.99
  -1  -9 -19   15.78    0.83
   1   9 -19   15.41    0.84
  -1   9  19   16.58    1.08
   1   9 -19   15.98    1.03
   1   9 -19   16.60    1.02
   1  -9  19   15.06    0.91
   1   9 -19   17.44    0.98
  -1  -9 -19   17.24    0.95
   1   9 -19   15.77    0.97
   1  -9  19   15.56    0.95
  -1   9  19   15.35    0.91
  -1  -9 -19   18.00    0.99
  -1  -9 -18    3.72    0.55
   1   9 -18    3.05    0.49
   1  -9  18    2.65    0.53
  -1   9  18    3.29    0.60
  -1   9  18    2.75    0.66
  -1  -9 -18    3.49    0.46
  -1  -9 -18    3.30    0.49
   1   9 -18    2.89    0.57
   1  -9  18    2.86    0.54
   1   9 -18    2.87    0.57
  -1   9  18    3.34    0.55
   1   9 -18    3.50    0.58
   1   9 -18    3.11    0.57
  -1   9  17    0.54    0.48
   1   9 -17    0.43    0.44
  -1  -9 -17    0.95    0.33
   1   9 -17    0.74    0.39
   1   9 -17    0.94    0.49
   1  -9  17    0.31    0.42
   1   9 -17    0.46    0.42
  -1   9  17    0.50    0.44
   1   9 -17    0.56    0.41
  -1   9  17    0.22    0.48
   1   9 -17   -0.73    0.63
   1  -9  17    0.49    0.40
  -1   9  16   22.41    1.20
  -1   9  16   22.45    1.40
   1   9 -16   24.52    1.41
   1   9 -16   24.81    1.32
   1   9 -16   24.26    1.25
   1   9 -16   22.04    1.27
   1  -9  16   23.66    1.30
   1  -9  16   20.68    1.17
  -1   9  16   23.70    1.36
   1  -9  15    2.06    0.54
   1   9 -15    1.60    0.52
  -1   9  15    1.57    0.59
  -1   9  15    1.32    0.60
   1   9 -15    1.90    0.59
   1   9 -15    2.46    0.64
  -1   9  15    2.00    0.52
   1  -9  15    1.59    0.54
   1   9 -15    1.76    0.55
   1   9 -15    1.14    0.61
   1   9 -14    2.64    0.60
   1  -9  14    2.47    0.45
   1  -9  14    2.71    0.63
  -1   9  14    2.12    0.54
  -1   9  14    2.81    0.68
  -1  -9 -14    1.95    0.47
  -1   9  14    2.55    0.67
   1   9 -14    1.86    0.60
   1   9 -14    2.16    0.61
   1  -9  14    2.23    0.55
   1   9 -14    2.44    0.63
   1   9 -14    1.30    0.66
  -1   9  13    0.56    0.53
  -1   9  13    0.38    0.54
   1   9 -13   -0.10    0.62
   1   9 -13    0.54    0.52
  -1   9  13    0.65    0.45
   1  -9  13    0.45    0.42
   1   9 -13    0.48    0.44
   1   9 -13    0.28    0.48
  -1  -9 -13    0.45    0.36
   1  -9  13    0.52    0.47
   1  -9  13    0.54    0.32
   1   9 -13    0.52    0.46
  -1  -9 -13    0.19    0.39
  -1   9  13    0.42    0.42
   1   9 -13    0.82    0.50
  -1  -9 -12   12.03    1.04
   1   9 -12   12.86    1.17
  -1   9  12   11.34    1.36
  -1   9  12   12.62    1.02
   1   9 -12   11.24    1.07
   1   9 -12   11.87    1.06
  -1  -9 -12   12.98    1.04
   1  -9  12   10.41    0.85
  -1   9  12   12.01    0.97
   1   9 -12   11.94    1.06
   1  -9  12   11.97    1.09
  -1   9  12   12.30    1.13
   1   9 -12   11.26    1.31
   1  -9  12   11.04    0.97
  -1   9  12   12.26    1.12
   1   9 -12   12.54    1.17
   1  -9  11    2.00    0.55
   1   9 -11    2.32    0.60
  -1   9  11    2.53    0.85
   1   9 -11    2.09    0.59
   1   9 -11    1.96    0.65
   1   9 -11    2.42    0.67
   1   9 -11    2.17    0.84
  -1   9  11    2.34    0.66
   1   9 -11    2.49    0.67
   1  -9  11    2.00    0.47
  -1  -9 -11    2.37    0.58
  -1  -9 -11    2.27    0.56
  -1   9  11    2.22    0.57
   1  -9  11    2.46    0.63
   1   9 -11    1.88    0.47
  -1   9  11    2.59    0.70
   1   9 -10    0.82    0.51
   1   9 -10    0.69    0.48
   1  -9  10    0.91    0.45
  -1   9  10    0.76    0.72
   1   9 -10    0.47    0.49
  -1   9  10    0.67    0.55
  -1   9  10    0.80    0.57
   1   9 -10    1.21    0.58
  -1  -9 -10    0.75    0.45
   1  -9  10    0.97    0.37
   1   9 -10    0.68    0.39
  -1  -9 -10    0.92    0.47
   1  -9  10    0.65    0.34
   1  -9  10    0.84    0.55
  -1   9  10    1.11    0.54
  -1   9  10    0.96    0.50
   1   9 -10    0.21    0.70
   1   9 -10    0.75    0.51
  -1  -9  -9    2.57    0.55
  -1  -9  -9    2.86    0.63
   1   9  -9    1.97    0.49
  -1   9   9    2.53    0.67
  -1   9   9    1.68    0.81
   1   9  -9    2.69    0.70
  -1  -9  -9    2.66    0.59
   1   9  -9    1.90    0.85
   1   9  -9    2.16    0.64
   1   9  -9    2.48    0.64
   1   9  -9    2.41    0.67
   1  -9   9    2.26    0.48
   1  -9   9    1.94    0.47
  -1   9   9    2.32    0.62
   1  -9   9    2.24    0.65
  -1   9   9    3.15    0.70
   1   9  -9    2.12    0.60
   1  -9   9    2.14    0.54
  -1   9   9    2.75    0.66
   1   9  -8    0.78    0.57
  -1   9   8    0.32    0.42
  -1  -9  -8    0.41    0.38
   1   9  -8    0.78    0.56
   1   9  -8    0.59    0.56
  -1   9   8    0.97    0.57
  -1  -9  -8    0.43    0.46
   1   9  -8    0.87    0.57
  -1  -9  -8    0.63    0.47
   1  -9   8    0.37    0.37
  -1   9   8    0.77    0.53
   1   9  -8    0.40    0.39
   1  -9   8    0.46    0.53
  -1   9   8    0.19    0.60
   1  -9   8    0.49    0.35
   1   9  -8    0.74    0.76
   1  -9   8    0.53    0.42
  -1  -9  -7   23.42    1.40
  -1   9   7   25.33    1.55
  -1   9   7   22.62    1.86
   1   9  -7   23.99    1.41
   1   9  -7   26.34    1.71
   1   9  -7   28.25    1.73
   1  -9   7   24.80    1.57
   1   9  -7   23.25    1.87
   1   9  -7   27.47    1.63
   1   9  -7   27.56    1.64
  -1  -9  -7   27.81    1.63
   1  -9   7   21.68    1.28
  -1  -9  -7   26.52    1.54
  -1   9   7   26.66    1.54
   1  -9   7   24.49    1.38
   1  -9   7   24.04    1.38
  -1   9   7   27.75    1.72
  -1   9   6   28.38    1.60
  -1   9   6   25.17    1.51
  -1   9   6   28.02    1.73
  -1  -9  -6   25.76    1.44
  -1   9   6   26.74    1.91
   1   9  -6   30.02    1.80
   1   9  -6   27.20    1.77
   1   9  -6   29.33    1.70
  -1  -9  -6   25.81    1.58
   1  -9   6   23.15    1.34
   1   9  -6   30.91    1.72
   1   9  -6   24.81    1.46
   1  -9   6   24.46    1.41
   1  -9   6   26.89    1.62
   1   9  -6   21.57    1.88
  -1  -9  -6   28.79    1.64
  -1   9   5   27.12    1.92
   1  -9   5   26.72    1.49
   1   9  -5   27.17    1.76
  -1   9   5   27.94    1.61
   1   9  -5   31.33    1.76
  -1   9   5   28.10    1.61
  -1   9   5   29.69    1.81
   1   9  -5   31.40    1.74
   1  -9   5   24.70    1.40
  -1  -9  -5   29.97    1.66
   1  -9   5   27.95    1.63
   1   9  -5   26.44    1.53
   1   9  -5   24.09    1.97
  -1  -9  -5   28.68    1.64
  -1   9   5   27.42    1.72
  -1  -9  -5   26.47    1.46
  -1   9   5   27.20    1.56
   1   9  -5   31.20    1.83
  -1   9   4   13.74    1.20
  -1   9   4   13.31    1.24
   1   9  -4   20.82    1.59
  -1  -9  -4   13.61    1.09
  -1   9   4   15.07    1.25
  -1   9   4   14.46    1.33
   1   9  -4   13.89    1.34
   1   9  -4   18.84    1.43
   1  -9   4   11.63    1.02
  -1  -9  -4   17.52    1.32
   1   9  -4   13.45    1.13
  -1  -9  -4   15.95    1.27
   1  -9   4   12.01    1.06
   1   9  -4   19.27    1.43
   1  -9   4   13.74    1.21
   1   9  -4   11.72    1.48
  -1   9   4   15.76    1.21
  -1   9   4   12.98    1.43
  -1   9   3   42.66    2.34
   1  -9   3   49.27    2.02
  -1   9   3   54.22    2.36
   1   9  -3   43.14    2.54
   1   9  -3   54.17    2.22
   1   9  -3   55.25    2.29
   1  -9   3   45.01    1.91
  -1  -9  -3   53.23    2.21
  -1   9   3   49.38    2.12
  -1  -9  -3   52.86    2.22
   1   9  -3   48.84    2.07
  -1   9   3   51.40    2.14
   1  -9   3   48.13    2.12
   1   9  -3   50.35    2.37
  -1   9   3   48.93    2.24
  -1  -9  -3   46.50    1.89
   1   9  -2   10.80    1.49
  -1  -9  -2   10.50    1.09
  -1   9   2    9.88    1.24
   1   9  -2   13.54    1.35
  -1  -9  -2   10.44    0.93
   1   9  -2   22.79    1.58
  -1   9   2    9.69    0.90
   1   9  -2   21.49    1.52
  -1   9   2   10.45    1.11
  -1   9   2   12.10    1.17
   1  -9   2   12.40    1.10
  -1  -9  -2   12.25    1.13
   1   9  -2   11.81    1.12
   1  -9   2   14.96    1.18
  -1   9   2   12.25    1.14
   1  -9   2   15.92    1.30
  -1   9   2   11.66    1.19
   1  -9   1    5.56    0.80
   1  -9   1    4.57    1.27
   1   9  -1    3.38    0.95
   1  -9   1    4.69    0.56
  -1  -9  -1    5.07    0.69
  -1   9   1    4.70    0.84
   1   9  -1    6.80    0.95
  -1   9   1    4.53    0.67
   1   9  -1    8.10    1.01
  -1   9   1    5.33    0.84
   1  -9   1    5.44    0.78
  -1  -9  -1    5.78    0.85
  -1  -9  -1    5.00    0.80
  -1   9   1    5.28    0.80
   1  -9   1    5.60    0.81
  -1   9   1    4.62    0.79
   1   9  -1    5.58    0.91
  -1   9   0    1.60    0.56
   1  -9   0    1.74    0.53
  -1   9   0    1.81    0.57
   1   9   0    2.67    0.71
   1   9   0    1.67    0.64
   1  -9   0    1.76    0.54
  -1   9   0    1.70    0.60
  -1  -9   0    2.00    0.66
  -1   9   0    1.45    0.50
  -1   9   0    1.96    0.61
   1  -9   0    1.92    0.85
  -1  -9   0    2.13    0.63
   1  -9   0    1.05    0.35
   1  -9   0    1.69    0.57
   1   9   0    2.40    0.73
  -1  -9   0    1.89    0.52
  -1   9  -1    5.41    0.86
   1   9   1    5.67    0.88
  -1   9  -1    6.02    0.87
   1  -9  -1    4.47    0.57
   1   9   1    5.25    0.87
   1  -9  -1    4.55    0.71
  -1   9  -1    5.81    0.79
   1   9   1    6.35    0.92
   1  -9  -1    4.13    1.14
  -1  -9   1    6.77    0.92
   1  -9  -1    4.81    0.76
  -1  -9   1    5.73    0.87
  -1   9  -1    5.32    0.83
   1  -9  -1    4.95    0.78
  -1  -9   1    5.79    0.72
  -1   9  -1    5.84    0.89
  -1   9  -2   13.14    1.27
  -1   9  -2   13.03    1.21
   1   9   2   17.08    1.39
  -1  -9   2   12.85    1.07
  -1   9  -2   13.05    1.18
  -1   9  -2   17.76    1.40
   1  -9  -2    9.86    1.02
   1  -9  -2    6.46    1.46
   1  -9  -2   10.40    1.02
  -1  -9   2   16.50    1.30
   1   9   2   15.85    1.35
   1  -9  -2    9.70    0.99
   1   9   2   11.28    1.22
  -1   9  -2   16.38    1.21
   1  -9  -2    9.49    0.81
  -1   9  -3   53.16    2.22
   1  -9  -3   41.83    1.66
  -1   9  -3   49.96    2.15
  -1  -9   3   44.42    1.78
   1   9   3   47.98    1.88
  -1   9  -3   47.72    2.19
  -1   9  -3   50.10    2.15
  -1   9  -3   48.22    1.94
   1  -9  -3   50.30    2.08
   1  -9  -3   51.11    2.09
   1   9   3   50.75    2.14
  -1   9  -3   52.81    2.16
  -1  -9   3   46.32    1.96
   1  -9  -3   45.20    1.61
   1   9   3   51.72    2.40
   1  -9  -4   14.25    1.22
  -1   9  -4   12.06    1.11
   1   9   4   17.98    1.26
   1   9   4   13.83    1.31
  -1   9  -4   13.55    1.17
  -1   9  -4   14.35    1.13
  -1   9  -4   15.49    1.31
  -1   9  -4   13.94    1.24
   1  -9  -4    8.66    1.61
   1  -9  -4   15.12    1.20
   1   9   4   15.20    1.27
  -1  -9   4   12.88    1.11
   1  -9  -4   12.10    0.87
  -1   9  -4   16.45    1.34
  -1   9  -5   26.73    1.65
   1   9   5   27.76    1.49
   1   9   5   28.46    1.81
  -1   9  -5   27.59    1.64
  -1   9  -5   30.74    1.74
   1   9   5   27.37    1.63
  -1   9  -5   26.32    1.52
  -1   9  -5   27.53    1.54
   1  -9  -5   27.29    1.58
   1  -9  -5   30.01    1.64
  -1   9  -5   29.92    1.65
  -1  -9   5   26.10    1.51
  -1   9  -6   26.10    1.59
  -1   9  -6   26.18    1.60
   1   9   6   25.92    1.46
   1   9   6   26.37    1.60
  -1   9  -6   26.12    1.51
   1  -9  -6   28.63    1.60
  -1   9  -6   28.12    1.67
   1  -9  -6   26.80    1.56
  -1   9  -6   28.26    1.60
  -1  -9   6   23.09    1.47
   1   9   6   27.44    1.77
   1  -9  -7   26.64    1.55
   1   9   7   24.77    1.44
   1   9   7   26.16    1.58
   1  -9  -7   26.95    1.58
  -1   9  -7   26.40    1.55
  -1  -9   7   25.58    1.50
  -1   9  -7   25.33    1.51
  -1   9  -7   25.75    1.59
   1   9   7   27.39    1.74
  -1   9  -7   25.38    1.55
   1  -9  -7   24.29    1.39
   1  -9  -8    0.54    0.48
  -1   9  -8    0.46    0.52
   1   9   8    0.36    0.51
   1  -9  -8    0.69    0.48
  -1   9  -8    0.85    0.49
  -1   9  -8    0.28    0.48
   1   9   8    0.48    0.59
  -1  -9   8    0.33    0.45
   1   9   8    0.48    0.50
  -1   9  -8    0.60    0.42
   1  -9  -9    3.00    0.66
  -1   9  -9    2.40    0.64
   1   9   9    2.78    0.64
  -1   9  -9    2.25    0.55
   1  -9  -9    2.47    0.61
   1   9   9    2.38    0.68
  -1  -9   9    2.73    0.63
   1   9   9    2.91    0.69
   1   9   9    2.43    0.60
  -1   9  -9    2.44    0.62
   1  -9 -10    1.03    0.47
  -1  -9  10    0.66    0.45
   1  -9 -10    0.50    0.46
   1   9  10    0.58    0.55
  -1   9 -10    1.02    0.53
   1   9  10    1.05    0.50
   1   9  10    0.84    0.57
  -1   9 -10    0.62    0.41
   1   9  10    0.52    0.48
  -1   9 -10    0.94    0.47
  -1   9 -11    2.02    0.50
  -1   9 -11    2.31    0.64
   1   9  11    3.02    0.71
   1   9  11    1.90    0.58
   1  -9 -11    2.62    0.61
   1   9  11    2.41    0.69
   1   9  11    2.70    0.66
  -1  -9  11    1.99    0.59
   1  -9 -11    2.27    0.58
  -1   9 -11    2.33    0.55
   1  -9 -12   11.70    1.06
  -1  -9  12   10.66    1.03
   1   9  12   11.99    1.05
   1   9  12   12.10    1.10
  -1   9 -12   12.58    1.12
  -1   9 -12   11.44    0.99
  -1  -9  12   12.29    1.09
  -1   9 -12   10.02    0.94
   1   9  12   11.12    1.05
  -1  -9  13    0.08    0.44
  -1   9 -13    0.36    0.35
   1   9  13    0.64    0.50
   1  -9 -13    0.19    0.39
  -1   9 -13    0.32    0.47
  -1  -9  13    0.33    0.44
   1   9  13    0.78    0.55
  -1   9 -13    0.27    0.38
  -1   9 -14    2.14    0.59
   1   9  14    2.61    0.65
  -1  -9  14    1.56    0.53
   1   9  14    2.70    0.65
  -1   9 -14    1.68    0.46
   1  -9 -14    2.45    0.42
  -1   9 -14    2.43    0.52
  -1  -9  14    1.78    0.55
  -1  -9  15    1.38    0.55
   1   9  15    1.59    0.58
   1  -9 -15    1.84    0.38
  -1   9 -15    1.37    0.41
  -1   9 -15    1.48    0.55
  -1  -9  15    1.62    0.56
   1   9  15    1.88    0.55
  -1   9 -15    1.56    0.43
   1  -9 -16   26.55    1.34
  -1   9 -16   21.98    1.31
  -1  -9  16   21.22    1.32
  -1   9 -16   21.61    1.16
   1   9  16   24.10    1.36
   1   9  16   22.35    1.37
  -1   9 -16   23.43    1.15
   1  -9 -16   23.44    1.07
  -1  -9  16   23.19    1.32
  -1   9 -17    0.58    0.32
  -1   9 -17    0.36    0.43
   1   9  17    0.99    0.53
   1  -9 -17    0.59    0.27
  -1  -9  17    0.61    0.45
   1   9  17    0.85    0.56
  -1  -9  17    0.45    0.47
   1  -9 -17    0.48    0.40
   1  -9 -17    0.43    0.35
   1  -9 -18    3.04    0.48
   1   9  18    2.99    0.65
   1   9  18    3.06    0.62
  -1   9 -18    2.81    0.57
   1  -9 -18    3.01    0.41
  -1   9 -18    2.78    0.42
  -1  -9  18    3.29    0.60
   1  -9 -18    3.71    0.56
  -1  -9  18    2.22    0.57
   1   9  19   16.05    1.04
   1   9  19   14.83    1.07
  -1   9 -19   15.71    1.01
   1  -9 -19   17.98    1.01
   1  -9 -19   15.39    0.86
   1  -9 -19   14.96    0.77
  -1  -9  19   16.52    1.00
   1   9  20    6.73    0.72
   1  -9 -20    6.02    0.52
   1   9  20    6.38    0.71
   1  -9 -20    7.66    0.67
   1  -9 -20    6.29    0.49
  -1  -9  20    6.87    0.67
  -1   9 -20    6.84    0.68
   1  -9 -21    9.98    0.56
   1  -9 -21   12.01    0.75
   1   9  21   10.88    0.79
   1   9  21    9.90    0.81
  -1   9 -21   10.52    0.72
   1  -9 -21    9.08    0.53
  -1  -9  21   10.60    0.75
  -1   9 -21   10.33    0.73
  -1   9 -22    1.04    0.34
  -1   9 -22    0.96    0.34
   1  -9 -22    0.62    0.17
  -1  -9  22    1.25    0.35
   1   9  22    0.61    0.40
   1  -9 -22    1.19    0.32
  -1   9 -23    0.27    0.25
  -1  -9  23    0.55    0.29
   1  -9 -23    0.41    0.25
   1   9  23    0.13    0.33
  -1   9 -23    0.31    0.27
  -1   9 -23    0.57    0.30
  -1  10  19    1.03    0.35
  -1  10  19    0.72    0.31
   1  10 -19    1.18    0.30
   1  10 -19    0.69    0.25
  -1 -10 -19    1.08    0.24
  -1 -10 -19    1.05    0.25
   1 -10  19    1.09    0.30
   1  10 -18    0.07    0.23
  -1  10  18    0.53    0.32
  -1  10  18    0.34    0.35
  -1 -10 -18    0.31    0.25
  -1 -10 -18    0.21    0.20
   1 -10  18    0.31    0.29
   1  10 -18    0.13    0.28
  -1  10  17    4.02    0.52
  -1  10  17    3.71    0.52
   1  10 -17    4.19    0.49
  -1 -10 -17    4.02    0.47
  -1 -10 -17    4.44    0.45
   1 -10  17    4.06    0.49
  -1  10  17    2.64    0.38
   1 -10  17    3.06    0.37
   1  10 -17    4.03    0.48
   1  10 -17    3.46    0.38
  -1  10  16    1.75    0.46
  -1 -10 -16    2.06    0.40
   1  10 -16    1.95    0.41
   1 -10  16    1.52    0.34
   1  10 -16    1.70    0.44
   1  10 -16    2.07    0.36
  -1 -10 -16    1.44    0.25
  -1 -10 -16    1.95    0.35
   1 -10  16    1.95    0.43
  -1  10  16    1.44    0.34
  -1  10  16    1.56    0.47
   1  10 -15    2.52    0.51
   1 -10  15    2.49    0.48
   1  10 -15    2.44    0.43
   1  10 -15    2.24    0.48
  -1 -10 -15    3.05    0.42
   1  10 -15    2.60    0.49
  -1 -10 -15    2.19    0.31
  -1  10  15    2.33    0.41
  -1  10  15    3.20    0.56
  -1  10  15    3.03    0.54
   1 -10  15    1.98    0.37
   1  10 -14    6.03    0.70
   1  10 -14    6.24    0.63
  -1  10  14    6.86    0.72
  -1  10  14    5.69    0.66
   1 -10  14    6.03    0.68
   1  10 -14    5.69    0.65
  -1 -10 -14    5.82    0.47
   1  10 -14    6.12    0.69
   1 -10  14    4.77    0.52
  -1  10  14    5.65    0.56
   1 -10  13    5.70    0.55
   1 -10  13    6.56    0.53
   1  10 -13    7.93    0.80
  -1  10  13    7.27    0.76
  -1  10  13    8.42    0.81
   1  10 -13    8.49    0.79
   1  10 -13    8.45    0.74
   1 -10  13    7.51    0.76
  -1  10  13    6.86    0.62
   1  10 -13    7.41    0.79
   1 -10  12    8.76    0.85
   1 -10  12    7.31    0.64
  -1  10  12    8.70    0.84
   1  10 -12    9.73    0.89
   1  10 -12    9.04    0.87
   1  10 -12    9.33    0.84
   1  10 -12    9.95    0.83
  -1 -10 -12    8.87    0.76
   1 -10  12    7.74    0.61
  -1  10  12    8.45    0.83
  -1  10  12    8.16    0.66
   1  10 -11    1.68    0.49
  -1  10  11    1.80    0.55
  -1  10  11    1.67    0.50
  -1 -10 -11    1.81    0.45
  -1 -10 -11    1.85    0.45
   1 -10  11    1.71    0.52
   1  10 -11    1.86    0.57
  -1  10  11    1.60    0.40
  -1  10  11    1.64    0.49
   1 -10  11    1.49    0.39
   1 -10  11    1.30    0.35
   1  10 -11    1.50    0.53
  -1  10  10    5.34    0.71
   1  10 -10    5.82    0.72
   1  10 -10    5.96    0.79
  -1  10  10    5.43    0.58
  -1  10  10    6.19    0.77
   1  10 -10    5.66    0.76
  -1  10  10    5.22    0.67
  -1 -10 -10    6.28    0.69
   1 -10  10    5.18    0.57
   1 -10  10    6.22    0.77
  -1 -10 -10    5.73    0.69
   1  10  -9    0.63    0.46
  -1  10   9    0.74    0.42
  -1  10   9    0.30    0.33
   1  10  -9    0.59    0.53
  -1 -10  -9    0.28    0.38
   1 -10   9    0.33    0.27
  -1 -10  -9    0.29    0.36
   1 -10   9    0.43    0.32
  -1  10   9    0.51    0.44
   1  10  -9    0.38    0.43
   1 -10   9    0.44    0.44
  -1  10   9    0.61    0.49
   1  10  -8    1.64    0.52
  -1  10   8    1.07    0.44
  -1 -10  -8    1.90    0.50
   1 -10   8    0.93    0.31
  -1 -10  -8    1.31    0.47
   1 -10   8    1.44    0.40
  -1  10   8    1.40    0.52
   1 -10   8    1.28    0.50
   1  10  -8    1.37    0.57
  -1  10   8    1.34    0.39
   1  10  -8    1.23    0.52
  -1  10   8    1.33    0.50
   1  10  -7    0.53    0.48
  -1  10   7   -0.26    0.57
  -1  10   7    0.25    0.43
   1 -10   7    0.28    0.29
   1  10  -7    0.11    0.50
  -1 -10  -7    0.55    0.43
  -1  10   7    0.39    0.39
  -1 -10  -7    0.26    0.37
   1 -10   7    0.35    0.31
  -1  10   7    0.33    0.43
   1 -10   7    0.20    0.42
   1  10  -7    0.32    0.43
  -1  10   7    0.29    0.43
  -1  10   6    0.41    0.43
   1  10  -6    0.45    0.49
  -1  10   6   -0.97    0.59
  -1  10   6    0.40    0.50
   1  10  -6    0.49    0.52
  -1 -10  -6    0.12    0.37
  -1  10   6    0.61    0.47
   1  10  -6    0.43    0.48
  -1 -10  -6    0.18    0.29
  -1  10   6    0.29    0.37
  -1 -10  -6    0.44    0.42
   1 -10   6    0.35    0.33
   1 -10   6    0.51    0.35
   1 -10   6    0.52    0.44
  -1  10   5    0.63    0.46
  -1  10   5    0.05    0.54
   1 -10   5    0.18    0.29
   1  10  -5    0.55    0.48
  -1 -10  -5    0.45    0.43
  -1  10   5    0.62    0.46
   1  10  -5    0.54    0.52
   1  10  -5    0.32    0.44
  -1  10   5    0.33    0.49
   1 -10   5    0.28    0.43
  -1 -10  -5    0.64    0.43
  -1 -10  -5    0.18    0.28
   1 -10   5    0.26    0.35
  -1 -10  -4    1.40    0.39
   1  10  -4    2.11    0.63
   1  10  -4    2.21    0.59
   1 -10   4    1.55    0.44
  -1 -10  -4    2.24    0.56
   1 -10   4    1.80    0.53
   1  10  -4    2.27    0.61
  -1 -10  -4    2.01    0.56
  -1  10   4    1.83    0.56
  -1  10   4    1.95    0.58
   1 -10   4    1.93    0.47
  -1  10   4    0.59    0.49
   1  10  -3    1.60    0.54
   1  10  -3    1.50    0.59
  -1 -10  -3    0.99    0.38
   1  10  -3    0.90    0.53
   1  10  -3    1.26    0.60
   1 -10   3    1.06    0.40
  -1 -10  -3    0.87    0.49
  -1  10   3    1.22    0.55
   1 -10   3    1.19    0.51
   1 -10   3    0.80    0.39
  -1  10   3    1.54    0.52
  -1 -10  -3    0.63    0.48
  -1 -10  -2    3.10    0.57
   1  10  -2    1.67    0.61
  -1  10   2    1.86    0.60
  -1  10   2    3.74    0.74
   1  10  -2    5.70    0.85
  -1 -10  -2    4.06    0.80
   1 -10   2    1.16    0.42
  -1 -10  -2    3.49    0.72
   1  10  -2    3.33    0.66
   1 -10   2    0.87    0.43
   1 -10   2    1.08    0.49
   1 -10   1   18.72    1.18
  -1  10   1   22.21    1.36
  -1 -10  -1   18.19    1.10
   1  10  -1   20.04    1.46
   1 -10   1   20.40    1.24
  -1 -10  -1   21.98    1.36
  -1  10   1   20.67    1.32
  -1 -10  -1   21.59    1.34
   1  10  -1   21.57    1.32
   1 -10   1   20.97    1.28
   1  10  -1   23.29    1.44
  -1  10   1   19.67    1.34
  -1  10   0    3.93    0.75
   1  10   0    3.28    0.80
   1 -10   0    3.93    0.70
  -1 -10   0    5.46    0.84
   1 -10   0    3.38    0.69
  -1 -10   0    4.30    0.65
  -1  10   0    2.24    0.66
  -1 -10   0    4.93    0.77
  -1 -10   1   21.42    1.34
   1 -10  -1   19.04    1.22
   1  10   1   20.93    1.31
  -1  10  -1   18.25    1.10
  -1  10  -1   23.27    1.38
  -1  10  -1   21.30    1.33
   1 -10  -1   20.41    1.25
  -1  10  -1   19.36    1.31
   1  10   1   20.75    1.46
  -1 -10   1   21.93    1.36
  -1 -10   1   17.25    1.07
   1  10   2    5.31    0.81
  -1 -10   2    1.08    0.35
  -1  10  -2    1.28    0.52
  -1 -10   2    1.34    0.53
   1 -10  -2    3.06    0.67
  -1  10  -2    4.12    0.78
   1 -10  -2    3.69    0.66
  -1 -10   2    1.32    0.52
   1  10   2    2.06    0.66
  -1  10  -2    1.51    0.58
  -1  10  -2    1.58    0.52
  -1 -10   3    1.29    0.53
   1  10   3    1.27    0.55
  -1  10  -3    0.98    0.45
  -1 -10   3    1.23    0.37
  -1 -10   3    1.60    0.56
  -1  10  -3    0.89    0.48
  -1  10  -3    0.91    0.47
  -1  10  -3    1.72    0.61
   1 -10  -3    1.18    0.46
   1  10   3    1.67    0.57
   1 -10  -3    1.08    0.46
   1  10   4    2.13    0.61
  -1  10  -4    1.56    0.53
   1  10   4    1.97    0.48
  -1 -10   4    2.09    0.43
  -1 -10   4    2.08    0.56
   1 -10  -4    1.79    0.50
  -1  10  -4    2.26    0.61
  -1  10  -4    1.76    0.49
   1 -10  -4    1.98    0.52
  -1 -10   4    1.50    0.52
   1  10   4    2.18    0.61
  -1 -10   4    1.54    0.44
   1 -10  -4    1.27    0.45
  -1  10  -4    1.79    0.50
   1  10   5    0.78    0.48
  -1 -10   5    0.88    0.31
  -1  10  -5    0.56    0.52
  -1  10  -5   -0.04    0.41
  -1 -10   5    0.73    0.43
   1 -10  -5    0.59    0.43
  -1 -10   5    0.41    0.43
   1  10   5    0.56    0.52
  -1 -10   5    0.03    0.36
   1 -10  -5    0.44    0.45
  -1  10  -5    0.60    0.41
   1  10   5    0.72    0.42
   1 -10  -5    0.33    0.34
  -1  10  -5    0.39    0.43
   1  10   6    0.24    0.40
  -1 -10   6    0.51    0.28
   1  10   6    0.30    0.50
   1 -10  -6    0.63    0.42
  -1  10  -6    0.29    0.41
  -1  10  -6    0.27    0.48
  -1 -10   6    0.62    0.44
   1 -10  -6    0.43    0.41
  -1 -10   6    0.61    0.45
  -1 -10   6    0.69    0.42
  -1  10  -6    0.33    0.36
   1  10   6    0.49    0.40
  -1  10  -6    0.25    0.37
   1 -10  -6    0.53    0.36
   1 -10  -7    0.84    0.44
  -1  10  -7    0.51    0.51
  -1 -10   7    0.42    0.27
  -1  10  -7    0.52    0.43
   1  10   7    0.63    0.42
   1  10   7    0.61    0.45
  -1  10  -7    0.33    0.36
  -1  10  -7    0.53    0.43
   1 -10  -7    0.21    0.36
   1  10   7    0.38    0.51
  -1 -10   7    0.72    0.44
  -1 -10   7    0.52    0.40
  -1 -10   7    0.66    0.42
  -1  10  -8    1.23    0.49
  -1 -10   8    1.36    0.34
   1  10   8    1.60    0.53
   1  10   8    1.27    0.48
  -1  10  -8    0.91    0.47
  -1  10  -8    1.61    0.57
   1 -10  -8    1.39    0.49
  -1 -10   8    1.69    0.53
   1  10   8    1.80    0.60
  -1 -10   8    1.17    0.44
  -1 -10   8    1.73    0.50
   1 -10  -8    1.35    0.47
  -1  10  -8    1.34    0.44
  -1  10  -8    1.15    0.42
   1  10   9    0.53    0.43
   1 -10  -9    0.65    0.41
  -1 -10   9    0.37    0.26
  -1  10  -9    0.33    0.43
  -1  10  -9    0.70    0.47
  -1 -10   9    0.80    0.42
   1 -10  -9    0.43    0.41
  -1 -10   9    1.06    0.44
  -1  10  -9    0.69    0.51
  -1 -10   9    0.25    0.39
   1  10   9    0.11    0.37
   1  10   9    0.72    0.54
  -1  10  -9    0.71    0.37
  -1  10  -9    0.35    0.36
  -1 -10  10    5.93    0.70
   1  10  10    6.35    0.72
  -1  10 -10    5.38    0.70
  -1  10 -10    4.79    0.61
  -1  10 -10    5.65    0.70
  -1  10 -10    6.43    0.79
   1 -10 -10    6.40    0.73
  -1 -10  10    5.64    0.65
  -1  10 -10    5.44    0.66
  -1 -10  10    5.42    0.68
  -1 -10  10    4.11    0.47
  -1  10 -11    1.31    0.42
   1  10  11    2.14    0.51
  -1 -10  11    2.01    0.49
  -1 -10  11    1.77    0.47
  -1  10 -11    1.41    0.41
  -1  10 -11    1.89    0.56
  -1  10 -11    1.82    0.51
  -1 -10  11    1.83    0.44
  -1  10 -11    2.36    0.53
  -1  10 -12    9.03    0.82
   1  10  12    7.52    0.73
  -1  10 -12    8.39    0.78
  -1  10 -12    9.27    0.86
  -1 -10  12    8.51    0.70
   1  10  12    9.09    0.81
  -1 -10  12    9.01    0.77
  -1  10 -12    8.26    0.73
   1 -10 -12    8.52    0.58
  -1 -10  12    7.64    0.76
  -1  10 -12    8.03    0.71
  -1 -10  13    7.53    0.69
  -1  10 -13    7.74    0.78
   1  10  13    7.52    0.75
   1  10  13    5.60    0.65
  -1  10 -13    7.22    0.73
  -1  10 -13    6.88    0.64
  -1  10 -13    7.66    0.72
  -1 -10  13    6.71    0.62
  -1  10 -13    6.90    0.64
   1 -10 -13    7.11    0.51
  -1 -10  13    6.85    0.71
   1  10  14    6.20    0.69
   1  10  14    5.04    0.60
  -1  10 -14    5.23    0.63
  -1  10 -14    5.38    0.54
   1 -10 -14    6.64    0.64
  -1  10 -14    6.31    0.66
  -1  10 -14    6.39    0.69
  -1 -10  14    4.90    0.50
  -1 -10  14    6.02    0.60
  -1  10 -14    5.42    0.55
   1 -10 -14    5.39    0.43
  -1 -10  14    5.85    0.63
   1 -10 -15    2.93    0.46
  -1  10 -15    3.03    0.49
   1  10  15    2.22    0.47
  -1  10 -15    2.48    0.49
  -1  10 -15    2.66    0.50
   1  10  15    2.84    0.52
  -1  10 -15    2.39    0.39
  -1 -10  15    2.59    0.41
  -1 -10  15    2.86    0.48
   1 -10 -15    2.58    0.43
  -1 -10  15    2.17    0.34
  -1  10 -16    1.66    0.29
  -1  10 -16    1.92    0.43
   1 -10 -16    1.54    0.35
   1  10  16    1.77    0.42
   1  10  16    1.78    0.46
  -1 -10  16    1.82    0.42
   1 -10 -16    1.88    0.39
  -1  10 -16    2.01    0.43
  -1  10 -16    2.00    0.44
  -1 -10  16    1.77    0.35
   1 -10 -17    4.47    0.49
   1  10  17    3.52    0.49
  -1  10 -17    3.78    0.48
  -1  10 -17    3.62    0.47
  -1  10 -17    3.72    0.48
  -1 -10  17    3.34    0.39
  -1 -10  17    3.42    0.46
   1 -10 -17    3.37    0.39
   1  10  17    3.64    0.52
  -1  10 -18    0.39    0.29
   1 -10 -18    0.08    0.19
   1  10  18    0.15    0.33
   1 -10 -18    0.31    0.25
   1  10  18    0.21    0.29
  -1  10 -18    0.06    0.28
  -1  10 -18    0.24    0.28
  -1 -10  18   -0.09    0.18
  -1 -10  18    0.15    0.26
  -1  10 -19    0.77    0.29
   1  10  19    0.73    0.34
  -1  10 -19    0.71    0.27
  -1 -10  19    0.72    0.29
  -1  10 -19    0.47    0.27
   1 -10 -19    1.01    0.27
  -1 -11 -13    3.46    0.39
  -1  11  13    3.10    0.42
   1 -11  13    2.90    0.38
  -1 -11 -13    3.65    0.33
   1  11 -13    3.88    0.42
  -1  11  12    7.95    0.60
  -1 -11 -12    8.08    0.49
   1 -11  12    6.41    0.55
   1  11 -12    8.34    0.61
  -1  11  11   -0.06    0.32
   1 -11  11    0.27    0.31
   1  11 -11    0.06    0.28
  -1  11  10    3.41    0.47
   1  11 -10    3.48    0.48
   1 -11  10    2.14    0.27
   1 -11  10    2.79    0.44
  -1  11   9    1.57    0.40
   1  11  -9    1.90    0.42
  -1 -11  -9    1.29    0.35
   1 -11   9    1.11    0.26
   1  11  -9    1.05    0.28
   1 -11   9    1.33    0.37
  -1 -11  -8    0.33    0.29
  -1  11   8    0.39    0.35
  -1 -11  -8    0.36    0.29
   1 -11   8    0.41    0.21
   1  11  -8    0.10    0.25
   1 -11   8    0.13    0.32
   1  11  -8    0.29    0.34
  -1  11   8    0.10    0.31
   1 -11   7    0.59    0.27
  -1  11   7    0.54    0.36
  -1 -11  -7    0.53    0.33
  -1 -11  -7    0.66    0.34
  -1  11   7    0.25    0.34
   1 -11   7    0.39    0.21
   1  11  -7    0.55    0.32
   1  11  -7    0.59    0.38
  -1  11   6    8.04    0.66
   1 -11   6    6.18    0.54
  -1 -11  -6    6.83    0.64
   1 -11   6    5.29    0.47
  -1  11   6    7.04    0.65
  -1 -11  -6    7.27    0.64
   1  11  -6    6.92    0.59
   1  11  -6    7.63    0.73
  -1  11   5    1.83    0.42
   1 -11   5    0.95    0.30
   1  11  -5    1.88    0.49
  -1 -11  -5    1.03    0.38
  -1 -11  -5    1.23    0.40
   1 -11   5    1.26    0.33
  -1  11   5    1.43    0.44
   1  11  -5    1.88    0.43
   1  11  -4   -0.11    0.34
  -1  11   4    0.35    0.39
   1 -11   4    0.09    0.24
  -1 -11  -4    0.22    0.33
  -1 -11  -4    0.02    0.31
   1 -11   4    0.04    0.26
   1  11  -4    0.50    0.36
  -1  11   4    0.20    0.33
  -1  11   3    1.22    0.40
  -1  11   3    2.15    0.44
   1 -11   3    1.04    0.32
   1 -11   3    1.01    0.35
  -1 -11  -3    1.57    0.42
   1  11  -3    1.82    0.44
  -1  11   3    1.94    0.48
   1  11  -3    1.16    0.43
  -1 -11  -3    1.72    0.44
  -1 -11  -2    4.96    0.61
  -1 -11  -2    4.73    0.63
   1  11  -2    4.73    0.59
   1  11  -2    4.75    0.66
  -1  11   2    4.10    0.57
   1 -11   2    3.41    0.46
   1 -11   2    3.59    0.48
  -1  11   2    5.79    0.67
  -1  11   2    5.31    0.57
  -1 -11  -1    7.25    0.70
  -1 -11  -1    6.89    0.69
   1  11  -1    7.61    0.71
  -1  11   1    6.75    0.58
  -1 -11  -1    5.26    0.52
   1 -11   1    6.88    0.64
  -1  11   1    7.84    0.73
   1 -11   1    6.69    0.61
  -1  11   1    6.52    0.68
   1  11  -1    7.67    0.78
   1 -11   1    5.65    0.61
  -1  11   0    2.62    0.44
  -1 -11   0    1.16    0.33
   1  11   0    1.50    0.52
  -1 -11   0    1.83    0.48
   1 -11   0    1.53    0.44
  -1 -11   0    2.13    0.49
  -1  11   0    3.45    0.60
   1 -11   0    1.29    0.41
  -1  11   0    1.14    0.44
   1  11   0    4.12    0.60
   1 -11   0    1.23    0.39
  -1  11  -1    7.90    0.73
  -1 -11   1    5.77    0.53
   1  11   1    6.88    0.74
  -1 -11   1    7.10    0.70
   1 -11  -1    5.98    0.59
   1  11   1    8.20    0.73
   1 -11  -1    6.25    0.63
   1 -11  -1    5.74    0.57
  -1  11  -1    6.92    0.67
  -1 -11   1    7.32    0.72
  -1 -11   2    2.91    0.39
   1 -11  -2    4.30    0.55
  -1 -11   2    3.63    0.55
   1 -11  -2    4.78    0.57
  -1 -11   2    4.16    0.58
  -1  11  -2    5.06    0.63
   1 -11  -2    3.52    0.47
   1  11   2    5.59    0.66
  -1  11  -2    3.45    0.51
   1  11   2    4.37    0.63
   1  11   3    1.62    0.47
  -1 -11   3    0.76    0.25
  -1 -11   3    0.95    0.38
   1 -11  -3    1.42    0.40
   1 -11  -3    1.38    0.40
  -1 -11   3    0.97    0.37
  -1  11  -3    1.35    0.45
   1 -11  -3    1.01    0.34
  -1  11  -3    1.22    0.37
   1  11   3    1.42    0.44
  -1  11  -4    0.32    0.29
   1 -11  -4    0.00    0.24
  -1 -11   4    0.14    0.30
  -1  11  -4    0.25    0.38
   1 -11  -4    0.16    0.30
  -1 -11   4    0.37    0.34
   1 -11  -4    0.24    0.30
   1  11   4    0.25    0.37
   1  11   4    0.29    0.35
   1 -11  -5    0.80    0.34
   1  11   5    1.35    0.43
  -1 -11   5    1.55    0.41
   1 -11  -5    1.19    0.37
  -1 -11   5    1.81    0.43
   1  11   5    1.58    0.48
  -1  11  -5    1.58    0.47
  -1  11  -5    1.46    0.36
  -1  11  -6    6.26    0.59
  -1 -11   6    6.17    0.60
   1  11   6    7.41    0.72
  -1 -11   6    6.83    0.64
  -1  11  -6    7.83    0.70
   1 -11  -6    6.95    0.63
   1  11   6    6.13    0.65
   1 -11  -6    7.08    0.65
  -1  11  -7    0.69    0.38
   1 -11  -7    0.74    0.32
  -1 -11   7    0.65    0.31
  -1 -11   7    0.97    0.35
  -1  11  -7    0.56    0.28
   1  11   8    0.05    0.27
  -1  11  -8    0.51    0.32
  -1  11  -8    0.37    0.34
  -1 -11   8    0.27    0.27
  -1  11  -8    0.23    0.26
  -1 -11   8    0.27    0.30
   1  11   9    1.23    0.32
  -1  11  -9    1.59    0.41
  -1  11  -9    1.51    0.36
  -1  11  -9    1.18    0.31
  -1 -11   9    1.29    0.31
  -1 -11   9    1.35    0.35
  -1 -11   9    1.36    0.31
  -1 -11  10    2.34    0.36
   1  11  10    2.39    0.37
  -1  11 -10    3.42    0.41
  -1  11 -10    3.43    0.46
  -1 -11  10    2.41    0.35
  -1 -11  10    3.29    0.43
  -1  11 -10    2.76    0.35
   1 -11 -11    0.26    0.24
   1  11  11    0.48    0.29
  -1  11 -11    0.34    0.28
  -1  11 -11    0.23    0.31
  -1 -11  11    0.49    0.26
  -1 -11  11    0.37    0.24
  -1 -11  11   -0.05    0.20
  -1  11 -12    7.52    0.51
  -1  11 -12    8.39    0.59
   1 -11 -12    7.39    0.51
   1  11  12    6.87    0.50
  -1 -11  12    7.30    0.51
   1 -11 -12    6.61    0.48
   1 -11 -13    2.98    0.34
  -1  11 -13    3.63    0.41
  -1  11 -13    3.33    0.37
   1 -11 -13    3.10    0.35
  -1 -11  13    2.85    0.33
  -2   0   0   54.37    1.32
   2   0   0   39.93    2.57
   2   0   1   15.61    1.66
   2   0  -1   16.65    1.81
  -2   0  -1   17.79    0.87
   2   0  -2    7.54    1.31
  -2   0  -2    7.72    0.64
  -2   0  -3   50.93    1.75
   2   0  -3   47.09    3.05
   2   0  -4   73.46    3.84
  -2   0  -4   84.26    2.40
  -2   0  -5   95.78    2.70
   2   0  -5  100.70    4.69
  -2   0   6   28.22    2.42
   2   0  -6   34.64    2.87
  -2   0  -6   34.30    1.75
  -2   0   6   26.79    0.76
  -2   0  -7   68.68    2.60
   2   0  -7   72.37    4.33
   2   0   7   72.20    1.40
  -2   0   7   70.11    3.87
   2   0   8    1.32    0.22
  -2   0   8    0.82    0.77
  -2   0  -8    1.44    0.51
   2   0  -8    0.53    0.93
   2   0   9    8.07    0.57
  -2   0   9    6.69    1.47
   2   0  -9    8.52    1.84
  -2   0  -9    8.36    1.08
  -2   0  10   61.83    4.06
  -2   0 -10   61.33    2.86
  -2   0 -10   64.58    2.82
   2   0  10   62.74    1.69
  -2   0 -10   68.83    2.61
   2   0 -10   63.17    4.64
  -2   0  10   55.63    3.50
  -2   0  11   55.06    3.94
  -2   0  11   43.39    3.25
   2   0  11   51.65    1.65
  -2   0 -11   55.57    2.48
  -2   0 -11   48.36    2.53
  -2   0 -11   54.51    2.71
   2   0 -11   51.49    4.39
  -2   0 -11   52.49    2.74
  -2   0  12   11.64    1.89
  -2   0 -12   15.77    1.42
  -2   0  12   14.36    2.22
  -2   0 -12   13.26    1.42
  -2   0 -12   15.82    1.55
  -2   0  12   10.71    1.47
   2   0 -12   15.34    2.67
  -2   0 -12   14.52    1.56
  -2   0  12   18.13    1.23
   2   0 -13  236.07   10.14
  -2   0 -13  290.14    3.40
  -2   0  13  331.52    4.85
  -2   0  13  239.42    5.76
  -2   0 -13  232.61    5.95
  -2   0  13  218.20    6.37
  -2   0 -13  263.17    6.43
  -2   0 -13  258.14    6.58
  -2   0  13  269.63    8.51
  -2   0  13  282.46    9.67
  -2   0 -13  272.03    6.04
  -2   0  14   16.27    2.55
  -2   0 -14   23.07    1.08
  -2   0  14   18.70    2.49
  -2   0  14   16.81    1.61
  -2   0  14   25.08    1.47
  -2   0 -14   18.52    1.85
  -2   0 -14   16.59    1.68
  -2   0 -14   22.24    1.01
  -2   0 -14   18.74    1.88
   2   0 -14   16.62    2.98
  -2   0 -14   28.74    2.91
  -2   0  14   18.37    1.96
  -2   0  15   16.87    2.52
  -2   0  15   12.42    1.47
  -2   0 -15   17.37    2.42
  -2   0 -15   15.73    0.91
  -2   0  15   13.03    1.67
  -2   0 -15   12.96    1.66
  -2   0 -15   12.43    1.53
  -2   0 -15   16.25    0.96
  -2   0 -15   13.38    1.69
   2   0 -15   12.09    2.74
  -2   0  15   13.77    1.36
  -2   0 -16    8.84    0.77
  -2   0  16    7.24    1.32
  -2   0 -16    6.32    1.21
  -2   0 -16    8.31    0.69
  -2   0 -16    7.27    1.29
  -2   0  16    8.77    1.12
  -2   0  16    6.82    1.16
  -2   0 -16    6.59    1.26
  -2   0  16    7.09    1.91
  -2   0 -16    7.86    1.90
   2   0 -16    6.06    2.17
  -2   0 -16    7.78    0.65
  -2   0 -17   77.91    5.58
  -2   0 -17   72.14    1.93
  -2   0  17   67.08    3.87
  -2   0 -17   65.02    3.75
  -2   0 -17   72.75    3.97
   2   0 -17   58.08    6.01
  -2   0  17   63.25    3.85
  -2   0 -17   78.92    2.10
  -2   0 -17   71.27    4.04
  -2   0  17   69.23    3.63
  -2   0  17   95.68    3.10
  -2   0  17   75.85    5.36
   2   0 -17   70.59    3.79
  -2   0 -17   85.23    2.29
  -2   0  18    0.02    0.35
  -2   0  18   -0.14    0.78
   2   0 -18    0.07    0.65
  -2   0 -18   20.83    1.34
  -2   0 -18    0.01    0.46
  -2   0 -18    0.05    0.54
   2   0 -18   -0.23    1.28
  -2   0 -18   17.53    1.14
  -2   0 -18    0.64    0.59
  -2   0  18    0.24    0.52
  -2   0  18    0.34    0.49
  -2   0 -18   -0.15    0.29
  -2   0  18    0.22    0.69
  -2   0  19   60.32    3.58
  -2   0 -19   64.29    2.05
  -2   0 -19   60.10    3.89
  -2   0 -19   56.99    3.68
  -2   0 -19   68.29    2.22
  -2   0  19   53.59    3.85
   2   0 -19   55.79    3.49
  -2   0 -19   60.41    4.01
  -2   0  19   65.10    2.06
  -2   0  19   57.70    3.83
  -2   0 -19   63.42    1.93
   2   0 -19   48.50    6.13
   2   0 -20   50.51    3.37
  -2   0 -20   61.53    4.01
  -2   0 -20   56.68    4.01
   2   0 -20   44.82    6.13
  -2   0  20   50.43    3.87
  -2   0 -20   61.86    1.95
  -2   0 -20   60.10    3.91
  -2   0 -20   65.55    2.23
  -2   0  20   61.12    2.04
  -2   0  20   55.85    3.57
  -2   0  21   23.93    2.42
  -2   0  21    5.60    4.18
  -2   0 -21   28.47    1.56
   2   0  21   23.34    1.42
  -2   0  21   21.11    2.62
  -2   0 -21   22.71    2.65
  -2   0 -21   25.77    1.32
   2   0 -21   24.16    1.43
   2   0 -21   20.31    1.21
   2   0  21   27.41    1.73
   2   0 -21    0.09    0.96
  -2   0  21   23.87    1.35
  -2   0 -21   24.64    1.28
   2   0  21   25.05    1.41
  -2   0  21   22.86    1.27
  -2   0 -21   27.35    1.51
   2   0 -21   29.32    1.71
  -2   0  21   25.38    1.54
  -2   0 -21   23.19    2.52
   2   0  21   24.99    1.37
   2   0 -21   15.24    3.85
   2   0 -21   25.64    1.46
   2   0 -22   15.10    3.98
   2   0 -22   25.23    1.50
  -2   0  22   23.52    2.79
   2   0  22   25.69    1.44
  -2   0  22   25.86    1.45
  -2   0  22   22.84    2.47
   2   0  22   29.81    1.85
  -2   0 -22   27.38    1.40
  -2   0 -22   29.49    1.64
  -2   0 -22   25.27    2.83
   2   0 -22   33.52    1.86
  -2   0 -22   28.34    1.41
   2   0  22   28.05    1.54
  -2   0  22   27.34    1.41
  -2   0 -22   28.89    1.60
   2   0  22   26.11    1.46
   2   0 -22   28.85    1.60
  -2   0  22    5.28    3.45
   2   0  22   26.14    1.52
  -2   0  22   28.42    1.67
  -2   0  22   27.56    1.50
   2   0 -22    1.46    0.89
   2   0 -22   26.47    1.55
   2   0 -23   16.14    1.35
  -2   0  23   10.39    1.89
   2   0  23   12.65    1.07
   2   0 -23   11.98    1.09
  -2   0 -23   14.05    1.18
  -2   0 -23   12.74    1.14
   2   0  23   13.66    1.39
  -2   0  23   14.39    1.27
   2   0  23   12.29    1.05
  -2   0  23   12.41    1.07
   2   0  23   12.40    1.11
  -2   0  23   11.85    1.01
  -2   0  23    9.83    1.65
  -2   0 -23   12.77    1.00
   2   0 -23   12.68    1.11
   2   0 -23    9.83    3.43
   2   0  23   12.27    1.08
  -2   0  23   11.57    1.02
  -2   0 -23   13.09    0.99
   2   0 -23   12.13    1.09
  -2   0  24   37.32    3.58
   2   0 -24   37.77    3.93
  -2   0 -24   48.17    2.12
   2   0 -24   41.34    1.94
   2   0 -24   44.79    2.00
  -2   0  24   38.78    1.79
  -2   0  24   47.98    2.31
   2   0 -24   40.17    1.93
   2   0 -24   52.44    2.36
   2   0  24   48.94    2.48
  -2   0  24   46.05    2.16
   2   0  24   40.84    1.88
  -2   0  24   42.11    1.90
  -2   0 -24   42.34    1.75
   2   0  24   44.68    1.96
  -2   0  24   46.16    1.85
   2   0  24   41.25    1.66
  -2   0 -24   45.08    2.02
   2   0  24   44.72    2.01
  -2   0 -24   41.96    1.75
  -2   0  25    1.66    1.09
  -2   0 -25    2.61    0.56
  -2   0 -25    3.26    0.67
  -2   0  25   -0.07    1.17
   2   0  25    3.12    0.86
  -2   0  25    3.00    0.64
  -2   0  25    3.79    0.93
  -2   0 -25    2.14    0.63
   2   0 -25    3.15    0.64
  -2   0  25    3.96    0.76
  -2   0  25    2.94    0.73
   2   0 -25    3.31    0.75
  -2   0  25    3.07    0.71
   2   0  25    3.51    0.72
  -2   0 -25    2.75    0.51
  -2   0  25    2.95    0.63
   2   0  25    3.78    0.68
   2   0  25    2.65    0.50
   2   0 -25    3.26    0.66
   2   0 -25    3.83    1.40
   2   0 -25    3.33    0.69
   2   0 -26    4.62    0.77
   2   0 -26    6.12    0.92
   2   0  26    5.63    0.80
   2   0 -26    4.38    0.70
  -2   0  26    4.77    0.72
  -2   0  26    4.72    0.80
  -2   0  26    5.88    1.02
  -2   0  26    5.73    0.92
   2   0  26    4.27    0.71
  -2   0  26    5.93    0.87
  -2   0 -26    4.20    0.61
   2   0  26    5.39    1.01
  -2   0  26    4.59    0.72
   2   0 -26    4.70    0.74
   2   0 -26    3.17    1.29
  -2   0 -26    5.46    0.82
   2   0  26    4.76    0.62
   2   0 -27    1.07    0.46
  -2   0 -27    0.94    0.48
  -2   0  27    1.15    0.76
   2   0 -27    1.17    0.52
  -2   0  27    1.29    0.60
  -2   0  27    1.18    0.51
  -2   0 -27    1.12    0.60
   2   0  27    0.91    0.80
   2   0  27    0.94    0.50
  -2   0  27    0.67    0.58
   2   0 -27    1.66    0.61
   2   0 -27    0.87    0.48
  -2   0  27    1.08    0.49
  -2   0 -27    1.37    0.55
   2   0  27    1.26    0.38
  -2   0  27    0.41    1.26
   2   0 -27    1.43    0.94
   2   0  27    1.04    0.50
   2   0  28    4.44    0.56
   2   0  28    6.57    1.13
   2   0  28    4.26    0.69
  -2   0 -28    4.55    0.74
  -2   0  28    4.16    0.68
  -2   0  28    4.48    0.91
   2   0 -28    4.10    0.66
  -2   0 -28    3.99    0.80
   2   0 -28    3.70    1.38
  -2   0  28    4.38    0.79
  -2   0 -28    5.18    0.81
  -2   0  28    4.86    0.86
  -2   0  28    3.68    0.65
   2   0 -28    3.27    0.63
   2   0 -28    6.43    0.90
   2   0 -28    3.81    0.72
   2   0 -28    4.41    0.80
  -2   0  29    7.15    1.01
   2   0  29    6.01    0.79
  -2   0  29    5.27    0.71
  -2   0 -29    6.36    0.84
   2   0 -29    8.69    0.99
  -2   0 -29    6.04    0.90
   2   0 -29    5.00    0.77
  -2   0  29    7.27    0.96
  -2   0  29    6.58    0.86
   2   0 -29    4.28    1.37
  -2   0  29    4.43    0.69
   2   0 -29    6.71    0.92
  -2   0 -29    6.89    0.89
   2   0  29    5.73    0.60
   2   0  29    6.45    1.12
  -2   0  30   12.47    1.17
   2   0 -30   12.57    1.12
  -2   0 -30   11.46    1.08
   2   0  30   13.55    1.42
  -2   0  30   11.52    1.10
  -2   0  30   11.45    1.01
  -2   0 -30   10.96    0.95
  -2   0 -30   10.59    0.98
  -2   0  30    9.29    0.83
  -2   0 -30   12.55    1.08
   2   0  30    9.97    0.73
   2   0 -30   13.67    1.13
   2   0  30   10.75    0.93
   2   0 -31    2.60    0.59
  -2   0 -31    2.24    0.54
   2   0  31    2.00    0.52
   2   0 -31    2.23    0.60
   2   0  31    2.18    0.82
  -2   0  31    1.62    0.60
  -2   0  31    2.23    0.57
  -2   0 -31    2.13    0.51
  -2   0  31    2.18    0.49
  -2   0  31    1.73    0.68
  -2   0 -31    2.52    0.57
   2   0  31    2.20    0.36
   2   0 -31    2.68    0.50
  -2   0 -31    2.42    0.58
   2   0  32    2.18    0.48
  -2   0  32    2.36    0.55
  -2   0  32    1.89    0.51
   2   0  32    2.73    0.81
  -2   0  32    1.60    0.55
   2   0 -32    1.93    0.52
  -2   0 -32    1.53    0.49
  -2   0 -32    1.95    0.49
   2   0  32    1.98    0.30
  -2   0 -32    1.93    0.48
   2   0 -32    2.44    0.53
  -2   0 -33    3.33    0.50
  -2   0 -33    3.26    0.54
  -2   0 -33    2.39    0.45
  -2   0  33    3.54    0.55
   2   0  33    4.39    0.83
   2   0 -33    3.21    0.54
   2   0  33    2.62    0.44
  -2   0 -33    3.33    0.52
  -2   0  33    2.80    0.57
  -2   0  33    3.29    0.55
   2   0 -33    3.42    0.53
  -2   0 -34    0.05    0.28
   2   0  34   -0.26    0.57
  -2   0  34   -0.05    0.37
  -2   0  34    0.09    0.32
  -2   0  34    0.12    0.33
   2   0 -34    0.01    0.29
  -2   0 -34    0.06    0.27
  -2   0  34    0.24    0.26
   2   0 -34    0.10    0.27
  -2   1  34    1.05    0.39
  -2  -1 -34    1.52    0.35
  -2  -1 -34    1.19    0.34
   2   1 -34    1.41    0.37
   2  -1  34    1.52    0.61
  -2   1  34    1.10    0.42
  -2  -1 -34    1.71    0.36
   2   1 -34    1.18    0.37
   2  -1  34    1.24    0.33
  -2   1  34    1.55    0.37
   2   1 -34    1.40    0.37
   2  -1  33    9.12    1.05
  -2  -1 -33    6.39    0.64
   2  -1  33    6.40    0.61
   2   1 -33    7.88    0.72
  -2   1  33    7.23    0.79
  -2   1  33    6.54    0.62
  -2  -1 -33    7.57    0.71
  -2   1  33    6.56    0.67
   2   1 -33    7.90    0.73
  -2  -1 -32    1.66    0.48
  -2   1  32    1.51    0.46
  -2   1  32    1.95    0.59
  -2  -1 -32    2.13    0.50
   2   1 -32    1.64    0.39
   2  -1  32    2.33    0.79
   2   1 -32    2.03    0.52
  -2   1  32    1.55    0.44
  -2  -1 -32    1.79    0.47
   2   1 -32    2.32    0.54
   2  -1  32    1.46    0.26
   2  -1  32    1.73    0.48
  -2   1  32    2.21    0.55
   2   1 -32   -0.48    0.85
  -2  -1 -31    5.40    0.59
  -2  -1 -31    5.26    0.71
  -2   1  31    4.45    0.77
  -2  -1 -31    5.89    0.74
   2  -1  31    7.63    1.13
  -2   1  31    5.56    0.71
  -2   1  31    4.97    0.63
  -2  -1 -31    6.67    0.80
   2  -1  31    5.77    0.51
   2   1 -31    5.91    0.68
  -2   1  31    5.80    0.85
   2   1 -31    5.89    0.79
   2  -1  31    6.35    0.75
   2   1 -31    6.75    0.80
  -2  -1 -30    2.69    0.60
  -2   1  30    2.34    0.49
  -2   1  30    2.99    0.74
   2  -1  30    2.71    0.59
   2  -1  30    3.53    0.93
  -2   1  30    3.49    0.80
   2   1 -30    3.08    0.68
   2   1 -30    4.04    0.64
  -2  -1 -30    2.92    0.52
  -2   1  30    2.79    0.60
  -2  -1 -30    3.58    0.68
   2  -1  30    2.91    0.41
   2   1 -30    2.84    0.53
   2   1 -30    3.29    0.69
  -2  -1 -30    2.89    0.65
  -2   1  30    3.11    0.63
  -2  -1 -29    4.26    0.62
  -2  -1 -29    4.34    0.72
  -2   1  29    3.54    0.60
   2  -1  29    4.63    1.04
   2   1 -29    4.72    0.81
  -2  -1 -29    4.13    0.76
  -2   1  29    4.35    0.85
  -2   1  29    4.65    0.75
   2   1 -29    1.93    0.98
   2  -1  29    3.67    0.49
  -2   1  29    3.48    0.62
   2  -1  29    4.56    0.74
  -2  -1 -29    4.88    0.78
  -2   1  29    4.93    0.86
   2   1 -29    5.82    0.89
   2   1 -28    1.99    0.68
  -2  -1 -28    2.33    0.55
  -2   1  28    2.39    0.81
  -2   1  28    1.54    0.50
  -2  -1 -28    1.95    0.57
   2  -1  28    1.83    0.86
  -2   1  28    2.55    0.77
   2   1 -28    1.71    0.64
  -2   1  28    1.83    0.64
   2  -1  28    1.98    0.62
  -2  -1 -28    1.42    0.45
  -2   1  28    2.05    0.56
   2  -1  28    1.74    0.39
   2   1 -28    1.27    0.53
   2   1 -28    1.40    0.88
   2   1 -27   13.55    1.16
  -2   1  27   14.61    1.09
  -2  -1 -27   16.86    1.30
  -2  -1 -27   14.14    1.17
   2  -1  27   18.55    1.63
  -2  -1 -27   17.54    1.23
  -2   1  27   18.30    1.47
   2   1 -27   18.05    1.42
  -2   1  27   14.31    1.21
  -2  -1 -27   15.05    1.07
  -2   1  27   16.27    1.17
   2   1 -27    9.72    2.12
  -2   1  27   16.95    1.27
  -2  -1 -27   13.62    1.00
   2  -1  27   16.09    1.02
   2   1 -27   21.52    1.57
   2  -1  27   16.63    1.28
  -2   1  27   18.71    1.47
   2  -1  26    6.35    0.87
   2  -1  26    7.27    1.17
   2   1 -26    5.55    0.81
   2   1 -26    6.36    0.82
  -2   1  26    6.49    0.80
   2   1 -26    5.31    1.68
  -2   1  26    6.80    1.04
  -2  -1 -26    6.09    0.87
   2   1 -26    7.09    0.98
   2  -1  26    5.07    0.81
  -2  -1 -26    6.96    0.83
  -2   1  26    6.93    0.90
  -2   1  26    5.93    0.87
   2   1 -26    8.62    1.10
  -2  -1 -26    6.97    0.77
  -2   1  26    7.01    0.85
  -2   1  26    6.65    1.05
  -2  -1 -26    6.16    0.72
   2  -1  26    6.36    0.69
  -2  -1 -26    6.90    0.90
  -2   1  26    5.23    1.41
  -2  -1 -25   18.25    1.36
   2   1 -25   16.56    1.30
  -2  -1 -25   20.93    1.45
  -2   1  25   14.89    2.31
   2   1 -25   16.85    1.29
   2   1 -25   22.15    1.58
   2  -1  25   19.75    1.18
   2  -1  25   22.31    1.78
  -2   1  25   19.77    1.53
  -2   1  25   18.12    1.31
  -2   1  25   20.80    1.58
  -2  -1 -25   17.68    1.19
  -2   1  25   18.42    1.26
  -2  -1 -25   18.00    1.16
   2  -1  25   18.63    1.35
  -2   1  25   17.79    1.22
   2  -1  25   19.23    1.38
   2   1 -25   14.20    2.42
  -2  -1 -24   19.06    1.23
  -2   1  24   13.60    2.20
   2   1 -24   15.56    1.23
  -2  -1 -24   21.08    1.45
   2   1 -24   17.46    1.31
   2   1 -24   21.26    1.55
   2  -1  24   20.01    1.69
   2  -1  24   15.89    1.24
  -2   1  24   19.72    1.52
  -2   1  24   17.81    1.29
  -2  -1 -24   18.91    1.35
  -2   1  24   17.49    1.22
   2  -1  24   17.81    1.13
   2  -1  24   18.05    1.33
   2   1 -24   15.30    2.58
  -2   1  24   17.74    1.22
  -2  -1 -24   17.69    1.16
   2   1 -24   16.53    1.27
   2   1 -23    9.44    0.97
   2  -1  23   10.39    1.26
  -2   1  23    8.66    1.77
   2   1 -23   10.14    1.03
   2   1 -23    9.82    0.99
  -2  -1 -23    9.55    1.68
  -2  -1 -23   10.75    1.06
   2   1 -23   12.74    1.23
   2  -1  23    9.02    0.98
  -2   1  23   10.43    1.15
  -2   1  23    9.90    1.00
  -2  -1 -23   10.29    0.91
  -2   1  23    8.94    0.92
   2  -1  23   10.27    1.06
  -2  -1 -23    9.66    0.86
   2  -1  23   11.01    0.89
   2   1 -23    8.44    1.91
  -2  -1 -23   10.75    0.92
   2   1 -23    6.95    2.92
   2   1 -22   41.26    1.90
  -2   1  22   52.44    2.25
   2   1 -22   41.18    1.91
  -2   1  22   37.84    3.45
   2   1 -22   47.82    2.09
  -2  -1 -22   39.98    3.30
   2   1 -22   56.88    2.42
  -2  -1 -22   48.56    2.07
  -2  -1 -22   41.98    3.65
   2  -1  22   53.58    2.46
   2  -1  22   46.26    1.98
  -2   1  22   47.65    1.95
  -2  -1 -22   48.28    1.88
   2  -1  22   48.17    2.07
  -2   1  22   49.18    1.90
  -2  -1 -22   42.89    1.69
   2  -1  22   46.77    1.77
   2   1 -22   42.99    4.09
  -2  -1 -22   47.32    1.79
   2   1 -22   30.41    5.25
  -2  -1 -22   45.57    3.59
  -2   1  22   39.96    3.19
  -2  -1 -21   46.53    1.95
   2   1 -21   40.08    1.83
  -2  -1 -21   39.76    3.29
  -2   1  21   35.82    3.29
  -2   1  21   40.25    1.78
  -2  -1 -21   45.23    1.86
   2  -1  21   50.26    2.34
   2  -1  21   42.05    1.82
  -2   1  21   48.23    2.11
  -2  -1 -21   39.98    3.51
   2   1 -21   52.89    2.29
  -2  -1 -21   41.29    3.30
  -2  -1 -21   47.72    1.84
  -2   1  21   46.52    1.81
  -2  -1 -21   42.48    1.66
   2  -1  21   43.63    1.68
   2   1 -21   45.69    2.00
   2   1 -21   38.16    3.78
   2  -1  21   43.64    1.93
  -2   1  21   37.01    3.05
  -2  -1 -21   42.88    1.67
   2   1 -21   30.02    5.14
   2   1 -21   40.15    1.84
  -2  -1 -20    2.54    0.49
  -2   1  20    2.45    0.84
   2   1 -20    2.74    1.12
   2   1 -20    1.70    0.81
  -2  -1 -20    3.35    0.57
  -2  -1 -20    3.72    0.65
  -2   1  20    3.44    0.63
  -2   1  20    2.00    1.12
  -2  -1 -20    2.37    0.97
   2   1 -20    1.03    1.47
  -2  -1 -20    1.85    0.86
  -2  -1 -20    2.80    1.01
  -2   1  20    2.71    0.91
  -2   1  19    7.87    2.17
  -2  -1 -19    7.60    0.71
  -2   1  19    6.07    1.44
  -2  -1 -19    8.72    0.86
  -2  -1 -19    5.96    1.23
  -2  -1 -19    7.23    1.43
  -2   1  19    5.37    1.17
  -2   1  19    8.35    0.81
  -2  -1 -19    6.31    1.39
   2   1 -19    8.31    2.65
   2   1 -19    5.75    1.24
  -2   1  19    8.82    1.21
   2   1 -19    7.91    1.74
  -2   1  19    5.83    1.33
  -2  -1 -19    7.59    0.77
   2   1 -18   34.14    4.81
  -2  -1 -18   39.47    3.22
  -2   1  18   50.30    2.43
  -2   1  18   41.99    3.20
  -2   1  18   34.68    2.66
   2   1 -18   37.40    2.86
  -2  -1 -18   36.78    2.84
  -2  -1 -18   44.94    1.67
  -2  -1 -18   41.79    3.08
   2   1 -18   41.94    3.65
  -2   1  18   44.33    4.30
  -2  -1 -18   45.95    1.79
  -2  -1 -17    3.59    0.92
  -2  -1 -17    5.47    1.19
  -2  -1 -17    7.15    0.68
  -2  -1 -17    7.17    0.72
  -2   1  17    4.67    1.24
   2   1 -17    6.62    1.51
  -2   1  17    4.88    1.67
  -2   1  17    4.70    1.05
  -2   1  17   10.04    1.26
  -2  -1 -17    5.78    1.27
   2   1 -17    3.28    1.76
   2   1 -17    5.02    1.09
  -2  -1 -16    8.11    1.24
  -2  -1 -16    9.43    0.75
  -2  -1 -16    8.13    1.40
  -2   1  16    9.22    2.19
  -2  -1 -16    8.47    1.37
  -2  -1 -16    7.29    1.23
  -2   1  16    7.81    1.37
  -2   1  16    6.90    1.83
   2   1 -16    6.86    2.18
  -2   1  16   11.63    1.21
   2   1 -16    5.84    1.14
  -2   1  15    0.72    0.99
  -2   1  15    0.38    0.94
   2   1 -15    0.52    0.55
  -2   1  15    1.30    0.69
  -2  -1 -15    1.22    0.57
  -2  -1 -15    0.96    0.31
  -2  -1 -15    0.58    0.55
  -2  -1 -15    0.40    0.49
   2   1 -15    1.70    1.31
  -2   1  15    0.60    0.55
  -2   1  14   14.01    2.46
  -2   1  14   11.00    1.55
  -2  -1 -14   15.34    1.57
   2  -1  14   13.94    1.19
  -2   1  14   13.09    2.19
  -2  -1 -14   17.36    0.91
  -2  -1 -14   15.83    1.67
  -2  -1 -14   14.62    1.64
   2   1 -14   14.73    2.69
  -2   1  14   19.40    1.41
   2   1 -14   14.82    1.64
   2  -1  13   33.42    1.74
   2   1 -13   34.84    3.85
  -2   1  13   44.34    1.93
   2   1 -13   37.93    2.51
  -2   1  13   40.71    2.32
  -2  -1 -13   41.21    2.44
  -2   1  13   26.10    2.95
  -2  -1 -13   35.05    2.42
  -2   1  13   37.55    3.73
  -2   1  12   37.00    3.49
   2  -1  12   31.93    1.64
  -2   1  12   30.65    2.89
  -2   1  12   43.59    1.83
  -2  -1 -12   36.81    2.21
   2   1 -12   36.51    3.78
  -2  -1 -12   37.48    2.86
   2   1 -12   34.50    2.37
   2  -1  11   13.89    1.04
  -2   1  11   15.89    2.39
  -2  -1 -11   15.59    1.39
  -2  -1 -11   16.31    1.84
   2   1 -11   12.85    2.22
   2   1 -11   18.68    1.97
   2  -1  10    3.51    0.54
  -2  -1 -10    4.43    0.77
   2   1 -10    3.43    0.91
  -2  -1 -10    3.88    0.97
   2   1 -10    3.59    1.36
  -2   1   9   29.66    2.88
   2  -1   9   33.78    1.47
  -2  -1  -9   39.66    2.34
  -2  -1  -9   39.42    1.98
   2   1  -9   36.64    3.25
   2   1  -9   42.64    2.72
  -2   1   8    4.75    0.52
   2  -1   8    4.89    0.56
  -2  -1  -8    6.20    0.92
   2   1  -8    6.32    1.09
  -2   1   8    3.74    1.21
   2   1  -8    5.03    1.33
   2  -1   7  275.51    3.94
  -2   1   7  274.25    3.88
   2  -1   7  265.65    3.77
  -2   1   7  215.20    7.06
   2   1  -7  333.73    6.93
  -2  -1  -7  294.58    4.83
   2   1  -7  289.81    8.09
   2   1  -6   49.79    2.61
  -2   1   6   42.24    1.64
  -2  -1  -6   38.61    1.44
   2  -1   6   47.00    1.58
   2  -1   6   44.97    1.56
   2   1  -6   46.75    3.13
   2   1  -5  274.06    6.95
   2  -1   5  278.25    3.93
   2  -1   4  102.57    2.44
   2   1  -4  103.53    4.07
   2   1  -3  152.41    4.53
   2  -1   3  157.34    3.10
   2  -1   2   12.21    0.91
   2   1  -2   11.36    1.24
  -2  -1  -1   68.55    1.18
   2  -1   1   52.56    3.63
   2  -1   1   71.22    2.20
   2   1  -1   59.36    2.48
   2   1   0    2.07    0.62
   2  -1   0    2.18    0.50
  -2  -1   0    2.27    0.28
   2  -1   0    1.29    1.00
  -2  -1   1   70.73    1.60
   2  -1  -1   68.73    2.27
  -2   1  -1   75.08    2.14
   2   1   2   12.84    0.84
  -2  -1   2   11.62    0.73
  -2   1  -2   12.03    0.93
   2  -1  -2   10.18    1.84
  -2   1  -3  146.04    3.32
  -2  -1   3  145.99    2.74
  -2   1  -4   92.79    2.79
  -2  -1   4   93.34    2.35
   2  -1  -4   86.06    5.09
   2  -1  -5  235.20    8.28
  -2   1  -5  248.87    4.70
  -2  -1   5  248.66    4.05
  -2  -1   6   41.55    1.77
  -2   1  -6   46.88    2.16
  -2   1  -6   41.31    2.02
  -2  -1   6   40.55    2.68
   2  -1  -6   39.13    3.59
  -2   1  -7  291.35    5.52
  -2   1  -7  284.13    5.23
  -2   1  -7  259.55    5.18
  -2  -1   7  263.11    4.64
   2  -1  -7  240.92    8.74
  -2  -1   7  262.21    7.11
  -2  -1   7  221.55    5.29
  -2  -1   7  230.00    6.07
  -2  -1   8    4.02    1.09
  -2   1  -8    4.37    0.80
  -2  -1   8    4.30    1.05
   2  -1  -8    4.93    1.67
  -2   1  -8    5.78    0.90
  -2  -1   8    4.04    0.85
  -2  -1   8    4.65    0.73
  -2   1  -8    4.94    0.77
  -2  -1   9   32.30    1.82
  -2  -1   9   36.09    2.92
  -2  -1   9   32.14    2.20
  -2   1  -9   35.60    2.17
  -2   1  -9   31.57    2.05
  -2   1  -9   34.62    2.08
  -2  -1   9   31.43    2.56
   2  -1  -9   31.62    3.54
  -2  -1  10    1.42    0.85
  -2   1 -10    2.50    0.71
  -2  -1  10    3.27    1.22
   2  -1 -10    2.68    1.38
  -2   1 -10    3.21    0.73
  -2  -1  10    3.09    0.65
  -2   1 -10   -0.52    0.72
  -2  -1  10    2.80    0.78
  -2   1 -10    2.85    0.70
  -2   1 -11   13.39    1.41
  -2  -1  11   14.12    1.35
  -2  -1  11   14.55    1.65
  -2   1 -11   14.07    1.50
  -2   1 -11   15.81    1.52
   2  -1 -11   11.57    2.53
  -2   1 -11   15.33    0.74
  -2  -1  11   18.78    2.35
  -2  -1  11   14.77    1.99
  -2  -1  12   34.01    2.48
  -2  -1  12   32.11    2.97
  -2   1 -12   35.51    1.15
  -2   1 -12   31.20    2.28
  -2  -1  12   40.15    3.50
  -2   1 -12   34.71    2.37
  -2   1 -12   35.94    2.38
   2  -1 -12   28.86    3.73
   2  -1 -12   34.75    1.36
  -2  -1  12   34.57    2.13
  -2   1 -13   39.91    1.28
  -2   1 -13   39.74    2.59
  -2  -1  13   31.55    1.55
   2  -1 -13   31.60    4.05
  -2  -1  13   38.64    2.32
  -2   1 -13   37.52    2.59
  -2  -1  13   38.40    2.70
  -2  -1  13   39.52    3.36
  -2   1 -13   37.17    2.58
  -2  -1  14   16.31    1.59
  -2  -1  14   15.49    1.18
  -2   1 -14   14.60    1.71
  -2   1 -14   15.88    1.77
  -2   1 -14   16.65    0.89
  -2   1 -14   18.54    0.98
  -2  -1  14   14.97    1.75
  -2   1 -14   16.27    0.88
  -2  -1  14   13.52    1.71
   2  -1 -14   13.91    2.97
  -2   1 -14   14.66    1.67
  -2  -1  14   15.56    2.37
  -2   1 -15    0.80    0.65
  -2  -1  15    0.83    0.68
  -2  -1  15    1.15    1.13
  -2  -1  15    0.90    0.55
  -2   1 -15    0.66    0.57
  -2   1 -15    1.19    0.36
  -2   1 -15    0.82    0.54
  -2   1 -15    0.99    0.31
   2  -1 -15    0.68    1.29
  -2   1 -15    1.25    1.03
  -2  -1  15    1.00    0.67
  -2  -1  15    0.91    0.52
  -2   1 -16    9.27    1.45
  -2   1 -16   10.15    2.16
   2  -1 -16    7.94    2.58
  -2   1 -16    9.63    0.73
  -2   1 -16    9.84    0.80
  -2  -1  16    7.87    1.46
  -2  -1  16    8.59    1.42
  -2   1 -16    9.04    1.47
  -2  -1  16    8.69    1.27
  -2   1 -16    8.75    1.42
  -2  -1  17    4.60    1.26
  -2   1 -17    6.19    0.68
  -2   1 -17    6.34    0.64
  -2  -1  17    6.17    1.15
   2  -1 -17    4.91    2.22
  -2   1 -17    5.19    1.16
  -2   1 -17    7.81    1.94
  -2  -1  18   38.68    2.84
  -2  -1  18   48.00    8.42
  -2  -1  18   42.54    1.58
  -2   1 -18   48.09    1.81
  -2  -1  18   35.50    3.12
  -2   1 -18   50.88    4.92
   2  -1 -18   32.99    5.20
  -2   1 -18   43.95    1.59
  -2  -1  19    7.07    0.77
  -2  -1  19    6.49    1.25
  -2   1 -19    7.49    0.74
  -2  -1  19    6.73    1.55
  -2   1 -19    8.14    0.83
   2  -1 -19    6.18    2.70
  -2   1 -19    8.14    2.19
  -2  -1  19    7.11    0.75
  -2  -1  20    2.45    1.28
  -2  -1  20    2.62    0.85
  -2   1 -20    3.43    0.56
  -2  -1  20    3.24    0.61
  -2  -1  20    2.56    3.79
  -2   1 -20    3.12    0.61
  -2  -1  20    3.30    0.61
   2  -1 -20   -1.61    1.71
   2  -1 -21   49.04    2.00
   2  -1 -21   39.99    1.70
   2  -1 -21   46.40    1.97
  -2  -1  21   38.42    3.55
  -2   1 -21   46.71    1.98
   2   1  21   44.93    1.95
  -2  -1  21   43.37    1.79
   2   1  21   45.97    1.86
  -2  -1  21   37.94    3.08
  -2  -1  21   43.54    1.78
   2  -1 -21   45.76    1.88
   2   1  21   46.71    2.24
   2   1  21   43.53    1.84
  -2   1 -21   44.25    1.73
   2  -1 -21   40.18    1.73
  -2  -1  21   51.15    7.93
  -2   1 -21   45.69    1.93
  -2  -1  21   47.66    2.00
   2   1  22   45.28    1.92
  -2  -1  22   43.82    3.32
  -2  -1  22   40.95    3.68
   2   1  22   40.45    1.87
   2   1  22   52.51    2.41
   2   1  22   45.76    2.01
  -2   1 -22   49.54    2.06
   2  -1 -22   48.29    2.05
  -2  -1  22   44.14    1.82
  -2  -1  22   54.65    2.45
   2   1  22   46.64    1.94
   2  -1 -22   49.82    2.10
  -2   1 -22   47.18    1.82
   2  -1 -22   42.23    1.77
  -2   1 -22   49.58    2.10
   2  -1 -22   32.22    5.67
   2  -1 -22   42.56    1.81
  -2  -1  22   48.50    2.08
  -2  -1  22   46.00    1.88
   2   1  23   10.30    0.99
  -2   1 -23   10.91    1.05
  -2  -1  23   10.02    0.99
  -2  -1  23    9.67    1.22
   2   1  23    9.00    1.01
  -2   1 -23   10.02    1.03
   2   1  23   10.61    1.21
  -2  -1  23   12.13    1.11
  -2  -1  23   11.09    1.04
   2  -1 -23   10.30    1.01
  -2  -1  23   10.07    0.98
  -2   1 -23   12.75    1.18
   2   1  23    9.32    0.98
   2   1  23    9.50    0.96
  -2   1 -23    9.53    0.89
   2  -1 -23   11.34    1.09
   2  -1 -23    8.66    0.89
   2  -1 -23   13.47    4.02
  -2  -1  23    7.09    1.79
   2  -1 -23    9.22    0.88
   2  -1 -24   18.95    1.36
   2  -1 -24   15.26    1.09
   2   1  24   16.95    1.25
   2   1  24   19.21    1.32
  -2   1 -24   18.46    1.34
   2   1  24   14.72    1.23
   2  -1 -24   18.47    1.30
   2   1  24   19.23    1.60
  -2  -1  24   18.08    1.37
   2  -1 -24   21.89    1.55
  -2   1 -24   20.80    1.49
  -2  -1  24   17.61    1.32
  -2  -1  24   16.65    1.23
   2   1  24   18.20    1.30
   2  -1 -24   17.12    1.27
  -2  -1  24   16.02    1.21
  -2  -1  24   14.15    2.32
  -2  -1  24   20.33    1.56
   2  -1 -25   17.41    1.30
  -2   1 -25   19.21    1.38
  -2  -1  25   17.63    1.25
  -2  -1  25   21.42    1.37
   2  -1 -25   20.14    1.33
   2   1  25   17.65    1.32
   2   1  25   21.93    1.73
  -2  -1  25   21.05    1.47
  -2  -1  25   21.56    1.43
  -2  -1  25   21.51    1.65
   2   1  25   19.13    1.36
  -2   1 -25   21.79    1.54
   2  -1 -25   22.13    1.57
  -2   1 -25   19.75    1.58
   2   1  25   18.79    1.31
   2   1  25   20.88    1.36
   2  -1 -25   17.92    1.35
   2   1  26    6.70    0.85
  -2   1 -26    7.18    0.91
  -2  -1  26    6.04    0.82
   2   1  26    6.74    0.85
   2   1  26    4.69    0.76
   2   1  26    8.34    1.21
   2  -1 -26    7.31    0.98
  -2   1 -26    7.11    1.03
  -2  -1  26    7.01    0.94
  -2  -1  26    6.54    0.90
   2   1  26    6.94    0.90
  -2  -1  26    5.57    0.73
  -2   1 -26    7.82    0.98
   2  -1 -26    6.21    0.84
   2  -1 -26    6.13    0.87
   2  -1 -26    6.03    0.76
  -2  -1  26    7.23    1.09
  -2   1 -27   16.39    1.28
   2  -1 -27   15.60    1.15
  -2  -1  27   16.54    1.46
   2  -1 -27   16.05    1.26
  -2   1 -27   17.04    1.46
   2  -1 -27   19.04    1.45
   2   1  27   18.72    1.59
  -2  -1  27   16.68    1.38
  -2  -1  27   13.93    1.05
  -2  -1  27   17.96    1.31
  -2   1 -27   18.33    1.40
  -2  -1  27   15.36    1.17
   2   1  27   15.49    1.02
   2  -1 -27   11.28    2.14
   2  -1 -27   15.67    1.21
   2   1  27   15.78    1.19
  -2  -1  28    1.72    0.82
   2  -1 -28    1.75    0.63
   2   1  28    1.89    0.81
   2   1  28    1.79    0.55
  -2   1 -28    1.95    0.55
   2  -1 -28    1.40    0.48
  -2  -1  28    1.39    0.51
  -2  -1  28    1.34    0.60
  -2  -1  28    1.70    0.63
   2  -1 -28    1.59    0.48
  -2   1 -28    1.56    0.65
  -2  -1  28    0.72    0.42
  -2   1 -28    1.84    0.58
   2   1  28    1.70    0.39
   2  -1 -28    1.51    0.57
   2  -1 -28    0.67    0.72
   2  -1 -29    3.85    0.69
   2   1  29    3.89    0.65
   2  -1 -29    4.18    0.68
   2  -1 -29    3.82    0.58
  -2  -1  29    4.13    0.87
  -2   1 -29    3.68    0.70
   2  -1 -29    3.78    1.28
  -2   1 -29    4.48    0.82
   2  -1 -29    4.73    0.81
  -2  -1  29    2.95    0.71
  -2  -1  29    3.79    0.74
   2   1  29    5.07    1.02
  -2  -1  29    2.97    0.57
  -2   1 -29    4.28    0.75
   2  -1 -29    5.18    0.82
   2   1  29    3.00    0.47
  -2   1 -29    4.36    0.71
  -2  -1  30    3.37    0.66
   2  -1 -30    2.42    0.54
  -2   1 -30    2.10    0.55
  -2  -1  30    1.94    0.76
   2   1  30    2.13    0.52
  -2  -1  30    2.74    0.66
   2   1  30    3.69    0.91
  -2  -1  30    2.21    0.62
   2  -1 -30    3.09    0.67
  -2   1 -30    2.43    0.57
  -2   1 -30    2.76    0.61
  -2   1 -30    2.50    0.63
  -2  -1  30    3.26    0.67
   2  -1 -30    3.81    0.68
   2  -1 -30    2.44    0.61
   2   1  30    2.52    0.40
  -2   1 -31    5.58    0.70
   2  -1 -31    6.20    0.74
  -2  -1  31    5.76    0.75
  -2   1 -31    6.86    0.83
  -2   1 -31    5.42    0.74
   2  -1 -31    6.57    0.80
  -2  -1  31    6.07    0.76
  -2  -1  31    5.36    0.77
  -2   1 -31    4.88    0.66
  -2   1 -31    5.45    0.73
   2   1  31    5.30    0.50
   2   1  31    6.60    1.03
  -2  -1  31    4.90    0.65
   2   1  31    5.40    0.63
  -2  -1  32    1.53    0.51
  -2   1 -32    1.93    0.50
   2   1  32    2.06    0.73
  -2  -1  32    2.16    0.55
  -2  -1  32    1.74    0.51
   2  -1 -32    1.86    0.51
  -2   1 -32    2.02    0.43
  -2   1 -32    1.82    0.51
  -2   1 -32    1.74    0.47
   2   1  32    1.50    0.28
   2  -1 -32    1.87    0.45
  -2   1 -32    1.76    0.45
  -2   1 -33    7.63    0.71
  -2  -1  33    6.96    0.67
   2  -1 -33    7.30    0.69
   2   1  33    8.64    0.99
  -2  -1  33    6.29    0.66
  -2  -1  33    6.86    0.68
  -2   1 -33    7.14    0.69
   2  -1 -33    7.92    0.65
  -2  -1  34    1.24    0.37
  -2   1 -34    1.24    0.35
   2   1  34    2.05    0.61
   2  -1 -34    1.81    0.39
  -2   1 -34    1.26    0.34
  -2  -1  34    1.36    0.33
  -2  -1  34    1.45    0.40
  -2   2  34    2.44    0.51
  -2  -2 -34    2.59    0.39
   2   2 -34    2.15    0.41
   2   2 -34    2.17    0.37
   2   2 -34    1.85    0.38
  -2   2  34    0.71    0.33
  -2  -2 -34    1.90    0.37
   2  -2  34    1.43    0.35
  -2   2  33    0.45    0.36
  -2  -2 -33    0.61    0.33
   2  -2  33    0.56    0.57
   2   2 -33    0.53    0.35
   2   2 -33    0.46    0.35
  -2   2  33    0.42    0.46
  -2   2  33    0.65    0.36
   2  -2  33    0.37    0.34
  -2   2  33    0.11    0.31
  -2  -2 -33    0.52    0.31
   2   2 -33    0.95    0.40
   2  -2  32    5.22    0.63
  -2  -2 -32    4.95    0.51
  -2  -2 -32    5.89    0.66
   2   2 -32    5.84    0.66
   2  -2  32    7.65    1.02
   2   2 -32    6.75    0.75
  -2   2  32    5.70    0.78
  -2   2  32    5.45    0.62
  -2  -2 -32    6.42    0.70
   2  -2  32    5.07    0.40
   2   2 -32    5.02    0.51
   2   2 -32    5.80    0.68
  -2   2  32    4.75    0.57
   2   2 -32    5.59    0.59
   2  -2  31    4.49    0.96
   2  -2  31    3.26    0.59
   2   2 -31    3.12    0.63
  -2  -2 -31    2.82    0.52
  -2  -2 -31    3.45    0.51
  -2   2  31    3.52    0.75
  -2   2  31    2.25    0.50
  -2   2  31    3.16    0.58
  -2  -2 -31    3.08    0.58
  -2  -2 -31    3.66    0.62
   2  -2  31    2.99    0.37
   2   2 -31    2.96    0.49
   2   2 -31    4.05    0.69
   2   2 -31    3.45    0.56
   2  -2  30    1.51    0.56
  -2  -2 -30    1.81    0.54
   2   2 -30    1.44    0.43
  -2   2  30    1.04    0.53
   2   2 -30    2.25    0.64
   2  -2  30    2.51    0.86
  -2  -2 -30    1.74    0.56
   2   2 -30    1.35    0.57
  -2   2  30    2.23    0.71
  -2  -2 -30    1.88    0.48
  -2  -2 -30    1.36    0.40
  -2   2  30    1.79    0.55
  -2   2  30    1.72    0.54
  -2  -2 -30    2.12    0.56
   2  -2  30    1.59    0.33
   2   2 -30    0.18    0.97
   2   2 -30    2.00    0.52
   2   2 -29    4.57    0.81
   2  -2  29    3.62    0.68
  -2   2  29    2.74    0.53
  -2   2  29    2.98    0.70
   2   2 -29    3.98    0.68
   2   2 -29    3.88    0.73
  -2  -2 -29    4.06    0.63
  -2   2  29    5.02    0.91
   2   2 -29    3.82    0.62
   2  -2  29    5.05    1.03
  -2   2  29    3.44    0.65
  -2  -2 -29    3.43    0.56
  -2   2  29    3.11    0.66
   2  -2  29    3.88    0.49
  -2  -2 -29    3.83    0.69
  -2   2  28    1.61    0.71
   2   2 -28    1.85    0.86
  -2   2  28    1.83    0.58
  -2  -2 -28    0.76    0.44
   2  -2  28    2.38    0.86
   2   2 -28    2.27    0.66
  -2   2  28    2.55    0.81
   2  -2  28    1.60    0.61
  -2   2  28    1.84    0.58
  -2  -2 -28    1.92    0.51
  -2  -2 -28    1.51    0.45
  -2  -2 -28    1.67    0.54
   2  -2  28    2.01    0.42
   2   2 -28    1.90    0.59
  -2   2  28    1.27    0.44
   2   2 -28    1.78    0.49
   2   2 -28    1.70    0.69
  -2  -2 -27    0.65    0.36
  -2  -2 -27    1.11    0.44
   2   2 -27    1.00    0.61
  -2  -2 -27    1.39    0.55
   2   2 -27    1.23    0.84
   2  -2  27    1.31    0.83
   2   2 -27    1.08    0.58
  -2   2  27    0.64    0.69
  -2   2  27    1.39    0.58
  -2   2  27    0.45    0.52
  -2   2  27    0.92    0.46
  -2   2  27    1.25    0.54
   2  -2  27    1.26    0.60
   2  -2  27    1.02    0.33
  -2  -2 -27    0.20    0.48
  -2   2  27    1.35    0.71
   2  -2  26   14.56    1.23
  -2  -2 -26   17.81    1.36
   2   2 -26   16.56    1.38
  -2   2  26   15.61    1.39
  -2  -2 -26   14.43    1.10
  -2  -2 -26   14.21    1.17
   2  -2  26   15.45    1.59
  -2   2  26   15.37    1.42
  -2   2  26   14.66    1.19
  -2   2  26   13.46    1.07
  -2   2  26   13.30    1.17
  -2   2  26   15.11    1.18
   2  -2  26   16.18    1.05
   2   2 -26   16.97    1.45
  -2  -2 -26   13.23    0.99
   2   2 -26   11.51    2.10
   2   2 -25   15.10    1.21
   2  -2  25   20.93    1.46
  -2   2  25   18.70    1.49
  -2   2  25   17.58    1.21
  -2  -2 -25   18.87    1.35
   2   2 -25   21.70    1.57
   2  -2  25   22.52    1.81
   2  -2  25   17.87    1.33
  -2   2  25   19.98    1.57
  -2   2  25   19.56    1.35
  -2  -2 -25   20.44    1.31
  -2   2  25   20.12    1.34
  -2  -2 -25   18.21    1.17
   2  -2  25   20.18    1.17
   2  -2  25   17.55    1.17
   2   2 -25   24.90    1.73
   2   2 -25   14.50    2.44
  -2  -2 -25   19.27    1.18
   2  -2  24    0.58    0.51
   2  -2  24    0.24    0.41
  -2  -2 -24    0.35    0.46
  -2  -2 -24    0.77    0.44
   2  -2  24    0.43    0.29
   2   2 -24    0.72    0.54
   2  -2  24    0.27    0.62
   2  -2  24    0.52    0.52
  -2   2  24    0.37    0.58
   2   2 -24    0.54    0.52
  -2   2  24    0.48    0.50
  -2  -2 -24    0.75    0.43
  -2  -2 -24    0.39    0.59
  -2  -2 -24   -1.00    0.75
  -2   2  24    0.48    0.49
  -2  -2 -24    0.62    0.36
   2   2 -24    0.92    0.79
   2   2 -24    0.09    0.40
   2   2 -23    5.66    0.78
   2  -2  23    6.00    0.87
   2  -2  23    7.79    1.13
  -2   2  23    4.95    1.46
  -2  -2 -23    7.00    0.84
  -2   2  23    7.04    0.87
   2   2 -23    5.64    1.65
   2   2 -23    9.69    1.15
   2  -2  23    6.41    0.90
  -2   2  23    8.04    1.05
  -2  -2 -23    7.48    0.79
  -2   2  23    6.65    0.88
  -2  -2 -23    8.36    0.95
  -2  -2 -23    8.05    0.84
   2   2 -23    8.13    1.03
  -2  -2 -23    6.99    0.75
  -2  -2 -23    4.90    1.30
  -2  -2 -23    4.84    1.21
   2  -2  23    7.28    0.75
   2  -2  23    6.78    0.79
  -2   2  22    7.38    1.50
   2  -2  22   10.36    1.06
  -2   2  22   10.29    1.91
   2   2 -22   10.89    1.07
  -2  -2 -22    7.69    1.59
  -2  -2 -22   11.77    0.99
   2   2 -22   12.06    1.19
   2   2 -22    9.64    0.96
  -2  -2 -22   11.69    1.08
   2  -2  22   11.38    1.08
  -2   2  22   11.73    1.19
   2   2 -22    7.80    1.86
  -2   2  22   10.16    1.01
  -2  -2 -22   11.23    0.93
   2  -2  22   12.00    1.32
  -2   2  22   10.95    1.01
   2  -2  22   12.02    0.92
   2  -2  22   12.11    0.99
  -2  -2 -22   10.13    0.88
  -2  -2 -22   10.70    1.82
  -2  -2 -22   10.46    1.00
  -2  -2 -22    7.73    1.68
   2   2 -22    5.54    2.52
   2   2 -21   16.83    1.22
  -2   2  21   13.51    2.01
   2  -2  21   18.39    1.29
   2   2 -21   19.45    1.36
  -2  -2 -21   17.23    1.09
  -2  -2 -21   16.59    2.33
  -2  -2 -21   20.81    1.35
  -2  -2 -21   15.50    2.03
  -2  -2 -21   17.31    2.21
   2   2 -21   22.29    1.54
   2  -2  21   22.48    1.67
  -2   2  21   21.62    1.53
  -2   2  21   18.49    1.24
  -2  -2 -21   20.35    1.29
  -2  -2 -21   21.89    1.31
  -2   2  21   19.18    1.25
  -2  -2 -21   19.83    1.19
   2  -2  21   20.85    1.26
  -2   2  21   15.21    2.01
   2  -2  21   20.22    1.17
   2   2 -21   13.85    3.48
   2  -2  21   19.48    1.34
   2   2 -21   15.91    2.51
  -2   2  20    2.90    0.90
  -2  -2 -20    3.25    0.63
  -2   2  20    3.07    1.05
  -2  -2 -20    3.34    0.60
   2   2 -20    2.16    1.09
   2   2 -20    2.91    0.64
   2  -2  20    2.29    0.54
  -2   2  20    3.39    0.70
  -2   2  20    3.41    0.65
   2  -2  20    2.94    0.75
  -2  -2 -20    3.27    0.56
  -2  -2 -20    3.03    0.50
  -2   2  20    2.23    0.51
  -2  -2 -20    3.96    1.15
  -2  -2 -20    2.21    0.89
   2  -2  20    2.88    0.47
   2   2 -20    1.88    1.81
   2  -2  20    2.83    0.63
  -2  -2 -20    2.37    0.86
   2   2 -20    2.04    0.50
  -2   2  19   42.60    3.12
  -2   2  19   59.02    2.94
  -2  -2 -19   54.45    3.95
  -2  -2 -19   64.04    2.17
  -2  -2 -19   54.76    3.71
  -2  -2 -19   43.75    3.23
  -2  -2 -19   60.76    2.04
   2   2 -19   46.51    5.85
  -2   2  19   56.45    4.96
   2   2 -19   55.58    4.38
  -2   2  18   34.34    2.98
   2   2 -18   35.60    4.84
  -2  -2 -18   41.13    3.07
   2   2 -18   28.38    2.60
  -2  -2 -18   39.43    3.22
  -2  -2 -18   40.45    3.09
  -2  -2 -18   46.76    1.74
  -2   2  18   37.36    4.02
  -2   2  18   37.53    2.28
   2   2 -18   39.82    3.60
  -2  -2 -17   15.80    1.98
  -2   2  17   23.34    1.73
  -2  -2 -17   19.23    2.04
  -2   2  17   17.95    3.22
  -2   2  17   14.81    2.61
   2   2 -17   16.94    3.39
  -2  -2 -17   20.46    1.13
  -2  -2 -17   16.05    1.90
   2   2 -17   17.93    2.41
  -2   2  17   15.30    1.96
   2   2 -17   12.18    1.73
  -2   2  16   22.71    3.47
  -2   2  16   21.23    2.85
   2  -2  16   20.10    1.70
  -2   2  16   21.86    2.08
  -2   2  16   17.49    2.02
  -2  -2 -16   24.77    2.22
  -2  -2 -16   27.53    1.26
  -2  -2 -16   24.52    2.28
   2   2 -16   23.40    2.65
   2   2 -16   21.84    3.55
   2   2 -16   17.86    2.03
  -2   2  16   29.29    1.85
  -2   2  15   20.55    3.03
  -2   2  15   18.69    2.67
  -2   2  15   24.99    1.67
   2  -2  15   19.11    1.61
  -2  -2 -15   22.96    2.09
   2   2 -15   23.05    2.61
  -2   2  15   20.82    2.06
   2   2 -15   22.05    3.50
   2   2 -15   16.89    1.89
   2  -2  14   43.46    2.33
  -2   2  14   39.43    3.60
  -2   2  14   59.09    3.30
  -2  -2 -14   57.66    3.17
   2   2 -14   53.79    4.91
  -2   2  14   60.14    2.42
  -2   2  14   54.06    4.64
   2   2 -14   45.95    2.96
   2   2 -14   54.88    3.72
   2  -2  13   21.76    1.60
  -2   2  13   20.61    3.02
  -2   2  13   27.19    1.62
  -2  -2 -13   27.64    2.10
  -2   2  13   18.92    2.51
   2   2 -13   25.04    2.15
   2   2 -13   28.99    3.50
   2   2 -13   26.54    2.59
   2  -2  12   55.70    2.47
   2   2 -12   59.44    3.18
   2   2 -12   71.93    5.21
  -2  -2 -12   69.43    3.24
  -2   2  12   58.40    4.56
   2   2 -12   66.56    3.86
   2  -2  11  143.74    3.80
  -2   2  11  153.14    7.12
  -2  -2 -11  178.88    4.93
   2   2 -11  147.19    4.83
   2   2 -11  183.45    7.85
   2   2 -11  169.01    5.87
   2   2 -10  157.04    6.76
   2   2 -10  129.31    4.35
  -2   2  10  120.13    6.06
   2  -2  10  123.00    3.41
   2   2 -10  146.99    5.37
  -2   2  10  131.07    3.49
  -2   2   9  128.96    3.43
   2   2  -9  116.15    4.01
   2  -2   9  111.48    3.17
  -2   2   9  100.98    5.44
   2   2  -9  145.61    6.18
   2   2  -9  129.66    4.83
   2  -2   8   70.52    2.49
   2   2  -8   71.12    3.07
  -2   2   8   77.06    2.73
   2   2  -8   79.45    3.66
   2   2  -8   92.28    4.74
  -2   2   8   56.71    4.02
  -2   2   7    8.51    1.01
   2   2  -7    8.04    1.10
   2   2  -7   10.76    1.69
   2  -2   7    8.50    0.89
   2   2  -7    9.81    1.34
   2   2  -6   10.73    1.33
  -2   2   6    9.20    1.04
  -2  -2  -6   10.64    0.97
   2   2  -6   12.39    1.68
   2  -2   6   10.19    0.96
   2   2  -6    9.01    1.11
  -2   2   5   26.82    1.74
   2   2  -5   27.57    1.77
  -2  -2  -5   29.57    1.55
   2   2  -5   29.89    2.06
   2   2  -5   34.26    2.47
   2   2  -4   10.84    1.14
  -2  -2  -4   13.11    1.04
   2   2  -4   12.75    1.33
   2   2  -4   15.34    1.58
   2   2  -3  147.52    3.79
   2   2  -3  154.10    4.41
  -2  -2  -2    4.22    0.41
  -2  -2  -2    5.24    0.55
   2   2  -2    5.39    0.80
   2  -2   2    5.99    0.80
   2   2  -2    6.94    0.89
  -2  -2  -1   45.61    1.37
  -2   2   1   66.24    6.26
   2  -2   1   52.95    2.19
  -2  -2  -1   49.57    1.78
   2   2  -1   63.16    2.28
   2   2  -1   50.18    2.10
[truncated: 681,213 more chars]
