# Supplementary material for: Nanangenines: drimane sesquiterpenoids as the dominant metabolite cohort of a novel Australian fungus, Aspergillus nanangensis
Source: Beilstein J Org Chem. 2019 Nov 5;15:2631–43. doi: 10.3762/bjoc.15.256 (PMC6880815; doi:10.3762/bjoc.15.256)
Supplement: File 2 — Crystal structure information files for nanangenines A–C and G. [file Beilstein_J_Org_Chem-15-2631-s002.zip › Nanangenine_G_9_190715.cif]

data_global
 
#=======================================================================
 
# 1. SUBMISSION DETAILS
#----------------------
 
_publ_contact_author_name     'Andrew M. Piggott'    
_publ_contact_author_address               
;    
 Department of Molecular Sciences, 
 Macquarie University,
 NSW 2109, Australia
;
_publ_contact_author_email     andrew.piggott@mq.edu.au

_publ_requested_journal       'Beilstein Journal of Organic Chemistry'   

_publ_section_title                        
;    
 Nanangenines: drimane sesquiterpenes as the dominant metabolite cohort 
 of a novel Australian fungus, Aspergillus nanangense
;
 
loop_
_publ_author_name
_publ_author_address                       
'Heather J. Lacey'                                     
;    
 Microbial Screening Technologies, 
 Smithfield, NSW 2164, Australia
And 
 School of Chemistry, 
 The University of Sydney, 
 NSW 2006, Australia
;
'Andrew Crombie'                                     
;    
 Microbial Screening Technologies, 
 Smithfield, NSW 2164, Australia
;
'Cameron L. M. Gilchrist'                                     
;    
 School of Molecular Sciences, 
 The University of Western Australia, 
 WA 6009, Australia
;
'John A. Kalaitzis'                                     
;    
 Microbial Screening Technologies, 
 Smithfield, NSW 2164, Australia
And 
 Department of Molecular Sciences, 
 Macquarie University, 
 NSW 2109, Australia
;
'Daniel Vuong'                                     
;    
 Microbial Screening Technologies, 
 Smithfield, NSW 2164, Australia
;
'Peter Rutledge'                                     
;    
 School of Chemistry, 
 The University of Sydney, 
 NSW 2006, Australia
;
'Peter Turner'                                     
;    
 School of Chemistry, 
 The University of Sydney, 
 NSW 2006, Australia
;
'Ernest Lacey'                                     
;    
 Microbial Screening Technologies, 
 Smithfield, NSW 2164, Australia
And 
 Department of Molecular Sciences, 
 Macquarie University, 
 NSW 2109, Australia
;
'Yit Heng Chooi'                                     
;    
 School of Molecular Sciences, 
 The University of Western Australia, 
 WA 6009, Australia
;
'Andrew M. Piggott'                                     
;    
 Department of Molecular Sciences, 
 Macquarie University, 
 NSW 2109, Australia
;
 
 
#=======================================================================
#  Nanangenine G molecule (9) 
#=======================================================================
  
data_pjr17pt4
 
_audit_creation_method            'SHELXL-2018/3'
_shelx_SHELXL_version_number      '2018/3'
_chemical_name_systematic         ?
_chemical_name_common             'Nanangenine G'
_chemical_melting_point           ?
_chemical_formula_moiety          ?
_chemical_formula_sum
 'C21 H36 O6' 
_chemical_formula_weight          384.50

loop_
 _atom_type_symbol
 _atom_type_description
 _atom_type_scat_dispersion_real
 _atom_type_scat_dispersion_imag
 _atom_type_scat_source
 'C'  'C'   0.0181   0.0091
 'International Tables Vol C Tables 4.2.6.8 and 6.1.1.4'
 'H'  'H'   0.0000   0.0000
 'International Tables Vol C Tables 4.2.6.8 and 6.1.1.4'
 'O'  'O'   0.0492   0.0322
 'International Tables Vol C Tables 4.2.6.8 and 6.1.1.4'
 
_space_group_crystal_system       orthorhombic
_space_group_IT_number            19
_space_group_name_H-M_alt         'P 21 21 21'
_space_group_name_Hall            'P 2ac 2ab'

_symmetry_cell_setting                  orthorhombic
_symmetry_space_group_name_H-M          'P 21 21 21'
_symmetry_space_group_name_Hall         'P 2ac 2ab'
_symmetry_Int_Tables_number             19

 
_shelx_space_group_comment
;
The symmetry employed for this shelxl refinement is uniquely defined
by the following loop, which should always be used as a source of
symmetry information in preference to the above space-group names.
They are only intended as comments.
;
 
loop_
 _space_group_symop_operation_xyz
 'x, y, z'
 '-x+1/2, -y, z+1/2'
 '-x, y+1/2, -z+1/2'
 'x+1/2, -y+1/2, -z'
 
_cell_length_a                    6.4497(2)
_cell_length_b                    7.9709(4)
_cell_length_c                    40.3829(19)
_cell_angle_alpha                 90
_cell_angle_beta                  90
_cell_angle_gamma                 90
_cell_volume                      2076.08(16)
_cell_formula_units_Z             4
_cell_measurement_temperature     150.0(5)
_cell_measurement_reflns_used   9543
_cell_measurement_theta_min     5.6120
_cell_measurement_theta_max     74.8740
 
_exptl_crystal_description        plate
_exptl_crystal_colour             colourless
_exptl_crystal_density_meas       ?
_exptl_crystal_density_method     ?
_exptl_crystal_density_diffrn     1.230          
_exptl_crystal_F_000              840
_exptl_transmission_factor_min    ?
_exptl_transmission_factor_max    ?
_exptl_crystal_size_max           0.188
_exptl_crystal_size_mid           0.187
_exptl_crystal_size_min           0.016
_exptl_absorpt_coefficient_mu     0.720
_exptl_absorpt_correction_T_min   0.737
_exptl_absorpt_correction_T_max   1.00
_exptl_absorpt_correction_type    multi-scan
_exptl_absorpt_process_details
;
CrysAlisPro 1.171.38.46 (Rigaku Oxford Diffraction, 2015)
Empirical absorption correction using spherical harmonics,
 implemented in SCALE3 ABSPACK scaling algorithm.
;
_oxdiff_exptl_absorpt_empirical_full_min           0.660
_oxdiff_exptl_absorpt_empirical_full_max           2.433
_oxdiff_exptl_absorpt_empirical_details
;
Empirical correction (ABSPACK) includes:
- Absorption correction using spherical harmonics
- Frame scaling
;

_diffrn_crystal_treatment
;
attached with Exxon Paratone N to a nylon loop and quenched 
in a cold nitrogen gas stream from an Oxford Cryosystems Cryostream. 
;

_diffrn_ambient_temperature       150.0(5)
_diffrn_radiation_wavelength 1.5418
_diffrn_radiation_type 'Cu K\a'
_diffrn_source 'SuperNova (Cu) X-ray Source'
_diffrn_radiation_monochromator 'mirror'
_diffrn_measurement_device_type 'SuperNova, Dual, Cu at zero, Atlas'
_diffrn_measurement_device 'four-circle diffractometer'
_diffrn_detector 'CCD plate'
_diffrn_detector_type 'Atlas'
_diffrn_measurement_method        \w 
_diffrn_detector_area_resol_mean 10.5861
_diffrn_reflns_number             47388
_diffrn_reflns_av_unetI/netI      0.0308
_diffrn_reflns_av_R_equivalents   0.0772
_diffrn_reflns_limit_h_min        -8
_diffrn_reflns_limit_h_max        8
_diffrn_reflns_limit_k_min        -9
_diffrn_reflns_limit_k_max        9
_diffrn_reflns_limit_l_min        -50
_diffrn_reflns_limit_l_max        50
_diffrn_reflns_theta_min          4.379
_diffrn_reflns_theta_max          85.969
_diffrn_reflns_theta_full         67.679
_diffrn_measured_fraction_theta_max   0.927
_diffrn_measured_fraction_theta_full  1.000
_diffrn_reflns_Laue_measured_fraction_max    0.927
_diffrn_reflns_Laue_measured_fraction_full   1.000
_diffrn_reflns_point_group_measured_fraction_max   0.919
_diffrn_reflns_point_group_measured_fraction_full  1.000
_reflns_number_total              4335
_reflns_number_gt                 3937
_reflns_threshold_expression      'I > 2\s(I)'
_reflns_Friedel_coverage          0.695
_reflns_Friedel_fraction_max      0.908
_reflns_Friedel_fraction_full     1.000
 
_reflns_special_details
;
 Reflections were merged by SHELXL according to the crystal
 class for the calculation of statistics and refinement.
 
 _reflns_Friedel_fraction is defined as the number of unique
 Friedel pairs measured divided by the number that would be
 possible theoretically, ignoring centric projections and
 systematic absences.
;
 
_computing_data_collection     'CrysAlisPro 1.171.38.46 (Rigaku OD, 2015)'
_computing_cell_refinement     'CrysAlisPro 1.171.38.46 (Rigaku OD, 2015)'
_computing_data_reduction      'CrysAlisPro 1.171.38.46 (Rigaku OD, 2015)'
_computing_structure_solution     'ShelxT (Sheldrick, 2015)' 
_computing_structure_refinement 'SHELXL-2016/6 (Sheldrick, 2016)'
_computing_molecular_graphics     
;
  OLEX2 (Dolomanov,O.V.et al., 2009)
  shelXle (H�bschle,C.B., et al., 2011) 
;
_computing_publication_material
;    
  WinGX (Farrugia, 1999)
  PLATON (Spek, A.K., 2003) 
  XNPP (Parsons, S., et al., 2013)
;


_refine_special_details           
;
 The pedant alkyl residue is disordered about two orientations. Site 
 occupancies were refined and then fixed at 0.6 and 0.4; isotropic 
 displacement parameters were used for the minor occupancy sites. The 
 hydroxyl hydrogen positions for all but that of O3 were located in final
 difference maps and refined with isotropic displacement parameters.

 The SHELXL and XNPP calculated Flack parameter refined to 0.10(10) and 0.08(9)
 respecitively. The PLATON calculated Bayesian probability estimate that the 
 assigned absolute structure is correct is 1.0. The probability estimate that 
 the assignment is incorrect is 4.0x10-24, while that for an inversion twin is 
 4.0x10-5. Accordingly, though not reliably determined, the assigned absolute 
 structure appears likely to be correct.
;


_refine_ls_structure_factor_coef  Fsqd
_refine_ls_matrix_type            full
_refine_ls_weighting_scheme       calc
_refine_ls_weighting_details
'w=1/[\s^2^(Fo^2^)+(0.035P)^2^+1.5P] where P=(Fo^2^+2Fc^2^)/3'
_atom_sites_solution_primary      ?
_atom_sites_solution_secondary    ?
_atom_sites_solution_hydrogens    mixed
_refine_ls_hydrogen_treatment     mixed
_refine_ls_extinction_method      none
_refine_ls_extinction_coef        .
_refine_ls_abs_structure_details
;
 Flack x determined using 1483 quotients [(I+)-(I-)]/[(I+)+(I-)]
 (Parsons, Flack and Wagner, Acta Cryst. B69 (2013) 249-259).
;
_refine_ls_abs_structure_Flack    0.10(10)
_chemical_absolute_configuration  ad
_refine_ls_number_reflns          4335
_refine_ls_number_parameters      282
_refine_ls_number_restraints      0
_refine_ls_R_factor_all           0.0633
_refine_ls_R_factor_gt            0.0557
_refine_ls_wR_factor_ref          0.1352
_refine_ls_wR_factor_gt           0.1307
_refine_ls_goodness_of_fit_ref    1.270
_refine_ls_restrained_S_all       1.270
_refine_ls_shift/su_max           0.000
_refine_ls_shift/su_mean          0.000
 
loop_
 _atom_site_label
 _atom_site_type_symbol
 _atom_site_fract_x
 _atom_site_fract_y
 _atom_site_fract_z
 _atom_site_U_iso_or_equiv
 _atom_site_adp_type
 _atom_site_occupancy
 _atom_site_site_symmetry_order  
 _atom_site_calc_flag
 _atom_site_refinement_flags_posn
 _atom_site_refinement_flags_adp
 _atom_site_refinement_flags_occupancy
 _atom_site_disorder_assembly
 _atom_site_disorder_group
O1 O 0.4491(4) 0.6375(3) 0.02470(7) 0.0271(6) Uani 1 1 d . . . . .
H1O H 0.425(7) 0.669(5) 0.0059(10) 0.023(11) Uiso 1 1 d . . . . .
O2 O -0.1367(4) 0.6717(3) 0.02834(7) 0.0262(5) Uani 1 1 d . . . . .
H2O H -0.263(7) 0.649(6) 0.0296(11) 0.034(12) Uiso 1 1 d . . . . .
O3 O 0.2104(3) 0.3090(3) 0.03282(6) 0.0223(5) Uani 1 1 d . . . . .
H3O H 0.335144 0.328055 0.037478 0.034 Uiso 1 1 calc R U . . .
O4 O 0.0234(4) 0.4580(4) 0.14510(6) 0.0308(6) Uani 1 1 d . . . . .
O5 O -0.3523(4) 0.2665(3) 0.03337(7) 0.0273(6) Uani 1 1 d . . . . .
H5O H -0.336(6) 0.244(5) 0.0128(10) 0.017(9) Uiso 1 1 d . . . . .
O6 O 0.2779(5) 0.5637(5) 0.17656(7) 0.0494(8) Uani 1 1 d . . . . .
C1 C -0.1860(5) 0.1948(4) 0.05287(8) 0.0238(7) Uani 1 1 d . . . . .
H1 H -0.083216 0.142985 0.037402 0.029 Uiso 1 1 calc R U . . .
C2 C -0.2764(6) 0.0572(5) 0.07442(10) 0.0323(8) Uani 1 1 d . . . . .
H2A H -0.385447 0.104996 0.088866 0.039 Uiso 1 1 calc R U . . .
H2B H -0.341184 -0.029291 0.060196 0.039 Uiso 1 1 calc R U . . .
C3 C -0.1096(6) -0.0230(5) 0.09563(10) 0.0330(9) Uani 1 1 d . . . . .
H3A H 0.001408 -0.066939 0.081088 0.040 Uiso 1 1 calc R U . . .
H3B H -0.170099 -0.118999 0.107817 0.040 Uiso 1 1 calc R U . . .
C4 C -0.0150(6) 0.1003(5) 0.12047(9) 0.0278(8) Uani 1 1 d . . . . .
C5 C 0.0671(5) 0.2536(4) 0.10027(8) 0.0219(7) Uani 1 1 d . . . . .
H5 H 0.184504 0.205038 0.087232 0.026 Uiso 1 1 calc R U . . .
C6 C 0.1724(5) 0.3900(4) 0.12116(8) 0.0235(7) Uani 1 1 d . . . . .
H6 H 0.290102 0.338118 0.133594 0.028 Uiso 1 1 calc R U . . .
C7 C 0.2551(5) 0.5322(4) 0.10070(9) 0.0238(7) Uani 1 1 d . . . . .
H7 H 0.340949 0.612583 0.111355 0.029 Uiso 1 1 calc R U . . .
C8 C 0.2163(5) 0.5529(4) 0.06889(8) 0.0207(7) Uani 1 1 d . . . . .
C9 C 0.0788(5) 0.4324(4) 0.04930(8) 0.0200(7) Uani 1 1 d . . . . .
C10 C -0.0740(5) 0.3348(4) 0.07298(8) 0.0196(7) Uani 1 1 d . . . . .
C11 C -0.0246(5) 0.5235(4) 0.01977(9) 0.0227(7) Uani 1 1 d . . . . .
H11A H 0.084239 0.553733 0.003552 0.027 Uiso 1 1 calc R U . . .
H11B H -0.120809 0.444480 0.008731 0.027 Uiso 1 1 calc R U . . .
C12 C 0.3160(5) 0.6977(4) 0.05077(9) 0.0249(7) Uani 1 1 d . . . . .
H12A H 0.206935 0.770464 0.041212 0.030 Uiso 1 1 calc R U . . .
H12B H 0.398101 0.765672 0.066547 0.030 Uiso 1 1 calc R U . . .
C13 C -0.2365(5) 0.4549(5) 0.08758(9) 0.0244(7) Uani 1 1 d . . . . .
H13A H -0.309846 0.399083 0.105747 0.037 Uiso 1 1 calc R U . . .
H13B H -0.335890 0.486524 0.070318 0.037 Uiso 1 1 calc R U . . .
H13C H -0.167288 0.555779 0.095978 0.037 Uiso 1 1 calc R U . . .
C14 C -0.1756(7) 0.1355(5) 0.14774(10) 0.0368(9) Uani 1 1 d . . . . .
H14A H -0.291561 0.199311 0.138410 0.055 Uiso 1 1 calc R U . . .
H14B H -0.110623 0.200558 0.165526 0.055 Uiso 1 1 calc R U . . .
H14C H -0.226954 0.028981 0.156676 0.055 Uiso 1 1 calc R U . . .
C15 C 0.1714(7) 0.0136(5) 0.13712(11) 0.0406(10) Uani 1 1 d . . . . .
H15A H 0.127143 -0.093966 0.146492 0.061 Uiso 1 1 calc R U . . .
H15B H 0.225374 0.085502 0.154826 0.061 Uiso 1 1 calc R U . . .
H15C H 0.280328 -0.005740 0.120635 0.061 Uiso 1 1 calc R U . . .
C16 C 0.0984(7) 0.5408(6) 0.17151(10) 0.0366(9) Uani 1 1 d . . . . .
C17A C -0.0643(16) 0.5811(16) 0.1952(3) 0.043(3) Uani 0.6 1 d . . P A 1
H17A H -0.084109 0.481770 0.209539 0.051 Uiso 0.6 1 calc R U P A 1
H17B H -0.194521 0.596644 0.182549 0.051 Uiso 0.6 1 calc R U P A 1
C18A C -0.038(2) 0.7327(13) 0.2176(3) 0.047(3) Uani 0.6 1 d . . P A 1
H18A H 0.082003 0.711547 0.232229 0.057 Uiso 0.6 1 calc R U P A 1
H18B H -0.002768 0.830162 0.203495 0.057 Uiso 0.6 1 calc R U P A 1
C19A C -0.2199(18) 0.7820(12) 0.2392(2) 0.062(3) Uani 0.6 1 d . . P A 1
H19A H -0.177405 0.878662 0.253002 0.074 Uiso 0.6 1 calc R U P A 1
H19B H -0.333814 0.820545 0.224623 0.074 Uiso 0.6 1 calc R U P A 1
C20A C -0.3035(17) 0.6477(13) 0.2617(3) 0.065(3) Uani 0.6 1 d . . P A 1
H20A H -0.347197 0.551409 0.247837 0.078 Uiso 0.6 1 calc R U P A 1
H20B H -0.189405 0.608515 0.276111 0.078 Uiso 0.6 1 calc R U P A 1
C21A C -0.481(2) 0.6974(18) 0.2831(3) 0.054(3) Uani 0.6 1 d . . P A 1
H21A H -0.456705 0.809929 0.292027 0.082 Uiso 0.6 1 calc R U P A 1
H21B H -0.495198 0.617246 0.301311 0.082 Uiso 0.6 1 calc R U P A 1
H21C H -0.608983 0.697876 0.269896 0.082 Uiso 0.6 1 calc R U P A 1
C17B C -0.109(3) 0.610(2) 0.1912(5) 0.035(4) Uiso 0.4 1 d . . P A 2
H17C H -0.182686 0.696700 0.178175 0.042 Uiso 0.4 1 calc R U P A 2
H17D H -0.205343 0.517732 0.196657 0.042 Uiso 0.4 1 calc R U P A 2
C18B C -0.003(3) 0.688(3) 0.2239(5) 0.053(6) Uiso 0.4 1 d . . P A 2
H18C H 0.118047 0.618070 0.230193 0.063 Uiso 0.4 1 calc R U P A 2
H18D H 0.049071 0.802122 0.218818 0.063 Uiso 0.4 1 calc R U P A 2
C19B C -0.152(2) 0.697(2) 0.2529(4) 0.063(4) Uiso 0.4 1 d . . P A 2
H19C H -0.138534 0.591175 0.265430 0.076 Uiso 0.4 1 calc R U P A 2
H19D H -0.103239 0.788349 0.267609 0.076 Uiso 0.4 1 calc R U P A 2
C20B C -0.374(3) 0.725(2) 0.2470(4) 0.067(4) Uiso 0.4 1 d . . P A 2
H20C H -0.389456 0.830582 0.234299 0.080 Uiso 0.4 1 calc R U P A 2
H20D H -0.425461 0.632900 0.232709 0.080 Uiso 0.4 1 calc R U P A 2
C21B C -0.508(4) 0.735(3) 0.2758(5) 0.053(6) Uiso 0.4 1 d . . P A 2
H21D H -0.537406 0.621681 0.283977 0.079 Uiso 0.4 1 calc R U P A 2
H21E H -0.638554 0.790142 0.269701 0.079 Uiso 0.4 1 calc R U P A 2
H21F H -0.439173 0.800018 0.293208 0.079 Uiso 0.4 1 calc R U P A 2
 
loop_
 _atom_site_aniso_label
 _atom_site_aniso_U_11
 _atom_site_aniso_U_22
 _atom_site_aniso_U_33
 _atom_site_aniso_U_23
 _atom_site_aniso_U_13
 _atom_site_aniso_U_12
O1 0.0135(11) 0.0302(14) 0.0376(15) 0.0086(11) 0.0052(10) 0.0031(10)
O2 0.0128(12) 0.0236(12) 0.0423(14) 0.0036(11) 0.0025(10) 0.0029(10)
O3 0.0123(10) 0.0222(12) 0.0325(12) -0.0031(10) 0.0026(9) 0.0008(9)
O4 0.0273(13) 0.0359(15) 0.0293(12) -0.0055(11) 0.0023(10) -0.0011(12)
O5 0.0139(11) 0.0361(14) 0.0318(13) -0.0066(11) -0.0015(10) -0.0014(11)
O6 0.0430(19) 0.063(2) 0.0423(17) -0.0117(15) -0.0061(14) -0.0066(17)
C1 0.0145(15) 0.0248(17) 0.0321(17) -0.0022(14) 0.0000(13) -0.0035(14)
C2 0.0275(19) 0.0273(19) 0.042(2) -0.0019(16) 0.0048(16) -0.0121(17)
C3 0.035(2) 0.0174(17) 0.046(2) 0.0019(16) 0.0077(17) -0.0056(16)
C4 0.0277(19) 0.0202(17) 0.0355(19) 0.0055(14) 0.0032(15) -0.0002(15)
C5 0.0154(14) 0.0217(16) 0.0287(16) 0.0018(13) 0.0025(13) 0.0016(14)
C6 0.0175(16) 0.0269(18) 0.0260(16) 0.0007(13) -0.0008(13) 0.0010(15)
C7 0.0147(15) 0.0220(17) 0.0348(18) -0.0061(14) 0.0005(13) -0.0037(14)
C8 0.0099(14) 0.0166(16) 0.0356(18) -0.0013(13) 0.0024(12) 0.0000(13)
C9 0.0116(14) 0.0194(16) 0.0289(16) -0.0018(13) 0.0021(13) 0.0014(13)
C10 0.0122(14) 0.0192(16) 0.0273(16) -0.0016(13) 0.0018(12) -0.0024(13)
C11 0.0172(16) 0.0199(17) 0.0311(17) 0.0025(13) 0.0005(13) -0.0002(14)
C12 0.0122(15) 0.0237(17) 0.0386(18) 0.0013(14) 0.0014(13) 0.0012(14)
C13 0.0153(15) 0.0280(18) 0.0298(17) -0.0006(14) 0.0032(13) 0.0022(14)
C14 0.038(2) 0.034(2) 0.039(2) 0.0062(17) 0.0118(18) -0.0040(19)
C15 0.043(2) 0.032(2) 0.048(2) 0.0125(17) -0.0016(19) 0.004(2)
C16 0.043(2) 0.036(2) 0.0307(19) -0.0016(17) 0.0001(17) -0.002(2)
C17A 0.035(5) 0.060(7) 0.033(4) -0.012(4) -0.004(4) 0.018(5)
C18A 0.071(7) 0.033(5) 0.038(5) -0.009(4) 0.012(5) -0.008(5)
C19A 0.084(7) 0.052(5) 0.050(5) -0.015(4) 0.020(5) 0.004(5)
C20A 0.068(6) 0.058(6) 0.070(6) 0.002(5) 0.032(5) 0.009(5)
C21A 0.054(7) 0.063(8) 0.046(6) -0.006(6) 0.009(5) 0.004(6)
 
_geom_special_details
;
 All esds (except the esd in the dihedral angle between two l.s. planes)
 are estimated using the full covariance matrix.  The cell esds are taken
 into account individually in the estimation of esds in distances, angles
 and torsion angles; correlations between esds in cell parameters are only
 used when they are defined by crystal symmetry.  An approximate (isotropic)
 treatment of cell esds is used for estimating esds involving l.s. planes.
;
 
loop_
 _geom_bond_atom_site_label_1
 _geom_bond_atom_site_label_2
 _geom_bond_distance
 _geom_bond_site_symmetry_2
 _geom_bond_publ_flag
O1 C12 1.441(4) . ?
O1 H1O 0.81(4) . ?
O2 C11 1.427(4) . ?
O2 H2O 0.84(5) . ?
O3 C9 1.460(4) . ?
O3 H3O 0.8400 . ?
O4 C16 1.344(5) . ?
O4 C6 1.467(4) . ?
O5 C1 1.448(4) . ?
O5 H5O 0.86(4) . ?
O6 C16 1.190(5) . ?
C1 C2 1.517(5) . ?
C1 C10 1.557(4) . ?
C1 H1 1.0000 . ?
C2 C3 1.516(6) . ?
C2 H2A 0.9900 . ?
C2 H2B 0.9900 . ?
C3 C4 1.531(5) . ?
C3 H3A 0.9900 . ?
C3 H3B 0.9900 . ?
C4 C14 1.538(5) . ?
C4 C15 1.541(6) . ?
C4 C5 1.562(5) . ?
C5 C6 1.534(5) . ?
C5 C10 1.569(4) . ?
C5 H5 1.0000 . ?
C6 C7 1.501(5) . ?
C6 H6 1.0000 . ?
C7 C8 1.319(5) . ?
C7 H7 0.9500 . ?
C8 C12 1.510(5) . ?
C8 C9 1.528(5) . ?
C9 C11 1.548(5) . ?
C9 C10 1.578(4) . ?
C10 C13 1.537(5) . ?
C11 H11A 0.9900 . ?
C11 H11B 0.9900 . ?
C12 H12A 0.9900 . ?
C12 H12B 0.9900 . ?
C13 H13A 0.9800 . ?
C13 H13B 0.9800 . ?
C13 H13C 0.9800 . ?
C14 H14A 0.9800 . ?
C14 H14B 0.9800 . ?
C14 H14C 0.9800 . ?
C15 H15A 0.9800 . ?
C15 H15B 0.9800 . ?
C15 H15C 0.9800 . ?
C16 C17A 1.455(11) . ?
C16 C17B 1.648(19) . ?
C17A C18A 1.519(14) . ?
C17A H17A 0.9900 . ?
C17A H17B 0.9900 . ?
C18A C19A 1.512(14) . ?
C18A H18A 0.9900 . ?
C18A H18B 0.9900 . ?
C19A C20A 1.503(13) . ?
C19A H19A 0.9900 . ?
C19A H19B 0.9900 . ?
C20A C21A 1.490(16) . ?
C20A H20A 0.9900 . ?
C20A H20B 0.9900 . ?
C21A H21A 0.9800 . ?
C21A H21B 0.9800 . ?
C21A H21C 0.9800 . ?
C17B C18B 1.61(3) . ?
C17B H17C 0.9900 . ?
C17B H17D 0.9900 . ?
C18B C19B 1.52(3) . ?
C18B H18C 0.9900 . ?
C18B H18D 0.9900 . ?
C19B C20B 1.47(2) . ?
C19B H19C 0.9900 . ?
C19B H19D 0.9900 . ?
C20B C21B 1.45(3) . ?
C20B H20C 0.9900 . ?
C20B H20D 0.9900 . ?
C21B H21D 0.9800 . ?
C21B H21E 0.9800 . ?
C21B H21F 0.9800 . ?
 
loop_
 _geom_angle_atom_site_label_1
 _geom_angle_atom_site_label_2
 _geom_angle_atom_site_label_3
 _geom_angle
 _geom_angle_site_symmetry_1
 _geom_angle_site_symmetry_3
 _geom_angle_publ_flag
C12 O1 H1O 118(3) . . ?
C11 O2 H2O 109(3) . . ?
C9 O3 H3O 109.5 . . ?
C16 O4 C6 118.0(3) . . ?
C1 O5 H5O 111(3) . . ?
O5 C1 C2 108.2(3) . . ?
O5 C1 C10 110.1(3) . . ?
C2 C1 C10 113.4(3) . . ?
O5 C1 H1 108.3 . . ?
C2 C1 H1 108.3 . . ?
C10 C1 H1 108.3 . . ?
C3 C2 C1 110.9(3) . . ?
C3 C2 H2A 109.5 . . ?
C1 C2 H2A 109.5 . . ?
C3 C2 H2B 109.5 . . ?
C1 C2 H2B 109.5 . . ?
H2A C2 H2B 108.1 . . ?
C2 C3 C4 112.5(3) . . ?
C2 C3 H3A 109.1 . . ?
C4 C3 H3A 109.1 . . ?
C2 C3 H3B 109.1 . . ?
C4 C3 H3B 109.1 . . ?
H3A C3 H3B 107.8 . . ?
C3 C4 C14 108.5(3) . . ?
C3 C4 C15 108.0(3) . . ?
C14 C4 C15 107.1(3) . . ?
C3 C4 C5 107.2(3) . . ?
C14 C4 C5 117.4(3) . . ?
C15 C4 C5 108.3(3) . . ?
C6 C5 C4 114.7(3) . . ?
C6 C5 C10 110.5(3) . . ?
C4 C5 C10 119.5(3) . . ?
C6 C5 H5 103.2 . . ?
C4 C5 H5 103.2 . . ?
C10 C5 H5 103.2 . . ?
O4 C6 C7 108.5(3) . . ?
O4 C6 C5 109.5(3) . . ?
C7 C6 C5 112.9(3) . . ?
O4 C6 H6 108.6 . . ?
C7 C6 H6 108.6 . . ?
C5 C6 H6 108.6 . . ?
C8 C7 C6 124.3(3) . . ?
C8 C7 H7 117.9 . . ?
C6 C7 H7 117.9 . . ?
C7 C8 C12 119.1(3) . . ?
C7 C8 C9 122.4(3) . . ?
C12 C8 C9 118.5(3) . . ?
O3 C9 C8 108.8(2) . . ?
O3 C9 C11 102.4(2) . . ?
C8 C9 C11 110.7(3) . . ?
O3 C9 C10 107.9(3) . . ?
C8 C9 C10 111.0(3) . . ?
C11 C9 C10 115.4(3) . . ?
C13 C10 C1 109.3(3) . . ?
C13 C10 C5 112.5(3) . . ?
C1 C10 C5 109.9(3) . . ?
C13 C10 C9 110.5(3) . . ?
C1 C10 C9 109.1(3) . . ?
C5 C10 C9 105.5(2) . . ?
O2 C11 C9 114.8(3) . . ?
O2 C11 H11A 108.6 . . ?
C9 C11 H11A 108.6 . . ?
O2 C11 H11B 108.6 . . ?
C9 C11 H11B 108.6 . . ?
H11A C11 H11B 107.5 . . ?
O1 C12 C8 110.7(3) . . ?
O1 C12 H12A 109.5 . . ?
C8 C12 H12A 109.5 . . ?
O1 C12 H12B 109.5 . . ?
C8 C12 H12B 109.5 . . ?
H12A C12 H12B 108.1 . . ?
C10 C13 H13A 109.5 . . ?
C10 C13 H13B 109.5 . . ?
H13A C13 H13B 109.5 . . ?
C10 C13 H13C 109.5 . . ?
H13A C13 H13C 109.5 . . ?
H13B C13 H13C 109.5 . . ?
C4 C14 H14A 109.5 . . ?
C4 C14 H14B 109.5 . . ?
H14A C14 H14B 109.5 . . ?
C4 C14 H14C 109.5 . . ?
H14A C14 H14C 109.5 . . ?
H14B C14 H14C 109.5 . . ?
C4 C15 H15A 109.5 . . ?
C4 C15 H15B 109.5 . . ?
H15A C15 H15B 109.5 . . ?
C4 C15 H15C 109.5 . . ?
H15A C15 H15C 109.5 . . ?
H15B C15 H15C 109.5 . . ?
O6 C16 O4 124.2(4) . . ?
O6 C16 C17A 123.7(6) . . ?
O4 C16 C17A 111.7(5) . . ?
O6 C16 C17B 130.9(7) . . ?
O4 C16 C17B 104.8(7) . . ?
C16 C17A C18A 119.2(9) . . ?
C16 C17A H17A 107.5 . . ?
C18A C17A H17A 107.5 . . ?
C16 C17A H17B 107.5 . . ?
C18A C17A H17B 107.5 . . ?
H17A C17A H17B 107.0 . . ?
C19A C18A C17A 117.7(9) . . ?
C19A C18A H18A 107.9 . . ?
C17A C18A H18A 107.9 . . ?
C19A C18A H18B 107.9 . . ?
C17A C18A H18B 107.9 . . ?
H18A C18A H18B 107.2 . . ?
C20A C19A C18A 116.2(9) . . ?
C20A C19A H19A 108.2 . . ?
C18A C19A H19A 108.2 . . ?
C20A C19A H19B 108.2 . . ?
C18A C19A H19B 108.2 . . ?
H19A C19A H19B 107.4 . . ?
C21A C20A C19A 115.9(10) . . ?
C21A C20A H20A 108.3 . . ?
C19A C20A H20A 108.3 . . ?
C21A C20A H20B 108.3 . . ?
C19A C20A H20B 108.3 . . ?
H20A C20A H20B 107.4 . . ?
C20A C21A H21A 109.5 . . ?
C20A C21A H21B 109.5 . . ?
H21A C21A H21B 109.5 . . ?
C20A C21A H21C 109.5 . . ?
H21A C21A H21C 109.5 . . ?
H21B C21A H21C 109.5 . . ?
C18B C17B C16 100.4(12) . . ?
C18B C17B H17C 111.7 . . ?
C16 C17B H17C 111.7 . . ?
C18B C17B H17D 111.7 . . ?
C16 C17B H17D 111.7 . . ?
H17C C17B H17D 109.5 . . ?
C19B C18B C17B 112.4(16) . . ?
C19B C18B H18C 109.1 . . ?
C17B C18B H18C 109.1 . . ?
C19B C18B H18D 109.1 . . ?
C17B C18B H18D 109.1 . . ?
H18C C18B H18D 107.9 . . ?
C20B C19B C18B 120.1(15) . . ?
C20B C19B H19C 107.3 . . ?
C18B C19B H19C 107.3 . . ?
C20B C19B H19D 107.3 . . ?
C18B C19B H19D 107.3 . . ?
H19C C19B H19D 106.9 . . ?
C21B C20B C19B 117.3(16) . . ?
C21B C20B H20C 108.0 . . ?
C19B C20B H20C 108.0 . . ?
C21B C20B H20D 108.0 . . ?
C19B C20B H20D 108.0 . . ?
H20C C20B H20D 107.2 . . ?
C20B C21B H21D 109.5 . . ?
C20B C21B H21E 109.5 . . ?
H21D C21B H21E 109.5 . . ?
C20B C21B H21F 109.5 . . ?
H21D C21B H21F 109.5 . . ?
H21E C21B H21F 109.5 . . ?
 
loop_
 _geom_torsion_atom_site_label_1
 _geom_torsion_atom_site_label_2
 _geom_torsion_atom_site_label_3
 _geom_torsion_atom_site_label_4
 _geom_torsion
 _geom_torsion_site_symmetry_1
 _geom_torsion_site_symmetry_2
 _geom_torsion_site_symmetry_3
 _geom_torsion_site_symmetry_4
 _geom_torsion_publ_flag
O5 C1 C2 C3 -179.8(3) . . . . ?
C10 C1 C2 C3 -57.3(4) . . . . ?
C1 C2 C3 C4 64.1(4) . . . . ?
C2 C3 C4 C14 71.9(4) . . . . ?
C2 C3 C4 C15 -172.2(3) . . . . ?
C2 C3 C4 C5 -55.7(4) . . . . ?
C3 C4 C5 C6 -178.8(3) . . . . ?
C14 C4 C5 C6 58.9(4) . . . . ?
C15 C4 C5 C6 -62.5(4) . . . . ?
C3 C4 C5 C10 46.5(4) . . . . ?
C14 C4 C5 C10 -75.8(4) . . . . ?
C15 C4 C5 C10 162.8(3) . . . . ?
C16 O4 C6 C7 -75.4(4) . . . . ?
C16 O4 C6 C5 160.9(3) . . . . ?
C4 C5 C6 O4 -60.9(4) . . . . ?
C10 C5 C6 O4 77.8(3) . . . . ?
C4 C5 C6 C7 178.1(3) . . . . ?
C10 C5 C6 C7 -43.2(4) . . . . ?
O4 C6 C7 C8 -112.0(4) . . . . ?
C5 C6 C7 C8 9.6(5) . . . . ?
C6 C7 C8 C12 -177.6(3) . . . . ?
C6 C7 C8 C9 0.5(5) . . . . ?
C7 C8 C9 O3 -95.6(4) . . . . ?
C12 C8 C9 O3 82.6(3) . . . . ?
C7 C8 C9 C11 152.6(3) . . . . ?
C12 C8 C9 C11 -29.2(4) . . . . ?
C7 C8 C9 C10 23.0(4) . . . . ?
C12 C8 C9 C10 -158.8(3) . . . . ?
O5 C1 C10 C13 42.3(3) . . . . ?
C2 C1 C10 C13 -79.2(4) . . . . ?
O5 C1 C10 C5 166.2(3) . . . . ?
C2 C1 C10 C5 44.7(4) . . . . ?
O5 C1 C10 C9 -78.7(3) . . . . ?
C2 C1 C10 C9 159.9(3) . . . . ?
C6 C5 C10 C13 -55.9(4) . . . . ?
C4 C5 C10 C13 80.5(4) . . . . ?
C6 C5 C10 C1 -177.9(3) . . . . ?
C4 C5 C10 C1 -41.5(4) . . . . ?
C6 C5 C10 C9 64.7(3) . . . . ?
C4 C5 C10 C9 -158.9(3) . . . . ?
O3 C9 C10 C13 -172.4(3) . . . . ?
C8 C9 C10 C13 68.5(3) . . . . ?
C11 C9 C10 C13 -58.6(4) . . . . ?
O3 C9 C10 C1 -52.2(3) . . . . ?
C8 C9 C10 C1 -171.3(3) . . . . ?
C11 C9 C10 C1 61.6(4) . . . . ?
O3 C9 C10 C5 65.7(3) . . . . ?
C8 C9 C10 C5 -53.4(3) . . . . ?
C11 C9 C10 C5 179.6(3) . . . . ?
O3 C9 C11 O2 -169.7(2) . . . . ?
C8 C9 C11 O2 -53.9(4) . . . . ?
C10 C9 C11 O2 73.3(4) . . . . ?
C7 C8 C12 O1 118.1(3) . . . . ?
C9 C8 C12 O1 -60.1(4) . . . . ?
C6 O4 C16 O6 0.6(6) . . . . ?
C6 O4 C16 C17A -172.4(6) . . . . ?
C6 O4 C16 C17B 176.0(7) . . . . ?
O6 C16 C17A C18A 34.0(14) . . . . ?
O4 C16 C17A C18A -153.0(9) . . . . ?
C16 C17A C18A C19A 173.4(10) . . . . ?
C17A C18A C19A C20A 55.4(15) . . . . ?
C18A C19A C20A C21A 179.5(11) . . . . ?
O6 C16 C17B C18B -11.0(16) . . . . ?
O4 C16 C17B C18B 174.1(9) . . . . ?
C16 C17B C18B C19B -156.4(14) . . . . ?
C17B C18B C19B C20B -32(2) . . . . ?
C18B C19B C20B C21B -179.1(18) . . . . ?
 
loop_
 _geom_hbond_atom_site_label_D 
 _geom_hbond_atom_site_label_H 
 _geom_hbond_atom_site_label_A 
 _geom_hbond_distance_DH 
 _geom_hbond_distance_HA 
 _geom_hbond_distance_DA 
 _geom_hbond_angle_DHA 
 _geom_hbond_site_symmetry_A 
 _geom_hbond_publ_flag
O1 H1O O2  0.81(4) 1.92(4) 2.685(4) 156(4) 4_565 yes
O2 H2O O1  0.84(5) 1.87(5) 2.689(3) 167(4) 1_455 yes
O3 H3O O1  0.84 2.62 3.055(3) 113.2 . yes
O3 H3O O5  0.84 2.08 2.841(3) 150.1 1_655 yes
O5 H5O O3  0.86(4) 1.91(4) 2.769(3) 178(4) 4_455 yes
C1 H1 O3  1.00 2.32 2.832(4) 110.8 . yes
C5 H5 O3  1.00 2.35 2.910(4) 114.1 . yes
C11 H11A O1  0.99 2.59 3.194(4) 119.3 . yes
C11 H11B O5  0.99 2.29 2.994(4) 127.4 . yes
C12 H12A O2  0.99 2.41 3.064(4) 123.1 . yes
 
_refine_diff_density_max    0.335
_refine_diff_density_min   -0.322
_refine_diff_density_rms    0.064

_shelx_res_file
;
TITL pjr17pt4.res in P2(1)2(1)2(1)
    pjr17pt4.res
    created by SHELXL-2018/3 at 16:07:07 on 15-Jul-2019
REM SHELXT solution in P2(1)2(1)2(1)
REM R1 0.139,  Rweak 0.027,  Alpha 0.004,  Orientation as input
REM Flack x =  0.108 ( 0.117 ) from Parsons' quotients
REM Formula found by SHELXT:  C21 O6
CELL  1.54178   6.4497   7.9709  40.3829   90.000   90.000   90.000
ZERR    4.000   0.0002   0.0004   0.0019    0.000    0.000    0.000
LATT -1
SYMM 1/2-X, -Y, 1/2+Z
SYMM -X, 1/2+Y, 1/2-Z
SYMM 1/2+X, 1/2-Y, -Z
SFAC C H O
UNIT 84 144 24
L.S. 10
TEMP -123
LIST 4
ACTA
BOND $H
CONF
HTAB
EQIV $1 x+1/2, -y+3/2, -z
HTAB O1 O2_$1
EQIV $2 x-1, y, z
HTAB O2 O1_$2
HTAB O3 O1
EQIV $3 x+1, y, z
HTAB O3 O5_$3
EQIV $4 x-1/2, -y+1/2, -z
HTAB O5 O3_$4
HTAB C1 O3
HTAB C5 O3
HTAB C11 O1
HTAB C11 O5
HTAB C12 O2
FMAP 2
PLAN 20
WGHT    0.035000    1.500000
FVAR       0.60914
O1    3    0.449107    0.637482    0.024703    11.00000    0.01354    0.03016 =
         0.03758    0.00862    0.00518    0.00312
H1O   2    0.424586    0.668827    0.005940    11.00000    0.02269
O2    3   -0.136730    0.671670    0.028344    11.00000    0.01284    0.02357 =
         0.04230    0.00362    0.00248    0.00294
H2O   2   -0.263269    0.649200    0.029569    11.00000    0.03427
O3    3    0.210412    0.309035    0.032818    11.00000    0.01231    0.02221 =
         0.03252   -0.00311    0.00255    0.00081
AFIX 147
H3O   2    0.335144    0.328055    0.037478    11.00000   -1.50000
AFIX   0
O4    3    0.023399    0.457957    0.145102    11.00000    0.02730    0.03591 =
         0.02929   -0.00548    0.00230   -0.00110
O5    3   -0.352297    0.266525    0.033368    11.00000    0.01385    0.03612 =
         0.03182   -0.00662   -0.00150   -0.00144
H5O   2   -0.336180    0.243956    0.012771    11.00000    0.01687
O6    3    0.277950    0.563716    0.176565    11.00000    0.04297    0.06283 =
         0.04225   -0.01170   -0.00607   -0.00659

C1    1   -0.185960    0.194832    0.052869    11.00000    0.01447    0.02478 =
         0.03210   -0.00217    0.00004   -0.00349
AFIX  13
H1    2   -0.083216    0.142985    0.037402    11.00000   -1.20000
AFIX   0
C2    1   -0.276392    0.057233    0.074417    11.00000    0.02751    0.02732 =
         0.04202   -0.00193    0.00480   -0.01206
AFIX  23
H2A   2   -0.385447    0.104996    0.088866    11.00000   -1.20000
H2B   2   -0.341184   -0.029291    0.060196    11.00000   -1.20000
AFIX   0
C3    1   -0.109614   -0.022998    0.095626    11.00000    0.03531    0.01742 =
         0.04642    0.00191    0.00768   -0.00561
AFIX  23
H3A   2    0.001408   -0.066939    0.081088    11.00000   -1.20000
H3B   2   -0.170099   -0.118999    0.107817    11.00000   -1.20000
AFIX   0
C4    1   -0.014989    0.100288    0.120470    11.00000    0.02772    0.02022 =
         0.03546    0.00550    0.00317   -0.00019
C5    1    0.067139    0.253596    0.100269    11.00000    0.01538    0.02169 =
         0.02865    0.00177    0.00246    0.00164
AFIX  13
H5    2    0.184504    0.205038    0.087232    11.00000   -1.20000
AFIX   0
C6    1    0.172360    0.389999    0.121156    11.00000    0.01754    0.02693 =
         0.02601    0.00071   -0.00079    0.00097
AFIX  13
H6    2    0.290102    0.338118    0.133594    11.00000   -1.20000
AFIX   0
C7    1    0.255058    0.532208    0.100699    11.00000    0.01474    0.02198 =
         0.03477   -0.00612    0.00055   -0.00373
AFIX  43
H7    2    0.340949    0.612583    0.111355    11.00000   -1.20000
AFIX   0
C8    1    0.216289    0.552905    0.068891    11.00000    0.00994    0.01657 =
         0.03556   -0.00134    0.00244   -0.00002
C9    1    0.078762    0.432374    0.049305    11.00000    0.01156    0.01944 =
         0.02891   -0.00177    0.00211    0.00135
C10   1   -0.073972    0.334766    0.072977    11.00000    0.01216    0.01919 =
         0.02734   -0.00158    0.00178   -0.00235
C11   1   -0.024644    0.523502    0.019768    11.00000    0.01721    0.01993 =
         0.03109    0.00253    0.00055   -0.00018
AFIX  23
H11A  2    0.084239    0.553733    0.003552    11.00000   -1.20000
H11B  2   -0.120809    0.444480    0.008731    11.00000   -1.20000
AFIX   0
C12   1    0.316004    0.697699    0.050765    11.00000    0.01221    0.02375 =
         0.03861    0.00126    0.00141    0.00120
AFIX  23
H12A  2    0.206935    0.770464    0.041212    11.00000   -1.20000
H12B  2    0.398101    0.765672    0.066547    11.00000   -1.20000
AFIX   0
C13   1   -0.236479    0.454930    0.087579    11.00000    0.01533    0.02804 =
         0.02980   -0.00060    0.00319    0.00217
AFIX 137
H13A  2   -0.309846    0.399083    0.105747    11.00000   -1.50000
H13B  2   -0.335890    0.486524    0.070318    11.00000   -1.50000
H13C  2   -0.167288    0.555779    0.095978    11.00000   -1.50000
AFIX   0
C14   1   -0.175596    0.135475    0.147744    11.00000    0.03797    0.03353 =
         0.03875    0.00616    0.01176   -0.00397
AFIX 137
H14A  2   -0.291561    0.199311    0.138410    11.00000   -1.50000
H14B  2   -0.110623    0.200558    0.165526    11.00000   -1.50000
H14C  2   -0.226954    0.028981    0.156676    11.00000   -1.50000
AFIX   0
C15   1    0.171432    0.013634    0.137121    11.00000    0.04253    0.03160 =
         0.04765    0.01245   -0.00165    0.00395
AFIX 137
H15A  2    0.127143   -0.093966    0.146492    11.00000   -1.50000
H15B  2    0.225374    0.085502    0.154826    11.00000   -1.50000
H15C  2    0.280328   -0.005740    0.120635    11.00000   -1.50000
AFIX   0
C16   1    0.098360    0.540821    0.171510    11.00000    0.04298    0.03623 =
         0.03068   -0.00162    0.00014   -0.00174

REM ***************************************************************
REM Disordered residue section
REM PART 1
REM ***************************************************************
PART 1
C17A  1   -0.064336    0.581124    0.195171    10.60000    0.03525    0.06050 =
         0.03294   -0.01187   -0.00372    0.01833
AFIX  23
H17A  2   -0.084109    0.481770    0.209539    10.60000   -1.20000
H17B  2   -0.194521    0.596644    0.182549    10.60000   -1.20000
AFIX   0
C18A  1   -0.038318    0.732700    0.217590    10.60000    0.07071    0.03283 =
         0.03826   -0.00858    0.01242   -0.00795
AFIX  23
H18A  2    0.082003    0.711547    0.232229    10.60000   -1.20000
H18B  2   -0.002768    0.830162    0.203495    10.60000   -1.20000
AFIX   0
C19A  1   -0.219873    0.782001    0.239182    10.60000    0.08442    0.05166 =
         0.05005   -0.01519    0.02009    0.00364
AFIX  23
H19A  2   -0.177405    0.878662    0.253002    10.60000   -1.20000
H19B  2   -0.333814    0.820545    0.224623    10.60000   -1.20000
AFIX   0
C20A  1   -0.303499    0.647726    0.261653    10.60000    0.06782    0.05755 =
         0.06972    0.00192    0.03178    0.00905
AFIX  23
H20A  2   -0.347197    0.551409    0.247837    10.60000   -1.20000
H20B  2   -0.189405    0.608515    0.276111    10.60000   -1.20000
AFIX   0
C21A  1   -0.481304    0.697447    0.283052    10.60000    0.05429    0.06313 =
         0.04605   -0.00568    0.00928    0.00352
AFIX 137
H21A  2   -0.456705    0.809929    0.292027    10.60000   -1.50000
H21B  2   -0.495198    0.617246    0.301311    10.60000   -1.50000
H21C  2   -0.608983    0.697876    0.269896    10.60000   -1.50000
AFIX   0
REM ***************************************************************
REM PART 2
REM ***************************************************************
PART 2
C17B  1   -0.108601    0.610040    0.191152    10.40000    0.03504
AFIX  23
H17C  2   -0.182686    0.696700    0.178175    10.40000   -1.20000
H17D  2   -0.205343    0.517732    0.196657    10.40000   -1.20000
AFIX   0
C18B  1   -0.002500    0.687981    0.223876    10.40000    0.05278
AFIX  23
H18C  2    0.118047    0.618070    0.230193    10.40000   -1.20000
H18D  2    0.049071    0.802122    0.218818    10.40000   -1.20000
AFIX   0
C19B  1   -0.152044    0.697284    0.252873    10.40000    0.06339
AFIX  23
H19C  2   -0.138534    0.591175    0.265430    10.40000   -1.20000
H19D  2   -0.103239    0.788349    0.267609    10.40000   -1.20000
AFIX   0
C20B  1   -0.374196    0.724993    0.246976    10.40000    0.06665
AFIX  23
H20C  2   -0.389456    0.830582    0.234299    10.40000   -1.20000
H20D  2   -0.425461    0.632900    0.232709    10.40000   -1.20000
AFIX   0
C21B  1   -0.508232    0.735024    0.275810    10.40000    0.05271
AFIX 137
H21D  2   -0.537406    0.621681    0.283977    10.40000   -1.50000
H21E  2   -0.638554    0.790142    0.269701    10.40000   -1.50000
H21F  2   -0.439173    0.800018    0.293208    10.40000   -1.50000
PART 0
AFIX   0
HKLF 4


REM  pjr17pt4.res in P2(1)2(1)2(1)
REM wR2 = 0.1352, GooF = S = 1.270, Restrained GooF = 1.270 for all data
REM R1 = 0.0557 for 3937 Fo > 4sig(Fo) and 0.0633 for all 4335 data
REM 282 parameters refined using 0 restraints

END

WGHT      0.0393      2.6374

REM Instructions for potential hydrogen bonds
HTAB O1 O2_$1
HTAB O2 O1_$2
HTAB O3 O1
HTAB O3 O5_$3
HTAB O5 O3_$4
HTAB C1 O3
HTAB C5 O3
HTAB C11 O1
HTAB C11 O5
HTAB C12 O2

REM Highest difference peak  0.335,  deepest hole -0.322,  1-sigma level  0.064
Q1    1   0.2087  0.3070  0.0086  11.00000  0.05    0.34
Q2    1  -0.1312  0.6645  0.0537  11.00000  0.05    0.30
Q3    1  -0.1344  0.6771  0.0070  11.00000  0.05    0.28
Q4    1   0.2234  0.3076  0.0529  11.00000  0.05    0.28
Q5    1   0.1770  0.3938  0.1425  11.00000  0.05    0.28
Q6    1   0.4425  0.6306  0.0486  11.00000  0.05    0.26
Q7    1  -0.1919  0.1839  0.0740  11.00000  0.05    0.25
Q8    1  -0.2797  0.0385  0.0499  11.00000  0.05    0.25
Q9    1   0.1797  0.7628  0.0183  11.00000  0.05    0.25
Q10   1   0.0164  0.4535  0.1669  11.00000  0.05    0.24
Q11   1  -0.0443  0.5218 -0.0053  11.00000  0.05    0.24
Q12   1   0.1976  0.8973  0.0207  11.00000  0.05    0.24
Q13   1   0.0716  0.2494  0.1216  11.00000  0.05    0.24
Q14   1   0.1820  0.1619  0.0534  11.00000  0.05    0.23
Q15   1  -0.1164 -0.0155  0.0735  11.00000  0.05    0.23
Q16   1   0.0827  0.2411  0.0525  11.00000  0.05    0.23
Q17   1  -0.2423  0.4558  0.1117  11.00000  0.05    0.23
Q18   1  -0.3648  0.2707  0.0522  11.00000  0.05    0.23
Q19   1  -0.0625  0.3329  0.0933  11.00000  0.05    0.23
Q20   1   0.0598  0.3817  0.0070  11.00000  0.05    0.23
;
_shelx_res_checksum   85630

_shelx_hkl_file
;
   0   0  -4    5.40    1.90
   0   0   4    6.90    1.90
   0   0   5    0.00    1.90
   0   0  -5   -1.40    1.90
   0   0  -6  972.20   18.40
   0   0   6 1000.40   18.80
   0   0  -7   -0.60    2.60
   0   0   7    1.00    2.70
   0   0  -8   10.40    3.80
   0   0   8   11.50    3.90
   0   0   9    2.20    3.70
   0   0  -9    1.40    4.00
   0   0  10 1587.54   31.80
   0   0 -10 1580.64   31.20
   0   0  10 1605.24   27.50
   0   0  11    3.50    5.20
   0   0 -11    5.20    5.20
   0   0  11    5.30    3.80
   0   0  11   -0.20    3.70
   0   0  12  438.36   18.90
   0   0  12  443.36   16.40
   0   0 -12  440.86   18.50
   0   0 -12  477.85   20.20
   0   0  12  469.05   16.90
   0   0 -13    0.30    4.40
   0   0  13    0.90    3.30
   0   0  13   -1.30    3.00
   0   0  13    1.60    4.40
   0   0 -13    3.00    4.40
   0   0  13   -1.10    4.30
   0   0 -13    1.70    4.20
   0   0 -14 1392.36   35.80
   0   0  14 1451.05   38.00
   0   0 -14 1435.56   39.60
   0   0  14 1497.65   32.20
   0   0 -14 1380.96   35.30
   0   0  14 1492.75   36.40
   0   0  15   -2.10    4.00
   0   0  15    0.80    5.20
   0   0  15    2.00    4.00
   0   0 -15    0.60    4.10
   0   0  15    1.30    3.70
   0   0  15   -0.10    3.20
   0   0 -15    0.00    4.20
   0   0  16 1934.21   43.60
   0   0 -16 1955.10   45.10
   0   0  16 2080.29   49.30
   0   0  16 2055.49   40.50
   0   0  16 1994.20   45.40
   0   0 -16 1952.30   48.30
   0   0  16 2035.50   48.50
   0   0 -17    5.00    5.60
   0   0 -17    0.30    4.90
   0   0  17   11.00    6.40
   0   0  17   -2.50    5.00
   0   0  17    4.30    6.00
   0   0  17    1.70    3.50
   0   0 -17   -1.60    4.70
   0   0  17    1.00    4.10
   0   0 -18 1304.67   40.60
   0   0 -18 1332.67   39.40
   0   0 -18 1356.56   45.00
   0   0  18 1409.26   41.30
   0   0 -18 1235.98   20.70
   0   0  18 1447.16   36.40
   0   0  18 1334.87   43.10
   0   0  18 1448.76   45.20
   0   0  18 1355.86   38.90
   0   0  19    4.20    4.20
   0   0  19   -0.70    5.10
   0   0 -19    0.50    2.60
   0   0  19    0.60    5.10
   0   0  19    2.50    5.50
   0   0  19    4.20    4.70
   0   0 -19    3.20    5.80
   0   0 -19    2.50    4.70
   0   0 -19    0.30    5.10
   0   0  20  612.74   28.50
   0   0 -20  599.24   31.80
   0   0  20  638.14   32.30
   0   0  20  600.84   31.00
   0   0  20  617.54   29.60
   0   0 -20  587.84   15.80
   0   0 -20  593.14   29.00
   0   0 -20  584.84   28.30
   0   0  20  622.84   25.60
   0   0  21    0.70    4.70
   0   0  21   -0.50    5.40
   0   0 -21   -0.20    2.60
   0   0  21    0.50    4.00
   0   0  21   -3.10    6.40
   0   0 -21    4.10    5.70
   0   0 -21    0.20    5.60
   0   0 -21    1.40    4.90
   0   0 -22    3.30    5.60
   0   0  22   -1.90    5.30
   0   0 -22    4.00    5.00
   0   0  22    1.40    5.00
   0   0  22    6.80    6.00
   0   0  22    6.10    4.60
   0   0 -22    4.10    5.90
   0   0  23    0.60    5.00
   0   0 -23   -1.30    5.00
   0   0  23   -2.20    5.80
   0   0  23   -0.80    2.50
   0   0  23   -5.70    6.60
   0   0 -23    0.50    5.50
   0   0  23    1.60    3.70
   0   0 -23    0.40    5.20
   0   0 -24  333.47   25.40
   0   0  24  330.97   11.50
   0   0 -24  317.67   27.10
   0   0  24  351.16   25.40
   0   0  24  353.86   21.70
   0   0  24  334.57   27.40
   0   0  24  321.37   26.20
   0   0 -24  332.17   24.20
   0   0 -25   -2.60    5.40
   0   0 -25   -0.60    5.10
   0   0  25    3.80    5.90
   0   0  25    3.20    2.90
   0   0  25    0.30    4.20
   0   0  25    6.90    7.00
   0   0  25   -0.70    6.80
   0   0  26   88.59   12.20
   0   0  26  100.79   16.30
   0   0  26  105.39    7.30
   0   0  26  101.39   14.80
   0   0  26   85.79   15.30
   0   0 -26   89.19    7.10
   0   0 -26   89.29   16.00
   0   0 -26   94.59   15.60
   0   0 -27   -2.60    6.90
   0   0  27    3.30    5.80
   0   0  27   -1.20    2.80
   0   0  27   -3.00    7.40
   0   0 -27   -3.60    2.60
   0   0  27    2.40    7.20
   0   0 -27   -0.40    5.80
   0   0 -28  379.16   32.80
   0   0  28  340.67   13.40
   0   0  28  362.76   32.20
   0   0 -28  360.96   29.60
   0   0  28  370.86   32.00
   0   0 -28  334.17   13.60
   0   0 -29    1.90    7.10
   0   0 -29   -0.80    6.70
   0   0  29    2.50    3.00
   0   0 -29    0.30    2.70
   0   0  29    3.60    6.30
   0   0  29    6.40    8.50
   0   0 -29   -1.50    7.30
   0   0 -30    8.30    7.70
   0   0  30    3.70    7.50
   0   0  30    8.10    3.40
   0   0 -30    4.50    5.70
   0   0 -30    3.00    6.20
   0   0  30    4.40    5.80
   0   0 -31   -0.50    3.60
   0   0 -31    6.60    7.90
   0   0  31   -8.80    5.60
   0   0  31  -11.80    8.10
   0   0  31   -7.10    9.70
   0   0  31    4.40    4.30
   0   0 -31    9.90    7.80
   0   0  31    0.30    3.20
   0   0 -31   20.40   13.70
   0   0  31    4.50    3.80
   0   0 -31   -3.00    3.30
   0   0  32   37.00    6.50
   0   0 -32   27.90   12.10
   0   0  32   29.00   11.30
   0   0  32   26.40   11.30
   0   0 -32   24.30    5.50
   0   0 -32   26.10   10.80
   0   0 -32   15.40    9.80
   0   0  32   33.90    9.00
   0   0  32   37.80    7.70
   0   0  32   27.00    9.40
   0   0  32   32.90    5.30
   0   0 -32   30.60    5.60
   0   0 -32   28.60    6.50
   0   0  33   -0.60    3.50
   0   0  33   -6.60    8.90
   0   0 -33   -7.40    9.90
   0   0 -33   -1.60    3.30
   0   0 -33   -6.00    7.90
   0   0  33    1.30    6.10
   0   0  33    0.60    3.20
   0   0  33    1.80    6.80
   0   0  33    1.00    5.40
   0   0 -33   -2.30    9.20
   0   0 -33    2.10    4.30
   0   0 -33    2.10    4.00
   0   0  33   -0.30    3.70
   0   0 -34  139.89   11.30
   0   0  34  167.08   14.40
   0   0 -34  136.79   12.40
   0   0  34  136.29   15.20
   0   0 -34  132.59   21.70
   0   0  34  153.68   11.70
   0   0 -34  145.59   11.10
   0   0  34  148.89   10.10
   0   0 -34  111.49   21.20
   0   0  34  120.49   22.30
   0   0  35    0.80    3.40
   0   0 -35    0.20    3.50
   0   0  35    0.90    9.40
   0   0 -35    2.90    4.30
   0   0  35    2.70    3.50
   0   0 -35    4.30    4.30
   0   0  35    5.10    6.70
   0   0  35   -0.80    3.80
   0   0  35   -2.40    5.90
   0   0  36   20.40   11.80
   0   0  36   17.60    5.50
   0   0 -36   17.10    5.10
   0   0  36   14.10    9.70
   0   0 -36   19.40    5.70
   0   0  36   23.90    8.50
   0   0 -36   15.80    4.80
   0   0 -37   -2.30    4.30
   0   0  37    2.80    6.20
   0   0  37    1.10    3.90
   0   0  37   -2.60    7.50
   0   0 -37    1.50    4.30
   0   0  37    5.80    9.30
   0   0 -37   -0.60    3.50
   0   0 -38   28.60    6.30
   0   0 -38   19.60    5.30
   0   0  38   19.10    5.40
   0   0 -38   21.60    6.20
   0   0  38   15.10    8.30
   0   0  38   27.20   12.30
   0   0  38    5.80    6.70
   0   0  39    0.50    6.80
   0   0  39    1.10    4.00
   0   0  39    2.80    7.40
   0   0 -39    2.20    3.60
   0   0 -39   -1.00    4.20
   0   0  39    8.10    8.80
   0   0 -39   -2.70    4.40
   0   0  40  561.64   21.10
   0   0 -40  561.44   21.50
   0   0 -40  585.04   22.50
   0   0  40  515.15   44.50
   0   0  40  609.84   24.30
   0   0  41    9.20    8.50
   0   0  41    4.80    7.50
   0   0  41   13.40    5.80
   0   0 -41    8.60    4.70
   0   0 -41    3.90    4.40
   0   0  41    4.90    4.40
   0   0  42  335.57   17.80
   0   0 -42  307.57   15.40
   0   0 -42  332.57   16.30
   0   0  42  333.17   15.60
   0   0 -43    2.80    3.80
   0   0  43    0.70    4.50
   0   0  43    4.40    4.00
   0   0 -43    3.80    3.90
   0   0  44  116.19    9.20
   0   0 -44   99.99    9.40
   0   0 -44   84.99    7.90
   0   0 -44  107.79    8.80
   0   0  44  111.19   10.50
   0   0 -45    2.20    3.20
   0   0  45    1.50    3.60
   0   0 -45    4.40    4.30
   0   0  45    5.10    4.60
   0   0 -45    2.80    3.40
   0   0  46   61.19    7.20
   0   0 -46   47.90    6.40
   0   0 -46   48.00    5.60
   0   0 -46   54.89    7.00
   0   0  46   67.49    6.60
   0   0 -47    3.30    2.60
   0   0  47   -1.10    3.60
   0   0 -47    2.80    3.60
   0   0  47    5.70    3.80
   0   0 -47   -0.80    2.80
   0   0  48   91.89    7.60
   0   0 -48   84.39    6.80
   0   0 -48   78.49    6.50
   0   0  48   93.49    6.80
   0   0 -49   -2.50    2.80
   0   0  49   -1.80    3.50
   0   0 -49    7.20    3.20
   0   0  49   -1.80    3.10
   0   0  50   13.20    3.90
   0   0 -50    7.30    3.50
   0   0 -50    9.30    2.90
   0   1   0   -1.30    1.80
   0  -1   0    0.80    1.60
   0   1   0    0.60    1.10
   0   1  -1 1942.21   19.40
   0  -1  -1 1827.82   16.90
   0  -1   1 1806.92   22.40
   0   1  -1 1896.91   19.00
   0   1  -1 1966.60   26.80
   0   1   1 1899.81   21.80
   0  -1   2 2935.31   25.20
   0   1  -2 2959.20   22.60
   0   1   2 3060.89   30.00
   0  -1   2 2771.72   30.60
   0   1  -2 3105.09   28.00
   0   1  -2 3143.89   33.80
   0  -1  -2 2733.23   16.40
   0   1   2 2776.62   16.40
   0  -1  -2 2893.31   21.10
   0  -1  -3  114.09    3.70
   0  -1   3  122.69    6.00
   0  -1   3  113.49    7.10
   0   1  -3  112.99    4.30
   0   1   3  117.39    6.60
   0   1   3  118.99    4.10
   0   1  -3  118.19    7.80
   0   1  -3  124.69    6.50
   0  -1  -4  259.17    5.90
   0   1   4  267.37    7.30
   0  -1   4  249.28   10.90
   0  -1   4  273.07   10.00
   0   1  -4  260.87   11.80
   0   1  -4  266.17   10.30
   0  -1   5 2415.76   31.80
   0   1   5 2373.66   25.10
   0   1  -5 2391.96   32.40
   0  -1   6 3867.01   43.20
   0   1  -6 3813.22   43.30
   0  -1  -6 3475.15   28.80
   0   1   6 3531.05   34.50
   0  -1  -7    3.10    1.30
   0   1  -7    6.60    4.30
   0  -1   7    8.20    4.10
   0  -1  -7    6.10    2.60
   0   1   7   11.20    3.40
   0   1   7    5.20    1.70
   0  -1  -8 1755.62   25.50
   0  -1   8 1852.51   34.00
   0   1   8 1871.11   29.60
   0   1  -8 1833.62   34.00
   0   1   8 1850.41   20.90
   0  -1   9    3.30    4.00
   0  -1  -9   -0.40    2.50
   0   1  -9    0.00    4.00
   0   1   9    0.70    2.50
   0   1   9    1.60    2.90
   0  -1 -10   33.10    5.00
   0  -1  10   33.40    5.90
   0   1  10   36.60    5.80
   0  -1  10   32.20    6.30
   0   1 -10   36.90    6.80
   0   1  10   40.40    4.60
   0   1  11  897.31   19.70
   0  -1  11  962.90   28.00
   0  -1  11  919.21   28.10
   0   1  11  898.11   25.20
   0   1  11  969.50   26.70
   0  -1 -11  878.61   22.20
   0   1 -11  878.31   27.50
   0   1  12 2796.02   45.60
   0  -1 -12 2644.84   53.79
   0  -1  12 2785.82   49.99
   0   1  12 2696.73   47.30
   0   1  12 2595.94   35.80
   0   1  12 2637.04   45.50
   0   1 -12 2634.44   48.40
   0  -1 -12 2693.33   55.19
   0   1 -12 2660.63   48.70
   0   1 -12 2743.43   52.99
   0  -1 -12 2504.45   39.70
   0  -1  12 2678.93   50.09
   0  -1  12 2671.63   51.79
   0  -1  13    1.70    4.20
   0   1 -13    5.40    5.50
   0  -1  13    5.60    5.80
   0   1 -13   -0.30    3.70
   0  -1 -13    5.40    5.80
   0   1  13    1.20    3.50
   0  -1  13    5.00    4.70
   0   1 -13    0.70    4.10
   0   1  13    2.60    4.20
   0  -1 -13    4.30    5.40
   0   1  13    0.90    3.10
   0   1 -13    0.30    4.00
   0   1  13    2.10    3.60
   0  -1 -13    0.40    3.30
   0   1  13    5.80    4.40
   0   1  14  269.37   16.60
   0   1  14  257.67   15.60
   0  -1  14  275.97   17.80
   0   1  14  230.78   15.40
   0  -1 -14  234.08   17.90
   0   1  14  236.38   12.50
   0   1 -14  230.78   16.40
   0  -1 -14  239.28   14.00
   0   1  14  253.27   15.70
   0  -1  14  233.68   10.90
   0  -1  14  238.78   17.20
   0   1 -14  240.48   16.90
   0  -1 -14  220.38   10.20
   0  -1  14  242.58   17.10
   0  -1 -14  236.98   18.30
   0   1 -14  229.18   16.50
   0   1 -15   -0.30    4.20
   0  -1 -15   -0.80    2.90
   0   1  15    1.80    3.80
   0   1  15    0.70    3.40
   0  -1 -15    0.50    4.90
   0  -1  15   -0.70    4.40
   0   1  15    1.00    3.80
   0   1 -15   -0.50    5.50
   0  -1 -15    3.70    5.10
   0  -1 -15    1.00    3.50
   0   1  15   -0.30    3.60
   0  -1  15   -0.40    5.20
   0  -1  15   -0.10    4.20
   0  -1  15    1.00    2.20
   0   1  15    0.40    3.50
   0   1 -15   -0.90    4.20
   0   1 -16    0.80    5.00
   0  -1 -16    2.00    2.70
   0  -1  16    3.60    4.60
   0  -1 -16    2.20    3.70
   0  -1 -16    7.00    6.60
   0   1 -16    3.10    4.80
   0   1  16    3.10    4.30
   0  -1  16    1.80    2.50
   0   1  16    2.50    4.40
   0  -1 -16    4.30    4.90
   0  -1  16    4.40    6.00
   0   1 -16   -1.40    5.40
   0   1  16    1.80    3.40
   0   1  16    2.90    4.30
   0   1  16    0.70    3.90
   0  -1  16    3.00    4.80
   0   1 -17  202.58   17.30
   0  -1 -17  201.88   18.60
   0   1  17  199.18   15.50
   0   1  17  241.18   17.30
   0   1 -17  227.58   18.10
   0  -1 -17  223.48   19.90
   0  -1  17  220.78   12.00
   0  -1  17  229.38   18.80
   0   1  17  220.28   13.80
   0  -1  17  219.88   17.80
   0   1  17  219.58   17.30
   0  -1 -17  242.18   15.90
   0   1  17  228.08   17.90
   0   1 -17  206.68    9.00
   0   1 -17  200.38   17.40
   0   1  17  229.18   16.50
   0  -1  17  228.08   17.90
   0   1 -18  124.99   14.30
   0   1  18  133.19   13.70
   0  -1  18  131.19   14.40
   0  -1  18  139.59   15.10
   0  -1  18  136.59   14.80
   0   1  18  137.19   15.00
   0   1  18  117.09   13.50
   0   1 -18  121.39    7.30
   0  -1 -18  135.79   16.80
   0  -1  18  127.39    9.80
   0   1 -18  124.89   14.00
   0  -1 -18  121.99   15.70
   0   1  18  134.89   11.50
   0  -1 -18  126.79   12.50
   0   1  18  139.09   13.50
   0   1 -18  132.49   15.00
   0   1  19   35.30    8.10
   0  -1  19   48.20   10.00
   0   1 -19   43.90    9.50
   0   1  19   40.10    9.50
   0   1  19   46.80    8.90
   0  -1  19   32.70    5.70
   0   1  19   47.90    9.30
   0  -1 -19   43.30   10.60
   0   1 -19   32.80    4.40
   0   1 -19   35.90    8.90
   0  -1  19   35.30    9.20
   0   1 -19   41.30    9.50
   0   1  19   45.20    7.40
   0  -1 -19   39.90    8.00
   0  -1  19   40.80    9.70
   0  -1 -19   52.69   11.30
   0  -1  20   -1.10    5.10
   0  -1  20    1.70    2.60
   0   1  20    1.20    5.50
   0   1 -20    2.30    6.00
   0   1 -20    1.10    2.50
   0   1 -20   -3.10    5.40
   0  -1  20   -2.30    6.40
   0  -1  20    0.40    5.20
   0   1  20   -3.60    5.60
   0  -1 -20    1.60    5.80
   0   1  20    2.40    4.30
   0  -1 -20   -0.60    4.80
   0   1 -20   -0.90    4.50
   0   1  20    2.70    4.90
   0   1  20   -3.40    5.10
   0   1 -20    3.30    5.70
   0  -1 -20    1.80    5.80
   0   1  21   48.30    9.90
   0   1 -21   45.20   11.20
   0   1  21   55.69    5.10
   0  -1  21   50.59   11.40
   0   1 -21   56.99   10.70
   0  -1 -21   48.10   11.30
   0   1 -21   39.50    9.40
   0  -1 -21   38.50    8.70
   0   1 -21   47.90    5.30
   0  -1  21   60.79   11.90
   0  -1 -21   58.09   12.60
   0   1  21   55.89   10.20
   0  -1  21   50.39   10.90
   0   1  21   61.59   11.40
   0   1 -21   43.10   10.30
   0   1  21   36.80    9.40
   0   1 -22    9.40    5.60
   0  -1  22   14.30    7.60
   0   1  22   25.30    7.50
   0  -1  22   18.20    8.60
   0   1  22   11.60    7.40
   0  -1 -22   15.50    8.70
   0   1 -22   14.60    6.90
   0   1  22   18.40    3.70
   0  -1  22   15.80    7.80
   0   1 -22   16.90    7.70
   0   1 -22   21.10    4.40
   0  -1 -22   13.30    6.70
   0   1 -22   24.20    8.40
   0   1  22   15.30    7.60
   0  -1 -22   12.60    6.80
   0   1 -23   66.99    6.60
   0  -1  23   60.49   12.00
   0   1 -23   63.39   13.30
   0  -1 -23   64.69   13.90
   0  -1 -23   69.19   14.10
   0  -1  23   60.59   11.90
   0   1 -23   69.79   13.30
   0   1  23   59.49   12.40
   0   1 -23   66.89   11.80
   0   1  23   64.89   11.30
   0   1  23   72.19    6.00
   0   1  23   51.19   11.30
   0  -1  23   62.79   12.70
   0   1 -23   67.69   12.50
   0  -1 -23   54.99   10.60
   0   1  24    0.20    6.40
   0   1  24    2.10    4.50
   0  -1  24   -1.40    5.60
   0   1  24    4.50    6.40
   0   1 -24    2.80    3.00
   0  -1 -24    4.20    7.20
   0  -1 -24    3.70    5.90
   0   1 -24   -3.60    5.90
   0  -1 -24    2.20    4.50
   0  -1  24    2.60    6.10
   0   1 -24   -2.60    5.40
   0  -1  24    1.10    5.80
   0   1 -24   13.00    8.20
   0   1  24    3.70    2.60
   0   1 -24   -1.50    5.60
   0   1 -25  267.37   12.60
   0   1 -25  259.07   22.70
   0  -1  25  268.07   25.30
   0   1  25  265.77   11.50
   0   1  25  260.27   24.90
   0   1 -25  290.37   25.60
   0  -1 -25  289.07   28.20
   0  -1  25  276.57   25.50
   0   1 -25  296.07   26.70
   0  -1 -25  277.67   22.70
   0   1  25  287.77   22.90
   0  -1 -25  251.57   25.60
   0   1  25  298.67   26.60
   0  -1  25  289.37   25.60
   0   1 -26  216.58   21.60
   0  -1  26  253.17   24.90
   0   1  26  256.27   22.40
   0   1 -26  228.28   23.90
   0  -1 -26  242.78   26.70
   0  -1 -26  218.68   24.50
   0   1  26  223.98   23.90
   0   1 -26  248.48   25.30
   0   1 -26  230.28   12.30
   0   1  26  210.88   23.00
   0  -1 -26  237.78   21.60
   0   1  26  235.68   11.10
   0  -1  26  254.57   25.40
   0  -1  26  256.37   25.80
   0   1 -26  239.38   12.50
   0   1 -27  291.27   25.30
   0   1 -27  290.37   13.90
   0   1  27  253.17   26.10
   0  -1  27  296.07   27.20
   0   1  27  267.67   26.80
   0  -1 -27  251.17   27.70
   0   1 -27  258.37   13.80
   0  -1 -27  272.37   28.40
   0  -1 -27  260.87   23.40
   0  -1  27  278.97   27.10
   0   1 -27  260.47   26.80
   0   1  27  281.97   23.60
   0   1  27  285.57   12.40
   0   1 -27  244.78   25.40
   0  -1  27  262.97   26.90
   0   1 -28   69.39    7.70
   0  -1 -28   45.80   13.50
   0  -1 -28   49.70   11.90
   0   1  28   65.99   14.70
   0   1 -28   69.79   15.10
   0  -1  28   77.09   15.70
   0   1  28   64.89    6.70
   0   1  28   46.60   12.80
   0  -1  28   54.39   13.60
   0   1 -28   60.39   12.40
   0   1 -28   71.09    6.90
   0  -1 -28   53.49   14.20
   0   1  28   60.79   12.30
   0   1 -28   59.59   13.90
   0  -1  28   54.59   13.90
   0   1 -29   38.60   11.40
   0  -1 -29   27.80   10.90
   0   1 -29   31.80    5.00
   0   1  29   41.90   10.90
   0  -1 -29   30.70   11.90
   0   1  29   35.40   12.10
   0   1 -29   28.50   11.70
   0  -1  29   33.10   11.00
   0  -1  29   28.60   10.00
   0   1  29   25.00    4.60
   0   1  29   31.10   10.80
   0  -1  29   29.80   11.70
   0  -1 -29   25.20   10.00
   0   1 -29   36.40   10.40
   0   1 -30    1.10    6.40
   0  -1 -30   -3.60    7.20
   0   1  30    2.50    6.10
   0  -1  30   -4.50    5.70
   0   1  30   -0.80    5.80
   0  -1  30    2.10    6.90
   0   1 -30   -2.20    8.60
   0  -1  30   -1.00    5.60
   0   1  30   -0.20    3.50
   0   1 -30    1.20    2.70
   0   1 -30    0.00    5.60
   0  -1 -30   -2.80    6.10
   0  -1 -30   -1.90    6.40
   0   1  30   -1.40    8.00
   0  -1 -31   -4.40    6.40
   0  -1  31   10.90    6.90
   0  -1  31   19.30    9.30
   0   1 -31   13.70    4.20
   0  -1 -31   17.40    4.80
   0   1  31   10.60    8.40
   0  -1 -31    8.40    4.20
   0   1  31   15.00    4.80
   0   1 -31   15.40    9.70
   0  -1  31   12.00    8.80
   0   1 -31   13.50    4.40
   0   1 -31   10.80    8.60
   0  -1 -31   11.50    9.40
   0  -1 -31   13.10    4.70
   0   1  31   13.50    6.40
   0   1  31   13.90    5.50
   0  -1  31    9.00    7.90
   0   1  31   13.50    7.70
   0  -1  31   11.00    5.30
   0  -1  31   19.30    4.90
   0   1  31   11.20    4.00
   0   1 -31   17.70    5.30
   0  -1  31   15.80    8.50
   0   1 -31   12.20    5.00
   0   1 -32   45.20    6.60
   0  -1  32   35.10   12.70
   0  -1 -32   33.40    5.70
   0   1 -32   39.40   14.30
   0  -1  32   48.30    6.60
   0   1  32   49.00    7.20
   0   1 -32   45.30   14.20
   0  -1 -32   39.40    6.80
   0  -1  32   49.60    8.40
   0  -1 -32   42.10    6.30
   0  -1  32   36.50   12.10
   0   1 -32   52.79    7.40
   0   1  32   40.40    6.00
   0   1  32   39.30    7.70
   0   1 -32   42.50    7.30
   0  -1 -32   31.30   13.10
   0   1  32   43.10   10.20
   0  -1  32   23.50    7.50
   0  -1 -32   45.20    7.80
   0   1 -32   42.10    6.00
   0   1  32   33.40   12.30
   0  -1  32   27.80   10.40
   0   1  32   49.50   15.90
   0   1 -33   28.20   12.10
   0   1  33   26.90    6.10
   0  -1 -33   24.30    5.70
   0  -1  33   14.30    5.50
   0   1 -33   17.20    4.40
   0  -1 -33   21.70    5.20
   0  -1 -33   32.00   13.10
   0   1 -33   19.60    5.00
   0  -1 -33   15.20    4.80
   0   1  33   21.40   10.60
   0   1  33   23.30    5.10
   0  -1  33   26.20    7.90
   0   1 -33   18.70    6.20
   0   1  33   22.20    6.90
   0  -1 -33   18.60    5.80
   0   1 -33   11.50    8.80
   0   1  33   29.50    8.70
   0  -1  33   19.70    9.10
   0  -1  33   23.80    5.40
   0   1 -33   24.20    6.20
   0  -1  33   24.30   11.60
   0   1  33   11.30    8.50
   0   1 -34   89.29   19.10
   0  -1 -34   85.29    8.60
   0  -1 -34   79.29    8.70
   0   1  34  101.29   11.90
   0  -1  34   55.39   12.40
   0  -1  34   75.89   18.20
   0  -1  34   84.69   11.10
   0   1 -34   89.39    9.50
   0  -1 -34   88.49    8.20
   0  -1  34   50.59   10.90
   0   1  34   98.59    9.00
   0   1 -34   92.19    9.90
   0   1  34   86.99   13.30
   0   1  34   87.89    9.40
   0   1 -34   85.69    7.90
   0   1  34   76.99   18.30
   0  -1  34   95.59    9.10
   0  -1 -34   94.89   10.30
   0  -1  35    7.90    8.20
   0  -1  35   27.10   12.20
   0  -1  35   -1.30    7.00
   0   1  35    7.30    4.60
   0   1  35    6.20    6.80
   0   1 -35    3.40    3.90
   0   1  35    4.50    3.70
   0  -1 -35    6.00    3.80
   0   1 -35    3.20    4.20
   0   1  35   -1.00   10.00
   0  -1 -35    1.00    4.10
   0  -1  35    9.10    5.20
   0   1 -35    9.20    5.00
   0  -1  35   10.80    4.60
   0  -1  36   20.20    6.10
   0  -1  36   35.10   15.30
   0  -1  36   17.00    8.80
   0   1  36   16.50    8.00
   0  -1 -36   17.10    4.80
   0   1 -36   22.30    6.00
   0  -1 -36   18.60    5.80
   0   1 -36   16.00    5.10
   0   1  36   17.30    4.80
   0  -1  36   13.20    7.30
   0   1  36   18.90   11.80
   0   1 -36   13.30    4.60
   0   1  36   24.40    6.10
   0  -1  36   23.60    5.20
   0  -1  37   38.30   11.90
   0   1  37   70.99   18.30
   0   1 -37   68.99    8.50
   0  -1 -37   69.09    8.00
   0  -1  37   67.39   16.50
   0  -1  37   62.79    7.70
   0   1  37   67.49    8.50
   0   1  37   35.40   10.10
   0  -1 -37   79.79    9.80
   0   1 -37   72.49    8.40
   0   1 -37   77.59    9.10
   0   1  37   68.79    7.80
   0  -1  37   80.49    9.80
   0  -1  37   67.49   11.50
   0   1  38   45.10   10.40
   0   1 -38   50.09    7.70
   0   1 -38   47.10    7.20
   0  -1 -38   50.99    7.20
   0   1  38   39.40   14.40
   0  -1 -38   48.80    7.80
   0  -1  38   40.30    7.60
   0  -1  38   38.00   14.80
   0  -1  38   39.90    9.40
   0  -1  38   47.30    7.10
   0   1  38   44.30    7.10
   0   1 -38   43.30    7.10
   0  -1  38    8.40    8.50
   0  -1 -39   -0.30    3.10
   0  -1  39    1.90    3.80
   0   1 -39   10.20    5.00
   0   1  39    4.00    8.30
   0  -1 -39    3.00    4.80
   0  -1  39   -7.60    8.50
   0  -1  39    5.60    4.80
   0  -1  39    2.00    6.80
   0   1 -39    2.40    3.80
   0   1  39    8.20    4.80
   0   1  39    9.40    5.30
   0   1 -39    1.70    4.10
   0  -1  39    5.40    6.10
   0   1  39    2.00    7.40
   0   1  40   30.30    6.40
   0  -1 -40   24.50    5.50
   0   1 -40   27.50    6.30
   0  -1  40   26.30    6.20
   0  -1 -40   32.90    6.50
   0  -1  40   14.80    8.30
   0   1 -40   25.60    5.70
   0  -1  40   20.30    7.50
   0   1  40   33.10    7.40
   0  -1  40   35.50    7.20
   0   1 -40   27.80    5.90
   0  -1  40   29.80    5.70
   0   1  40   10.20    7.10
   0  -1 -40   35.70    6.90
   0   1  40   38.10    6.70
   0  -1  41    0.90    3.50
   0  -1  41    6.70    4.70
   0  -1 -41    1.30    3.80
   0  -1  41    1.90    6.90
   0   1 -41    4.30    4.40
   0  -1 -41   -1.40    3.50
   0   1  41   -2.70    6.00
   0   1 -41    5.90    4.10
   0   1  41    8.50    5.00
   0  -1  41    0.80    4.00
   0   1 -41   -2.40    3.70
   0   1  41    1.00    4.20
   0  -1 -41    7.50    5.20
   0  -1  42   24.80    5.60
   0  -1  42   31.60    5.80
   0  -1 -42   30.10    6.40
   0   1 -42   30.20    6.10
   0   1 -42   30.70    5.80
   0  -1  42   35.80    7.00
   0  -1 -42   32.10    6.30
   0   1  42   23.30    8.80
   0   1  42   35.80    6.60
   0   1  42   32.90    6.60
   0   1 -42   35.30    6.10
   0  -1  42    7.60    7.90
   0  -1 -43   24.50    5.40
   0   1 -43   26.40    5.50
   0  -1  43   26.30    5.40
   0  -1 -43   34.50    6.30
   0  -1  43    7.50    7.60
   0   1  43   31.40    6.40
   0   1  43   18.30    7.80
   0  -1  43   33.00    6.90
   0   1 -43   32.40    6.00
   0  -1  43   25.90    5.90
   0  -1 -43   30.80    6.20
   0   1  43   32.30    6.00
   0   1 -43   28.30    5.40
   0   1 -44    0.80    3.10
   0  -1 -44    3.10    4.00
   0  -1  44    1.50    3.30
   0  -1 -44    7.10    4.20
   0  -1  44    6.00    3.80
   0   1  44   -1.30    4.00
   0   1  44    4.30    4.00
   0   1 -44    2.50    3.50
   0  -1 -44   -1.10    3.50
   0  -1  44   -0.60    4.20
   0   1  44    2.40    6.00
   0   1 -45  180.18   10.00
   0  -1 -45  214.98   12.10
   0  -1  45  196.68   10.30
   0  -1  45  218.78   13.00
   0  -1 -45  195.28   11.50
   0  -1 -45  191.08   11.10
   0   1  45  203.48   12.20
   0   1 -45  189.18   11.00
   0   1  45  202.08   11.40
   0   1  46    0.50    3.60
   0   1  46    5.90    4.10
   0  -1  46    4.50    3.90
   0  -1 -46    0.40    3.20
   0  -1 -46    1.80    3.70
   0   1 -46    0.90    3.00
   0  -1  46    0.70    2.90
   0  -1 -47   64.39    6.70
   0  -1  47   54.19    5.20
   0  -1 -47   62.69    6.10
   0   1  47   55.39    6.30
   0   1  47   66.09    6.30
   0   1 -47   68.29    6.80
   0  -1  47   64.39    7.20
   0   1 -47   59.49    5.90
   0   1 -48   51.79    5.70
   0  -1 -48   45.20    4.80
   0  -1  48   45.20    4.30
   0  -1  48   62.99    6.70
   0   1  48   54.39    5.60
   0  -1 -48   59.79    5.80
   0   1  48   55.19    5.90
   0   1 -48   62.59    5.80
   0   1 -49    0.60    2.50
   0   1 -49   -0.20    3.10
   0   1  49    1.50    3.00
   0  -1  49    4.20    3.70
   0  -1 -49   -1.50    3.40
   0  -1 -49    3.40    2.80
   0   1  49    1.00    3.10
   0   1 -50   17.70    3.30
   0   1  50   24.90    3.80
   0  -1 -50    9.10    3.50
   0   1  50   25.40    3.90
   0  -1  50   28.00    4.50
   0  -1 -50   17.10    3.30
   0  -2   0   85.69    3.60
   0   2   0  109.19    7.60
   0  -2   0  108.09    7.30
   0   2   0  104.59    5.80
   0  -2   1 2424.46   34.90
   0   2  -1 2518.75   44.60
   0   2  -1 2472.75   29.30
   0   2   1 2493.45   35.20
   0   2  -1 2500.25   33.00
   0   2  -2   26.80    4.50
   0  -2   2   18.40    4.70
   0   2   2   17.60    4.00
   0   2  -2   22.60    4.10
   0   2   2   11.40    1.20
   0   2  -2   23.70    5.60
   0  -2  -2   15.40    2.90
   0   2  -3  122.09    8.10
   0   2   3  129.69    9.40
   0   2  -3  125.89   10.90
   0  -2  -3  113.49    5.60
   0  -2   3  116.79    9.60
   0   2   3  102.49    3.50
   0   2  -3  117.79    7.20
   0   2  -4 9476.55   59.09
   0   2   4 9999.00   78.49
   0   2  -4 9987.20   91.69
   0   2  -4 9598.94   72.49
   0   2   4 9240.67   67.39
   0   2   4 9119.29   38.80
   0   2  -4 9589.14   87.39
   0  -2   4 9279.77   80.79
   0  -2  -5  136.99    7.80
   0   2  -5  106.79    6.20
   0   2   5  141.59    9.50
   0   2   5  115.49    9.80
   0   2   5  103.69    4.90
   0   2  -5  126.29   12.00
   0  -2   5  120.59   10.70
   0   2  -5  117.59    9.20
   0  -2   6  416.86   19.20
   0   2  -6  391.86   20.20
   0   2   6  441.76   18.30
   0  -2   6  440.56   16.40
   0   2  -6  448.36   17.80
   0   2   6  451.15   11.50
   0   2   6  409.96   16.30
   0   2  -7 1386.56   37.70
   0   2  -7 1502.45   33.30
   0  -2   7 1398.46   31.40
   0   2   7 1505.45   34.40
   0  -2  -7 1248.48   14.20
   0   2   7 1398.56   22.50
   0  -2   7 1375.96   35.50
   0   2   7 1418.06   30.90
   0   2  -8   42.20    7.80
   0  -2   8   55.59    8.50
   0   2   8   57.89    5.40
   0  -2  -8   55.19    3.70
   0   2  -8   63.69    8.30
   0   2   8   46.00    6.90
   0  -2  -8   48.80    8.60
   0  -2   8   59.39    7.30
   0   2   8   62.99    8.40
   0   2  -8   61.79    8.50
   0   2  -9  121.19   11.70
   0   2   9  123.69    8.20
   0   2  -9  120.89   11.30
   0   2   9  123.89   10.30
   0  -2  -9  114.29   12.20
   0  -2  -9  124.09    6.10
   0  -2   9  118.29   10.70
   0   2   9  122.69   11.40
   0   2  -9  131.89   12.50
   0  -2   9  137.09    9.90
   0  -2   9  120.09   12.30
   0   2  10  923.61   29.80
   0  -2  10  904.41   32.00
   0  -2  10  933.01   29.50
   0   2 -10  925.21   29.80
   0   2 -10  892.61   32.20
   0   2  10  960.50   28.00
   0   2 -10  933.91   31.00
   0   2  10  928.41   23.20
   0  -2 -10  940.01   34.00
   0  -2  10  972.80   27.10
   0  -2 -10  885.31   17.60
   0   2 -11   44.30    8.60
   0  -2  11   56.19    7.60
   0   2  11   55.59    7.80
   0   2  11   57.39    6.70
   0   2  11   56.99    8.90
   0   2  11   55.69    8.10
   0  -2  11   57.99    9.00
   0   2 -11   50.69    8.40
   0   2 -11   62.19    9.60
   0  -2 -11   53.39    9.60
   0  -2  11   58.29   10.30
   0   2 -11   45.90    9.20
   0  -2 -11   55.49    5.10
   0  -2  12 2318.57   54.19
   0   2 -12 2493.45   56.79
   0  -2  12 2353.06   50.49
   0   2 -12 2344.67   54.79
   0   2  12 2359.26   50.59
   0  -2 -12 2330.47   33.60
   0   2  12 2327.27   41.30
   0   2 -12 2337.57   51.19
   0   2  12 2376.86   47.20
   0   2  12 2415.36   49.10
   0   2 -12 2346.67   51.69
   0  -2  12 2485.35   48.00
   0  -2 -12 2336.57   56.89
   0  -2  13  499.75   26.20
   0   2  13  504.85   23.40
   0   2 -13  479.75   26.00
   0   2  13  511.45   24.90
   0  -2  13  523.35   25.00
   0   2  13  509.35   20.50
   0   2  13  488.15   22.60
   0  -2  13  463.05   22.20
   0   2 -13  503.15   25.20
   0  -2 -13  514.65   17.00
   0  -2 -13  493.85   28.00
   0   2 -13  527.45   25.60
   0  -2  14  847.42   31.10
   0  -2 -14  834.62   36.50
   0  -2  14  879.21   33.60
   0   2  14  854.81   31.50
   0   2 -14  854.71   33.40
   0   2 -14  860.91   35.70
   0  -2 -14  847.82   23.10
   0   2  14  842.62   27.60
   0   2  14  834.02   30.20
   0   2  14  903.71   32.80
   0   2 -14  872.41   33.60
   0  -2  14  839.62   35.00
   0  -2  15    8.50    6.20
   0  -2  15    1.40    6.30
   0  -2 -15    3.80    3.10
   0   2  15    2.20    4.30
   0   2  15    3.90    4.70
   0  -2  15   -0.60    4.60
   0   2 -15    0.60    4.70
   0   2 -15    2.40    6.10
   0   2  15    3.00    4.70
   0   2  15    4.90    4.30
   0  -2 -15    2.30    6.80
   0   2  15    6.80    5.90
   0   2 -15    1.90    4.70
   0  -2 -16  847.72   39.60
   0  -2  16  811.72   34.80
   0   2  16  834.12   32.00
   0   2 -16  796.22   37.10
   0  -2 -16  807.52   25.10
   0   2  16  770.82   29.10
   0   2 -16  846.32   35.70
   0   2  16  835.22   33.10
   0   2  16  864.21   33.90
   0   2  16  788.12   32.60
   0   2 -16  834.92   35.10
   0  -2  16  798.22   36.00
   0  -2  16  834.62   33.40
   0  -2 -17   77.39   13.70
   0   2 -17   97.09   14.40
   0  -2 -17   82.89    8.80
   0   2  17   84.39   11.70
   0   2  17   89.29   11.60
   0   2  17   77.79   10.60
   0   2  17   88.49   11.90
   0   2 -17   82.99   12.60
   0   2 -17   74.49   12.10
   0   2  17   84.79   12.30
   0  -2  17   74.69   11.80
   0  -2  17   77.49   12.50
   0  -2  17   88.99   12.20
   0   2 -17   83.29    6.30
   0  -2 -18   13.10    8.20
   0  -2  18   19.40    8.10
   0   2 -18   18.70    7.90
   0   2 -18   10.70    3.50
   0  -2 -18   18.80    5.00
   0  -2  18   10.80    6.50
   0   2  18    9.40    5.40
   0   2  18   14.10    3.30
   0   2 -18    6.90    6.50
   0   2  18    9.50    5.20
   0  -2  18   12.30    7.60
   0   2  18   12.90    6.70
   0   2 -18   11.50    7.10
   0   2 -18   12.40    7.60
   0   2  18   18.10    7.30
   0   2  19  285.27   22.00
   0  -2  19  287.27   23.30
   0  -2  19  283.87   24.30
   0   2  19  284.47   10.70
   0  -2 -19  283.47   25.60
   0   2 -19  278.27   22.70
   0   2 -19  263.47   22.20
   0  -2  19  293.27   22.40
   0   2 -19  271.57   22.70
   0   2  19  242.08   19.60
   0   2  19  285.57   21.60
   0   2  19  321.07   22.90
   0  -2 -19  274.27   16.90
   0   2 -19  258.37   11.10
   0   2  20   17.40    6.70
   0   2 -20   22.40    8.30
   0   2 -20    9.30    6.50
   0  -2 -20   19.50    4.90
   0   2  20   19.40    7.50
   0   2  20   28.10    8.50
   0  -2  20   25.80    8.90
   0  -2 -20   16.10    8.50
   0   2 -20   17.50    3.90
   0   2 -20   22.60    8.80
   0  -2  20   21.10    9.20
   0  -2  20   20.20    7.30
   0   2  20   15.60    6.70
   0   2  20   21.70    3.70
   0  -2 -21    4.90    3.60
   0   2  21    4.90    5.70
   0   2 -21   10.30    3.60
   0  -2  21   11.30    6.80
   0   2  21    8.40    6.50
   0  -2  21    3.10    5.30
   0   2 -21    5.70    6.50
   0   2  21    8.80    6.30
   0  -2  21   13.00    8.30
   0   2 -21    7.30    7.10
   0   2 -21   10.20    3.80
   0   2 -21    9.40    8.00
   0  -2 -21    6.20    6.40
   0   2  21   13.80    3.30
   0  -2 -22   43.90   12.00
   0   2 -22   51.99   12.10
   0   2  22   58.69   11.80
   0  -2  22   64.69   13.30
   0   2 -22   57.49    6.40
   0  -2  22   51.59   12.30
   0  -2  22   54.69   12.10
   0   2  22   57.29   11.20
   0   2  22   61.19    5.80
   0   2 -22   56.69   12.20
   0   2 -22   51.79   11.70
   0   2  22   59.69   11.30
   0   2 -22   53.59    6.40
   0   2  23   12.60    7.80
   0  -2 -23   11.00    8.40
   0   2 -23   23.50   10.00
   0   2 -23   18.30    9.70
   0  -2  23   13.60    8.20
   0  -2  23   14.40    8.30
   0   2 -23   14.10    8.10
   0   2  23   23.60    4.20
   0   2  23   13.60    7.40
   0  -2  23   21.30    8.50
   0   2 -23   20.30    4.40
   0   2  23   24.50    8.20
   0  -2 -24   59.39   14.60
   0  -2  24   42.70   11.70
   0   2 -24   49.99   11.90
   0  -2  24   46.70   12.10
   0   2 -24   63.79   13.70
   0   2 -24   50.99    6.00
   0  -2  24   43.60   11.20
   0   2  24   65.59   13.70
   0   2  24   57.89   12.00
   0   2  24   58.39   11.90
   0   2  24   59.69    6.10
   0   2 -24   56.49   13.60
   0   2 -24   60.99    6.80
   0   2 -25   18.40    9.40
   0   2  25   25.70    9.20
   0   2  25   25.20   10.10
   0  -2 -25   16.80   10.00
   0   2 -25   29.30   10.40
   0  -2  25   20.40    9.30
   0   2 -25   30.60   10.70
   0  -2  25   23.10    9.60
   0   2 -25   24.80    4.80
   0  -2  25   26.60   10.00
   0   2 -25   26.00    5.20
   0   2  25   43.80   10.50
   0   2  25   23.70    4.40
   0   2 -25   29.90   11.40
   0   2 -26  186.28   11.70
   0   2  26  166.88   20.20
   0  -2  26  181.08   22.60
   0   2  26  155.28   19.70
   0   2  26  164.58   20.80
   0  -2  26  173.68   21.30
   0  -2  26  179.18   22.80
   0   2 -26  165.68   22.30
   0  -2 -26  174.08   24.10
   0   2  26  181.08   10.50
   0   2 -26  163.58   20.40
   0   2 -26  165.38   22.30
   0   2 -26  181.28   11.40
   0   2 -26  166.28   21.60
   0  -2  27  162.08   22.40
   0  -2 -27  158.48   23.70
   0   2 -27  127.79   18.70
   0   2  27  138.49   20.20
   0  -2  27  139.59   20.40
   0   2 -27  152.68   10.90
   0   2 -27  148.59   21.20
   0   2 -27  155.28   22.00
   0   2 -27  137.49   10.30
   0   2 -27  167.98   22.30
   0  -2  27  145.69   20.10
   0   2  27  118.79   18.40
   0   2  27  144.49    9.70
   0   2  27  160.18   20.10
   0   2  28   45.60    6.00
   0   2 -28   47.30    6.80
   0  -2  28   64.29   14.80
   0   2 -28   46.60   13.00
   0   2 -28   43.00   12.40
   0   2  28   53.19   12.70
   0   2  28   47.50   12.30
   0   2  28   30.40   11.80
   0  -2  28   47.60   13.20
   0  -2 -28   57.99   15.20
   0  -2  28   56.19   14.60
   0   2 -28   44.50   13.70
   0   2 -28   39.50    6.40
   0   2 -28   49.10   13.90
   0  -2  29   49.80   14.20
   0  -2  29   42.80   10.00
   0  -2 -29   49.90    7.60
   0   2 -29   43.00    7.00
   0   2  29   43.80   12.70
   0   2 -29   62.79   15.40
   0   2  29   49.30    6.80
   0   2 -29   46.90    7.40
   0   2  29   53.79    6.60
   0   2 -29   45.40   13.70
   0  -2  29   38.60   12.50
   0   2  29   55.59   11.10
   0   2 -29   49.30    7.00
   0   2  29   37.00   11.00
   0   2  29   34.90   11.80
   0   2 -29   34.40   10.70
   0  -2 -29   39.00   13.60
   0   2 -30   35.80    6.40
   0   2 -30   51.99   15.10
   0  -2 -30   39.30    5.70
   0  -2 -30   31.10    5.90
   0  -2  30   47.50   14.30
   0   2  30   50.79    8.10
   0   2  30   44.20   11.80
   0  -2 -30   49.99   15.50
   0  -2 -30   41.00    7.00
   0   2  30   42.80    6.30
   0   2  30   46.60   10.10
   0  -2 -30   31.70    5.80
   0   2  30   41.60   12.00
   0  -2  30   40.40   11.30
   0   2  30   46.80    7.10
   0   2 -30   38.00    6.70
   0   2  30   38.90   11.50
   0  -2  30   37.80    6.80
   0   2 -30   22.60    9.90
   0  -2  30   51.29   14.30
   0   2  30   41.50   13.50
   0   2 -30   40.70    7.10
   0   2 -30   33.20   12.60
   0  -2 -31   67.79    7.70
   0  -2  31   99.49   19.10
   0   2  31   62.19   13.60
   0  -2 -31   57.69    7.60
   0  -2  31   62.59    9.30
   0   2 -31   56.79   13.90
   0   2 -31   74.19    8.50
   0   2 -31   69.89   16.80
   0   2  31   74.09    8.70
   0   2 -31   65.99    8.40
   0   2  31   64.19   15.80
   0   2 -31   71.69   16.70
   0  -2 -31   73.09    9.10
   0  -2 -31   72.89    7.20
   0   2 -31   67.99    8.90
   0   2  31   98.09   18.20
   0  -2  31   70.09   13.10
   0   2 -31   73.79    8.00
   0   2  31   69.79    7.90
   0  -2 -31   75.69   17.50
   0  -2 -31   74.89    9.00
   0  -2  31   66.49   15.80
   0   2  31   46.90   10.50
   0  -2 -32  390.16   19.50
   0   2  32  539.05   27.60
   0   2 -32  393.66   16.80
   0   2  32  358.26   34.80
   0  -2 -32  390.56   16.40
   0   2  32  398.76   31.70
   0   2 -32  379.96   37.00
   0   2 -32  397.06   19.30
   0   2 -32  391.36   33.60
   0  -2  32  371.46   27.10
   0   2  32  405.16   34.20
   0  -2 -32  402.86   17.20
   0  -2  32  400.06   36.60
   0  -2 -32  354.36   16.60
   0  -2  32  405.46   20.20
   0  -2 -32  402.16   19.70
   0  -2  32  401.16   37.20
   0   2  32  422.36   18.90
   0   2 -32  340.07   35.00
   0   2 -32  423.26   19.10
   0  -2 -32  364.16   37.70
   0   2 -32  393.56   17.70
   0   2  32  399.26   16.90
   0  -2  33   58.89   12.60
   0   2  33   35.70    9.90
   0  -2 -33   66.89    7.10
   0  -2  33   49.50    8.00
   0  -2 -33   59.69    7.50
   0   2 -33   68.29    8.20
   0  -2  33   58.39   15.10
   0  -2 -33   51.49    7.80
   0   2 -33   52.29   13.40
   0  -2 -33   67.99    9.00
   0   2 -33   64.69    7.70
   0  -2 -33   64.39    7.50
   0   2 -33   52.29    7.90
   0   2  33   60.59    7.40
   0   2  33   78.69    8.80
   0   2  33   53.89   14.80
   0   2 -34    2.30    3.90
   0  -2  34   -3.30    4.70
   0   2  34    1.30    6.70
   0   2  34    6.40    4.50
   0  -2 -34    0.90    2.70
   0  -2 -34    4.40    3.90
   0   2  34    2.20    4.00
   0  -2 -34   -5.50    5.10
   0  -2  34    3.80    7.70
   0   2 -34    6.50    3.80
   0  -2  34    0.70    9.20
   0   2 -34    0.20    4.30
   0   2 -34    4.30    6.70
   0  -2 -34   -3.40    4.20
   0  -2 -34    0.70    3.00
   0   2  34   20.80   11.20
   0   2  35   37.70   11.10
   0   2  35   62.39    7.90
   0  -2 -35   72.69    7.90
   0   2 -35   69.49    7.60
   0   2  35   73.19    8.70
   0   2 -35   70.69    8.70
   0  -2 -35   75.29    9.50
   0  -2 -35   74.59    7.40
   0   2 -35   70.59    8.50
   0  -2 -35   63.29    8.90
   0  -2  35   45.20   14.50
   0   2  35   48.30   14.60
   0  -2  35   64.09   13.50
   0   2 -35   69.89    9.20
   0   2 -36   71.49    8.00
   0  -2 -36   73.49    9.70
   0   2  36  103.09   14.10
   0   2  36   91.19    9.70
   0   2  36   92.09   10.30
   0  -2 -36   97.09    8.30
   0   2 -36   64.49    9.30
   0  -2  36   46.00   11.90
   0  -2 -36   84.09   10.10
   0  -2  36   82.79   10.40
   0   2 -36   83.09    9.50
   0   2  36  106.09   20.90
   0   2  36   73.29    8.20
   0  -2  36   86.79   19.30
   0   2 -36   93.69    9.40
   0  -2 -36   79.49    8.80
   0  -2  37   34.40   14.20
   0   2  37    3.50    4.30
   0   2 -37   10.00    5.20
   0  -2 -37   10.70    5.10
   0  -2 -37    6.70    3.20
   0   2 -37    3.10    3.50
   0  -2 -37    4.00    4.60
   0  -2  37   10.20    9.00
   0   2  37    8.30    4.80
   0   2  37    6.00    6.80
   0  -2 -37    4.40    4.70
   0   2  37    4.50    9.30
   0  -2 -37    8.70    4.50
   0   2  37    5.00    4.40
   0   2 -37    6.10    4.10
   0  -2  37    4.30    5.10
   0   2  38  123.69   10.30
   0  -2  38  102.09   16.00
   0  -2 -38  136.29   11.40
   0  -2 -38  135.29   12.00
   0  -2  38  107.49   21.40
   0   2 -38  137.99   11.40
   0   2  38  103.39   20.60
   0   2  38  164.68   17.10
   0   2 -38  136.89   10.90
   0   2  38  150.38   11.80
   0   2  38  142.59   12.30
   0  -2 -38  138.69    9.30
   0   2 -38  128.89   10.70
   0  -2  38  127.99   12.70
   0  -2 -38  126.59   11.70
   0  -2 -38  145.69   10.50
   0   2 -39   32.50    6.60
   0  -2  39   44.40    7.60
   0   2 -39   32.40    6.00
   0   2  39   40.40    7.50
   0  -2  39   22.20   10.10
   0  -2 -39   31.30    6.80
   0   2  39   27.20    9.50
   0  -2 -39   35.60    6.80
   0   2  39   40.80    7.10
   0   2 -39   35.00    6.50
   0  -2 -39   39.30    7.20
   0  -2  39   41.70    8.00
   0  -2 -39   39.90    5.40
   0  -2 -39   38.40    5.90
   0   2 -40    1.20    3.40
   0  -2  40    0.80    4.50
   0  -2  40    3.10    8.60
   0   2  40    8.80    4.60
   0   2  40    3.70    5.00
   0  -2 -40    3.50    4.40
   0  -2 -40    1.20    3.90
   0   2 -40    1.40    3.40
   0   2  40   -3.50    6.60
   0  -2  40    2.70    4.30
   0   2 -40    2.50    4.10
   0  -2 -40    4.90    4.80
   0   2  40   10.50    4.70
   0  -2 -40    0.00    3.80
   0   2 -41    7.10    4.00
   0  -2 -41    6.60    4.70
   0   2  41    0.20    6.60
   0   2  41    9.10    4.80
   0   2 -41    8.20    4.00
   0  -2  41    8.40    4.70
   0   2  41    9.10    4.80
   0  -2  41   12.70    5.50
   0   2  41    7.80    4.60
   0   2 -41    7.10    4.70
   0  -2 -41    9.10    4.50
   0  -2  41    1.20    7.20
   0  -2 -41    2.20    4.00
   0  -2  42   63.59    8.20
   0  -2 -42   66.79    7.90
   0   2  42   64.89    8.00
   0   2 -42   65.19    7.40
   0   2  42   56.59    7.60
   0  -2 -42   51.19    7.60
   0   2 -42   58.29    6.70
   0   2  42   49.99    7.20
   0  -2  42   55.99    8.10
   0  -2  42   21.50    9.60
   0   2  42   42.80    9.70
   0  -2 -42   60.49    7.80
   0   2 -42   52.79    7.30
   0   2 -43   10.90    4.40
   0  -2 -43   11.50    4.60
   0  -2  43   10.00    5.40
   0  -2  43   10.20    4.60
   0   2 -43   10.70    4.60
   0  -2 -43   12.10    4.70
   0  -2  43    5.90    7.00
   0   2  43   11.60    4.60
   0   2  43   11.10    4.70
   0   2  43    3.10    6.80
   0   2  43    7.40    4.50
   0  -2 -44   58.79    6.70
   0   2  44   74.39    7.90
   0  -2  44   64.89    7.60
   0   2 -44   59.09    6.90
   0   2 -44   63.99    6.90
   0   2  44   64.69    7.20
   0   2  44   62.49    7.20
   0  -2  44   58.39    7.50
   0  -2 -44   65.19    7.20
   0   2 -45    1.30    3.40
   0   2  45    1.30    4.00
   0  -2  45    2.60    3.70
   0  -2 -45    2.40    3.30
   0   2  45    1.80    3.50
   0  -2 -45    2.70    4.60
   0   2 -45    5.70    3.50
   0   2  45    5.00    3.40
   0  -2  45   -1.80    3.70
   0  -2 -45   -0.30    3.40
   0  -2 -46   52.59    6.90
   0  -2 -46   70.29    6.60
   0   2  46   69.39    6.60
   0  -2  46   61.49    6.60
   0   2  46   70.99    6.70
   0  -2  46   69.89    7.00
   0   2 -46   70.09    6.40
   0   2  46   58.69    5.90
   0   2  47   24.20    4.20
   0  -2 -47   28.50    4.60
   0   2 -47   23.10    4.00
   0  -2 -47   12.50    4.30
   0  -2  47   21.00    4.20
   0   2  47   27.30    4.60
   0  -2  47   26.20    4.80
   0  -2 -48   50.39    5.20
   0   2  48   44.60    4.50
   0   2 -48   51.49    5.00
   0   2  48   50.59    5.20
   0   2 -48   48.50    5.30
   0  -2 -48   51.39    4.80
   0  -2  48   50.79    5.50
   0   2  49    5.10    3.20
   0  -2 -49    4.30    2.80
   0   2 -49    4.80    2.60
   0  -2 -49    0.60    3.20
   0  -2  49   10.90    3.50
   0   3   0   -0.80    4.40
   0   3   0    1.40    2.50
   0   3   0    1.40    3.40
   0   3   0   -0.40    3.80
   0  -3   0    0.30    5.20
   0  -3   0   -0.60    3.60
   0  -3   1  304.07   20.20
   0  -3   1  273.07   14.50
   0  -3  -1  271.87   13.00
   0   3  -1  276.97   12.20
   0   3   1  298.47   16.60
   0  -3  -1  281.67   19.80
   0   3   1  302.47   20.00
   0   3  -1  272.17   19.10
   0   3   1  295.57   15.60
   0   3  -1  296.77   15.10
   0   3   2    7.40    4.50
   0   3   2    7.60    5.80
   0  -3   2    4.30    3.90
   0  -3  -2   -7.90    6.00
   0   3  -2    3.90    3.40
   0   3   2    9.70    4.60
   0  -3  -2    1.90    1.40
   0   3  -2    3.10    3.20
   0  -3   2    5.70    5.10
   0   3  -2    8.70    5.70
   0  -3  -2    5.50    3.00
   0   3  -3  226.88   17.50
   0   3   3  234.68   12.80
   0   3  -3  245.38   18.40
   0  -3  -3  185.78    9.70
   0   3  -3  222.88   12.50
   0  -3   3  217.58   17.30
   0   3   3  239.98   14.90
   0  -3  -3  242.28   19.20
   0  -3   3  224.58   14.30
   0   3  -3  234.88   12.90
   0   3  -4 1666.63   47.10
   0   3   4 1670.73   39.10
   0   3  -4 1627.04   45.50
   0   3  -4 1660.83   45.30
   0   3  -4 1602.44   34.60
   0  -3   4 1708.03   47.00
   0  -3   4 1587.84   39.40
   0   3   4 1553.24   33.20
   0  -3  -4 1719.43   48.70
   0   3  -4 1594.94   31.90
   0   3   5 1036.60   28.50
   0   3  -5 1043.70   24.60
   0   3   5 1091.39   33.00
   0  -3   5 1118.19   34.10
   0  -3   5 1174.68   39.50
   0   3  -5 1094.09   38.80
   0   3  -5 1090.79   29.60
   0   3  -5 1106.39   38.00
   0  -3  -5 1189.48   40.90
   0   3  -6  625.04   29.40
   0   3   6  572.74   21.50
   0  -3   6  584.44   26.00
   0   3  -6  608.84   29.80
   0   3  -6  557.34   22.20
   0  -3   6  592.94   28.70
   0   3  -6  561.84   27.90
   0   3  -6  500.95   16.00
   0  -3  -6  610.14   30.00
   0   3   6  591.54   24.80
   0   3   7   68.59    8.40
   0   3  -7   70.29   11.30
   0   3  -7   84.69    9.80
   0  -3   7   75.09   12.40
   0  -3   7   80.99   11.10
   0  -3   7   66.09   10.70
   0   3   7   78.99   10.10
   0   3  -7   73.49   10.70
   0  -3  -7   83.99   12.60
   0   3  -7   57.19    5.10
   0   3  -7   77.49   11.10
   0   3  -8  421.76   24.30
   0   3   8  375.86   18.50
   0   3  -8  407.26   24.50
   0  -3  -8  436.16   26.60
   0  -3   8  419.16   27.60
   0   3  -8  398.16   25.50
   0   3  -8  432.36   21.10
   0  -3   8  399.16   23.00
   0   3   8  380.96   18.90
   0   3   8  443.66   22.90
   0   3  -8  371.86   23.90
   0   3   9   62.39   10.10
   0   3  -9   46.50    9.00
   0  -3  -9   63.79   11.60
   0   3  -9   52.39   10.10
   0   3  -9   42.60    9.20
   0   3  -9   52.09    9.60
   0   3  -9   67.09    9.60
   0   3   9   55.99    8.30
   0  -3   9   39.80   10.00
   0   3   9   47.10    7.50
   0  -3   9   52.79    9.80
   0   3 -10  923.51   38.70
   0   3 -10  903.71   36.00
   0  -3  10  858.11   35.30
   0  -3 -10  908.11   39.00
   0  -3  10  872.11   41.40
   0   3 -10  926.91   36.80
   0   3  10  923.01   34.40
   0   3  10  901.51   30.80
   0   3  10  869.81   30.30
   0   3 -10  839.62   31.80
   0  -3  11 1637.74   56.79
   0   3  11 1630.24   42.50
   0   3 -11 1706.63   46.50
   0  -3 -11 1786.02   55.09
   0   3  11 1727.23   48.60
   0   3  11 1680.93   43.00
   0   3  11 1573.24   37.40
   0  -3  11 1706.63   50.69
   0   3 -11 1771.02   50.39
   0   3 -11 1626.04   51.49
   0  -3  12  643.74   32.70
   0  -3  12  608.14   24.30
   0   3  12  667.33   31.20
   0   3 -12  660.03   31.70
   0  -3 -12  666.73   34.80
   0   3  12  602.44   24.50
   0   3 -12  609.34   29.20
   0   3 -12  651.23   34.60
   0  -3  12  648.64   36.80
   0   3  12  627.54   27.60
   0   3  12  626.94   27.70
   0   3 -13  745.83   34.20
   0  -3  13  733.43   35.60
   0   3 -13  714.83   32.60
   0   3  13  669.23   29.40
   0   3 -13  682.53   35.40
   0   3 -13  684.93   36.00
   0   3  13  738.33   33.40
   0  -3 -13  748.63   37.70
   0   3  13  688.43   29.60
   0  -3  13  683.83   27.10
   0   3  13  673.53   27.20
   0  -3  13  626.34   37.00
   0   3 -14    6.40    6.60
   0   3 -14    5.10    5.90
   0   3  14    8.10    5.10
   0   3  14    6.40    6.60
   0  -3  14    2.50    6.90
   0  -3  14    0.30    6.30
   0  -3  14    4.20    4.90
   0   3 -14    9.10    6.10
   0  -3 -14    5.10    6.90
   0   3 -14   10.90    7.00
   0   3  14   -0.50    4.80
   0  -3 -15 1294.67   51.59
   0  -3  15 1257.97   48.50
   0  -3  15 1208.38   39.50
   0   3  15 1206.78   39.20
   0   3 -15 1196.48   44.70
   0   3 -15 1189.18   47.80
   0   3  15 1251.37   46.00
   0   3 -15 1217.28   48.80
   0   3 -15 1306.27   47.40
   0   3  15 1180.28   41.30
   0  -3  16  118.29   16.30
   0   3 -16   95.59   14.70
   0   3  16  107.49   14.90
   0   3  16   91.59   11.70
   0   3 -16  113.19   15.40
   0  -3  16  100.59   12.90
   0   3 -16  106.59   14.80
   0   3  16  104.69    6.60
   0  -3 -16  100.49   15.80
   0   3  16   91.69   13.00
   0   3 -17   53.09   12.00
   0   3  17   56.99    5.30
   0  -3  17   47.30   10.10
   0  -3 -17   39.80   11.40
   0   3  17   44.70    9.20
   0   3  17   52.59   11.20
   0  -3  17   44.10   11.60
   0   3 -17   44.80   10.70
   0   3 -17   50.19   11.50
   0   3 -18    6.70    6.60
   0   3  18    0.50    6.10
   0  -3  18    3.90    5.00
   0   3 -18    0.20    6.20
   0   3  18    7.90    5.00
   0  -3  18    0.20    6.70
   0   3 -18    2.50    2.60
   0   3  18    6.40    3.10
   0   3 -18    6.70    6.00
   0  -3 -18    2.80    6.30
   0   3 -19   66.89   13.40
   0  -3  19   65.69   11.80
   0   3  19   67.49    6.00
   0   3 -19   63.19    6.40
   0   3 -19   61.09   14.10
   0   3  19   82.29   13.60
   0  -3  19   77.09   14.50
   0  -3 -19   67.99   14.80
   0   3 -19   66.69   13.40
   0   3  19   70.79   11.80
   0   3  20  156.88   17.30
   0   3 -20  153.88   19.40
   0   3 -20  163.78   10.10
   0   3  20  167.98    9.20
   0   3  20  168.48   19.60
   0  -3 -20  165.48   21.80
   0   3 -20  142.89    9.90
   0   3 -20  167.08   20.40
   0  -3  20  148.29   19.90
   0  -3  20  163.78   18.00
   0   3 -20  159.88   20.90
   0   3 -21   79.19    7.50
   0   3  21   80.89   15.10
   0   3 -21   64.19    6.90
   0   3  21   80.19    7.00
   0   3 -21   78.49   15.00
   0   3 -21   70.69   15.00
   0  -3  21   80.39   13.60
   0   3 -21   70.89   14.00
   0   3  21   75.39   12.70
   0  -3 -21   70.89   15.60
   0  -3  21   73.19   14.40
   0   3 -21   65.39   14.10
   0   3  22  827.62   42.90
   0   3  22  745.83   39.10
   0   3 -22  717.53   41.60
   0  -3  22  775.12   45.00
   0   3 -22  772.82   44.60
   0  -3  22  724.33   39.50
   0   3 -22  733.83   21.90
   0  -3 -22  745.83   47.30
   0   3  22  777.12   20.10
   0   3 -22  759.32   43.50
   0   3 -22  741.83   21.20
   0   3  23   38.50    5.40
   0   3 -23   34.40    5.70
   0  -3  23   40.80   11.40
   0   3 -23   31.50    5.60
   0  -3  23   29.60   10.80
   0   3 -23   25.50   10.70
   0   3  23   38.60   10.90
   0   3 -23   18.80    8.80
   0   3 -23   32.60   11.10
   0   3 -23   30.00    5.80
   0   3  23   22.30    8.90
   0  -3 -23   34.40   12.40
   0   3  24  394.36   30.40
   0  -3  24  410.26   31.60
   0   3 -24  431.86   17.40
   0  -3  24  457.95   36.70
   0   3 -24  439.66   34.90
   0  -3 -24  421.76   36.90
   0   3  24  477.95   16.60
   0   3  24  475.15   34.60
   0   3 -24  430.46   34.80
   0   3 -24  444.06   17.80
   0   3 -24  436.36   34.90
   0   3 -24  458.95   18.20
   0   3  25  330.17   28.80
   0   3 -25  389.96   17.00
   0   3 -25  372.26   16.60
   0   3 -25  373.36   16.50
   0  -3 -25  416.56   37.80
   0   3 -25  390.66   34.10
   0  -3  25  403.56   35.30
   0  -3  25  364.06   30.70
   0   3  25  429.36   33.80
   0   3  25  396.46   15.60
   0   3 -25  413.76   35.00
   0   3 -25  383.56   32.70
   0   3  26  128.29   18.70
   0   3  26  172.78   11.00
   0   3  26  191.98   23.40
   0   3 -26  203.48   25.70
   0   3 -26  179.08   12.00
   0  -3 -26  178.88   25.40
   0  -3  26  187.78   25.60
   0  -3  26  172.28   21.90
   0   3 -26  174.68   12.00
   0   3 -26  173.38   24.00
   0   3 -26  170.38   22.70
   0   3 -27    8.50    4.40
   0   3  27   12.70    7.80
   0   3  27   10.70    8.80
   0   3  27    3.50    3.30
   0  -3 -27   10.80    4.70
   0   3 -27    3.30    7.60
   0  -3 -27    2.60    3.00
   0  -3  27    1.00    6.50
   0  -3 -27    7.60    7.70
   0  -3 -27    5.80    4.90
   0   3  27    5.70    4.10
   0   3 -27    4.80    4.20
   0   3  27    0.40    6.80
   0  -3  27    2.20    6.70
   0   3 -27    1.30    8.40
   0  -3 -27   10.90    4.70
   0   3  27   10.60    8.00
   0  -3 -27   11.60    3.90
   0   3 -27    3.30    7.40
   0  -3  27    7.50    7.60
   0   3  28   97.99   12.80
   0  -3  28   71.79   15.90
   0   3  28   73.29   15.60
   0   3  28   78.19    8.00
   0  -3 -28   76.19    7.20
   0   3 -28   72.09    8.50
   0  -3 -28   54.49    8.30
   0   3  28   74.09    8.00
   0   3 -28   70.29   17.10
   0   3 -28   57.99    7.70
   0  -3 -28   78.39    9.10
   0   3 -28   72.79    8.50
   0  -3 -28   76.09   17.60
   0  -3 -28   71.49    8.00
   0   3 -28   69.99    8.30
   0  -3 -28   76.29    7.20
   0  -3  28   58.59    8.00
   0   3 -28   72.69   17.30
   0  -3 -28   77.09    7.60
   0   3 -28   66.19   15.90
   0   3  28   87.59   17.10
   0  -3  28   85.49   18.20
   0  -3  28   83.99   13.70
   0  -3 -28   74.49    9.00
   0   3  28   52.79   13.40
   0   3 -28   68.59   15.40
   0   3  29  438.36   18.50
   0   3 -29  449.95   36.10
   0   3 -29  428.76   19.20
   0  -3 -29  432.26   16.30
   0  -3 -29  439.96   41.70
   0   3 -29  454.95   19.40
   0  -3  29  392.06   19.80
   0  -3  29  400.86   19.10
   0   3 -29  442.06   38.20
   0  -3 -29  416.86   15.70
   0  -3 -29  426.76   19.70
   0   3  29  450.95   17.90
   0  -3 -29  417.86   20.80
   0  -3  29  471.25   28.80
   0   3  29  392.76   24.90
   0   3 -29  407.76   19.00
   0   3 -29  425.56   19.00
   0   3  29  462.05   37.60
   0   3  29  447.26   36.00
   0  -3 -29  441.56   17.30
   0   3 -29  424.96   38.50
   0   3  29  385.36   34.20
   0   3 -29  405.96   38.10
   0  -3  29  462.45   40.50
   0  -3 -29  437.76   18.20
   0  -3  29  404.76   35.30
   0  -3 -29  424.66   20.20
   0   3 -30  155.28   24.80
   0  -3 -30  164.78   11.60
   0   3  30  145.29   21.80
   0   3  30  150.38   11.30
   0   3 -30  171.48   12.70
   0   3  30  137.89   16.60
   0   3 -30  165.88   12.50
   0   3  30  139.59   21.30
   0   3 -30  163.68   12.50
   0   3  30  162.58   22.70
   0  -3  30  157.88   23.20
   0   3  30  169.78   12.00
   0   3 -30  137.39   11.60
   0  -3  30  134.09   11.80
   0   3 -30  172.38   24.20
   0  -3  30  149.59   24.00
   0  -3 -30  145.09   25.50
   0  -3 -30  146.89   12.40
   0   3 -30  109.09   20.00
   0   3 -30  153.18   23.30
   0  -3  30  118.49   11.60
   0  -3 -30  165.28   13.40
   0  -3  30  144.09   17.60
   0  -3 -30  142.69    9.80
   0  -3 -30  155.58    9.90
   0  -3 -30  154.88   13.10
   0  -3 -30  149.69   10.70
   0   3  31  438.06   18.30
   0  -3 -31  412.46   16.00
   0   3  31  622.84   30.00
   0   3 -31  407.86   35.40
   0   3 -31  472.85   20.70
   0  -3 -31  441.36   20.40
   0  -3 -31  471.75   21.60
   0  -3  31  419.56   20.30
   0   3  31  470.55   37.20
   0   3 -31  449.26   38.20
   0  -3  31  387.96   35.50
   0  -3  31  466.35   29.20
   0   3  31  462.65   19.50
   0   3  31  377.76   35.00
   0   3 -31  471.15   20.10
   0   3 -31  357.76   36.40
   0  -3 -31  443.76   17.70
   0   3 -31  454.05   19.80
   0  -3 -31  479.15   19.30
   0  -3 -31  457.25   21.40
   0   3 -31  465.45   20.10
   0   3  32  124.99   10.60
   0   3 -32  112.89   10.70
   0  -3 -32  112.49    9.50
   0  -3 -32  106.49   11.20
   0  -3  32   92.09   15.30
   0   3  32   84.59   13.80
   0   3  32  102.59   19.30
   0   3 -32   96.59   18.10
   0   3 -32  117.99   10.80
   0  -3 -32  118.49   11.00
   0  -3 -32  111.69   10.00
   0  -3 -32  101.19   11.00
   0  -3  32  109.69   10.90
   0   3 -32  108.29   10.90
   0   3  32  119.69   20.00
   0  -3 -32  123.29    9.10
   0   3  32  105.59    9.80
   0  -3  32   97.09   19.10
   0  -3 -33   19.50    5.40
   0  -3 -33   23.50    6.70
   0  -3 -33   17.30    4.50
   0   3 -33   24.60   11.70
   0   3  33   16.80    5.50
   0  -3  33   25.10   11.00
   0  -3 -33   18.20    4.20
   0   3 -33   21.30    6.10
   0  -3  33   18.70   10.10
   0   3  33   14.90    8.80
   0   3 -33   14.90    5.50
   0   3  33   10.30    9.80
   0   3  33   17.30    5.40
   0   3 -33   23.00    6.00
   0  -3  33   16.80    5.70
   0  -3 -33   15.00    5.80
   0  -3 -33   19.90    5.90
   0   3  33   24.10   10.10
   0  -3 -34    3.30    3.30
   0   3 -34    5.50    5.40
   0  -3  34   11.00    4.90
   0  -3 -34    1.40    4.60
   0   3  34    0.70    5.40
   0   3 -34    2.40    4.30
   0  -3 -34    4.20    4.40
   0   3 -34    6.40    4.90
   0  -3  34   13.30    5.90
   0  -3 -34    4.90    4.70
   0  -3  34    0.60    8.50
   0   3  34    6.80    4.80
   0   3 -34    4.80    4.00
   0  -3 -34    2.90    3.90
   0   3  34    3.50    7.00
   0   3 -34    5.90    8.00
   0   3  34    7.80    4.80
   0   3  35  -10.00    7.50
   0  -3  35   -1.20    5.30
   0  -3 -35    0.70    4.50
   0   3  35    1.60    7.00
   0   3 -35  -16.20    9.70
   0   3 -35    1.10    4.00
   0   3 -35   -0.50    4.00
   0   3  35   -0.30    4.50
   0   3 -35    7.20    4.60
   0  -3 -35    1.40    4.30
   0  -3  35    5.20    8.50
   0  -3  35   -0.80    3.60
   0  -3 -35    2.80    3.90
   0   3  35    2.70    4.20
   0  -3 -35    0.00    3.20
   0   3 -35   -1.20    5.00
   0   3  35    6.50    7.50
   0  -3 -35   -0.90    4.00
   0   3  36    9.60    4.90
   0  -3  36    5.70    3.60
   0  -3  36   -3.10    9.20
   0   3 -36    4.10    4.00
   0  -3  36    6.00    4.50
   0  -3  36    2.70    5.20
   0   3 -36   12.00    5.90
   0  -3 -36    5.70    3.50
   0  -3 -36   10.90    4.60
   0   3 -36   10.90    4.50
   0  -3 -36    6.60    5.00
   0  -3  36    4.70    7.30
   0   3  36   12.60    4.70
   0   3  36    9.10   10.50
   0  -3 -36    4.90    4.30
   0   3  36   19.20    8.40
   0  -3 -36    1.90    4.30
   0   3  36   10.30    5.00
   0  -3 -37    2.40    4.20
   0   3 -37    0.40    3.60
   0  -3 -37   -0.50    4.50
   0  -3  37   -1.20    8.40
   0   3  37   -8.60    5.20
   0   3 -37    0.20    3.60
   0  -3 -37    4.10    4.10
   0   3  37   -5.60    4.50
   0   3  37   -0.10    7.40
   0  -3  37   -2.10    5.40
   0  -3  37    0.70    4.00
   0  -3 -37    3.80    3.20
   0  -3  37    0.50    3.00
   0   3 -37    1.30    4.40
   0  -3 -37    0.70    4.20
   0   3 -37   -0.40    4.20
   0   3  37   -0.70    3.40
   0  -3 -38   27.40    6.00
   0   3 -38   34.90    6.70
   0  -3 -38   27.00    6.20
   0   3 -38   33.40    5.70
   0   3 -38   29.20    6.60
   0  -3  38   22.20    5.40
   0   3  38   18.80    8.70
   0   3  38   31.20    5.80
   0   3  38   30.70    6.10
   0  -3  38   26.80    9.90
   0   3  38   33.50    6.70
   0  -3  38   29.00    7.50
   0   3 -38   37.10    6.40
   0  -3  38   28.70    5.50
   0  -3 -38   32.30    5.30
   0  -3 -39    7.40    4.70
   0   3  39   17.70    8.30
   0   3  39    8.90    4.70
   0  -3  39   13.20    4.80
   0  -3 -39   13.30    4.10
   0   3 -39   15.10    4.90
   0  -3 -39    6.80    4.80
   0  -3  39   15.70    6.20
   0   3  39   13.30    4.50
   0  -3  39    6.20    7.50
   0   3 -39   15.40    5.30
   0  -3 -39    8.70    5.40
   0   3  39   14.60    4.60
   0   3  40   82.79   12.30
   0  -3 -40   75.39    8.70
   0   3  40   64.59    7.30
   0  -3  40   74.49    8.30
   0   3 -40   83.59    8.60
   0   3  40   83.49    8.70
   0   3  40   94.69    9.90
   0  -3  40   74.89    9.70
   0  -3 -40   77.29    7.00
   0   3  40   74.59    7.70
   0  -3 -40   74.69    8.40
   0  -3  40   36.80   11.30
   0  -3 -40   78.49    9.60
   0   3 -40   76.99    8.10
   0  -3 -41   11.70    4.40
   0   3  41    9.80    7.50
   0  -3 -41   16.90    4.90
   0   3 -41   13.30    4.90
   0  -3 -41   15.40    6.00
   0   3 -41   14.80    4.50
   0  -3 -41   16.50    3.70
   0  -3  41   12.60    4.50
   0  -3  41   12.10    5.90
   0   3  41   18.70    5.50
   0  -3 -41    8.40    3.40
   0   3  41   13.60    5.10
   0  -3  41    5.80    8.00
   0   3  41   14.30    4.10
   0  -3  42    1.20    7.50
   0  -3  42    5.10    3.80
   0   3 -42    2.80    3.80
   0  -3 -42    7.30    3.00
   0  -3 -42    5.00    4.20
   0   3 -42    4.50    3.70
   0  -3 -42    7.10    3.00
   0  -3 -42    5.30    4.60
   0  -3  42    5.20    4.70
   0   3  42    4.10    4.30
   0   3  42    7.30    4.40
   0   3  42    5.90    6.90
   0  -3 -43   51.79    6.50
   0  -3 -43   43.40    6.90
   0  -3 -43   43.10    4.70
   0   3  43   42.90    6.70
   0   3  43   48.20    6.40
   0   3 -43   47.50    6.00
   0   3 -43   45.40    6.20
   0  -3  43   43.90    7.10
   0  -3 -43   28.60    4.20
   0  -3  43   42.90    5.80
   0  -3  44  105.39    8.00
   0  -3 -44  101.09    7.70
   0   3 -44  102.29    7.80
   0  -3 -44   84.69    8.50
   0   3  44   94.99    8.20
   0   3  44   97.49    8.00
   0  -3  44   97.79    9.20
   0   3 -44   88.19    7.60
   0  -3 -44  106.29    8.20
   0  -3 -45    2.80    2.60
   0  -3  45    2.50    3.00
   0  -3 -45    6.50    3.30
   0   3  45    5.30    3.50
   0   3 -45    3.80    3.10
   0   3  45    5.40    3.60
   0   3 -45    1.50    3.30
   0  -3 -45    3.30    4.20
   0  -3  45    5.40    4.10
   0  -3 -46  113.29    7.50
   0  -3 -46   97.99    6.20
   0   3 -46  108.19    7.00
   0  -3  46   99.29    8.00
   0   3  46   87.99    6.90
   0  -3  46   91.59    6.40
   0   3  46   98.99    6.90
   0   3  47   -2.50    2.40
   0   3  47   -6.70    3.20
   0  -3 -47   -0.90    2.80
   0  -3  47    0.30    3.30
   0   3 -47    1.90    2.80
   0   3  47   -1.10    3.00
   0  -3 -47    1.00    3.40
   0  -3 -48    3.50    3.40
   0  -3  48   -2.30    3.20
   0  -3 -48    1.20    2.60
   0   3  48   -1.10    2.80
   0   3 -48    2.40    2.70
   0   4   0  435.86   28.60
   0   4   0  409.76   23.00
   0  -4   0  411.76   19.60
   0  -4   0  470.65   30.10
   0   4   0  425.76   22.00
   0  -4  -1    1.20    6.80
   0   4   1    7.00    6.40
   0  -4   1   22.60   10.10
   0  -4   1    9.60    4.70
   0   4  -1   10.10    5.20
   0   4   1    3.90    4.60
   0   4   1    7.20    5.40
   0   4  -1    9.00    4.70
   0   4  -1   16.90    7.90
   0   4  -2   10.70    4.50
   0  -4   2   16.70    5.60
   0  -4   2    7.80    6.50
   0   4  -2    5.00    5.70
   0  -4  -2   11.90    7.00
   0   4  -2   17.80    5.60
   0   4  -2   13.50    7.00
   0   4   2   13.40    5.60
   0   4   2   16.60    6.30
   0   4   2   12.10    6.70
   0  -4  -3    6.20    6.70
   0   4  -3    2.40    4.40
   0   4  -3    5.20    6.30
   0   4  -3    2.70    5.40
   0   4   3    0.70    4.10
   0  -4   3    2.80    6.20
   0   4   3    8.70    5.50
   0   4   3    3.30    5.70
   0   4  -3   -4.00    7.30
   0  -4   3   -0.10    4.00
   0   4   4    0.90    5.50
   0   4  -4    3.80    5.70
   0   4   4    9.20    5.60
   0  -4   4    0.20    4.60
   0   4   4    2.50    4.80
   0   4  -4    1.10    5.40
   0  -4  -4   -0.90    6.00
   0  -4   4   -4.30    6.90
   0   4   5  144.49   15.60
   0  -4   5  160.78   15.20
   0   4  -5  150.98   17.60
   0   4   5  158.78   15.40
   0   4   5  139.29   17.40
   0  -4  -5  173.08   19.90
   0   4  -5  131.69   16.90
   0   4  -5  151.08   17.80
   0  -4   5  181.08   19.00
   0   4   6  264.47   20.90
   0   4  -6  293.27   23.80
   0   4   6  248.78   22.60
   0   4  -6  262.77   23.20
   0   4  -6  278.27   17.90
   0  -4   6  280.97   20.50
   0   4  -6  288.57   24.30
   0   4   6  265.37   19.80
   0  -4  -6  299.87   25.50
   0  -4   6  283.97   23.90
   0   4   7   44.50   10.20
   0  -4   7   54.69   12.90
   0   4  -7   53.79   11.50
   0   4   7   53.59   10.30
   0   4  -7   55.39   11.30
   0   4  -7   51.69   11.30
   0   4  -7   66.79    9.70
   0  -4   7   49.40   11.80
   0  -4  -7   64.69   12.60
   0  -4   7   56.69   10.30
   0  -4  -8   19.90    9.10
   0  -4   8   16.70    7.30
   0   4   8   34.60    9.40
   0   4  -8   18.60    7.90
   0   4  -8   23.60    8.50
   0   4   8   28.90    8.70
   0   4  -8   18.60    8.00
   0   4  -8   17.30    6.30
   0  -4   8   27.60    9.00
   0   4  -9  612.84   28.80
   0   4  -9  589.34   35.80
   0   4  -9  707.23   36.50
   0   4   9  651.23   34.40
   0  -4   9  556.34   39.60
   0   4   9  643.04   32.70
   0   4  -9  635.04   37.10
   0   4  -9  571.54   33.70
   0  -4   9  628.94   33.60
   0  -4  -9  664.53   38.00
   0   4 -10    4.80    5.10
   0  -4  10    4.80    7.60
   0  -4  10    2.40    6.20
   0   4 -10    0.70    4.90
   0   4 -10    8.60    7.20
   0   4  10    3.80    5.50
   0   4 -10    4.20    5.20
   0  -4 -10   13.60    8.70
   0  -4 -11    2.10    6.10
   0  -4  11   -0.70    6.70
   0  -4  11    0.70    6.00
   0   4 -11   -1.20    4.90
   0   4 -11   -4.60    5.80
   0   4  11    2.30    4.90
   0   4 -11   -2.60    5.20
   0   4 -11   -0.10    5.70
   0   4 -12   83.69   12.70
   0   4 -12  104.59   15.40
   0  -4 -12  104.29   16.90
   0   4  12   89.39   14.50
   0  -4  12   87.89   14.10
   0  -4  12   94.39   17.70
   0   4 -12  106.59   16.70
   0   4  13  405.36   28.50
   0   4 -13  367.66   25.80
   0  -4  13  425.26   30.60
   0   4 -13  427.56   32.10
   0   4  13  388.46   12.20
   0   4 -13  419.16   29.40
   0  -4 -13  424.66   32.60
   0  -4  13  450.55   36.00
   0  -4  14   -1.50    5.90
   0  -4 -14   -3.00    7.00
   0   4 -14    0.70    5.80
   0   4 -14    4.30    6.50
   0   4 -14    3.70    6.00
   0  -4  14   -4.50    6.60
   0   4  14    0.10    5.70
   0   4  14    2.10    2.40
   0   4 -14    1.80    5.90
   0  -4  15   32.00   10.70
   0  -4  15   26.10   11.50
   0   4 -15   26.50   10.00
   0   4 -15   21.90    9.20
   0   4  15   29.50    9.50
   0   4 -15   28.60    8.90
   0   4 -15   27.70   10.00
   0   4  15   34.70    4.60
   0  -4 -15   34.80   11.30
   0  -4 -16  377.66   32.80
   0   4 -16  332.87   26.60
   0   4 -16  380.86   29.90
   0   4  16  355.86   28.40
   0  -4  16  376.46   31.00
   0   4 -16  327.47   30.60
   0   4  16  348.17   12.60
   0   4 -16  370.06   30.80
   0   4 -16  351.46   14.50
   0   4 -17  417.36   33.10
   0   4 -17  431.76   32.20
   0  -4  17  419.46   33.10
   0   4 -17  372.26   15.10
   0   4 -17  377.06   29.20
   0   4  17  408.56   31.00
   0  -4 -17  417.86   34.60
   0   4  17  389.96   13.70
   0   4  18    6.20    6.50
   0  -4  18   16.30    9.10
   0   4 -18   10.20    8.50
   0   4 -18   14.00    8.50
   0  -4 -18   16.20   10.10
   0   4  18    8.60    3.50
   0   4 -18    6.10    3.60
   0   4 -18    3.00    6.10
   0   4 -19  349.07   32.40
   0   4 -19  335.27   14.90
   0   4  19  365.26   30.30
   0  -4  19  370.36   32.70
   0   4 -19  363.76   30.60
   0  -4 -19  378.36   34.50
   0   4 -19  330.47   28.90
   0   4  19  357.46   13.60
   0   4  20  215.28   24.40
   0   4  20  216.28   24.10
   0   4  20  219.58   11.10
   0   4 -20  201.78   23.60
   0   4 -20  235.08   27.00
   0  -4  20  254.47   27.80
   0   4 -20  202.38   12.60
   0   4 -20  226.88   25.40
   0  -4 -20  215.18   26.50
   0   4  21  108.39    8.30
   0   4 -21   87.59    8.40
   0   4 -21  100.49   17.50
   0  -4 -21  112.59   20.50
   0   4 -21   88.19   17.70
   0   4 -21  100.09   18.20
   0   4  21  114.39   18.80
   0   4  21  116.09   18.70
   0  -4  21  117.99   19.80
   0  -4 -22  375.76   36.00
   0   4  22  330.87   14.10
   0   4 -22  286.77   29.50
   0   4 -22  347.17   16.00
   0   4 -22  313.07   16.00
   0   4  22  335.57   31.30
   0  -4  22  323.47   32.20
   0   4  22  334.77   31.70
   0   4 -22  305.27   32.60
   0   4 -22  304.77   30.00
   0  -4 -23  452.75   16.90
   0   4 -23  440.26   36.50
   0  -4 -23  515.75   43.10
   0   4 -23  479.15   18.90
   0   4  23  506.75   38.20
   0   4 -23  505.05   38.90
   0  -4 -23  488.95   19.30
   0  -4 -23  466.35   19.90
   0   4  23  515.95   38.50
   0  -4 -23  512.95   23.50
   0   4 -23  446.76   38.30
   0   4 -23  483.75   19.10
   0  -4  23  471.05   39.30
   0   4 -23  487.35   38.00
   0   4  23  491.65   17.50
   0  -4 -23  440.16   16.40
   0  -4 -24    9.90    5.00
   0   4  24   14.20    4.90
   0   4 -24    9.50    4.60
   0   4 -24    5.50    4.10
   0  -4  24   10.60    8.10
   0   4 -24   10.60    8.00
   0  -4 -24   10.10    4.20
   0  -4 -24    7.80    3.80
   0   4 -24   -0.40    7.90
   0  -4  24    1.80    8.70
   0  -4 -24   10.30    5.90
   0  -4  24   19.30   11.70
   0  -4 -24    5.60    3.40
   0   4 -24   -3.00    6.80
   0  -4 -24    3.50    4.40
   0   4  24   10.80    7.60
   0  -4 -24    7.40    7.50
   0   4  24    1.60    8.00
   0  -4  24    8.30    4.70
   0  -4 -24    7.80    4.60
   0  -4  24    8.00    4.60
   0  -4 -25  284.97   16.60
   0   4  25  290.57   31.20
   0   4 -25  270.47   30.50
   0   4  25  293.07   14.20
   0   4  25  282.77   30.10
   0  -4 -25  280.27   16.10
   0   4 -25  256.27   30.20
   0  -4  25  307.57   33.20
   0   4 -25  274.67   15.60
   0  -4 -25  259.97   12.90
   0  -4 -25  278.67   13.80
   0   4 -25  287.87   15.60
   0  -4  25  278.57   16.40
   0   4 -25  294.57   15.90
   0   4 -25  294.87   15.60
   0  -4  25  308.87   23.40
   0  -4 -25  288.87   17.90
   0   4 -25  249.38   28.90
   0  -4 -25  281.77   13.70
   0  -4 -25  297.57   15.50
   0  -4  25  283.77   15.20
   0  -4 -25  306.47   34.70
   0  -4 -26  274.87   16.70
   0   4 -26  290.07   15.90
   0   4 -26  265.57   30.80
   0  -4  26  309.97   23.70
   0   4  26  288.07   30.70
   0   4  26  284.87   30.40
   0   4  26  363.66   21.50
   0  -4 -26  261.37   32.50
   0  -4  26  261.97   14.70
   0  -4 -26  285.17   13.80
   0   4 -26  283.67   15.50
   0  -4 -26  282.67   18.00
   0   4 -26  272.57   30.40
   0  -4 -26  272.97   16.20
   0  -4  26  265.47   31.60
   0   4  26  280.67   14.20
   0   4 -26  282.97   31.70
   0  -4 -26  266.97   13.20
   0   4 -26  272.17   15.40
   0  -4  26  293.57   17.00
   0  -4 -26  267.27   13.70
   0   4 -26  279.97   15.40
   0  -4 -26  294.37   15.70
   0  -4 -27  158.78   10.80
   0  -4 -27  160.18   10.60
   0  -4  27  154.08   11.60
   0  -4 -27  166.38   14.40
   0  -4 -27  155.28   12.70
   0   4  27  173.18   23.90
   0  -4  27  138.49   12.50
   0  -4  27  140.59   23.00
   0  -4 -27  174.68   12.40
   0   4 -27  147.79   22.90
   0   4 -27  163.18   12.40
   0   4  27  160.48   11.10
   0  -4 -27  155.28   26.10
   0   4 -27  149.39   11.80
   0  -4 -27  162.08   10.40
   0  -4 -27  156.18   13.20
   0   4 -27  151.08   11.90
   0   4  27  159.48   11.20
   0   4 -27  157.58   24.50
   0   4 -27  162.68   25.10
   0  -4  27  180.78   18.30
   0   4  27  220.08   17.10
   0   4  27  167.38   24.10
   0  -4 -28   89.19   10.60
   0  -4 -28   99.99   10.40
   0   4 -28   81.89    9.40
   0   4  28  108.99   13.50
   0  -4  28  109.89   10.10
   0  -4 -28   99.29    8.90
   0  -4  28   98.59   14.70
   0  -4 -28  107.99    8.80
   0   4  28  104.69    9.50
   0  -4 -28  103.69    8.80
   0   4 -28   91.59   19.30
   0   4  28  101.29   19.10
   0   4  28   95.79    9.00
   0   4 -28   97.79   19.40
   0  -4 -28  103.99    9.90
   0   4 -28   98.49   10.30
   0  -4  28   88.29   10.40
   0  -4 -28   99.99   12.10
   0   4 -28   90.99    9.80
   0  -4 -29    1.50    4.60
   0   4 -29    0.20    4.10
   0   4 -29    3.40    8.90
   0   4  29   -2.90    7.50
   0  -4 -29    3.80    3.80
   0  -4 -29   -0.80    2.90
   0   4  29    4.40    4.20
   0   4  29    2.10    5.80
   0   4 -29    0.40    3.90
   0  -4  29    0.90    6.50
   0  -4 -29   -0.80    3.00
   0  -4 -29    1.30    4.60
   0   4 -29    1.10    4.00
   0  -4  29    4.10    4.40
   0   4 -29    0.70    4.50
   0   4 -29    5.50    7.50
   0  -4  29    2.40    4.30
   0   4  29    3.20    3.70
   0  -4 -29    1.50    4.30
   0  -4 -29    1.80    3.40
   0   4  30  101.79    9.50
   0   4 -30  112.79   10.90
   0  -4 -30   95.59   10.60
   0   4 -30   88.59    9.80
   0  -4  30   85.69   15.40
   0  -4  30   95.89   10.70
   0   4 -30  122.09   20.80
   0   4  30   84.49    8.60
   0  -4 -30  103.79    8.80
   0   4  30   67.49   11.70
   0  -4 -30  100.19    8.60
   0   4  30  107.99   19.80
   0  -4 -30  104.29   11.90
   0  -4 -30  103.09   11.00
   0  -4 -30  110.79   10.50
   0   4 -30  101.59   19.90
   0  -4  30   89.59    9.60
   0   4 -30  106.79   10.60
   0  -4 -30   95.09    8.70
   0   4 -30  115.19   10.80
   0   4 -31  613.04   23.40
   0  -4  31  563.74   32.30
   0   4 -31  605.64   44.00
   0  -4 -31  649.14   20.40
   0  -4 -31  615.14   23.90
   0  -4 -31  650.53   20.30
   0   4 -31  654.93   24.00
   0  -4 -31  618.84   22.80
   0   4  31  690.53   30.80
   0   4 -31  638.44   23.50
   0  -4 -31  636.24   27.40
   0  -4 -31  592.14   24.10
   0  -4  31  586.04   23.90
   0  -4  31  634.74   27.10
   0   4 -31  617.94   23.00
   0   4  31  565.84   21.20
   0   4 -31  605.04   45.40
   0  -4 -31  629.14   21.30
   0   4  31  583.84   21.30
   0  -4  31  552.74   20.80
   0   4  31  587.74   43.90
   0   4 -32    8.80    5.00
   0  -4  32    4.80    4.50
   0   4  32    5.00    7.20
   0   4 -32    3.70    4.70
   0  -4 -32    5.20    4.70
   0  -4 -32    5.90    5.60
   0  -4 -32    2.00    3.60
   0   4  32   -2.70    8.10
   0  -4 -32    3.10    4.70
   0  -4  32    4.30    6.80
   0  -4  32    0.90    4.50
   0   4  32    1.20    4.60
   0  -4  32    5.60    5.30
   0   4 -32   18.50    9.90
   0   4  32    5.50    4.10
   0   4 -32    5.40    7.40
   0   4 -32    9.10    5.60
   0   4 -32    1.10    4.10
   0  -4 -32    2.40    3.40
   0  -4 -32    3.90    3.80
   0   4 -33  153.18   12.90
   0   4  33  131.79   21.30
   0  -4  33  128.29   16.90
   0  -4  33  135.69   10.40
   0  -4 -33  163.28   10.20
   0   4  33  117.59   14.60
   0  -4 -33  154.28   12.20
   0  -4  33  154.08   13.70
   0  -4  33  146.89   12.30
   0  -4 -33  155.38   10.90
   0   4  33  152.68   11.40
   0   4 -33  170.48   12.60
   0  -4 -33  157.78   10.30
   0  -4 -33  160.88   14.40
   0   4 -33  154.48   12.30
   0   4  33  153.18   11.50
   0   4 -33  152.38   22.50
   0   4  34   68.89    8.50
   0  -4  34   74.39    9.20
   0   4  34   70.39    8.00
   0   4 -34   66.09    8.70
   0   4 -34   77.09   17.20
   0  -4  34   74.59   10.50
   0  -4 -34   90.59    7.80
   0   4 -34   80.89    9.70
   0  -4 -34   85.29   10.70
   0  -4 -34   88.79    9.80
   0  -4 -34   93.69    8.20
   0   4  34  106.99   13.30
   0   4  34  100.09   19.10
   0   4 -34   82.59    9.20
   0  -4 -34   95.49    9.10
   0  -4  34   69.19   13.40
   0   4 -35   77.09    9.10
   0   4 -35   69.99    8.90
   0  -4  35   58.49   12.40
   0  -4 -35   73.59   10.10
   0   4  35   77.99    8.30
   0   4 -35   60.29   13.50
   0   4  35   57.89   14.90
   0  -4 -35   56.99    7.80
   0  -4 -35   65.59    8.60
   0   4  35   69.19    8.10
   0   4 -35   76.39    9.10
   0   4  35   53.99   11.20
   0  -4 -35   79.29    7.20
   0  -4 -35   77.69    7.90
   0  -4  35   75.79   10.30
   0   4 -35   76.59    8.50
   0  -4 -35   74.29    7.10
   0  -4  35   89.79    9.50
   0   4 -36    2.40    4.30
   0   4  36   -1.60    6.40
   0   4  36   -3.00    7.20
   0  -4  36    3.30    4.20
   0  -4 -36   -0.10    3.00
   0   4  36    1.40    4.10
   0  -4 -36    1.40    4.70
   0  -4 -36   -6.50    4.00
   0   4 -36   -0.20    4.40
   0  -4  36   -2.50    3.80
   0   4  36   -0.20    4.00
   0  -4 -36   -0.10    3.80
   0  -4  36   -0.70    4.90
   0  -4 -36    2.70    2.80
   0  -4 -36    0.60    3.10
   0  -4  36   -0.60    7.40
   0   4 -36    1.30    3.60
   0   4 -36   -3.50    6.60
   0   4 -36   -0.50    3.30
   0  -4 -36   -1.00    3.10
   0   4 -37    7.90    4.50
   0  -4  37   -0.10    9.00
   0  -4 -37    4.70    4.10
   0  -4 -37    3.10    3.40
   0  -4 -37   12.70    4.30
   0   4  37   11.20    4.60
   0   4 -37    8.20    4.70
   0   4 -37    9.30    4.20
   0  -4  37    2.30    5.10
   0  -4  37    7.70    8.80
   0   4  37   13.30    5.20
   0  -4  37   11.10    4.30
   0   4  37    5.50    7.30
   0  -4  37   13.40    4.80
   0  -4 -37    2.80    4.70
   0  -4 -37    9.50    3.80
   0  -4 -38    1.60    3.80
   0  -4  38    3.60    5.20
   0  -4 -38    0.90    4.30
   0  -4  38   -1.90    9.20
   0   4 -38   11.20    4.20
   0  -4 -38    5.60    3.60
   0   4  38    9.30    5.50
   0   4 -38    1.60    3.90
   0   4  38    5.30    4.10
   0   4  38    5.80    6.10
   0   4 -38    8.40    4.20
   0  -4 -38    2.00    3.20
   0  -4 -38    1.40    3.00
   0  -4  38    1.70    7.60
   0   4  38    8.50    4.50
   0  -4  38    2.30    3.80
   0  -4  38    2.50    3.50
   0  -4 -39    3.30    4.40
   0   4  39   13.70    5.70
   0  -4  39    9.90    5.50
   0   4  39    8.90    4.00
   0   4  39    5.50    3.70
   0  -4  39    4.60    7.20
   0  -4 -39   12.00    3.80
   0   4 -39   10.50    4.80
   0  -4 -39    9.00    3.70
   0   4 -39   10.70    3.70
   0   4 -39   11.50    4.90
   0   4 -39   12.40    4.40
   0   4  39   13.70    6.90
   0  -4 -39   14.80    4.20
   0  -4  39    6.00    3.70
   0  -4 -39    7.90    4.30
   0  -4  40    4.00    6.80
   0  -4  40   14.30    3.90
   0  -4 -40   12.70    5.20
   0   4  40    7.10    6.00
   0   4 -40   16.70    4.60
   0   4  40    9.50    4.60
   0  -4 -40   15.90    4.00
   0  -4 -40   16.00    4.00
   0   4  40   17.10    5.80
   0   4 -40   11.10    4.50
   0  -4 -40    9.40    3.50
   0   4  40   15.80    4.60
   0  -4 -40   12.10    4.50
   0  -4  40   10.90    5.90
   0  -4  41    1.90    6.70
   0  -4  41    0.30    2.60
   0  -4 -41    2.30    2.50
   0   4 -41    3.70    3.40
   0   4  41    6.70    3.70
   0   4  41    6.10    3.50
   0  -4 -41    1.00    4.20
   0   4  41    3.10    4.30
   0  -4 -41   -3.30    2.60
   0  -4  41   10.30    5.60
   0  -4 -41   10.70    3.20
   0   4 -41    5.50    3.80
   0  -4 -41    0.70    2.50
   0  -4 -41    4.60    3.50
   0  -4  42   30.30    6.50
   0   4 -42   37.70    5.40
   0   4  42   35.70    6.10
   0  -4 -42   20.60    3.70
   0  -4 -42   32.90    4.50
   0  -4 -42   25.80    5.50
   0  -4 -42   35.50    5.40
   0  -4 -42   35.90    4.00
   0  -4  42   13.50    7.20
   0  -4 -42    2.70    4.40
   0   4 -42   26.00    5.00
   0   4  42   35.40    5.00
   0  -4 -42   33.90    4.40
   0  -4 -43    2.40    3.00
   0  -4 -43    5.30    2.30
   0   4 -43    3.00    2.90
   0  -4  43    1.80    4.10
   0  -4 -43    2.20    3.50
   0   4  43    4.40    4.00
   0   4 -43    4.00    3.50
   0  -4 -43    4.30    2.20
   0  -4 -43    5.80    2.50
   0   4  43    7.70    3.30
   0  -4  44    4.70    4.20
   0  -4 -44    5.80    3.70
   0   4 -44    4.40    3.00
   0   4  44    3.90    3.70
   0  -4 -44    3.70    2.20
   0  -4 -44    0.60    2.80
   0   4  44   -0.60    2.60
   0   4 -44   -0.40    3.30
   0  -4  44    3.10    3.20
   0   4  45   21.10    3.50
   0   4 -45   19.90    3.90
   0  -4 -45   16.90    4.30
   0  -4  45   10.70    3.40
   0   4 -45   24.30    4.10
   0  -4  45   20.00    4.80
   0   4  45   19.60    4.50
   0  -4 -45   23.30    4.00
   0   4  46   -4.40    3.40
   0   4 -46    3.70    2.70
   0  -4 -46    1.40    3.30
   0  -4  46    0.80    3.70
   0   4  46    2.60    2.80
   0   5   0   14.30    7.40
   0  -5   0  -10.20    8.60
   0   5   0    1.70    6.90
   0   5   0    9.00    8.50
   0   5   1  108.59   16.90
   0   5   1   93.69   13.50
   0   5  -1   91.19   16.00
   0  -5   1  109.39   17.20
   0  -5  -1  124.39   18.50
   0   5  -1   87.59   16.00
   0   5  -2   15.10    8.50
   0  -5   2    1.90    7.80
   0   5  -2    7.70    9.50
   0   5   2   20.30    8.00
   0   5   2   26.50   10.70
   0   5   2   27.90    8.40
   0  -5  -2   30.10   14.70
   0  -5   3  448.86   35.40
   0   5  -3  389.66   32.50
   0   5   3  388.06   27.10
   0   5  -3  439.66   33.10
   0   5   3  398.36   26.00
   0   5   3  394.86   31.70
   0  -5  -3  464.65   35.90
   0   5  -4  244.68   26.40
   0  -5   4  330.97   30.00
   0   5   4  243.88   20.70
   0   5  -4  249.88   26.00
   0   5  -4  289.47   27.20
   0  -5  -4  284.77   29.00
   0   5   4  250.87   22.30
   0   5   4  241.38   25.10
   0  -5  -5    7.50   10.60
   0   5  -5    4.50    6.20
   0   5   5    6.00    6.30
   0   5   5    6.80    8.00
   0  -5   5   10.00    9.80
   0   5   5    9.30    6.60
   0  -5   5   29.50   13.00
   0   5  -5    1.70    9.30
   0   5  -5    6.30    8.80
   0  -5   6   99.49   14.00
   0  -5   6  109.79   17.40
   0   5  -6  123.79   18.50
   0   5  -6   98.09   17.00
   0   5   6   87.49   13.60
   0  -5   6  115.09   20.60
   0   5   6  115.89   16.10
   0   5   6  101.49   17.00
   0   5  -6  129.19   18.50
   0  -5  -6  125.69   19.90
   0   5  -7  108.79   18.30
   0   5   7  113.39   18.40
   0   5   7  109.29   15.30
   0   5   7  107.39   15.60
   0  -5   7   98.19   19.90
   0   5  -7  122.69   19.40
   0   5  -7  106.39   16.90
   0  -5   7  112.19   15.50
   0  -5  -7  120.99   19.80
   0   5   8  201.28   23.60
   0   5  -8  210.18   24.80
   0   5   8  203.38   20.90
   0  -5   8  203.38   20.80
   0   5  -8  226.28   25.20
   0   5  -8  234.38   24.70
   0   5   8  202.68   21.90
   0  -5   8  213.88   28.40
   0  -5  -8  241.58   26.40
   0   5  -8  207.18   23.60
   0   5  -9    5.60    7.90
   0   5   9   12.90    8.30
   0  -5   9   10.90   10.30
   0  -5  -9   17.30   10.10
   0   5   9    2.20    4.90
   0   5  -9    7.60    7.70
   0   5  -9   13.70    7.60
   0   5  -9    6.40    6.40
   0  -5   9   12.90    8.20
   0   5   9    6.00    7.80
   0  -5 -10  150.98   21.40
   0   5  10  157.38   19.00
   0  -5  10  149.79   19.30
   0  -5  10  138.29   23.90
   0   5 -10  142.69   20.70
   0   5 -10  161.68   21.00
   0   5  10  154.88   19.80
   0   5  10  140.99   20.90
   0   5 -10  147.89   11.70
   0   5 -10  148.49   20.20
   0  -5  11  248.48   25.40
   0   5  11  210.58   23.10
   0   5 -11  235.78   25.40
   0   5 -11  206.58   25.80
   0   5  11  191.28   24.10
   0  -5 -11  229.28   26.90
   0  -5  11  239.18   30.30
   0   5 -11  217.58   13.50
   0   5 -11  193.68   22.90
   0   5  11  199.98   21.80
   0  -5  12   51.19   15.30
   0   5 -12   44.40   12.00
   0   5  12   46.60   12.20
   0  -5  12   41.10   11.60
   0   5  12   47.10   12.50
   0  -5 -12   44.50   13.30
   0   5 -12   49.30   13.20
   0   5  12   39.80   12.60
   0  -5  13   85.19   16.20
   0  -5  13   69.59   18.30
   0   5  13   81.39   16.50
   0   5  13   86.79   16.40
   0   5 -13   82.69   15.60
   0   5  13   79.39   15.60
   0  -5 -13   85.19   17.20
   0   5 -13   82.59   16.90
   0   5 -14  135.19   21.10
   0   5  14  102.89   17.60
   0  -5  14  134.29   23.70
   0   5 -14  125.79   19.80
   0   5  14  132.69   20.80
   0   5  14  118.89   18.30
   0  -5  14  113.09   18.60
   0   5 -14  135.39   19.90
   0  -5 -14  141.39   22.10
   0  -5  15   48.60   15.60
   0   5  15   49.90   13.80
   0   5 -15   44.50   13.50
   0   5 -15   45.70   13.80
   0   5  15   43.30   12.70
   0  -5  15   42.10   12.50
   0   5  15   47.60   12.90
   0  -5 -15   48.10   14.50
   0   5 -15   44.70   12.90
   0  -5 -16   42.70   14.70
   0   5  16   27.30    9.50
   0   5  16   31.70   12.20
   0   5 -16   22.40   10.00
   0  -5  16   25.40   10.20
   0   5 -16   14.90    4.50
   0   5 -16   12.60   10.10
   0   5 -16   23.00   10.70
   0   5  16   28.80   11.30
   0  -5 -17  703.73   49.00
   0  -5  17  643.74   45.00
   0   5 -17  579.34   21.30
   0   5  17  550.74   17.10
   0   5  17  563.44   40.30
   0   5  17  617.64   45.00
   0   5 -17  710.53   46.00
   0   5  17  590.04   41.40
   0   5 -17  609.94   44.30
   0   5  18   50.39   14.10
   0  -5  18   39.10    7.80
   0  -5 -18   36.90    6.60
   0   5  18   29.90    4.80
   0  -5 -18   38.60    6.10
   0  -5 -18   39.40    5.50
   0  -5 -18   35.20    6.10
   0   5 -18   30.80    5.60
   0  -5 -18   21.30    5.80
   0  -5  18   33.80   12.20
   0  -5 -18   53.49   15.00
   0  -5 -18   37.30    5.60
   0  -5  18   25.10    6.50
   0   5  18   32.50   12.70
   0   5 -18   38.90   13.40
   0   5 -18   50.69   14.30
   0  -5  19   -2.30   11.20
   0   5  19   24.10   10.10
   0  -5 -19   15.90    4.20
   0  -5 -19   12.80    3.50
   0   5 -19   13.80    8.80
   0  -5  19   11.40    4.70
   0   5 -19   15.60    9.10
   0  -5 -19   17.30    5.00
   0  -5 -19   19.50    5.20
   0  -5 -19   17.50    5.30
   0  -5 -19   19.20    9.20
   0   5  19   17.90   10.20
   0   5  19   11.70    3.50
   0  -5  19   -4.70    8.00
   0   5 -19   11.40    4.20
   0  -5 -19   13.90    4.70
   0  -5  19   12.80    5.50
   0  -5 -19   17.40    4.50
   0   5 -20    4.70    8.20
   0  -5 -20    5.30    3.60
   0  -5  20    0.30    6.80
   0  -5 -20    1.10    4.30
   0  -5 -20    4.80    3.50
   0   5 -20    5.10    3.90
   0  -5  20   -6.60    9.60
   0   5  20    1.00    8.70
   0   5  20    2.70    3.20
   0  -5 -20    6.30    3.40
   0  -5  20    6.90    4.80
   0  -5 -20    4.00    3.90
   0  -5 -20    2.10    3.10
   0  -5  20    3.30    4.60
   0   5 -20   11.70    7.30
   0  -5 -20   13.90    9.50
   0  -5 -20    4.90    3.50
   0   5  20    0.40    7.80
   0   5  21   34.70   12.10
   0   5  21   25.50   11.00
   0   5  21   39.50    5.80
   0  -5 -21   28.20    6.10
   0  -5  21   30.90    9.30
   0  -5 -21   29.90    5.10
   0  -5  21   35.50    6.60
   0   5 -21   38.90    6.50
   0  -5 -21   50.99    8.30
   0  -5 -21   30.70    6.20
   0  -5 -21   43.80   14.40
   0  -5 -21   32.50    5.70
   0  -5 -21   36.60    6.80
   0  -5 -21   31.30    5.10
   0  -5  21   34.40    7.30
   0   5 -21   23.50   11.00
   0  -5  21   22.30   10.90
   0   5 -21   44.20   14.50
   0  -5  22  101.79   11.40
   0   5  22  135.59   22.00
   0  -5 -22  108.09    8.90
   0  -5  22  114.29   21.20
   0  -5 -22  126.29   23.20
   0  -5 -22  129.69   11.30
   0   5 -22  123.09   23.00
   0  -5 -22  132.49   12.60
   0  -5 -22  126.69   11.60
   0   5 -22  120.29   10.90
   0  -5 -22  122.39    9.50
   0   5  22  110.19    8.70
   0   5 -22  109.09   20.60
   0   5 -22  126.59   11.00
   0  -5 -22  115.79   11.30
   0  -5 -22  119.69    9.70
   0   5  22  116.19   20.70
   0  -5  22  113.89   10.90
   0  -5  22  132.49   14.90
   0  -5 -23    2.80    4.60
   0  -5 -23   -0.90    3.60
   0  -5  23   -3.40    8.00
   0  -5 -23    1.20    3.30
   0   5  23    1.50    3.30
   0  -5  23   -6.50    8.70
   0   5 -23   -2.70    7.80
   0  -5 -23    0.40    3.70
   0   5 -23   -0.30    3.40
   0  -5 -23    2.10    4.00
   0  -5  23    2.40    4.80
   0  -5 -23    1.60    3.40
   0   5 -23    2.00    7.80
   0  -5  23    3.70    4.40
   0   5 -23   -4.20    4.40
   0  -5 -23    1.20    3.40
   0  -5  23    2.20    4.80
   0   5  23    2.90    7.20
   0  -5 -24  180.98   11.30
   0   5  24  157.68   24.80
   0   5 -24  185.38   13.20
   0   5 -24  173.98   13.00
   0  -5  24  178.98   14.30
   0   5 -24  171.68   26.70
   0  -5  24  161.48   13.70
   0   5  24  163.48   10.80
   0  -5  24  184.18   13.40
   0   5  24  163.08   25.40
   0   5 -24  177.08   12.80
   0  -5 -24  181.48   13.50
   0  -5 -24  167.58   11.20
   0   5 -24  174.48   25.90
   0  -5  24  158.08   18.30
   0  -5 -24  171.48   11.20
   0  -5 -24  172.28   13.20
   0  -5 -24  158.68   12.90
   0  -5 -24  178.68   15.00
   0   5 -25    4.70    4.70
   0  -5 -25    2.90    4.30
   0   5  25    2.10    7.40
   0   5  25   -1.50    9.10
   0   5 -25   -2.40    4.20
   0  -5 -25    0.00    3.10
   0  -5  25   -9.10    5.30
   0  -5  25   -0.60    4.70
   0  -5 -25    3.70    5.00
   0   5 -25    2.10    4.20
   0  -5 -25    2.90    4.30
   0  -5 -25    2.40    3.30
   0   5 -25    2.00    3.60
   0  -5 -25   -1.10    3.20
   0   5 -25    5.50    8.80
   0  -5 -25    2.30    3.40
   0  -5  25    2.80    7.80
   0   5  25    0.50    3.40
   0  -5  25    6.30    5.20
   0  -5 -26  146.69   10.50
   0  -5 -26  146.89   13.40
   0   5 -26  141.39   11.70
   0  -5  26  164.68   14.00
   0  -5 -26  133.89   12.20
   0  -5 -26  140.59   10.40
   0  -5 -26  151.78   11.00
   0   5 -26  166.68   12.70
   0   5  26  126.69   22.70
   0   5  26  166.08   24.50
   0  -5 -26  149.39   12.60
   0  -5  26  132.39   16.20
   0  -5 -26  143.79   12.40
   0   5 -26  161.08   12.50
   0   5  26  126.09   10.00
   0  -5  26  160.98   13.60
   0  -5  26  140.79   12.30
   0   5 -26  165.98   25.30
   0   5 -26  138.59   11.40
   0  -5 -27   16.50    5.40
   0   5 -27    7.50    4.40
   0  -5 -27   19.40    4.80
   0  -5 -27   20.10    6.40
   0  -5 -27   17.80    4.80
   0  -5  27   14.70    5.90
   0   5  27   15.90    5.10
   0  -5 -27   10.80    4.90
   0  -5  27   19.10    8.50
   0   5  27   13.00   10.00
   0   5 -27   15.60    5.70
   0  -5 -27   19.60    4.80
   0  -5  27   14.20    6.20
   0  -5 -27   14.60    5.80
   0   5 -27   13.10    5.20
   0   5 -27    3.80    8.30
   0  -5  27   24.50    7.00
   0   5  28    2.50    4.20
   0   5 -28   -0.20    4.10
   0   5 -28    2.50    7.30
   0  -5 -28   -0.60    3.70
   0  -5  28   -0.70    7.50
   0   5 -28    0.10    4.20
   0  -5 -28    0.60    5.20
   0  -5 -28    1.30    3.20
   0  -5  28    1.60    4.90
   0  -5 -28    1.60    3.60
   0  -5  28   -2.00    4.90
   0   5  28    2.50    8.80
   0  -5  28   -3.00    4.40
   0  -5 -28    1.20    4.00
   0  -5 -28    4.40    4.10
   0   5 -28    1.70    4.60
   0  -5 -28   -0.90    3.40
   0  -5  29   43.70   10.80
   0  -5  29   42.40    7.30
   0  -5 -29   48.40    7.50
   0   5  29   41.20    6.30
   0  -5  29   42.40    7.90
   0   5 -29   49.80    8.00
   0  -5 -29   44.90    6.40
   0  -5 -29   45.70    7.70
   0  -5 -29   49.40    6.70
   0  -5 -29   43.00    7.50
   0  -5 -29   47.30    6.50
   0   5 -29   57.29    8.20
   0  -5  29   49.60    8.70
   0  -5 -29   48.60    8.90
   0   5  29   57.09   15.90
   0   5 -29   52.19   14.50
   0  -5 -30    6.90    5.00
   0   5  30    4.80    3.90
   0  -5 -30    8.10    3.90
   0   5 -30    7.40    4.70
   0  -5 -30    3.90    3.90
   0   5 -30    9.60    4.90
   0  -5  30    3.70    6.90
   0  -5  30   -0.40    4.30
   0  -5 -30   11.40    4.90
   0  -5  30   15.80    6.10
   0  -5 -30    3.50    3.60
   0   5 -30    5.60    8.70
   0   5 -30    6.40   10.10
   0   5 -30   11.60    5.80
   0  -5 -30    1.10    4.50
   0   5  30   22.60   12.10
   0  -5  30    0.30    4.50
   0  -5 -30    7.10    3.60
   0  -5  31    0.30    4.60
   0  -5  31    2.90    4.40
   0   5 -31    4.60    4.60
   0   5 -31   -2.70    4.70
   0   5 -31   13.10    8.50
   0  -5 -31    2.30    3.40
   0  -5  31    5.00    4.70
   0   5 -31   -7.10    8.10
   0  -5 -31    3.30    3.30
   0  -5 -31    6.30    4.60
   0  -5  31   -2.70    7.20
   0   5  31    1.10    7.30
   0  -5 -31   -0.30    4.90
   0  -5 -31    9.20    4.10
   0   5  31    1.50    4.00
   0   5 -31    2.00    4.30
   0  -5 -31    2.70    3.20
   0  -5 -31   -1.00    3.30
   0  -5  32    0.40    8.30
   0  -5  32   -1.30    4.40
   0  -5  32   -3.80    4.80
   0  -5  32    2.20    4.40
   0   5 -32   15.50   10.60
   0  -5 -32   -0.70    3.70
   0  -5 -32    4.50    4.20
   0  -5 -32    2.20    3.50
   0   5 -32   21.10   11.10
   0  -5 -32   -2.10    3.40
   0  -5 -32   -0.10    3.30
   0   5 -32    0.00    4.10
   0   5 -32   -1.70    3.90
   0   5  32    4.40    4.60
   0  -5 -32   -4.70    5.30
   0   5 -32    5.40    4.80
   0   5  32   -1.30    7.50
   0  -5 -32    0.10    3.30
   0  -5 -33   -2.20    3.60
   0  -5 -33   -1.30    3.80
   0  -5 -33    0.30    3.30
   0   5 -33   -1.20    4.00
   0  -5 -33    0.90    3.30
   0   5 -33   -4.70    7.10
   0  -5  33   -2.30    6.90
   0  -5  33   -1.50    4.80
   0   5 -33    0.80    4.20
   0  -5  33    1.70    4.40
   0   5 -33   -1.90    4.20
   0  -5 -33   -1.90    2.90
   0  -5 -33    3.20    4.80
   0   5  33   -0.70    4.50
   0   5  33    3.40    9.20
   0  -5 -33   -1.90    3.00
   0  -5  33   -3.50    4.50
   0   5 -34   -2.10    6.00
   0   5 -34    9.50    4.80
   0  -5 -34    1.70    3.20
   0   5  34   10.70    4.90
   0  -5  34    6.50    8.00
   0  -5  34    5.00    4.40
   0  -5 -34    4.60    4.20
   0  -5 -34    5.90    4.00
   0  -5  34    1.90    3.70
   0  -5 -34    4.90    5.00
   0  -5 -34    5.50    3.40
   0  -5 -34    1.10    6.00
   0   5 -34    3.80    4.20
   0   5 -34    8.60    4.80
   0  -5  34   10.80    5.90
   0  -5 -34    7.40    3.70
   0   5  35   77.69   10.20
   0  -5  35   70.99   12.40
   0   5 -35  111.59   10.00
   0   5 -35  113.59    9.80
   0  -5 -35  119.69    9.30
   0  -5 -35  104.89    9.30
   0   5  35  118.89   10.70
   0  -5  35  107.79    9.70
   0  -5  35  105.89    9.60
   0  -5 -35  120.49    9.30
   0  -5  35  102.69   10.80
   0  -5 -35  105.49   10.60
   0  -5 -35  119.69    8.10
   0  -5 -35  112.09    9.60
   0   5 -35  116.99    9.50
   0   5  35  118.19   11.50
   0  -5  35  114.09    9.00
   0   5 -35  106.49    9.90
   0   5 -36   36.00    6.10
   0  -5 -36   27.80    5.60
   0  -5  36   30.60    5.90
   0  -5  36   25.30    5.50
   0  -5  36   -1.70    8.00
   0   5 -36   34.10    6.20
   0  -5 -36   35.60    4.80
   0   5 -36   35.70    5.60
   0  -5  36   36.90    7.50
   0  -5 -36   34.20    5.50
   0  -5 -36   27.70    5.00
   0   5  36   27.40    6.80
   0  -5 -36    6.40    6.30
   0  -5  36   25.60    5.10
   0  -5 -36   20.90    4.80
   0  -5 -36   30.90    6.80
   0   5  36   29.40    6.10
   0  -5  36   17.40    8.60
   0   5 -36   32.40    6.00
   0  -5  37   40.60    9.50
   0   5 -37   88.39    8.50
   0   5  37   95.29    9.10
   0   5 -37  108.89    8.60
   0   5 -37   95.49    7.80
   0  -5 -37   95.59    7.80
   0  -5 -37   97.19    8.50
   0  -5  37   -0.50    8.50
   0  -5  37   90.89    8.40
   0  -5 -37   87.79    9.30
   0   5  37   96.89   10.10
   0  -5  37   91.39    9.60
   0  -5 -37   74.79    7.30
   0  -5 -37  103.99    6.90
   0  -5  37   90.19    8.50
   0  -5 -37   93.49    7.70
   0   5  38    2.80    3.90
   0  -5 -38    4.20    3.40
   0  -5 -38   -3.00    4.20
   0   5 -38   -0.90    2.70
   0   5 -38   -2.40    3.70
   0  -5 -38    2.00    3.00
   0  -5 -38   -0.40    2.70
   0  -5  38    1.20    3.20
   0  -5 -38    3.00    2.50
   0  -5  38    3.40    4.90
   0  -5 -38   -1.70    2.30
   0  -5  38    1.30    6.20
   0   5  38   -1.40    4.40
   0  -5 -38   -3.10    4.70
   0  -5  38    0.90    3.20
   0   5 -38   -1.30    3.20
   0  -5 -39    7.40    3.80
   0   5 -39   12.70    3.80
   0   5  39    6.60    3.80
   0  -5  39    1.30    6.60
   0  -5 -39    8.90    3.40
   0  -5  39    5.80    3.40
   0  -5 -39   16.70    3.60
   0  -5  39    8.70    5.00
   0  -5  39    6.70    3.40
   0  -5 -39   10.70    3.10
   0  -5 -39   13.60    4.60
   0   5  39   10.20    4.80
   0  -5 -39   11.30    3.00
   0  -5 -39   -4.90    4.20
   0   5 -39   12.00    4.40
   0   5 -40   11.50    4.00
   0  -5  40    9.80    3.30
   0  -5  40    9.80    4.90
   0   5  40   10.30    4.60
   0  -5 -40   16.40    3.50
   0  -5 -40    9.60    4.20
   0  -5 -40   20.20    3.60
   0   5 -40   14.50    3.80
   0  -5 -40    6.40    2.80
   0  -5  41    4.60    3.00
   0   5  41   14.50    4.80
   0   5 -41   11.60    3.40
   0  -5  41   11.50    4.80
   0  -5 -41   12.80    3.10
   0   5 -41   10.60    4.10
   0  -5 -41   11.50    2.60
   0  -5 -41    3.90    2.30
   0   5 -42   11.90    4.00
   0  -5 -42    7.40    2.10
   0  -5  42   11.10    2.80
   0  -5 -42   10.20    2.20
   0   5 -42   12.90    3.30
   0  -5  42   12.50    4.90
   0   5  42   16.10    4.70
   0  -5 -43    5.90    2.50
   0  -5  43   11.70    4.50
   0   5 -43   14.00    3.70
   0   5  43   12.80    3.80
   0   5  43   12.10    4.30
   0   5 -43    4.90    2.80
   0   5  44    0.40    3.30
   0   5  44    1.20    2.70
   0   6   0   11.80    9.10
   0   6   0   10.80    8.00
   0  -6   0    8.60    8.40
   0   6  -1   13.00   13.30
   0   6   1   22.10   11.40
   0   6  -1   11.00    8.60
   0   6   1   33.80   14.20
   0  -6  -1   41.60   17.20
   0  -6   1   25.10   11.50
   0   6  -1    5.50    7.00
   0   6   2  159.38   23.30
   0   6  -2  146.19   23.10
   0   6   2  191.18   26.30
   0  -6   2  179.48   24.70
   0   6  -2  165.38   24.00
   0  -6  -2  183.68   25.90
   0   6   2  133.09   22.50
   0   6  -2  155.98   24.00
   0   6   3   18.60    8.40
   0  -6   3   48.30   15.70
   0   6   3   13.70   11.30
   0  -6  -3   34.40   17.90
   0   6  -3   20.50   10.80
   0   6   3   17.90   11.10
   0   6  -3   33.20   14.10
   0   6  -3   21.00   10.60
   0  -6   3   47.80   16.20
   0  -6   4  108.89   22.80
   0  -6  -4   83.09   18.40
   0  -6   4  102.69   18.70
   0   6  -4  106.09   20.00
   0   6  -4   92.69   18.50
   0   6   4   73.69   15.00
   0   6   4   97.79   19.60
   0   6   4   98.09   18.70
   0   6  -4  126.69   21.00
   0  -6   5    4.70    9.40
   0  -6   5   22.80   12.20
   0   6   5   -3.40    5.30
   0   6  -5    7.60    9.60
   0  -6  -5   -0.50    6.70
   0   6  -5    5.30    9.20
   0  -6   5   11.60    5.20
   0  -6  -5    3.70    3.50
   0   6  -5    9.00    7.70
   0   6   5    7.00    8.70
   0   6  -6   37.30   12.30
   0   6  -6   28.70   11.50
   0  -6  -6   21.30    9.10
   0   6  -6   26.90   11.30
   0  -6   6   25.20    6.10
   0   6   6   20.30    8.00
   0   6  -6   30.10   11.40
   0  -6   6   39.40   15.00
   0   6   6   20.30   10.00
   0  -6  -6   23.60    5.20
   0   6  -7   -1.30    5.70
   0  -6  -7    2.90    3.20
   0  -6  -7    2.30    2.90
   0  -6   7    2.90    4.00
   0   6  -7   -0.90    8.40
   0   6  -7    3.50    7.80
   0   6   7    9.30    9.10
   0   6   7    9.50    7.70
   0   6  -7    6.40    6.40
   0  -6   7   -0.60    9.10
   0  -6  -7   13.60    9.20
   0  -6   7    0.70    2.90
   0   6  -8   11.50    7.10
   0   6  -8   12.30    8.40
   0   6  -8   12.90   10.20
   0  -6   8   12.10    4.10
   0  -6  -8   21.60    5.70
   0  -6  -8   32.00   13.50
   0  -6   8   21.10    5.20
   0  -6   8   28.80   15.10
   0  -6   8   24.20    7.70
   0   6   8   21.30    8.80
   0   6  -8   23.70   11.40
   0  -6  -8   22.20    5.00
   0   6   8   27.00   10.60
   0  -6   8   23.60    7.20
   0   6   9  222.78   25.00
   0   6   9  230.98   28.40
   0  -6  -9  251.17   12.60
   0  -6   9  257.27   13.90
   0   6   9  243.28   13.10
   0   6  -9  214.28   26.60
   0  -6   9  187.08   12.80
   0  -6  -9  251.07   14.60
   0  -6  -9  274.67   31.30
   0   6  -9  258.67   30.50
   0  -6   9  254.87   33.90
   0   6  -9  300.37   31.80
   0  -6   9  195.88   14.60
   0   6  -9  237.28   16.30
   0  -6   9  222.98   15.90
   0  -6  -9  216.68   12.50
   0  -6  10   57.79    8.60
   0   6 -10   62.39   16.00
   0  -6  10   66.29   20.20
   0   6  10   51.69   14.40
   0   6  10   53.49    6.90
   0   6 -10   38.30   12.60
   0   6 -10   82.79   17.50
   0  -6 -10   53.09    7.50
   0   6  10   41.20   11.90
   0  -6 -10   61.39   16.90
   0  -6  10   54.19    8.60
   0  -6  10   47.00    7.30
   0  -6 -10   61.69    7.00
   0  -6 -10   30.70   10.60
   0  -6  10   53.09    7.50
   0  -6 -10   52.89    6.70
   0   6 -10   44.60    8.20
   0   6  10   55.49   13.40
   0   6 -11   52.59    8.70
   0  -6  11   78.49    9.90
   0  -6 -11   77.19    7.60
   0   6 -11   81.89   17.50
   0   6 -11   76.39   17.70
   0  -6 -11   84.79    9.10
   0   6  11   88.99   18.40
   0  -6  11   83.99   21.00
   0  -6 -11   22.20    9.60
   0  -6  11   76.59    8.40
   0  -6 -11   73.09    7.70
   0  -6 -11   88.69   18.90
   0   6  11   76.79   16.00
   0   6  11   87.99    8.90
   0  -6  11   76.39    8.70
   0   6  11   65.59   14.70
   0  -6  11   81.09   10.30
   0  -6 -12    1.90    3.10
   0   6 -12    5.80    7.70
   0  -6  12    4.90    7.20
   0  -6 -12    5.80    4.10
   0   6 -12    2.00    6.50
   0  -6 -12  -22.30   10.50
   0  -6  12    1.50    3.20
   0   6  12    2.10    6.20
   0   6  12   -2.10    6.80
   0  -6 -12   15.10   10.80
   0  -6 -12   -0.10    3.00
   0   6  12    4.00    7.20
   0   6  12    4.00    4.20
   0  -6  12    1.20    2.80
   0  -6  12    4.40    4.50
   0  -6  12    4.30    4.70
   0  -6 -13   41.20    6.70
   0   6  13   39.20    6.30
   0   6  13   24.00   11.90
   0   6 -13   40.80   13.60
   0  -6 -13   23.70    9.50
   0  -6  13   45.30    8.00
   0   6  13   30.40   12.00
   0  -6 -13   44.60    6.20
   0   6 -13   26.50   10.30
   0  -6 -13   48.40   14.80
   0  -6  13   35.60    6.10
   0   6  13   36.30   12.70
   0  -6  13   39.40    7.70
   0  -6  13   60.19   17.70
   0  -6  13   32.70    6.00
   0  -6 -13   42.20    6.20
   0   6 -13   37.10   13.40
   0  -6 -14   18.40    9.70
   0  -6 -14    3.70    2.80
   0  -6 -14   12.60    9.80
   0   6  14    5.50    6.80
   0   6  14   -1.20    6.70
   0  -6 -14    6.70    4.20
   0   6 -14    1.80    7.20
   0   6 -14    9.00    7.20
   0  -6  14    5.80    5.00
   0   6  14    7.50    7.70
   0  -6  14    6.50    5.90
   0   6 -14    1.80    7.60
   0  -6  14    8.00    4.10
   0  -6 -14    8.70    3.70
   0  -6  14   20.10   13.80
   0  -6 -14    3.10    3.10
   0  -6 -15  113.69   10.80
   0  -6 -15  146.19   24.20
   0   6 -15  135.39   23.60
   0   6  15  115.59   20.50
   0  -6 -15  119.89    9.60
   0   6 -15  131.99   11.40
   0  -6  15  128.29   13.00
   0   6 -15  126.09   23.20
   0   6 -15  165.48   24.60
   0  -6  15  121.19   11.90
   0   6  15  113.99   21.30
   0  -6 -15  131.19   10.20
   0   6  15  105.09   19.40
   0  -6  15   74.99    9.00
   0  -6 -15  120.79    8.90
   0  -6 -15   98.59   14.90
   0  -6 -16  108.99    9.40
   0   6  16   91.89   18.20
   0   6 -16  129.09   23.80
   0  -6 -16   97.59    8.70
   0   6  16  101.69   20.20
   0  -6 -16  117.89   10.80
   0  -6  16  100.89   11.60
   0   6 -16  123.39   10.70
   0   6 -16  127.19   22.70
   0  -6 -16  116.09   15.10
   0  -6  16  114.69   10.80
   0  -6 -16   95.09    8.20
   0   6  17    4.40    9.30
   0  -6  17    1.30    4.60
   0  -6 -17    0.30    2.90
   0   6  17   -7.90    8.20
   0  -6  17    3.10    4.70
   0  -6 -17    4.30    3.90
   0   6 -17   -7.80    4.20
   0   6 -17    2.70    8.40
   0  -6 -17    2.90    3.60
   0  -6 -17   12.70   10.30
   0  -6 -17   -2.90    3.20
   0   6  18  173.88   26.40
   0   6 -18  181.18   13.20
   0  -6 -18  157.68   11.30
   0  -6  18  156.88   12.60
   0  -6 -18  205.08   20.40
   0   6  18  148.29   22.90
   0  -6  18  160.68   14.10
   0  -6 -18  146.29   10.20
   0   6 -18  159.28   26.20
   0  -6 -18  154.98   10.90
   0  -6 -18  173.38   13.50
   0  -6 -18  172.28   12.90
   0  -6 -19  512.25   19.00
   0   6  19  487.05   43.50
   0  -6 -19  506.25   19.50
   0   6 -19  572.74   22.40
   0   6 -19  589.24   47.70
   0  -6  19  573.14   22.70
   0  -6 -19  516.55   21.70
   0  -6  19  563.44   24.90
   0  -6 -19  498.05   18.20
   0  -6 -19  508.05   21.70
   0   6  19  512.65   41.60
   0  -6  20   19.60    6.50
   0  -6 -20   22.90    4.70
   0  -6 -20   16.90    5.70
   0  -6 -20   20.70    5.30
   0  -6  20   28.20    7.40
   0   6  20   33.70   12.20
   0   6 -20   21.30    5.80
   0  -6 -20   20.00    5.10
   0  -6 -20   18.90    5.40
   0   6 -20   16.50   11.20
   0   6  20   21.90   10.60
   0  -6 -20   39.00   11.10
   0  -6 -21   19.90    5.10
   0   6 -21   23.40    5.90
   0  -6  21   23.60    6.90
   0  -6 -21   22.50    5.30
   0   6 -21   26.40   11.10
   0  -6  21   28.30    6.80
   0  -6 -21   15.70    5.90
   0   6  21   31.30   11.10
   0  -6 -21   25.20    5.70
   0  -6 -21   19.40    4.50
   0  -6 -21   32.20   11.20
   0   6 -22    7.70    4.70
   0  -6 -22    9.90    5.00
   0  -6 -22   12.80    4.80
   0   6 -22    9.70    9.60
   0   6  22    6.60    4.50
   0  -6 -22    7.40    4.00
   0   6 -22    7.70    4.30
   0  -6  22   10.70    5.40
   0  -6  22   14.30    5.60
   0  -6  22    8.60    5.50
   0  -6 -22    9.50    3.60
   0   6  22   14.80   10.00
   0  -6 -22    9.30    7.40
   0   6 -22    0.30    9.90
   0  -6 -22   11.50    4.30
   0  -6 -23   10.30    4.50
   0   6  23   10.00    8.50
   0  -6 -23    4.40    3.90
   0  -6 -23    4.30    3.50
   0  -6  23    3.60    4.90
   0  -6  23    9.60    5.80
   0   6 -23    5.90   11.50
   0  -6 -23   -0.50    6.70
   0   6 -23   -3.20    4.20
   0  -6  23   16.00    6.20
   0  -6 -23    1.40    3.90
   0   6 -23    6.00   12.30
   0   6 -23   10.00    5.10
   0   6  23   -0.70    4.50
   0  -6 -23    3.60    3.70
   0   6 -24   55.39   16.50
   0  -6 -24   75.19    9.20
   0   6 -24   54.39    7.90
   0  -6 -24   84.69   13.80
   0  -6 -24   60.09    7.90
   0  -6 -24   67.19    7.30
   0   6 -24   59.39    8.50
   0   6 -24   74.39    9.10
   0  -6 -24   58.69    7.50
   0  -6  24   61.59    9.50
   0  -6 -24   69.09    7.80
   0  -6  24   56.49    8.50
   0   6  24   29.90   12.50
   0  -6  24   62.99    9.00
   0   6  24   52.19    8.10
   0  -6 -25   89.29    9.30
   0  -6 -25   98.39    8.60
   0  -6  25  107.19   11.00
   0  -6 -25  101.79   10.50
   0  -6  25   97.29   10.50
   0  -6 -25  102.59    9.00
   0  -6  25  128.79   12.80
   0   6 -25   86.09   20.50
   0  -6 -25  128.79   16.90
   0   6 -25  104.69   10.00
   0   6  25   75.79   18.40
   0   6 -25  118.59   11.00
   0   6 -25  122.19   11.10
   0  -6 -25  106.39    9.20
   0   6 -25  109.09   10.00
   0   6  25   96.69   10.80
   0   6 -26   35.80    6.70
   0   6  26   33.00   12.00
   0  -6  26   25.50    6.60
   0  -6 -26   32.80   10.70
   0   6  26   28.10    6.50
   0   6 -26   42.00    7.40
   0   6 -26   20.30    5.60
   0  -6  26   25.40    6.80
   0  -6 -26   25.50    6.10
   0  -6 -26   21.20    5.60
   0  -6  26   32.80    7.60
   0  -6 -26   32.20    5.80
   0   6 -26   38.20   13.90
   0  -6 -26   29.70    5.70
   0  -6 -26   23.10    4.90
   0  -6 -27    1.90    7.00
   0  -6 -27   10.40    4.20
   0  -6  27   13.00    6.00
   0   6 -27   16.80   11.10
   0   6  27   12.70    9.90
   0  -6  27    6.40    5.70
   0  -6  27    7.90    7.10
   0   6  27   10.60    5.10
   0  -6  27    6.00    4.70
   0  -6 -27    6.70    4.30
   0  -6 -27    6.10    3.80
   0   6 -27   14.80    5.40
   0  -6 -27   10.30    4.40
   0  -6 -27   10.20    4.20
   0   6 -27   10.20    5.30
   0  -6  28    0.60    7.30
   0  -6 -28   -1.20    3.40
   0  -6 -28    0.30    3.10
   0  -6  28    2.40    4.80
   0  -6  28    5.40    4.90
   0  -6  28   -0.70    4.30
   0   6  28    1.40    4.40
   0  -6 -28    1.30    6.20
   0  -6 -28   -3.20    3.90
   0   6  28  -13.70    9.50
   0  -6 -28   -0.80    3.80
   0   6 -28   -0.70    4.10
   0   6 -28    0.80    4.20
   0   6  29   10.90    4.70
   0   6  29   12.10    5.70
   0  -6 -29   12.80    4.60
   0  -6 -29    7.70    8.00
   0  -6 -29   14.20    4.30
   0  -6 -29   13.30    4.30
   0   6  29    8.80    9.10
   0   6 -29   10.90    5.10
   0  -6  29   16.70    5.70
   0   6 -29    8.80    5.00
   0  -6  29    7.80    6.60
   0  -6  29   12.10    5.60
   0   6 -29    9.50    4.90
   0  -6 -29   11.00    3.90
   0   6 -29    3.90    7.20
   0  -6  29    9.80    5.00
   0  -6 -30   15.00    4.30
   0  -6 -30    4.80    6.70
   0  -6 -30   15.00    4.20
   0  -6  30   16.00    6.00
   0   6 -30   21.40    5.40
   0   6 -30   24.00    5.90
   0  -6  30   10.60    5.20
   0  -6 -30   21.30    4.70
   0   6 -30    8.00    9.10
   0  -6  30    3.50    6.80
   0  -6  30   20.10    5.70
   0   6 -30   16.20    5.30
   0  -6 -30   14.30    4.80
   0   6  30   19.00    5.50
   0   6  30   21.20    6.00
   0  -6 -31   28.00    5.00
   0  -6  31   27.20    6.20
   0  -6  31   14.50    7.70
   0   6  31   25.40    5.90
   0   6 -31   28.30    5.80
   0  -6 -31   29.70    5.20
   0  -6 -31   31.40    5.70
   0   6 -31   27.80    5.70
   0   6  31   22.70    6.00
   0  -6 -31   20.80    8.00
   0  -6 -31   37.90    5.60
   0  -6  31   27.60    6.10
   0  -6  31   28.40    6.50
   0  -6  31   23.60    5.80
   0   6 -31   27.60    5.90
   0  -6 -32    0.50    2.80
   0  -6  32   -1.30    4.30
   0  -6 -32    1.50    3.00
   0  -6  32   -0.30    6.30
   0   6 -32    2.40    4.00
   0   6  32    7.80    5.00
   0  -6  32    0.00    3.80
   0  -6 -32    3.50    5.80
   0  -6  32   -1.10    4.10
   0  -6  32    4.30    4.60
   0  -6 -32    1.70    3.10
   0   6  32    2.20    4.10
   0   6 -32    3.00    4.10
   0   6 -32   -0.80    3.80
   0  -6 -33   14.70    3.80
   0  -6  33   16.70    5.40
   0   6 -33   11.80    4.30
   0  -6  33   11.20    4.90
   0  -6 -33   16.20    4.20
   0  -6  33    9.90    4.60
   0   6 -33   17.50    4.90
   0   6  33   13.60    4.80
   0  -6 -33   11.10    6.10
   0  -6  33    4.20    9.00
   0  -6  33   14.80    4.80
   0   6  33    9.70    4.60
   0   6 -33   11.80    4.60
   0  -6 -33   10.00    3.80
   0  -6  33    8.10    7.00
   0  -6 -34   -9.30    5.40
   0  -6  34    3.00    3.90
   0  -6  34   10.40    4.90
   0   6 -34    5.40    4.00
   0  -6  34    5.10    3.90
   0   6  34    8.50    4.80
   0   6 -34    6.30    4.00
   0  -6 -34    6.40    3.30
   0  -6 -34    3.70    3.00
   0   6  34    6.00    4.30
   0  -6  34    0.60    5.80
   0  -6  34    7.90    4.10
   0  -6 -34    4.20    3.20
   0  -6  34    0.50    9.40
   0   6 -34    7.50    3.50
   0  -6 -35  117.69    8.00
   0  -6  35  115.99    8.90
   0  -6  35  101.49    8.40
   0  -6 -35   98.49    7.50
   0   6  35  101.99    9.00
   0   6  35  101.59    8.70
   0   6 -35  138.59    8.70
   0  -6 -35  125.79    7.50
   0  -6  35  104.79    9.10
   0  -6  35  113.69    8.10
   0  -6  35    3.20    8.50
   0   6 -35   98.79    8.20
   0  -6  36   15.10    4.20
   0  -6  36   17.70    4.10
   0  -6  36   18.30    5.10
   0   6  36   16.30    4.60
   0  -6 -36   21.80    3.40
   0  -6 -36   24.60    4.30
   0  -6 -36   15.40    3.60
   0  -6  36    1.80    7.80
   0   6 -36   23.30    4.30
   0  -6 -36   27.60    4.50
   0   6 -36   17.10    4.50
   0   6  36   16.00    4.70
   0  -6  36   18.40    4.40
   0  -6 -37   45.80    5.00
   0  -6  37   35.80    4.80
   0   6  37   34.80    5.70
   0  -6 -37   46.90    4.30
   0  -6  37   41.60    5.30
   0   6 -37   52.69    5.30
   0   6 -37   40.70    5.30
   0  -6 -37   48.30    5.10
   0  -6  37   43.20    6.20
   0  -6 -37   35.50    4.50
   0  -6  38   54.69    5.60
   0   6 -38   58.19    5.20
   0  -6 -38   59.69    5.00
   0  -6 -38   39.20    4.30
   0   6  38   44.10    5.70
   0  -6 -38   58.39    5.20
   0  -6 -38   53.79    4.00
   0   6 -38   54.09    5.90
   0  -6  38   42.20    6.20
   0  -6  38   36.50    4.40
   0  -6 -39   41.30    4.60
   0  -6  39   38.00    4.60
   0   6 -39   42.70    5.00
   0   6  39   48.60    5.50
   0  -6  39   40.00    5.60
   0   6 -39   42.40    4.40
   0  -6 -39   28.10    3.40
   0  -6 -39   39.20    3.90
   0   6  39   41.20    5.50
   0   6  40    0.80    3.30
   0   6  40    1.30    2.90
   0   6 -40    1.50    2.30
   0  -6  40   -1.70    2.70
   0  -6 -40   -0.80    2.00
   0   6 -40    1.00    3.20
   0  -6 -40   -0.20    2.30
   0   7   0   15.10   11.90
   0  -7   0   27.40   16.70
   0  -7   0    7.60    5.50
   0  -7   0   21.70    7.10
   0   7   0   11.30   11.20
   0  -7  -1   94.89    9.30
   0   7   1  106.69   22.10
   0  -7   1  103.29    9.90
   0  -7   1  110.29   11.40
   0   7  -1   79.59   19.20
   0  -7  -1  147.89   27.90
   0   7  -1   91.79   19.90
   0   7   1  109.69   21.80
   0  -7   1  103.39   23.30
   0  -7   1   88.29    9.20
   0  -7   2  119.49   10.80
   0  -7   2  121.59   11.30
   0   7   2  117.79   22.70
   0  -7   2  112.59   25.60
   0   7  -2  110.09   22.00
   0   7  -2   95.89   19.90
   0   7   2   93.59   19.80
   0  -7   2  121.49   10.40
   0  -7  -2  100.19   10.00
   0  -7   3   13.90   14.80
   0  -7  -3    0.80    3.10
   0  -7   3   13.00    5.30
   0   7  -3   25.30   12.80
   0  -7  -3    5.20    4.10
   0  -7   3   29.80    6.70
   0   7  -3    7.90    9.00
   0   7  -3   23.00   12.20
   0  -7   3   10.10    4.60
   0   7   3    7.30    8.20
   0   7   3   18.50   10.80
   0   7   4   19.70   12.70
   0   7   4   21.30   11.10
   0  -7  -4   14.00    4.30
   0   7  -4   -4.20    7.80
   0  -7   4    7.00    4.00
   0  -7  -4    8.00    4.70
   0   7  -4   11.30    8.90
   0  -7   4   14.10    5.60
   0  -7   4   15.50   11.70
   0  -7   4   12.30    5.90
   0  -7   4    8.90    4.60
   0   7  -4   20.10   10.50
   0   7  -5   20.70   11.20
   0  -7   5   14.30    5.30
   0  -7   5   10.10    4.40
   0   7  -5   19.50    9.20
   0  -7  -5   17.80    4.30
   0  -7   5   15.50    6.30
   0  -7   5    8.50    9.80
   0  -7  -5   14.20    4.70
   0   7   5   20.20   11.10
   0  -7   5   17.20    5.10
   0  -7  -5   28.20    7.00
   0  -7   6    1.00    3.10
   0  -7   6    4.90    4.70
   0   7   6    0.50    8.80
   0  -7   6    1.10    3.30
   0  -7  -6    1.80    3.10
   0  -7  -6    0.80    3.00
   0  -7  -6    9.40    5.50
   0   7  -6    0.00    7.10
   0   7  -6   -0.50    4.60
   0  -7   6    3.90    8.50
   0  -7   6    4.30    4.80
   0   7  -6  -17.00    9.50
   0  -7   7   12.50    4.90
   0  -7  -7   13.90    4.80
   0  -7   7   12.90   10.70
   0  -7   7   18.60    5.10
   0  -7  -7   20.40    5.90
   0   7  -7   -5.90    7.50
   0  -7  -7   20.00    4.60
   0  -7   7   20.00    6.10
   0  -7   7   19.90    6.70
   0   7  -7   21.40   11.00
   0   7  -7    5.10    5.70
   0   7   7   26.70   11.90
   0  -7  -8   19.40    6.40
   0   7  -8   14.60    6.40
   0  -7   8   20.20    6.70
   0  -7   8   26.70    7.40
   0  -7  -8   20.30    4.90
   0  -7   8   23.20   14.30
   0  -7   8   16.60    5.00
   0  -7   8   19.20    6.50
   0  -7  -8   18.10    5.80
   0   7  -8   13.90   10.50
   0   7   8   25.70   13.00
   0  -7  -9  106.59   10.10
   0  -7  -9  100.49    8.80
   0   7  -9   78.39   11.30
   0  -7   9   88.99    9.60
   0  -7   9  103.89   24.50
   0  -7   9   85.89    9.00
   0  -7   9  118.89   11.80
   0   7   9  103.19   21.10
   0   7  -9  100.89   20.90
   0  -7  10   17.40    6.10
   0  -7 -10    5.40    4.30
   0   7  10   21.50    9.40
   0  -7 -10   10.60    4.20
   0  -7  10   13.00    4.30
   0   7 -10   15.80   10.40
   0  -7  10   13.80   12.00
   0  -7  10   12.00    6.30
   0  -7  10    6.50    4.40
   0  -7  11   34.60    6.50
   0   7 -11   34.10   12.30
   0  -7  11   36.40    6.20
   0   7 -11   49.60   15.40
   0  -7 -11   29.70    6.00
   0   7  11   34.90   12.90
   0  -7  11   50.79   17.50
   0  -7  11   41.50    7.10
   0  -7 -11   38.00    6.10
   0  -7  11   44.80    8.20
   0   7  12   29.30   11.70
   0  -7 -12   15.70    4.50
   0  -7  12   26.60    7.40
   0   7 -12   27.60   12.00
   0  -7  12   27.50    6.70
   0  -7 -12   29.80    6.10
   0   7 -12   34.80   13.20
   0  -7  12   31.00    6.30
   0   7  12   33.10   13.60
   0  -7  12   37.10   16.30
   0  -7 -12   25.60    5.50
   0  -7 -13  160.18   12.60
   0   7 -13  178.68   27.00
   0   7 -13  188.98   13.30
   0  -7 -13  134.99   10.60
   0  -7 -13  189.08   12.00
   0  -7  13  173.48   12.90
   0  -7  13  194.68   14.70
   0   7 -13  182.88   26.90
   0  -7  13  144.49   12.50
   0   7  13  143.79   21.90
   0  -7 -14   26.10    5.70
   0   7 -14   22.70   11.50
   0   7  14   23.50    5.50
   0   7  14    3.70    6.90
   0  -7 -14   18.60    4.90
   0  -7  14   26.20    6.70
   0  -7 -14   20.50    5.90
   0   7 -14   15.70   10.10
   0   7 -14   31.00    6.60
   0  -7  14   23.40    7.60
   0  -7  15  203.18   14.00
   0  -7 -15  176.08   13.10
   0   7 -15  222.88   30.00
   0  -7 -15  200.18   12.40
   0  -7  15  194.28   15.20
   0   7 -15  189.78   13.20
   0  -7 -15  175.08   12.30
   0   7  15  148.79   23.00
   0   7  15  163.18   11.60
   0  -7 -16   49.00    6.70
   0  -7 -16   45.90    7.50
   0   7  16   38.10    6.40
   0  -7  16   46.20    8.10
   0   7  16   26.90   11.50
   0   7 -16   45.20   14.60
   0  -7  16   52.39    8.80
   0   7 -16   39.30    6.60
   0  -7 -16   48.50   14.40
   0  -7 -16   47.40    6.80
   0   7  17   30.00   11.70
   0  -7 -17   25.10   11.40
   0   7 -17   54.69    7.60
   0   7  17   39.90    6.50
   0  -7  17   50.39    9.20
   0  -7 -17   48.20    6.80
   0  -7  17   45.80    7.90
   0  -7 -17   47.50    7.50
   0   7 -17   58.49   16.20
   0  -7 -18  108.09    8.30
   0  -7 -18  112.29    9.60
   0  -7  18  120.59   11.20
   0  -7  18  117.99   12.30
   0   7 -18  122.69   23.70
   0   7  18  104.99    9.80
   0   7 -18  130.29   11.20
   0  -7 -18  125.59   11.00
   0   7  18   85.69   17.70
   0   7  19    3.20    7.50
   0  -7 -19    8.80    9.50
   0  -7 -19   10.30    5.30
   0  -7  19    9.20    5.90
   0   7 -19   15.00    4.90
   0   7 -19   10.30   10.40
   0   7  19    6.30    4.20
   0  -7 -19    7.60    3.40
   0  -7 -19   11.90    4.60
   0  -7  19   10.70    5.80
   0  -7 -20   62.79    7.40
   0   7 -20   59.99    7.70
   0  -7 -20   54.19    6.10
   0   7 -20   51.69   17.20
   0  -7  20   66.89    9.60
   0  -7  20   58.59    8.60
   0  -7 -20   42.90   10.90
   0  -7 -20   48.00    7.50
   0   7 -20   45.50   14.10
   0   7  20   53.89    7.50
   0   7 -20   61.89    8.30
   0   7  20   40.50   12.80
   0   7 -21   45.70    7.40
   0   7 -21   36.80   15.00
   0   7 -21   55.59   15.90
   0  -7 -21   32.20   10.40
   0  -7 -21   36.20    5.30
   0   7  21   30.00    6.00
   0   7  21   29.80   10.90
   0  -7 -21   31.90    6.50
   0  -7  21   46.40    7.90
   0   7 -21   40.20    6.50
   0  -7 -21   39.80    6.10
   0  -7  21   44.10    8.40
   0  -7 -22    7.60    3.30
   0  -7 -22    9.50    4.80
   0   7  22    2.40    3.60
   0  -7 -22    7.50    7.70
   0  -7  22    8.10    5.40
   0   7 -22    0.10    9.00
   0  -7  22    4.80    5.40
   0   7 -22    6.80    3.80
   0   7 -22    4.70    3.80
   0   7  22    4.40    8.00
   0  -7 -22    8.40    4.20
   0   7 -22    5.70    4.20
   0   7 -23    3.10    4.10
   0  -7  23    3.50    5.40
   0   7 -23   -3.10    3.60
   0  -7 -23   -0.20    6.20
   0   7  23   -2.00    3.50
   0   7 -23    0.00    3.80
   0  -7  23   -0.20    4.80
   0  -7 -23    0.80    2.70
   0  -7 -23    2.00    3.60
   0  -7 -23   -1.10    3.40
   0  -7 -24   47.80    7.30
   0   7 -24   46.40    6.70
   0  -7 -24   58.19    6.20
   0  -7 -24   69.39    7.20
   0  -7  24   65.19    8.60
   0  -7 -24   66.89   12.80
   0   7  24   46.20    6.70
   0  -7  24   54.39    8.90
   0   7 -24   62.39    7.60
   0   7 -24   67.69    8.30
   0   7  25   15.90    4.70
   0  -7 -25   18.30    5.20
   0   7 -25   30.90    6.00
   0  -7 -25   23.00    7.90
   0  -7  25   29.30    7.00
   0  -7  25   27.70    6.40
   0   7 -25   19.00    5.10
   0  -7 -25   23.80    5.10
   0  -7 -25   20.30    4.10
   0  -7 -26    1.30    3.40
   0  -7  26    3.60    5.10
   0  -7  26    3.90    4.70
   0   7 -26    3.50    3.90
   0  -7 -26    4.10    6.70
   0   7 -26    0.90    3.60
   0  -7 -26   -2.20    3.10
   0  -7  26    0.50    3.50
   0   7  26    3.70    3.30
   0  -7 -26   -6.70    3.90
   0   7  26    0.00    3.60
   0   7  27   27.90    5.00
   0  -7 -27   40.30    5.10
   0  -7 -27   44.90    6.40
   0  -7 -27   47.80    5.90
   0  -7  27   42.20    7.50
   0   7 -27   45.50    6.60
   0  -7  27   43.20    6.60
   0   7  27   39.50    6.30
   0   7 -27   43.30    6.30
   0  -7  27   52.69    7.30
   0  -7 -28    0.80    3.20
   0  -7 -28    2.30    3.10
   0  -7 -28   -3.00    5.30
   0  -7 -28    1.10    2.70
   0  -7 -28   -2.00    3.20
   0   7 -28    4.40    4.00
   0  -7  28    4.10    4.30
   0   7  28   -0.90    3.50
   0  -7  28    0.30    3.60
   0  -7  28   -2.20    4.30
   0   7 -28    0.40    3.30
   0   7 -28    0.60    3.60
   0   7  28    0.10    3.50
   0  -7  29   -0.50    3.90
   0   7 -29    4.30    3.70
   0   7  29   -1.80    3.60
   0   7  29   -1.50    2.80
   0  -7  29    0.80    3.40
   0  -7 -29    0.90    2.80
   0  -7 -29    0.80    2.70
   0  -7 -29   -0.30    2.80
   0  -7 -29   -4.70    5.10
   0  -7 -29    6.50    3.50
   0  -7  29    2.10    4.00
   0  -7  29    1.90    8.90
   0   7 -29    0.40    3.30
   0   7  29    0.50    3.10
   0  -7 -29    1.00    2.80
   0   7 -30    8.30    3.70
   0   7 -30    8.40    3.90
   0  -7  30    1.40    8.20
   0  -7 -30    9.80    3.30
   0  -7  30   14.00    4.70
   0   7  30   11.70    3.70
   0  -7  30    7.50    4.30
   0  -7 -30    9.60    3.30
   0  -7 -30   11.00    3.40
   0  -7  30   12.50    4.40
   0   7  30    3.20    3.70
   0   7  30    8.10    3.80
   0  -7 -30   12.60    3.70
   0  -7 -30   13.10    3.60
   0   7  31   60.69    6.50
   0  -7 -31   77.39    6.30
   0  -7  31   75.29    7.10
   0  -7  31   79.49    7.70
   0  -7 -31   81.49    6.20
   0   7  31   65.19    6.30
   0   7  31   49.40    5.40
   0   7 -31   59.49    6.30
   0  -7 -31   63.49    6.10
   0  -7 -31   61.69    6.10
   0   7 -31   69.79    6.60
   0  -7 -31   73.99    5.80
   0  -7  31   70.69    7.00
   0  -7 -32    6.40    2.90
   0   7 -32    5.80    3.30
   0  -7 -32    5.70    2.80
   0  -7  32    4.10    3.40
   0   7 -32    2.60    2.80
   0  -7  32    8.20    3.90
   0  -7 -32   10.30    3.10
   0  -7 -32   10.20    3.30
   0   7  32    4.20    2.70
   0   7  32   -0.80    3.10
   0  -7  32   -3.60    8.30
   0  -7  32    6.00    3.70
   0  -7 -32    4.70    2.80
   0   7 -32    8.10    3.00
   0  -7 -33    6.90    2.80
   0  -7  33    7.00    3.60
   0   7 -33    9.80    3.30
   0  -7  33    4.90    3.30
   0  -7  33    7.20    3.50
   0  -7 -33    8.10    2.90
   0  -7 -33    9.90    3.20
   0   7  33    8.00    2.90
   0  -7 -33    6.60    2.90
   0  -7 -33    9.80    2.90
   0   7  33    5.90    2.90
   0   7 -33   11.10    3.00
   0  -7  34    8.50    3.50
   0  -7 -34    2.90    2.60
   0  -7 -34    6.30    2.50
   0   7 -34    8.80    2.70
   0  -7 -34    7.80    3.00
   0  -7  34    7.60    3.40
   0   7  34    3.70    2.60
   0  -7  34    5.30    3.20
   0   7 -34    6.60    3.00
   0   7  34   10.00    2.90
   0  -7 -35    5.30    2.70
   0  -7 -35    4.20    2.20
   0  -7 -35    8.90    2.90
   0   7 -35    9.40    2.50
   0  -7  35    6.80    3.20
   0   7  35    6.00    2.50
   0  -7 -36   36.10    3.60
   0   7 -36   39.90    4.50
   0  -7  36   37.20    4.40
   0   7  36   25.30    5.20
   0  -7 -36   31.50    3.70
   0  -8   0  102.19    9.70
   0   8   0  107.79   21.80
   0   8   0  103.89   12.70
   0  -8   0  109.19   10.40
   0  -8   0  119.79    9.70
   0  -8   0  143.49   26.50
   0  -8  -1   29.00    7.20
   0  -8  -1   37.20    7.50
   0  -8   1   49.30   18.10
   0   8  -1   26.60   13.20
   0  -8   1   16.60    5.80
   0   8   1   10.60   10.00
   0  -8  -1   10.10    4.60
   0  -8  -1   47.60   18.30
   0  -8   1   27.70    6.40
   0   8   1   13.80   13.10
   0   8  -1   27.80    7.90
   0  -8   1   42.90    8.00
   0  -8   2   88.19    8.50
   0  -8   2   96.89   22.10
   0   8   2   68.99   17.90
   0  -8  -2   71.59   19.90
   0  -8  -2   81.09    8.20
   0   8  -2   78.19   18.50
   0  -8  -2   66.29    8.40
   0  -8   2   60.39    8.00
   0  -8   2   78.79    9.40
   0   8  -2   75.99    9.60
   0   8   2   83.69   18.80
   0  -8  -2   74.19    8.40
   0  -8  -3   12.70    4.60
   0   8  -3    8.30   11.10
   0  -8   3   25.00    5.90
   0   8   3   25.10   11.70
   0   8  -3   13.30    5.80
   0  -8   3   23.50    5.40
   0   8   3    9.50    6.50
   0  -8  -3   42.90   16.10
   0  -8   3   18.40    4.80
   0  -8  -3   21.20    6.00
   0  -8  -3   24.20    6.40
   0  -8   3   27.30   14.20
   0  -8   3   23.60    6.50
   0  -8  -4   27.90    6.10
   0  -8   4   53.59   17.50
   0  -8   4   48.70    6.80
   0  -8   4   45.30    7.60
   0   8  -4   18.20   10.30
   0   8  -4   36.40    7.60
   0  -8   4   38.40    6.40
   0  -8  -4   52.59   17.50
   0  -8   4   37.30    6.20
   0  -8  -4   35.70    6.90
   0  -8  -4   33.50    6.10
   0   8   4   39.50   13.20
   0  -8  -5   26.00    6.10
   0  -8   5   15.60    5.10
   0  -8  -5   21.90    5.60
   0  -8  -5   25.40    5.90
   0   8   5   16.60   12.10
   0  -8   5   23.70    6.50
   0   8  -5   18.20    6.00
   0  -8   5   31.20    6.20
   0  -8   5   17.20    5.20
   0  -8  -5   11.40    8.90
   0  -8   5   36.00   14.80
   0   8  -5   18.70   11.20
   0   8  -6   37.30   15.20
   0  -8  -6   42.70    6.90
   0  -8   6   23.50   14.30
   0  -8   6   43.50    7.20
   0  -8   6   32.80    6.00
   0  -8  -6   48.70   16.70
   0  -8   6   33.40    5.70
   0   8   6   33.20   13.20
   0  -8   6   28.30    7.10
   0  -8  -6   38.80    6.90
   0   8   7   90.89   19.80
   0  -8   7   99.79    8.60
   0  -8   7  124.69   25.50
   0  -8   7  162.58   12.00
   0   8  -7   83.39   20.60
   0  -8  -7  158.88   11.80
   0  -8   7  153.68   11.20
   0  -8   7  136.39   13.30
   0   8  -7  105.09   20.90
   0  -8  -7  113.59   10.30
   0  -8  -8  409.76   17.80
   0  -8  -8  436.36   18.20
   0   8  -8  392.06   37.10
   0  -8   8  416.16   44.00
   0  -8   8  439.86   17.20
   0  -8  -8  484.45   45.10
   0  -8   8  421.26   18.20
   0  -8   8  424.96   17.80
   0  -8   8  447.96   20.60
   0   8  -8  396.76   38.10
   0   8   9  156.88   24.80
   0  -8   9  216.58   13.00
   0  -8  -9  206.58   29.70
   0   8  -9  179.78   26.20
   0  -8  -9  197.98   12.60
   0  -8   9  234.08   32.90
   0   8  -9  226.68   13.40
   0  -8   9  218.58   13.20
   0  -8  -9  210.38   12.90
   0  -8   9  229.48   15.50
   0   8  -9  207.88   27.80
   0  -8 -10  121.39   23.10
   0   8  10  110.59   20.80
   0  -8  10  131.69   11.00
   0  -8  10  136.59   10.30
   0  -8 -10  127.49   10.20
   0   8 -10  144.49   10.70
   0   8 -10  121.39   21.80
   0  -8 -10  121.79   10.10
   0  -8  10  133.29   12.10
   0   8 -10  146.89   24.80
   0  -8 -11   63.99   17.60
   0  -8 -11   42.50    6.80
   0   8 -11   74.59   19.00
   0   8 -11   67.99    7.60
   0  -8  11   61.29    8.60
   0   8  11   38.90   13.20
   0  -8  11   62.89    7.80
   0  -8 -12    7.80    4.40
   0   8  12    7.50    8.20
   0  -8  12   12.30    5.50
   0   8 -12    3.10    3.40
   0  -8 -12    8.40    3.70
   0  -8  12   19.80    6.40
   0  -8  13  107.79    9.80
   0  -8 -13  106.99    8.60
   0   8  13   74.69   17.40
   0   8 -13  115.29    9.40
   0  -8  13  109.99   10.80
   0  -8 -13  114.69    9.60
   0  -8  14    5.60    5.30
   0  -8 -14    5.00    3.40
   0   8 -14    7.30    3.90
   0  -8  14    5.30    4.70
   0  -8 -14    5.60    3.90
   0  -8  15    1.20    8.10
   0   8 -15    0.40    3.10
   0  -8  15   -1.00    4.90
   0  -8  15   -2.70    4.50
   0  -8 -15    2.30    3.10
   0  -8 -15    0.50    3.40
   0  -8  16    7.20    5.00
   0  -8 -16   10.10    3.20
   0  -8  16    4.50    5.00
   0   8 -16    4.90    3.20
   0  -8 -16    2.60    3.40
   0  -8  16    8.90    3.50
   0  -8 -16    8.50    3.90
   0  -8 -16    5.90    3.00
   0  -8  16    6.10    9.20
   0   8 -17    5.80    3.80
   0  -8 -17    1.70    3.50
   0  -8  17    5.80    3.40
   0  -8 -17   -0.30    3.30
   0  -8 -17    2.20    2.70
   0  -8  17   -1.10    4.60
   0  -8  17    1.40    8.70
   0   8 -17    1.20    3.00
   0  -8  17    7.50    5.10
   0  -8 -17    1.60    2.40
   0  -8 -18    4.50    2.90
   0  -8  18   12.80    4.10
   0  -8  18    0.80    7.90
   0  -8  18   19.20    5.40
   0  -8 -18    6.60    3.70
   0  -8  18    9.70    5.80
   0  -8 -18   14.00    4.20
   0   8 -18    7.50    3.90
   0  -8 -18   11.80    3.30
   0  -8 -19    1.50    3.20
   0  -8  19    3.10    3.00
   0  -8  19    4.20    8.00
   0  -8 -19    2.00    2.60
   0  -8  19   -0.60    4.20
   0   8 -19    0.90    3.70
   0  -8 -19   -1.10    3.40
   0  -8  19   -1.00    4.60
   0  -8 -19    4.70    2.90
   0  -8 -20    0.10    2.40
   0  -8  20    3.40    4.90
   0  -8 -20    3.70    2.80
   0  -8 -20    1.00    3.10
   0  -8  20    0.80    7.70
   0   8 -20    5.40    3.50
   0  -8  20    1.10    4.40
   0  -8  20    2.00    3.10
   0  -8 -20    2.60    3.40
   0   8 -21   -0.50    3.30
   0  -8 -21   -0.20    3.10
   0  -8  21    1.00    4.20
   0  -8 -21    1.60    2.30
   0  -8 -21    0.40    3.10
   0  -8  21    3.00    3.10
   0  -8  21   -0.70    4.30
   0  -8  21   -0.40    7.80
   0  -8 -21    1.80    2.50
   0  -8  22    4.20    3.30
   0  -8  22    3.20    4.60
   0  -8 -22    5.90    2.70
   0  -8 -22    4.90    2.70
   0  -8 -22    6.40    3.60
   0  -8  22   -3.90    7.50
   0  -8 -22    8.10    3.40
   0   8 -22    8.20    3.70
   0  -8  22    6.80    4.30
   0   8 -23   12.80    3.80
   0  -8 -23   15.20    3.50
   0  -8 -23   12.50    3.10
   0  -8  23   12.80    3.90
   0  -8  23    2.90    8.60
   0  -8  23   20.70    5.20
   0  -8  23   13.00    4.90
   0  -8 -23   16.00    3.80
   0  -8 -23   13.50    4.00
   0  -8  24   24.80    5.20
   0  -8 -24   19.80    3.70
   0  -8  24   15.40    4.00
   0  -8  24   24.30    5.40
   0  -8 -24   19.90    3.50
   0   8 -24   21.80    4.30
   0  -8 -24   23.10    4.20
   0  -8  25   32.00    4.70
   0   8 -25   37.50    4.80
   0  -8 -25   33.00    3.90
   0   8 -25   20.50    4.00
   0  -8 -25   39.50    4.40
   0  -8 -25   39.10    5.20
   0  -8  25   38.60    5.90
   0  -8  25   43.10    5.70
   0  -8  26   15.10    4.70
   0  -8 -26   11.40    3.00
   0   8 -26    9.20    3.40
   0  -8 -26   12.00    2.90
   0  -8  26    7.70    3.40
   0   8 -26   14.50    3.50
   0  -8  26   14.90    4.30
   0  -8 -26   12.00    3.40
   0  -8  27   83.09    6.70
   0   8 -27   41.60    4.50
   0   8  27   65.89    7.20
   0  -8  27   58.09    5.40
   0  -8 -27   60.79    4.70
   0  -8 -27   66.29    5.60
   0  -8 -27   63.99    5.00
   0  -8  27   76.49    7.00
   0  -8 -28    5.90    2.40
   0  -8  28    6.60    3.80
   0  -8 -28   10.70    3.00
   0  -8 -28    6.60    2.60
   0  -8  28    5.90    3.10
   0   8 -28    5.00    2.10
   0   8 -28    5.60    2.80
   0   8  28    3.60    3.80
   0  -8  28    9.30    3.90
   0  -8 -29   22.20    3.00
   0  -8 -29   32.60    3.90
   0  -8  29   24.10    3.90
   0  -8  29   34.00    4.80
   0  -8 -29   23.50    3.20
   0   8  29   25.30    4.80
   0  -8  29   37.80    4.80
   0  -8  30    3.10    2.80
   0   8  30    0.20    3.30
   0  -8  30    2.70    3.10
   0  -8 -30    1.30    2.20
   0  -8  30    2.30    3.30
   0  -9   0   26.50    4.70
   0  -9   0   30.90    5.50
   0  -9   0   20.00    4.00
   0  -9  -1   56.49    6.40
   0  -9   1   48.40    5.60
   0  -9  -1   58.39    6.40
   0  -9  -1   72.19    7.40
   0  -9   1   66.99    7.00
   0  -9   1   68.69    7.30
   0  -9  -2  120.89    8.50
   0  -9   2  125.39    8.20
   0  -9   2  143.89    9.10
   0  -9   2  134.99    9.60
   0  -9  -2  132.39    8.50
   0  -9  -2  125.49    9.00
   0  -9  -3  111.29    8.30
   0  -9  -3   86.89    7.70
   0   9   3   86.39    8.50
   0  -9  -3   92.29    7.30
   0  -9   3   96.79    7.60
   0  -9   3  111.29    9.00
   0   9  -3   83.59    7.10
   0  -9  -4   40.80    5.50
   0   9  -4   32.30    4.80
   0  -9  -4   49.20    6.00
   0   9   4   35.30    6.20
   0  -9   4   32.90    4.90
   0  -9  -4   23.70    4.70
   0  -9   4   39.80    6.20
   0  -9  -5    4.40    3.00
   0   9   5    3.00    3.80
   0  -9  -5    9.50    3.40
   0  -9  -5    8.10    3.40
   0  -9   5   11.00    4.60
   0  -9  -6    2.00    2.60
   0   9   6    1.10    3.80
   0  -9  -6    8.90    3.40
   0  -9  -6   -1.10    2.60
   0  -9   6   -0.50    3.90
   0  -9  -7    4.40    3.00
   0  -9  -7    2.10    2.50
   0   9   7   -0.40    3.50
   0  -9   7    8.60    4.20
   0  -9   8    7.30    4.30
   0  -9  -8    5.40    3.10
   0  -9  -8    6.40    2.90
   0   9   8    4.60    3.90
   0  -9   8    0.90    3.10
   0  -9  -9    6.50    3.10
   0   9   9   16.70    5.80
   0  -9   9    4.20    3.40
   0  -9  -9    6.20    3.10
   0  -9   9    7.30    4.30
   0  -9 -10    8.10    3.20
   0  -9  10    8.70    4.20
   0  -9  10   10.40    3.90
   0  -9 -10    6.90    3.10
   0  -9 -11    2.60    2.50
   0  -9  11    8.40    4.20
   0  -9 -11    4.20    2.70
   0   9  11    6.00    4.00
   0  -9  11    7.00    3.50
   0  -9  12   18.80    5.30
   0   9  12    4.20    4.40
   0  -9 -12   10.80    3.40
   0  -9 -12    8.90    3.10
   0  -9  12   15.20    4.00
   0  -9  13   42.90    5.20
   0  -9  13   49.30    6.30
   0  -9 -13   40.30    5.00
   0  -9 -13   42.70    5.30
   0  -9 -14    5.00    2.90
   0  -9  14    6.20    3.50
   0  -9 -14    4.40    2.80
   0  -9  14    2.20    3.90
   0  -9  15   25.20    4.50
   0  -9 -15   29.10    4.40
   0   9 -15   30.10    4.10
   0  -9  15   26.30    5.30
   0  -9 -15   23.20    3.90
   0  -9  16    8.20    4.30
   0  -9 -16    3.60    2.80
   0  -9 -16    1.60    2.40
   0  -9  16    3.50    3.60
   0  -9  17    7.60    4.20
   0  -9  17    0.00    3.40
   0  -9 -17    5.50    2.90
   0  -9 -17    2.70    2.50
   0  -9  18    1.90    3.40
   0  -9 -18    0.60    2.30
   0  -9 -18   -0.50    2.50
   0  -9  18   -1.70    3.70
   0   9 -19    2.30    2.50
   0  -9  19    6.50    3.70
   0  -9  19    2.20    3.70
   0  -9 -19    1.10    2.30
   0  -9 -19    0.60    2.50
   0  -9 -20    8.70    2.70
   0  -9  20    9.70    3.70
   0  -9 -20   11.10    3.00
   0  -9  20   13.00    4.20
   0  -9  21   59.19    5.90
   0  -9 -21   65.99    4.90
   0  -9  21   54.49    5.00
   0  -9 -22    2.40    2.30
   0  -9 -22    0.70    1.90
   0  -9  22   -0.30    3.40
   1   0   0    0.90    3.10
  -1   0   0    0.40    2.40
  -1   0   0   -1.40    2.90
   1   0   0    0.10    2.80
  -1   0  -1 5555.14   51.39
  -1   0   1 5484.15   49.30
   1   0   1 5536.35   51.39
  -1   0   2  382.56   13.20
  -1   0   2  352.16   13.90
  -1   0  -2  386.16    7.40
  -1   0  -2  358.06   13.50
  -1   0   2  376.66   14.20
   1   0   2  381.66   13.60
   1   0  -2  382.26    7.90
  -1   0  -3 3851.61   45.10
   1   0   3 3848.42   42.40
  -1   0   3 3809.72   44.20
  -1   0  -3 3862.61   28.30
  -1   0   3 3938.01   46.70
   1   0  -3 3895.11   29.60
   1   0  -3 3824.92   29.80
  -1   0   3 3932.01   41.90
  -1   0   4  518.15   17.00
  -1   0  -4  503.45   17.00
   1   0   4  504.65   15.70
   1   0  -4  521.55   12.50
  -1   0  -4  521.85   12.20
  -1   0   4  525.05   15.40
   1   0   5  890.81   20.70
  -1   0   5  934.21   21.00
  -1   0  -5  920.11   18.50
  -1   0   5  929.31   23.00
  -1   0  -5  916.61   22.90
   1   0  -5  946.41   19.00
  -1   0  -6  412.86   13.70
  -1   0  -6  406.06   16.20
   1   0   6  392.56   14.30
   1   0  -6  433.46   14.20
  -1   0   6  417.66   16.30
  -1   0   6  413.56   14.40
  -1   0  -7   35.10    5.10
  -1   0   7   32.50    6.20
  -1   0   7   34.80    4.90
   1   0   7   46.80    5.50
  -1   0  -7   35.50    6.30
   1   0  -7   33.40    5.20
   1   0   7   36.10    5.50
  -1   0   8  355.96   13.90
   1   0   8  360.46   14.00
  -1   0  -8  375.66   15.40
   1   0  -8  362.66   15.20
   1   0   8  358.46   14.60
  -1   0   8  361.76   16.60
  -1   0  -8  343.67   15.90
   1   0  -9    7.00    3.90
  -1   0   9    9.70    3.70
  -1   0  -9   10.00    4.40
  -1   0  -9    5.30    4.20
   1   0   9    6.40    3.30
   1   0   9   11.00    4.60
  -1   0   9    8.20    4.90
   1   0  10   71.59    8.00
  -1   0  10   82.29    9.50
  -1   0 -10   79.29    8.40
   1   0  10   85.19    8.00
   1   0 -10   78.19    8.80
   1   0 -10   81.29    9.40
  -1   0 -10   78.79    8.70
  -1   0  10   80.69    7.50
  -1   0 -11    3.80    4.30
  -1   0  11   -0.20    3.20
   1   0 -11    0.80    4.80
   1   0  11    0.80    3.40
  -1   0  11    0.30    4.30
   1   0 -11    0.10    4.10
  -1   0 -11    2.80    4.50
   1   0  12   22.90    5.30
  -1   0  12   23.90    6.20
  -1   0  12   28.30    7.00
  -1   0 -12   21.80    6.00
  -1   0 -12   20.10    5.50
   1   0  12   20.70    5.50
  -1   0  12   24.90    5.00
   1   0 -12   21.30    6.40
   1   0 -12   24.60    6.60
  -1   0  13   32.20    5.60
  -1   0  13   34.00    7.30
   1   0 -13   24.10    6.40
   1   0 -13   31.40    7.60
  -1   0 -13   28.70    6.90
   1   0  13   31.30    6.60
   1   0 -13   37.80    7.60
   1   0  13   38.60    6.90
  -1   0  13   38.60    7.60
  -1   0 -13   30.60    6.50
   1   0  14  591.14   25.40
   1   0 -14  610.34   26.50
   1   0 -14  571.04   25.00
  -1   0 -14  629.54   26.40
  -1   0 -14  565.24   25.00
  -1   0  14  635.74   26.10
  -1   0  14  662.53   28.00
  -1   0  14  601.34   21.10
   1   0 -14  604.44   27.50
  -1   0  15   26.40    7.70
  -1   0  15   22.70    5.60
   1   0 -15   11.90    5.70
   1   0 -15   20.10    6.90
   1   0 -15   24.10    7.50
  -1   0 -15   22.00    7.20
  -1   0 -15   26.20    7.30
   1   0  15   20.20    6.20
  -1   0  15   23.70    7.10
  -1   0  16 1275.67   33.00
   1   0  16 1257.97   39.70
  -1   0  16 1313.97   40.50
   1   0 -16 1336.57   41.20
   1   0  16 1276.37   34.70
  -1   0  16 1353.26   43.50
   1   0 -16 1277.47   39.30
  -1   0 -16 1340.97   41.20
   1   0 -16 1341.97   41.80
  -1   0 -16 1259.57   39.10
  -1   0 -17   14.10    6.50
   1   0 -17   17.00    7.00
   1   0  17   11.10    5.80
  -1   0  17   12.60    5.00
   1   0 -17    9.10    6.10
  -1   0  17   10.60    6.20
  -1   0  17   14.90    7.50
   1   0  17   10.10    4.90
   1   0  17    9.00    5.50
   1   0 -17    8.70    6.60
  -1   0 -17   13.80    6.50
   1   0  18  202.78   17.20
   1   0 -18  180.58   17.00
   1   0 -18  190.08   17.00
  -1   0 -18  197.98   17.50
   1   0  18  193.28   16.00
  -1   0 -18  186.78   16.70
   1   0  18  195.48   17.50
  -1   0  18  196.58   17.00
   1   0  18  171.58   13.90
  -1   0  18  184.88   18.10
   1   0 -18  192.38   17.70
  -1   0  18  179.38   13.60
   1   0 -19   82.79   12.10
  -1   0  19   98.39   12.80
  -1   0  19   77.49   10.00
  -1   0 -19   80.39    5.80
   1   0  19   73.89   11.00
   1   0 -19   87.79   13.10
   1   0 -19   79.39   12.30
   1   0  19   71.89   10.00
  -1   0  19   95.19   13.80
  -1   0 -19   87.59   12.30
   1   0  19   80.09   12.10
  -1   0 -19   85.39   12.60
   1   0  19   85.89   11.20
  -1   0 -20   77.59    5.90
   1   0  20   60.99   11.30
   1   0  20   87.59   10.80
  -1   0  20   66.09    9.20
   1   0 -20   64.59   11.80
  -1   0 -20   69.39   12.60
  -1   0  20   67.69   11.40
  -1   0  20   88.09   13.70
  -1   0 -20   59.89   11.20
   1   0 -20   73.59   12.60
   1   0 -20   66.59   11.30
   1   0  20   95.89   12.10
   1   0  20   66.59   11.50
   1   0  21   57.49   10.60
  -1   0  21   64.79    5.40
   1   0  21   70.19   11.00
   1   0  21   59.69   11.40
   1   0  21   62.39    9.80
  -1   0 -21   64.79    5.80
  -1   0 -21   59.79   11.60
  -1   0  21   48.30   10.60
  -1   0  21   55.59    8.80
   1   0 -21   59.79   11.00
   1   0 -21   52.89   11.90
   1   0 -21   52.29   11.00
  -1   0 -21   55.69   11.90
  -1   0  21   66.49   12.90
  -1   0 -22    7.90    6.00
  -1   0  22   12.20    6.60
  -1   0  22   10.20    3.20
  -1   0 -22    6.10    6.20
  -1   0  22    7.90    8.20
  -1   0 -22   11.20    3.30
   1   0  22   19.60    6.60
   1   0  22    9.20    6.60
   1   0 -22    1.20    5.50
   1   0  22    8.60    5.40
  -1   0  22   11.90    5.20
   1   0 -22   11.80    7.20
   1   0 -22   12.30    7.10
   1   0  22    9.80    6.40
  -1   0 -23  156.48   18.80
   1   0  23  162.08   19.20
   1   0 -23  147.89   19.00
   1   0  23  150.58   15.10
   1   0 -23  181.18   19.20
   1   0  23  181.78   17.10
   1   0  23  178.28   18.30
  -1   0  23  157.78   20.00
   1   0  23  159.48   16.60
  -1   0 -23  145.59   17.20
   1   0 -23  163.38    9.20
  -1   0  23  162.28   17.50
  -1   0  23  168.18    8.90
  -1   0  23  160.08   14.60
   1   0 -24  276.07   12.30
  -1   0 -24  258.47   23.30
   1   0  24  309.07   24.40
   1   0 -24  302.97   25.20
   1   0 -24  256.77   21.90
  -1   0 -24  291.17   26.60
   1   0  24  308.67   26.30
   1   0  24  318.47   23.00
   1   0  24  288.67   22.70
   1   0  24  284.77   20.90
  -1   0  24  280.97   11.30
   1   0 -24  272.57   25.80
  -1   0  24  294.87   26.50
  -1   0  24  306.17   24.40
   1   0 -25    2.60    2.90
   1   0  25   -3.60    5.40
  -1   0  25    3.50    6.40
   1   0 -25    3.60    6.30
   1   0  25    7.40    6.60
   1   0 -25   -6.40    5.70
   1   0  25    5.40    5.80
   1   0  25   -0.40    4.40
   1   0  25    0.00    4.20
   1   0  25   -0.90    2.60
  -1   0 -25   -4.20    6.90
  -1   0  25   -2.90    2.90
  -1   0 -25    2.70    6.90
   1   0 -25   -2.10    6.40
  -1   0  25    4.10    8.50
   1   0 -26    3.30    2.80
   1   0 -26   -2.60    6.70
   1   0 -26    7.30    7.30
   1   0  26    4.10    2.80
  -1   0  26   15.10    7.80
   1   0 -26    7.00    7.40
  -1   0 -26    8.30    6.90
  -1   0 -26    2.80    6.10
  -1   0  26    2.90    6.40
   1   0  26    4.30    4.80
   1   0  26    4.40    5.70
  -1   0  26    5.10    3.10
   1   0  26    7.90    6.00
   1   0  26    8.10    6.70
   1   0 -27   -9.70    7.70
  -1   0 -27    8.20    7.70
   1   0 -27    3.80    7.70
   1   0 -27    3.90    3.00
  -1   0  27   -6.50    7.60
   1   0  27    4.20    5.40
   1   0  27    2.20    5.50
  -1   0 -27    2.40    6.90
   1   0  27    0.40    2.60
  -1   0  27    6.90    5.10
   1   0  27    0.00    6.10
   1   0 -27   -2.90    7.00
   1   0  27    8.90    6.40
   1   0 -27   -0.60    5.70
   1   0  27    5.90    7.60
  -1   0  28   97.09   17.70
   1   0 -28   77.29   15.80
   1   0 -28   97.79    8.30
   1   0 -28   77.29   16.90
   1   0  28   96.39    7.50
   1   0  28   82.89   16.90
   1   0  28   96.19   17.60
  -1   0 -28   74.99   15.00
   1   0  28   84.49   14.40
  -1   0 -28   90.49   17.20
   1   0 -28   92.79   16.60
   1   0  28  101.69   14.60
   1   0  29   10.90    3.70
   1   0 -29    9.00    7.90
   1   0  29   12.00    8.20
   1   0  29   23.60   10.40
  -1   0 -29   13.80    7.30
   1   0 -29    9.30    3.90
   1   0 -29   12.20   10.00
  -1   0  29   11.10    8.60
   1   0  29   11.30    7.10
  -1   0 -29   11.60    8.10
  -1   0 -29   17.00   10.10
   1   0 -29   13.60    9.50
   1   0 -30  104.59   20.00
   1   0  30  105.99    8.10
   1   0 -30  115.29    9.70
   1   0 -30  105.59   18.50
  -1   0  30   96.39   19.10
   1   0  30   99.89   10.70
   1   0 -30  103.59    9.50
   1   0 -30   92.79    8.50
  -1   0 -30   88.89   18.20
  -1   0 -30  103.79   17.90
   1   0  30  126.89   13.70
   1   0 -30   98.29   19.00
   1   0  30   95.99   18.30
  -1   0 -30   77.19   17.30
   1   0  30  105.39   19.40
  -1   0 -31    9.50    7.70
   1   0  31    6.70    4.30
  -1   0  31   -0.10    5.20
  -1   0 -31    0.90    2.80
  -1   0  31    3.00    7.60
   1   0  31    2.30    2.90
  -1   0 -31   -2.70    7.00
   1   0  31    5.10    8.70
   1   0 -31    5.70    8.40
   1   0 -31    2.50    6.50
   1   0  31    2.20    6.80
   1   0 -31    4.00    4.20
   1   0 -31    5.80    8.00
   1   0  31  -11.50    7.00
  -1   0  31    1.80    6.90
  -1   0 -31    9.80    6.60
  -1   0  31    1.90    3.90
  -1   0  31    2.70    3.60
   1   0 -31    3.30    3.10
   1   0 -31   -0.70    3.10
  -1   0 -31   -0.80    3.40
   1   0  32    8.80    6.70
   1   0 -32   10.50    8.30
   1   0  32   10.90    7.60
   1   0 -32   32.70   12.70
  -1   0  32   21.30   10.90
  -1   0 -32   18.70    5.30
  -1   0  32   15.40    8.80
  -1   0  32   27.40    6.40
   1   0 -32   22.60    5.20
  -1   0 -32   14.60    4.50
  -1   0  32   11.70    6.30
  -1   0 -32   32.80   12.80
   1   0 -32   16.70    4.60
  -1   0 -32    7.50    7.80
   1   0  32   30.80   12.40
   1   0  32   32.40   12.40
   1   0 -32   19.90    5.40
   1   0 -32   14.10    9.30
  -1   0 -32   17.50    4.90
   1   0  32   20.90    6.30
   1   0  32   22.40    4.60
  -1   0  32   22.30    5.10
  -1   0 -32    5.20    8.30
  -1   0 -33   -5.50    8.80
  -1   0  33    6.80    6.90
   1   0  33   15.00    9.20
   1   0  33    6.60    5.50
   1   0  33    3.50    6.80
   1   0 -33    8.00   11.60
  -1   0 -33    9.50    4.70
  -1   0  33    7.20    4.00
   1   0 -33    8.20    3.90
   1   0 -33   12.90    8.60
  -1   0  33    2.70    6.00
   1   0  33   18.60    8.20
  -1   0  33    9.90    8.40
   1   0  33    7.80    7.50
  -1   0  33    8.90    4.80
   1   0 -33    9.10    4.00
  -1   0 -33    7.30    4.60
  -1   0 -33    5.20    8.60
   1   0 -33    8.40    4.60
   1   0  33    5.70    3.70
  -1   0 -33    6.30    3.40
   1   0 -33   24.40   12.30
  -1   0 -33   18.50   10.10
   1   0  33   15.50   10.20
  -1   0 -34   -2.00    3.30
  -1   0 -34   -2.60    4.60
   1   0 -34    4.70    9.50
   1   0  34   -2.60    3.20
  -1   0 -34   -0.90    4.40
  -1   0 -34    0.10    3.60
  -1   0 -34  -17.70   10.40
   1   0 -34    0.40    4.30
  -1   0  34    0.70    3.90
  -1   0  34   -2.20    8.60
   1   0  34   -1.40    7.80
   1   0  34    3.00    7.80
  -1   0  34    0.20    6.80
   1   0 -34    0.40    3.70
  -1   0  34    0.90    3.70
   1   0  34    0.10    7.20
   1   0 -34    0.00    3.90
   1   0  34    0.20    5.70
   1   0  34   -0.40    4.00
  -1   0  34    4.20    7.40
   1   0  35    1.80    6.60
   1   0  35    5.70    8.10
  -1   0 -35    6.20    5.20
   1   0 -35    0.50    3.30
  -1   0 -35   -3.90    4.30
   1   0  35    3.50    5.80
  -1   0 -35    5.30    3.40
  -1   0  35    0.80    3.80
  -1   0 -35   -1.90    3.70
   1   0  35    0.00    3.40
  -1   0  35    4.60    9.20
  -1   0  35   -0.40    7.80
  -1   0  35    2.60    4.20
   1   0  35    4.30    5.00
   1   0 -35   -2.10    4.20
  -1   0  35   -4.20    7.30
   1   0 -36   -0.30    3.60
   1   0  36    0.50    5.00
   1   0 -36    0.50    4.50
   1   0 -36    2.60    4.00
   1   0  36   -2.10    4.20
  -1   0  36   -0.10    3.70
  -1   0  36    4.60    5.90
  -1   0  36   -1.20    4.50
   1   0  36    1.50    6.10
  -1   0 -36    0.40    3.60
   1   0  36   -2.90    6.80
  -1   0  36    3.10    9.60
  -1   0 -36    0.80    3.70
  -1   0 -36    2.10    4.80
   1   0  36    4.90   10.90
  -1   0 -36   -6.90    3.60
   1   0 -37   -0.50    3.60
   1   0  37   -3.20    6.60
   1   0  37    3.00    6.80
   1   0  37   -4.80    5.10
  -1   0 -37   -2.50    3.80
  -1   0 -37   -2.10    3.70
  -1   0 -37    3.60    3.90
  -1   0  37    0.70    4.60
  -1   0  37    4.20    4.20
   1   0  37    8.60   10.60
  -1   0 -37    0.00    3.30
  -1   0 -37    1.10    4.60
  -1   0  37   -3.30    6.20
   1   0 -37    1.70    4.40
  -1   0  37    2.20    8.50
   1   0 -37    2.20    4.70
   1   0  37    3.90    3.60
  -1   0  38   65.89    8.20
   1   0  38   73.19    8.40
  -1   0  38   81.79   10.00
  -1   0 -38   63.89    7.80
   1   0 -38   65.19    8.90
   1   0  38   68.59   18.10
   1   0 -38   72.19    8.60
  -1   0 -38   57.39    7.60
  -1   0 -38   62.79    9.10
   1   0  38   57.49    9.40
  -1   0  38   54.79   15.70
   1   0  38   66.19   11.60
  -1   0 -38   64.69    8.70
   1   0  38   66.69    7.40
   1   0  39  250.07   31.60
  -1   0  39  254.37   14.30
  -1   0  39  219.78   29.80
   1   0 -39  239.88   15.20
   1   0 -39  261.77   15.30
  -1   0 -39  253.07   16.50
   1   0  39  251.37   19.10
  -1   0  39  254.57   16.60
   1   0  39  290.77   15.50
   1   0  39  200.88   15.30
  -1   0 -39  238.78   13.70
  -1   0 -40    2.50    3.30
   1   0 -40    2.20    4.00
   1   0  40    2.40    4.80
   1   0  40    1.00    6.50
  -1   0  40   -3.90    4.40
  -1   0 -40    2.20    4.60
   1   0  40   -0.50    4.00
  -1   0  40   -3.80    4.30
  -1   0 -41    8.20    4.00
  -1   0  41    8.30    5.40
   1   0  41    9.80    7.10
  -1   0 -41   10.20    5.20
  -1   0  41    9.30    4.40
   1   0  41    8.50    4.30
   1   0 -41   10.10    4.40
   1   0  42   -3.10    3.80
  -1   0 -42    1.90    4.60
   1   0  42    2.00    6.50
  -1   0  42   -0.40    3.50
   1   0 -42   -1.70    3.80
  -1   0  42    1.10    4.20
  -1   0 -42    3.70    3.00
  -1   0 -43  143.69    9.80
  -1   0  43  157.18   10.70
   1   0  43  174.98   11.30
  -1   0 -43  150.58   11.60
  -1   0  43  160.08   12.20
   1   0 -43  153.28   10.90
   1   0  44   -3.90    6.80
   1   0  44   -1.10    4.30
  -1   0 -44    3.30    3.10
   1   0 -44    0.20    3.10
   1   0  44   -0.30    4.00
   1   0 -44    5.90    4.90
  -1   0 -44    0.70    3.90
  -1   0  44   -2.30    4.40
  -1   0  44   -0.10    3.40
   1   0  45    0.10    5.20
   1   0  45    0.50    3.30
  -1   0  45    3.90    3.40
   1   0  45    0.20    4.10
  -1   0 -45    5.00    4.10
   1   0 -45   -1.30    4.60
   1   0 -45   -0.30    3.10
  -1   0  45    0.00    4.20
  -1   0  46    2.80    3.90
   1   0  46   -1.00    3.40
  -1   0 -46    3.30    3.50
   1   0  46   -1.40    3.80
   1   0 -46   -0.20    2.60
   1   0 -46   -4.20    4.10
  -1   0  46   -3.00    3.10
   1   0  47    6.80    3.40
   1   0 -47    8.60    4.20
  -1   0  47   10.60    4.20
  -1   0  47   10.20    3.50
   1   0 -47   10.50    3.20
  -1   0 -47    7.70    3.60
   1   0  47   16.80    4.50
  -1   0 -47   13.40    4.00
  -1   0 -48    4.20    3.30
   1   0 -48    5.60    2.60
  -1   0  48    0.90    3.50
   1   0 -48    0.20    3.60
  -1   0 -48    1.80    3.00
   1   0  48    5.30    3.40
  -1   0  48    5.90    3.80
   1   0  48    1.30    3.30
   1   0 -49    2.60    3.60
  -1   0  49   -1.10    2.90
   1   0 -49    2.30    2.00
  -1   0 -49   -0.20    2.90
   1   0  49   -0.60    3.20
   1   0  49    1.80    2.90
   1   0 -49    3.50    2.70
  -1   0 -49    3.30    2.50
  -1   0  49   -0.30    3.30
  -1   0  49    4.70    3.40
  -1   0 -50    2.40    2.70
  -1   0  50    1.90    3.10
   1   0 -50   -1.50    3.10
   1   0  50    0.00    3.10
  -1  -1 -50    2.80    2.70
   1  -1  50    8.00    3.40
  -1  -1 -50    0.30    3.10
  -1   1  50    0.10    3.40
  -1  -1 -49    1.00    3.50
   1   1 -49    7.30    3.80
  -1  -1 -49    2.60    2.90
  -1   1  49   -0.20    2.80
  -1   1  49   -4.00    3.90
   1  -1  49    0.30    3.50
  -1  -1 -48   10.10    3.50
  -1   1  48    2.20    2.70
  -1   1  48    5.90    3.30
   1  -1  48    4.90    2.70
   1   1 -48    5.00    2.40
   1   1 -48    2.70    3.50
   1  -1  48    9.80    4.00
  -1   1  48    2.30    3.20
   1   1 -47   17.90    4.90
   1  -1  47   17.00    3.70
  -1  -1 -47   20.80    4.40
   1   1 -47   16.40    3.30
  -1   1  47   24.20    4.70
   1  -1  47   25.50    5.10
  -1  -1 -47   24.70    4.80
  -1   1  47   23.40    4.40
  -1   1  46   17.40    4.60
  -1  -1 -46   12.50    4.10
   1   1 -46   18.80    5.10
   1  -1  46   19.40    4.00
  -1  -1 -46   17.60    4.60
   1  -1  46   13.70    4.70
   1   1 -46   12.90    3.50
   1   1 -46   13.40    4.10
  -1   1  46   14.00    4.20
  -1   1  45    8.60    4.30
  -1   1  45    1.00    4.00
   1   1 -45   -1.50    3.30
  -1  -1 -45    5.40    4.00
   1  -1  45    5.40    3.70
  -1  -1 -45    4.90    3.70
   1  -1  45    4.40    4.10
   1  -1  45    5.00    6.00
   1  -1  44   80.39    7.50
  -1  -1 -44   87.09    8.40
   1   1 -44   76.29    7.60
   1  -1  44   86.99    9.30
  -1   1  44   75.69    8.40
  -1  -1 -44   78.99    6.50
  -1  -1 -44   77.59    8.50
  -1   1  44   81.69    8.00
   1  -1  44   55.99    6.90
  -1   1  43    1.50    4.20
  -1  -1 -43    1.80    3.90
   1  -1  43    1.60    6.80
  -1  -1 -43    4.30    3.30
   1   1 -43    0.30    3.40
  -1   1  43    0.90    4.00
  -1  -1 -43    0.80    4.10
   1  -1  43    1.30    3.60
   1  -1  43    4.30    3.50
   1  -1  43   -1.40    5.80
  -1  -1 -42   29.00    6.50
   1   1 -42   34.90    6.60
   1  -1  42    9.00    6.60
  -1   1  42   28.50    6.10
   1  -1  42   29.20    5.20
   1  -1  42    0.60    6.30
   1   1 -42   31.40    5.80
  -1  -1 -42   30.70    5.20
  -1   1  42   39.90    7.10
   1  -1  42   25.10    5.90
   1  -1  41   52.49    7.00
  -1  -1 -41   62.39    6.90
   1   1 -41   49.20    6.90
  -1  -1 -41   57.59    8.60
   1  -1  41   43.40    9.10
   1   1 -41   49.30    7.10
   1  -1  41   51.49    7.80
   1   1 -41   49.90    7.80
   1  -1  41   33.20    8.80
  -1   1  41   57.69    7.60
  -1   1  41   47.20    8.20
  -1   1  40  202.18   13.30
   1  -1  40  168.08   14.40
   1  -1  40  157.78   14.50
   1   1 -40  214.18   13.50
   1   1 -40  198.58   13.70
   1   1 -40  208.18   13.00
  -1   1  40  212.78   14.60
  -1  -1 -40  204.18   12.00
  -1   1  40  167.28   12.20
   1  -1  40  218.58   13.00
  -1  -1 -40  216.38   14.90
  -1  -1 -40  185.48   11.40
   1  -1  39   33.00   13.00
  -1   1  39    8.30    8.90
   1  -1  39    7.30    8.10
  -1  -1 -39   27.00    7.10
  -1   1  39   23.20    5.90
   1  -1  39   14.50    7.30
   1   1 -39   24.70    6.00
   1   1 -39   23.40    6.20
   1  -1  39   24.00    5.40
  -1  -1 -39   26.40    5.40
   1  -1  39   19.70    6.70
  -1   1  39   25.90    6.90
  -1   1  39   25.30    6.10
  -1  -1 -39   19.90    4.70
   1   1 -39   23.70    5.30
  -1  -1 -38  152.88   13.30
   1  -1  38  130.99   23.20
   1   1 -38  135.09   11.20
   1  -1  38   98.49   12.90
   1  -1  38  108.09   11.90
   1  -1  38  164.58   11.70
  -1   1  38  153.18   12.90
  -1  -1 -38  126.79   10.00
   1   1 -38  133.69   12.00
  -1   1  38   89.79   20.40
  -1  -1 -38  152.38   10.70
   1  -1  38   47.60   12.10
  -1   1  38  136.99   11.80
  -1   1  38  147.19   15.80
  -1   1  38  149.09   12.00
   1   1 -38  150.98   11.20
  -1  -1 -37   18.70    6.30
  -1   1  37    8.90    4.90
  -1   1  37   22.30   12.30
  -1  -1 -37    8.20    4.00
  -1  -1 -37   10.40    3.80
  -1   1  37   19.00    6.20
   1  -1  37   13.60    4.90
   1  -1  37    8.00    8.40
   1   1 -37   12.70    5.00
   1   1 -37    8.60    4.40
   1  -1  37    1.30    9.90
  -1   1  37    8.50    4.70
   1  -1  37    7.50    5.80
   1  -1  37    4.20    6.60
  -1   1  37    5.90    6.00
   1   1 -37   12.50    5.60
  -1  -1 -36  131.89   10.40
   1   1 -36  128.89   10.90
   1  -1  36  114.39   13.80
   1  -1  36  128.89   23.70
   1  -1  36  131.69   13.50
   1  -1  36   89.19   14.70
  -1  -1 -36  144.09   13.00
  -1   1  36  144.99   11.50
   1   1 -36  150.28   12.10
  -1  -1 -36  134.49   10.70
  -1   1  36  130.19   11.60
  -1   1  36  116.99   22.30
  -1   1  36  147.39   16.60
  -1   1  36  141.59   13.30
   1   1 -36  148.39   12.10
   1  -1  35   19.00   10.50
  -1   1  35   16.30    9.90
   1  -1  35   19.80    8.80
   1  -1  35   14.10    6.10
   1   1 -35   11.60    5.50
  -1   1  35   12.00    5.10
  -1   1  35   17.50    8.50
  -1   1  35   13.10    5.60
  -1  -1 -35   14.10    4.30
  -1  -1 -35   13.60    5.40
  -1  -1 -35   16.10    5.50
   1  -1  35    9.00    7.90
   1   1 -35   11.70    4.60
  -1   1  35   15.50    5.60
   1   1 -35   13.60    4.80
  -1   1  34    6.70    4.70
   1  -1  34   10.20   10.00
  -1   1  34    1.90    4.00
   1  -1  34    3.30    7.40
   1   1 -34    2.90    3.70
   1   1 -34   10.20    5.20
  -1  -1 -34    7.90    4.00
  -1  -1 -34    6.30    4.70
  -1   1  34    6.30   10.20
  -1   1  34    3.70    7.00
  -1   1  34   11.50    4.90
   1  -1  34   10.60    6.70
   1  -1  34    8.70    5.60
   1   1 -34    7.70    4.20
  -1  -1 -34    8.00    4.10
  -1   1  33  110.09   11.10
   1   1 -33   91.19    8.90
  -1   1  33  109.49   11.30
   1  -1  33   94.09   21.30
   1  -1  33   85.29   12.80
  -1   1  33   95.39   20.20
  -1  -1 -33   92.09    8.70
   1   1 -33  107.69   21.00
   1  -1  33   89.99   10.50
   1  -1  33   64.79   13.00
   1   1 -33   82.69   19.90
   1  -1  33  100.09   20.60
   1   1 -33  113.59   10.10
  -1  -1 -33   84.69    9.80
   1   1 -33  105.39   10.40
  -1   1  33   45.20   10.20
   1  -1  33   52.89   12.00
  -1  -1 -33   80.79   18.80
   1   1 -33   65.49   20.10
  -1   1  33  100.29    9.90
  -1  -1 -33   92.79   10.80
   1   1 -32   46.00    7.60
  -1  -1 -32   39.80    6.00
   1  -1  32   43.70   10.00
   1  -1  32   39.40   13.90
  -1   1  32   47.00    7.40
   1   1 -32   38.50   12.80
   1  -1  32   31.80   11.50
   1  -1  32   40.60    8.10
   1  -1  32   23.60    9.00
   1  -1  32   16.00    8.40
  -1  -1 -32   42.50   13.40
  -1   1  32   38.90   10.00
   1   1 -32   32.90   12.70
   1   1 -32   43.80    6.70
  -1   1  32   40.30   13.80
  -1  -1 -32   42.60    7.40
   1  -1  32   54.29   14.60
   1   1 -32   38.90   13.20
   1   1 -32   44.60    6.80
  -1  -1 -32   36.90    6.80
  -1   1  32   58.89    8.50
  -1   1  31   67.59   11.50
   1   1 -31   56.49   15.40
  -1  -1 -31   51.59    7.70
   1  -1  31   56.69   14.90
  -1  -1 -31   49.60   14.90
  -1  -1 -31   50.59    6.30
   1   1 -31   53.09    7.00
   1  -1  31   50.19   10.30
   1  -1  31   72.49    9.60
  -1   1  31   57.39    7.60
   1   1 -31   48.80    6.90
   1  -1  31   21.80    8.90
  -1   1  31   62.29    8.70
  -1  -1 -31   54.29    7.90
  -1   1  31   48.20   15.00
   1  -1  31   57.09   14.80
   1  -1  31   39.50    9.80
   1   1 -31   62.29    8.00
   1  -1  31   69.09   11.90
   1   1 -31   48.80   14.60
   1  -1  30    6.00    7.00
  -1  -1 -30   13.40    5.30
  -1   1  30    9.10    6.50
  -1  -1 -30    0.40    6.60
   1   1 -30    9.50    4.10
   1  -1  30   15.50    8.90
   1   1 -30    8.00    3.60
   1   1 -30    5.40    7.40
  -1   1  30   11.20    4.10
  -1  -1 -30    9.80    4.30
   1   1 -30   14.90    9.60
   1  -1  30    0.90    5.40
  -1   1  30   16.40   10.00
   1   1 -30    6.00    7.60
  -1  -1 -30   13.90    8.30
  -1   1  30   12.20    4.80
   1  -1  30   16.40    8.90
   1  -1  30   17.50   10.60
  -1   1  30   12.60    5.10
   1  -1  30   11.20    4.50
   1   1 -30    7.70    3.80
   1   1 -30   14.30    4.70
  -1  -1 -29   68.69   16.00
   1   1 -29   64.89   15.10
   1   1 -29   67.99   15.70
  -1   1  29   60.79    6.90
  -1   1  29   58.99   15.30
   1  -1  29   59.69   14.70
   1   1 -29   63.89   15.30
   1  -1  29   69.99   15.40
   1  -1  29   72.39   16.60
   1   1 -29   62.09    7.20
  -1  -1 -29   66.59   15.90
  -1  -1 -28  113.49   20.10
   1  -1  28  162.18   22.60
  -1   1  28  114.29   19.40
  -1   1  28  135.69   17.10
   1   1 -28  138.39   10.00
   1   1 -28  104.39   19.00
  -1  -1 -28  121.59   17.00
   1   1 -28  128.19   19.40
  -1   1  28  125.09    9.10
   1   1 -28  144.69   21.00
  -1  -1 -28  125.69   20.50
   1  -1  28  146.69   20.80
   1  -1  28  122.69   19.10
  -1  -1 -27   30.80   11.80
  -1   1  27   39.90   13.40
   1  -1  27   31.50   10.70
  -1   1  27   48.60   11.00
   1  -1  27   43.40   12.00
   1  -1  27   48.50   12.90
   1   1 -27   33.00   10.50
   1   1 -27   35.50   11.40
   1   1 -27   43.80    6.10
  -1  -1 -27   28.80   10.80
  -1  -1 -27   24.70    9.10
  -1   1  27   45.80    6.00
   1   1 -27   51.89   13.00
  -1  -1 -26   55.19   11.70
   1  -1  26   55.59   12.90
   1   1 -26   50.59   12.60
  -1   1  26   50.59    5.90
   1  -1  26   55.59   13.30
   1   1 -26   44.40   12.10
  -1   1  26   48.80   11.00
   1   1 -26   50.89    6.30
  -1  -1 -26   55.19   14.20
   1  -1  26   48.20   12.70
  -1  -1 -26   50.89   13.20
  -1   1  26   50.49   13.00
   1  -1  26   40.90    9.90
   1   1 -26   47.80   12.60
   1  -1  25   33.80   11.00
   1   1 -25   35.30   11.00
   1   1 -25   22.60    8.90
  -1   1  25   34.90    9.80
   1  -1  25   34.70   10.40
  -1   1  25   33.50   10.90
  -1  -1 -25   27.20   10.30
  -1  -1 -25   33.40    9.70
  -1   1  25   35.80    5.00
   1   1 -25   42.70    6.10
   1  -1  25   40.00    9.60
   1  -1  25   34.00   10.60
   1   1 -25   34.80   11.00
  -1  -1 -25   29.20   10.60
  -1  -1 -24   15.90    8.60
  -1   1  24   18.70    6.50
  -1   1  24   20.40    4.10
   1   1 -24   20.70    9.00
   1  -1  24   26.40    9.10
   1   1 -24   16.00    8.80
  -1  -1 -24   19.80    6.70
   1   1 -24   22.90    4.90
  -1   1  24   14.40    6.70
   1  -1  24   21.70    6.90
   1   1 -24   12.30    7.60
  -1  -1 -24   15.80    9.30
   1  -1  24   26.10   10.00
  -1   1  24   30.00    9.70
   1  -1  24   25.20    7.20
   1  -1  23  185.08   16.90
  -1  -1 -23  163.28   17.40
   1   1 -23  187.38   20.50
  -1   1  23  187.88   18.10
  -1  -1 -23  179.58   21.30
  -1  -1 -23  176.48   21.70
   1   1 -23  191.98   10.40
   1   1 -23  166.98   19.30
  -1   1  23  184.48   21.30
   1  -1  23  174.08   19.50
   1   1 -23  177.58   20.90
   1  -1  23  186.28   20.80
  -1   1  23  168.58   16.70
  -1   1  23  171.88    9.30
   1   1 -22  210.88   11.20
   1  -1  22  215.88   16.00
   1  -1  22  233.58   22.30
  -1  -1 -22  226.18   22.50
  -1   1  22  212.68   18.20
   1  -1  22  208.98   21.00
   1   1 -22  228.98   22.30
  -1   1  22  207.38    9.80
   1   1 -22  246.18   22.30
  -1  -1 -22  212.88   19.20
  -1   1  22  219.58   22.40
   1   1 -22  208.68   21.20
  -1  -1 -22  220.78   23.70
  -1   1  22  226.98   19.10
   1  -1  22  228.08   18.00
   1   1 -21   15.90    8.10
  -1   1  21   22.10    6.70
  -1  -1 -21   21.80    7.90
  -1  -1 -21   21.90    9.40
  -1  -1 -21   31.70    9.40
  -1   1  21   32.40   10.10
   1   1 -21   25.30    8.90
   1  -1  21   26.70    7.10
  -1   1  21   24.30    7.50
   1  -1  21   28.60    8.60
   1  -1  21   23.40    6.00
   1   1 -21   23.10    9.40
  -1   1  21   28.90    4.20
   1   1 -21   23.10    8.80
   1  -1  21   24.20    9.20
   1   1 -21   26.70    4.50
  -1   1  20   56.89    9.90
   1  -1  20   50.39    7.70
  -1   1  20   38.50    7.70
  -1  -1 -20   44.70    8.90
  -1  -1 -20   45.00   10.80
   1  -1  20   56.89   11.80
   1   1 -20   43.00   10.40
  -1   1  20   50.29    5.10
   1   1 -20   53.39   10.80
   1  -1  20   47.20    8.60
  -1   1  20   52.99   11.30
  -1  -1 -20   51.39   11.70
  -1   1  20   43.60    9.00
   1   1 -20   50.09    5.60
   1  -1  20   47.40   10.10
   1   1 -20   45.60   10.40
   1   1 -20   51.19   11.10
   1   1 -19  109.09   14.70
  -1   1  19   97.69   12.20
  -1   1  19  108.09   11.70
  -1  -1 -19  114.99   15.80
   1  -1  19  103.19   10.10
   1  -1  19  118.19   14.80
  -1   1  19  112.19   12.90
   1  -1  19  123.89   15.60
   1  -1  19  107.09   11.80
   1   1 -19  116.79   14.50
   1   1 -19   93.49   14.50
   1   1 -19  106.69   14.20
  -1  -1 -19  117.89   13.30
   1   1 -19  104.99    7.20
  -1  -1 -19  108.59   14.80
  -1   1  19  109.69   14.60
   1   1 -18  714.53   32.70
  -1   1  18  785.72   35.50
   1  -1  18  779.12   28.90
   1  -1  18  703.03   33.80
  -1   1  18  751.02   30.80
  -1  -1 -18  748.63   36.80
  -1   1  18  730.03   30.20
  -1   1  18  726.53   27.70
   1   1 -18  703.53   35.10
   1  -1  18  759.92   33.80
  -1  -1 -18  710.53   29.70
   1   1 -18  772.42   35.60
   1   1 -18  745.13   17.70
  -1  -1 -18  728.53   34.40
   1  -1  18  745.83   25.10
   1   1 -18  744.83   33.60
   1  -1  17   55.89   10.00
   1  -1  17   40.80    7.60
   1   1 -17   42.60    9.40
  -1  -1 -17   43.20   10.00
  -1   1  17   44.50    7.90
   1  -1  17   46.90   10.10
  -1   1  17   36.10    7.90
   1   1 -17   41.40    9.60
   1   1 -17   46.00    9.50
  -1  -1 -17   45.40   10.40
   1  -1  17   46.30    7.00
   1   1 -17   38.60    9.70
   1   1 -17   44.80    4.80
  -1   1  17   40.60    7.60
  -1  -1 -17   50.39    8.80
  -1   1  17   44.30    9.50
  -1  -1 -16   41.90    9.10
  -1   1  16   38.10    8.20
   1  -1  16   45.10   10.00
   1  -1  16   44.70    8.70
   1  -1  16   39.70    6.30
  -1   1  16   48.40    9.20
  -1   1  16   42.90    7.20
  -1  -1 -16   41.10    9.60
   1   1 -16   43.40    9.60
  -1   1  16   41.00    7.60
   1   1 -16   40.80    9.20
   1   1 -16   45.30    9.70
   1   1 -16   39.20    8.50
  -1  -1 -16   43.00    7.70
   1   1 -16   43.40    4.50
   1  -1  15  153.38   14.90
  -1  -1 -15  148.69   15.90
  -1  -1 -15  140.49   12.20
   1   1 -15  158.98   15.90
   1   1 -15  139.29   14.30
   1  -1  15  150.18   10.70
   1   1 -15  135.19   13.50
  -1  -1 -15  136.89   14.50
   1  -1  15  143.89   14.10
  -1   1  15  156.48   14.70
  -1   1  15  143.69   11.60
  -1   1  15  137.59   13.10
   1   1 -15  178.18   15.70
  -1   1  15  154.58   13.10
  -1   1  14  312.17   17.70
  -1  -1 -14  307.87   17.10
  -1   1  14  315.37   18.10
   1   1 -14  314.77   20.30
  -1   1  14  315.27   19.80
  -1  -1 -14  311.57   21.20
   1   1 -14  308.17   19.00
   1  -1  14  286.47   18.40
  -1   1  14  291.37   15.80
   1   1 -14  282.47   18.80
  -1  -1 -14  299.67   19.80
   1   1 -13  688.43   28.50
  -1   1  13  606.24   25.10
  -1   1  13  652.83   22.10
  -1   1  13  656.33   24.60
  -1  -1 -13  630.64   23.20
   1   1 -13  601.54   26.10
  -1  -1 -13  631.94   28.40
   1   1 -13  650.03   25.90
   1  -1  13  597.34   25.30
  -1  -1 -13  648.44   27.20
  -1   1  13  714.93   28.30
  -1   1  12   68.99    8.70
   1   1 -12   62.69    9.70
   1  -1  12   63.99    8.60
  -1  -1 -12   72.99   10.30
  -1  -1 -12   71.09    9.60
  -1   1  12   68.89    8.70
   1   1 -12   70.29    8.80
  -1   1  12   70.39    9.90
   1   1 -12   60.59    9.30
  -1   1  12   69.69    7.80
  -1  -1 -12   69.49    8.30
  -1   1  11  812.92   28.40
  -1  -1 -11  741.33   23.10
  -1   1  11  770.92   25.60
   1   1 -11  813.22   28.60
   1  -1  11  768.62   27.50
  -1  -1 -11  751.02   28.60
   1  -1  11  761.62   25.70
   1   1 -11  731.63   26.20
   1   1 -11  761.72   25.80
  -1   1  11  717.83   21.90
   1  -1  11  760.12   24.60
  -1  -1 -11  800.62   27.60
   1   1 -10  358.46   17.00
   1  -1  10  370.86   17.50
  -1  -1 -10  363.16   19.50
  -1  -1 -10  362.46   15.60
   1  -1  10  362.66   18.80
  -1   1  10  354.46   17.90
   1  -1  10  346.37   16.00
  -1  -1 -10  366.26   18.10
   1   1 -10  359.06   18.40
  -1   1  10  380.16   17.60
   1  -1  10  319.67   18.30
  -1   1  10  345.37   14.70
   1   1 -10  331.47   17.90
  -1   1   9  873.61   26.10
   1  -1   9  850.81   24.00
   1   1  -9  875.91   26.80
  -1  -1  -9  904.01   28.20
  -1   1   9  882.11   27.00
   1  -1   9  896.11   28.10
   1   1  -9  900.81   25.20
   1  -1   9  889.51   25.60
  -1  -1  -9  855.31   22.70
  -1   1   9  839.82   21.30
   1  -1   9  843.22   27.60
  -1  -1  -9  896.21   26.80
  -1  -1  -8 1055.89   24.50
   1  -1   8 1121.59   30.60
  -1  -1  -8 1089.69   27.90
  -1   1   8 1100.19   28.50
   1   1  -8 1056.29   28.60
  -1   1   8 1094.19   27.90
   1  -1   8 1072.69   29.70
   1   1  -8 1092.19   26.20
  -1   1   8 1073.69   23.50
   1  -1   8 1055.99   25.50
  -1  -1  -8 1105.39   29.60
   1  -1   8 1089.29   26.90
  -1   1   7 1132.59   27.80
   1  -1   7 1083.09   24.80
  -1   1   7 1072.69   22.90
   1  -1   7 1080.59   25.70
  -1  -1  -7 1110.79   28.10
  -1  -1  -7 1055.49   23.70
   1  -1   7 1127.99   29.80
   1   1  -7 1106.19   28.20
   1   1  -7 1120.19   25.00
   1   1  -6 1280.47   25.20
  -1  -1  -6 1365.86   29.60
  -1   1   6 1346.57   25.60
   1  -1   6 1258.47   26.60
  -1  -1  -6 1272.67   25.40
   1   1  -6 1313.37   29.30
  -1   1   5 1050.79   22.50
   1  -1   5  981.00   22.30
   1   1  -5  978.20   20.80
  -1  -1  -5 1045.00   24.40
  -1   1   5 1052.29   24.60
  -1  -1  -4 2438.66   34.80
   1   1  -4 2410.06   30.60
   1  -1   4 2334.67   33.00
  -1  -1  -3 1829.32   31.20
  -1   1   3 1860.31   33.20
   1  -1   3 1741.23   27.50
   1  -1   3 1873.91   31.00
   1   1  -3 1776.52   25.10
  -1  -1  -3 1802.12   27.90
   1  -1   2  977.50   20.20
  -1   1   2 1028.00   24.50
   1   1  -2  954.70   17.70
   1  -1   2  993.40   22.10
  -1  -1  -2  977.60   19.20
  -1  -1  -2  977.30   23.00
   1  -1   1  484.05   15.20
  -1  -1  -1  512.15   17.30
  -1   1   1  502.95   15.70
  -1  -1  -1  471.55   12.60
   1  -1   1  478.55   14.20
  -1  -1  -1  477.45   16.30
  -1  -1   0 3418.36   43.60
  -1   1   0 3275.97   41.70
   1  -1   0 3238.28   36.40
  -1  -1   0 3273.67   43.10
  -1   1   0 3423.16   39.50
  -1  -1   0 3180.58   30.80
   1   1   0 3404.06   40.50
   1  -1   0 3332.97   39.70
  -1   1  -1  508.25   15.40
  -1   1  -1  514.65   17.20
  -1  -1   1  493.25   17.30
   1  -1  -1  493.35   17.00
  -1  -1   1  468.45   11.90
   1   1   1  490.95   15.00
  -1  -1   1  480.95   17.10
   1  -1  -1  460.55   15.20
  -1   1  -2 1019.60   21.50
  -1   1  -2 1019.20   24.90
   1  -1  -2 1003.90   24.00
   1   1   2 1010.50   20.80
  -1   1  -2  991.80   25.20
  -1   1  -2 1021.20   25.20
  -1  -1   2 1072.89   24.60
  -1  -1   2  985.00   17.90
   1  -1  -2  972.80   22.40
   1   1   2 1020.70   20.50
   1   1   3 1797.82   33.00
  -1   1  -3 1914.61   29.70
   1   1   3 1887.31   27.40
  -1   1  -3 1734.53   29.00
  -1  -1   3 1973.80   33.70
  -1   1  -3 1752.62   33.90
   1   1   3 1899.61   26.80
  -1   1  -3 1827.02   34.40
   1  -1  -3 1871.31   32.90
   1  -1  -3 1830.52   31.60
  -1   1  -3 1850.11   34.70
   1  -1  -4 2553.24   39.10
  -1  -1   4 2466.95   38.90
   1   1   4 2503.15   30.40
  -1   1  -4 2490.05   35.50
  -1   1  -4 2559.24   34.80
  -1   1  -4 2434.96   40.50
   1  -1  -4 2463.55   38.20
   1   1   4 2486.75   39.30
   1   1   5 1054.39   25.60
  -1   1  -5  978.00   23.20
   1   1   5 1065.29   19.10
   1  -1  -5 1032.00   25.90
  -1   1  -5  972.40   26.80
   1  -1  -5 1034.10   25.30
  -1   1  -6 1290.67   27.50
   1  -1  -6 1309.37   30.40
  -1  -1   6 1308.37   30.50
   1  -1  -6 1291.87   29.00
  -1   1  -6 1288.57   31.20
   1   1   6 1341.17   29.30
   1   1   6 1308.37   20.50
  -1  -1   7  981.50   16.10
  -1  -1   7 1106.29   29.30
   1   1   7 1106.19   27.40
   1  -1  -7 1094.49   26.70
   1   1   7 1047.20   17.90
  -1   1  -7 1117.39   30.10
   1   1   7 1096.59   27.50
  -1   1  -7 1072.49   26.10
   1  -1  -7 1088.99   29.00
  -1   1  -8 1037.10   26.60
  -1   1  -8 1072.99   30.60
  -1  -1   8  970.90   16.50
   1   1   8 1095.79   28.00
   1  -1  -8 1079.89   26.80
   1   1   8 1026.50   18.00
   1  -1  -8 1071.19   29.90
   1   1   8 1096.89   28.10
  -1  -1   8 1091.69   29.90
  -1  -1   9  874.51   27.90
   1   1   9  835.42   16.80
   1  -1  -9  854.51   24.80
  -1  -1   9  811.72   15.80
   1  -1  -9  879.91   28.30
   1   1   9  860.51   25.90
   1  -1  -9  852.91   24.50
   1   1   9  904.61   25.80
  -1   1  -9  871.21   28.50
  -1   1  -9  858.31   25.40
   1  -1 -10  370.56   17.00
  -1  -1  10  375.56   19.80
  -1  -1  10  332.97   18.30
   1   1  10  339.07   17.20
  -1  -1  10  354.46   11.10
   1   1  10  374.46   17.30
  -1   1 -10  349.27   17.50
   1  -1 -10  372.46   19.60
  -1   1 -10  367.26   19.40
   1  -1 -10  345.57   16.30
  -1   1 -11  807.72   28.40
   1   1  11  786.42   26.40
  -1  -1  11  757.62   16.80
  -1   1 -11  741.13   25.90
   1  -1 -11  761.02   24.80
  -1  -1  11  812.02   28.70
   1   1  11  770.32   25.50
   1  -1 -11  747.13   24.50
  -1   1 -11  764.32   28.30
   1  -1 -11  691.93   27.00
  -1  -1  11  772.62   29.10
   1  -1 -11  756.22   25.80
   1  -1 -11  766.82   28.80
  -1   1 -12   62.69    9.70
   1   1  12   59.59    8.20
  -1  -1  12   68.09   10.00
   1  -1 -12   68.59    8.40
  -1  -1  12   67.69    5.60
  -1   1 -12   55.09    8.80
  -1  -1  12   68.19   10.10
   1  -1 -12   62.19    9.50
   1  -1 -12   63.99    9.40
   1  -1 -12   63.29    8.50
   1  -1 -12   70.19    8.80
   1   1  12   70.49    8.90
  -1   1 -12   68.29    9.00
   1  -1 -13  588.34   23.10
   1   1  13  632.74   25.70
   1  -1 -13  661.33   27.80
   1  -1 -13  663.53   25.80
  -1  -1  13  644.94   28.10
   1  -1 -13  627.94   23.70
  -1   1 -13  638.54   25.80
   1  -1 -13  674.93   29.10
  -1   1 -13  665.33   28.30
  -1   1 -13  651.33   27.90
   1  -1 -13  639.24   25.20
  -1  -1  13  625.44   16.80
   1   1  13  639.64   25.30
  -1  -1  13  635.84   28.30
   1  -1 -14  297.37   17.10
   1  -1 -14  315.37   21.50
   1  -1 -14  311.27   20.30
  -1   1 -14  271.67   18.90
   1   1  14  322.17   18.80
  -1  -1  14  303.77   20.10
   1  -1 -14  277.17   16.70
  -1   1 -14  300.47   20.30
  -1  -1  14  301.77   20.70
   1  -1 -14  319.77   18.10
  -1   1 -14  296.77   19.20
  -1  -1  14  323.97   12.60
   1  -1 -15  149.39   13.10
   1  -1 -15  133.99   12.10
  -1  -1  15  175.48   15.80
  -1  -1  15  148.29    9.00
  -1   1 -15  147.39   14.30
  -1  -1  15  141.59   15.10
   1  -1 -15  146.69   15.40
   1  -1 -15  158.38   16.10
  -1   1 -15  145.69   14.90
   1  -1 -15  147.89   12.90
   1   1  15  142.79   13.30
   1   1  16   46.70    8.60
   1  -1 -16   43.70    9.70
  -1  -1  16   48.50   10.10
   1  -1 -16   44.20    7.80
   1  -1 -16   39.30    7.80
  -1  -1  16   47.70    5.70
  -1   1 -16   50.79    9.20
   1  -1 -16   38.80    9.90
   1  -1 -16   54.19    8.80
   1   1  16   47.10    9.00
   1   1  16   45.90    7.60
  -1   1 -16   51.39   10.10
  -1   1 -16   39.10    8.00
  -1  -1  16   48.30    9.90
  -1   1 -17   39.30    4.30
   1  -1 -17   49.00   10.90
   1   1  17   43.20    9.00
  -1   1 -17   42.20    9.90
   1   1  17   45.00    7.90
   1   1  17   41.90    8.30
   1   1  17   40.60    8.10
   1  -1 -17   43.40    7.90
   1  -1 -17   33.30    7.50
  -1  -1  17   43.90   10.00
   1  -1 -17   42.20    8.40
  -1   1 -17   30.40    7.30
  -1   1 -17   40.60    8.80
  -1  -1  17   41.90   10.10
  -1  -1  17   45.30    5.80
   1  -1 -17   42.70   10.20
   1   1  18  699.13   28.00
  -1  -1  18  809.02   36.20
   1  -1 -18  701.73   28.90
  -1   1 -18  739.33   16.60
   1   1  18  766.92   31.00
   1  -1 -18  705.93   29.00
   1  -1 -18  718.03   30.20
  -1  -1  18  746.63   35.50
   1  -1 -18  752.82   37.20
  -1   1 -18  765.82   34.20
   1  -1 -18  747.33   35.90
  -1   1 -18  717.33   33.80
   1   1  18  671.73   31.70
  -1   1 -18  705.23   30.10
   1   1  18  779.72   32.60
  -1   1 -19   80.49   11.00
   1   1  19  122.69   14.00
  -1  -1  19  106.79   15.00
   1   1  19  111.79   12.80
   1  -1 -19  100.49   11.70
   1   1  19  116.09   12.20
  -1   1 -19  102.19    6.80
   1  -1 -19  116.29   12.50
  -1   1 -19  122.69   15.30
  -1   1 -19  111.29   14.40
   1  -1 -19  113.89   13.60
   1   1  19   95.69   13.40
   1  -1 -19  129.39   16.70
  -1  -1  19  116.69   16.00
   1  -1 -19  104.09   15.50
  -1   1 -20   45.60    9.10
   1  -1 -20   51.89   11.50
   1  -1 -20   52.89   12.10
   1   1  20   49.99   10.20
   1  -1 -20   37.50    7.90
   1  -1 -20   45.50    9.10
  -1   1 -20   51.49   11.50
   1   1  20   48.60    9.70
  -1   1 -20   46.40    5.30
   1   1  20   53.59    8.90
  -1  -1  20   65.39   12.30
   1   1  20   48.80    9.20
   1  -1 -20   49.70   10.00
  -1  -1  20   42.00   10.20
  -1   1 -20   46.20   10.60
   1   1  21   25.30    7.80
  -1  -1  21   19.40    8.60
   1  -1 -21   29.10    7.80
  -1   1 -21   18.70    6.90
   1   1  21   24.00    8.00
   1   1  21   16.10    7.00
   1  -1 -21   17.80    6.30
  -1   1 -21   23.00    8.30
  -1   1 -21   22.40    4.20
   1   1  21   28.90    7.00
   1  -1 -21   25.10    9.20
   1  -1 -21   27.10    9.60
  -1  -1  21   20.90    8.70
   1   1  21   25.40    7.50
  -1   1 -21   23.50    9.00
   1   1  22  215.08   18.60
   1   1  22  210.48   20.10
  -1  -1  22  211.08   21.70
  -1   1 -22  177.78   17.90
   1  -1 -22  201.08   19.30
   1  -1 -22  209.78   22.00
  -1   1 -22  214.38   21.70
   1  -1 -22  194.38   17.40
  -1   1 -22  204.48   20.80
   1  -1 -22  204.18   10.20
  -1   1 -22  206.48   10.20
  -1  -1  22  218.08   21.80
   1  -1 -22  186.98   21.80
   1   1  22  194.58   20.20
   1   1  22  246.28   20.90
  -1   1 -23  158.28   16.90
  -1  -1  23  210.98   22.10
   1  -1 -23  167.58    9.80
   1  -1 -23  193.08   22.30
  -1   1 -23  170.58   19.60
   1  -1 -23  170.48   18.00
   1   1  23  181.18   19.80
  -1  -1  23  188.68   21.80
   1  -1 -23  172.78   20.60
   1   1  23  195.28   18.10
   1   1  23  193.28   19.20
   1   1  23  174.38   19.00
  -1   1 -23  189.08    9.90
  -1   1 -23  178.48   20.50
   1  -1 -24   18.80    4.00
   1   1  24   11.80    6.90
   1   1  24   23.20    8.20
   1   1  24   18.50    7.80
  -1   1 -24   19.70    9.10
  -1  -1  24   23.30    9.50
   1   1  24   24.70    8.10
   1  -1 -24   23.30    8.20
  -1   1 -24   17.40    4.10
  -1   1 -24   20.20    8.90
   1  -1 -24   16.60    9.00
  -1  -1  24   26.80   10.20
   1  -1 -24   21.40   10.00
  -1   1 -24   13.70    6.70
   1   1  25   34.00    9.20
  -1   1 -25   33.10    5.30
  -1  -1  25   36.30   10.80
  -1   1 -25   37.40   10.70
  -1  -1  25   30.10   10.70
   1  -1 -25   27.80    9.80
   1  -1 -25   33.40   11.10
   1   1  25   32.80    9.30
  -1   1 -25   32.20    5.30
   1   1  25   31.40    9.90
   1   1  25   24.70    9.10
   1  -1 -25   33.10    9.40
  -1   1 -25   23.00    8.90
   1  -1 -25   32.40    5.30
   1   1  26   64.59   13.00
   1  -1 -26   48.00    5.90
  -1  -1  26   59.89   13.80
  -1   1 -26   51.39    6.60
   1   1  26   54.09    5.80
   1   1  26   60.29   12.00
   1   1  26   49.10   12.30
  -1   1 -26   46.80    6.10
  -1   1 -26   47.00   12.30
   1  -1 -26   53.79   13.90
   1  -1 -26   49.50   12.90
   1  -1 -26   58.29   12.30
  -1   1 -26   52.99   13.40
  -1  -1  26   46.50   11.50
   1   1  26   61.49   12.30
  -1   1 -27   37.80   11.50
   1  -1 -27   39.80   10.70
   1  -1 -27   31.60   11.60
  -1  -1  27   58.29   14.10
  -1   1 -27   43.00    6.40
  -1   1 -27   42.80    5.90
  -1  -1  27   47.00   12.60
   1   1  27   41.90   13.00
  -1   1 -27   42.80   12.40
   1   1  27   29.30    9.50
   1   1  27   33.10   10.30
   1   1  27   47.60    5.70
   1   1  27   50.39   11.30
   1  -1 -27   29.70   11.20
   1  -1 -28  128.69   18.20
  -1   1 -28  120.29    9.60
  -1   1 -28  108.29   18.10
  -1  -1  28  107.69   17.60
   1   1  28  140.99    9.30
   1   1  28  106.89   18.70
   1   1  28  141.99   21.10
   1   1  28  105.39   16.70
   1  -1 -28  128.19   21.20
   1   1  28  153.88   18.80
  -1   1 -28  120.89    9.40
  -1  -1  28  101.19   18.80
  -1   1 -28  124.79   19.70
   1   1  29   52.59   12.80
  -1  -1  29   60.39   14.10
   1   1  29   58.29   12.50
   1   1  29   42.50   13.40
   1  -1 -29   70.69   14.70
   1   1  29   67.29    7.10
  -1   1 -29   52.39   15.00
  -1   1 -29   67.19    7.40
   1  -1 -29   64.19   15.80
  -1  -1  29   45.70   13.30
  -1   1 -29   67.89   15.80
   1   1  29   64.29   14.80
  -1   1 -30    9.70    3.80
  -1  -1  30   11.00    8.20
   1  -1 -30   18.60    8.90
  -1   1 -30   11.70    7.40
   1   1  30    6.90    6.20
  -1   1 -30   13.60    4.90
  -1   1 -30   10.00    8.50
   1  -1 -30    3.50    7.10
  -1  -1  30    8.80    4.70
   1   1  30   14.60    9.50
   1   1  30    9.70    8.30
  -1  -1  30   19.50    9.30
  -1   1 -30    9.80    4.40
   1  -1 -30    9.90    3.90
   1   1  30    2.40    6.30
   1  -1 -30   13.10    4.40
   1   1  30   10.20    7.20
  -1  -1  30   15.00    4.80
  -1  -1  30    4.90    8.80
   1   1  30   19.40    5.90
   1   1  30   11.00    4.10
   1   1  31   52.49   12.00
  -1   1 -31   58.69    7.00
  -1  -1  31   56.09    8.40
  -1  -1  31   51.99    6.70
   1   1  31   33.60   10.70
  -1   1 -31   53.49    7.90
   1   1  31   65.89   16.30
  -1  -1  31   29.00   11.80
  -1  -1  31   44.80   11.50
   1  -1 -31   50.59    7.20
  -1   1 -31   54.69   15.30
  -1  -1  31   66.79   11.20
   1  -1 -31   59.29   14.00
  -1   1 -31   65.49    7.80
   1  -1 -31   44.30   13.80
   1  -1 -31   57.29    7.30
  -1   1 -31   55.89    8.10
   1   1  31   51.59   13.80
   1   1  31   55.79    8.80
  -1  -1  31   50.19    8.00
  -1   1 -31   40.80   14.50
  -1  -1  31   58.39   14.80
   1   1  31   60.49    7.00
  -1  -1  32   52.19    7.90
   1   1  32   45.10   11.50
  -1   1 -32   46.20    6.60
   1   1  32   59.49   14.90
   1  -1 -32   55.59   13.70
   1  -1 -32   44.70    7.10
  -1  -1  32   46.60    7.60
  -1   1 -32   30.00   13.00
  -1  -1  32   46.50    6.30
  -1  -1  32   52.09   12.70
  -1  -1  32   49.80    8.20
  -1   1 -32   48.50   14.20
  -1  -1  32   54.79    9.90
  -1   1 -32   50.49    7.00
   1  -1 -32   44.00   15.70
  -1  -1  32   56.59   15.70
   1   1  32   47.00    6.40
   1   1  32   46.20   13.50
   1   1  32   38.90    7.40
   1  -1 -32   40.40    6.80
  -1   1 -32   45.00    8.00
  -1   1 -32   41.90    7.20
   1   1  32   59.89   10.60
  -1   1 -33   91.69    9.00
   1  -1 -33   97.79    9.80
  -1  -1  33   93.79   10.70
   1   1  33  103.19    8.90
   1   1  33  114.69   14.30
   1  -1 -33   66.89   18.30
  -1  -1  33  100.29   10.80
  -1  -1  33  118.09   16.50
  -1  -1  33   94.19   19.70
   1  -1 -33   91.29    9.40
  -1   1 -33   77.89   19.60
  -1   1 -33   76.09   17.20
  -1  -1  33  109.09   10.90
  -1   1 -33   95.19    9.70
  -1  -1  33   98.09    8.80
  -1   1 -33   88.89   10.30
   1   1  33   89.39   19.20
   1   1  33  101.19   19.90
  -1  -1  33  116.49   13.40
  -1   1 -33   99.39    9.40
   1   1  33  101.49   11.30
  -1  -1  34   15.60   12.50
   1  -1 -34    2.40    3.70
  -1   1 -34   11.50    5.00
   1   1  34   -1.00    8.80
  -1  -1  34    6.40    4.80
  -1   1 -34    8.90    4.90
   1   1  34    2.60    6.70
  -1  -1  34    5.30    8.40
  -1   1 -34    9.50    4.20
  -1   1 -34    2.60    4.50
   1   1  34    8.30    4.10
  -1  -1  34    8.80    4.50
  -1  -1  34   10.10    5.00
  -1  -1  34    6.80    4.50
   1   1  34    4.10    6.60
  -1  -1  34    5.30    5.90
   1   1  34    7.40    5.80
   1   1  35    7.50    3.90
  -1   1 -35   12.00    4.80
  -1  -1  35   13.20    5.60
  -1  -1  35    8.80    7.70
  -1  -1  35   11.70    5.10
  -1  -1  35   12.80   10.40
  -1  -1  35   18.80    5.20
  -1   1 -35   13.10    4.80
   1   1  35    8.70    7.10
  -1  -1  35    9.90    5.30
   1   1  35    9.30   11.80
   1  -1 -35   15.10    4.80
   1   1  35   14.20    5.70
  -1   1 -35   14.90    4.80
   1   1  36  139.99   10.30
   1   1  36  151.38   16.40
  -1   1 -36  151.78   12.10
  -1  -1  36  124.09   11.90
  -1  -1  36  144.99   12.60
  -1  -1  36  144.39   10.70
  -1  -1  36  128.89   17.40
   1  -1 -36  137.59   11.20
  -1  -1  36  140.69   12.40
  -1   1 -36  138.59   10.80
   1   1  36  127.89   13.10
  -1   1 -36  128.69   10.70
   1   1  36  111.89   21.30
  -1  -1  36  130.79   23.90
  -1  -1  37    6.30    8.70
  -1   1 -37   15.40    5.50
   1   1  37   11.80   10.00
   1   1  37   12.30    6.00
   1   1  37   14.20    5.20
   1  -1 -37   10.10    4.60
   1   1  37   24.10    8.90
  -1  -1  37   11.00    5.20
  -1  -1  37    4.20   10.20
  -1   1 -37   12.30    5.20
   1   1  37    9.70    4.20
  -1  -1  37   14.90    5.70
  -1   1 -37   14.30    4.50
  -1  -1  37   13.60    4.70
  -1   1 -38  140.69   10.90
   1   1  38  131.39   23.40
  -1  -1  38  140.99   12.40
   1   1  38  159.58   11.80
  -1   1 -38  134.79   11.30
  -1  -1  38  149.59   12.70
   1   1  38  149.99   13.40
   1   1  38  138.29   10.50
  -1  -1  38  124.99   16.60
   1  -1 -38  139.69   11.40
   1   1  38  141.99   15.80
  -1   1 -38  155.78   13.00
  -1  -1  38  112.89   21.80
  -1  -1  38  137.19   10.40
  -1   1 -38  139.39   10.70
  -1   1 -39   22.70    5.60
  -1  -1  39   19.50    5.20
  -1   1 -39   30.70    7.20
  -1   1 -39   23.70    5.30
  -1  -1  39   23.60    6.20
   1  -1 -39   29.20    7.20
   1   1  39   13.50   10.90
  -1   1 -39   24.20    5.40
   1   1  39   24.70    5.50
   1   1  39   30.80    6.50
   1   1  39   23.90    7.10
  -1  -1  39   22.60    6.40
   1  -1 -39   22.00    5.50
  -1  -1  39   19.40   10.00
   1   1  39   23.50    9.60
  -1   1 -40  202.28   12.40
  -1   1 -40  176.78   11.90
   1  -1 -40  207.38   14.90
   1   1  40  216.18   13.50
  -1  -1  40  195.58   11.70
  -1  -1  40  220.28   14.60
   1  -1 -40  216.18   13.90
   1   1  40  163.28   16.50
  -1  -1  40  187.38   13.70
  -1   1 -40  194.78   12.50
   1   1  40  199.38   12.10
  -1   1 -40  214.98   14.60
   1   1  41   51.99    6.70
   1   1  41   49.99   10.80
  -1   1 -41   43.20    6.40
   1  -1 -41   46.30    7.70
  -1   1 -41   52.59    6.80
   1   1  41   48.80    7.30
  -1  -1  41   47.10    7.50
  -1  -1  41   50.49    6.50
   1  -1 -41   54.79    7.50
  -1  -1  41   53.79    8.10
  -1   1 -41   47.80    6.80
  -1   1 -41   57.29    8.10
   1  -1 -42   21.90    6.30
   1   1  42   27.50    5.80
  -1  -1  42   24.60    5.00
   1  -1 -42   31.30    5.80
   1   1  42   26.60    8.50
  -1   1 -42   27.80    6.20
  -1   1 -42   33.10    5.60
  -1  -1  42   18.60    5.20
  -1  -1  42   25.40    6.10
   1  -1 -43    0.00    4.50
  -1  -1  43    0.40    4.20
   1   1  43   -0.80    4.00
   1   1  43    0.10    6.00
  -1  -1  43   -5.40    4.00
  -1   1 -43    2.10    4.20
   1  -1 -43   -0.40    3.10
  -1  -1  43    3.00    3.40
   1   1  43    2.60    4.40
  -1   1 -43    1.60    3.50
   1   1  44   79.39    8.30
   1  -1 -44   80.49    8.90
   1   1  44   83.29    8.00
  -1  -1  44   61.79    6.20
   1  -1 -44   81.49    7.70
  -1  -1  44   81.79    8.70
  -1   1 -44   76.09    8.10
  -1   1 -44   76.49    7.20
   1  -1 -45    1.60    4.20
   1  -1 -45    2.00    2.90
  -1   1 -45    0.00    2.80
   1   1  45    1.30    3.80
  -1  -1  45    1.90    4.20
   1   1  45   -0.80    3.60
  -1   1 -45    1.90    3.40
   1   1  45    2.40    5.90
  -1  -1  45    1.90    2.80
   1   1  46    9.40    6.00
  -1  -1  46   10.00    4.10
   1  -1 -46   17.60    4.80
  -1  -1  46   14.10    4.40
   1  -1 -46   21.10    4.10
  -1  -1  46    9.20    3.00
   1   1  46   13.10    4.20
   1   1  46   15.30    4.30
  -1   1 -46   13.70    4.10
  -1   1 -46   14.60    3.70
   1  -1 -47   11.40    4.00
  -1   1 -47   19.50    3.70
  -1  -1  47    7.50    3.60
  -1  -1  47   19.40    4.70
   1  -1 -47   17.00    4.80
  -1   1 -47   15.90    4.00
   1   1  47   19.10    4.40
   1  -1 -47   23.40    4.00
   1   1  47   19.30    4.50
   1   1  48    5.90    3.70
   1   1  48    6.30    3.20
  -1  -1  48    9.60    3.90
   1  -1 -48    3.70    3.10
  -1  -1  48    0.60    2.80
   1  -1 -48    5.20    3.80
  -1   1 -48    7.30    3.00
   1  -1 -48    7.40    2.70
   1   1  49    3.30    3.00
  -1   1 -49   -0.50    2.80
  -1  -1  49    6.50    3.80
   1  -1 -49   -0.90    2.50
   1  -1 -49    2.00    2.00
   1   1  49    3.30    3.30
  -1  -1  49    3.90    3.40
   1  -1 -49   -2.10    3.40
  -1  -1  50    3.40    3.40
   1   1  50    7.10    3.10
  -1   1 -50    3.40    2.70
  -1  -1  50    7.50    3.60
  -1   2  49    2.40    3.60
   1   2 -49    1.90    3.40
  -1  -2 -49    1.10    3.30
  -1  -2 -49    2.50    2.70
  -1  -2 -48    4.70    3.10
   1   2 -48   -0.70    3.60
  -1  -2 -48    4.60    3.70
   1  -2  48    0.20    3.30
  -1   2  48    1.60    2.40
  -1   2  47    2.90    2.80
   1   2 -47    4.00    2.40
   1   2 -47    3.10    2.70
  -1   2  47    0.50    3.20
  -1  -2 -47    4.10    2.10
  -1  -2 -47    5.30    3.80
   1  -2  47    6.50    3.70
   1  -2  47    5.10    3.30
  -1  -2 -47    6.30    3.40
   1  -2  46    0.50    3.50
  -1   2  46    3.20    3.20
   1  -2  46   -3.80    5.80
  -1  -2 -46    2.40    3.10
  -1   2  46    4.20    3.60
  -1  -2 -46   -3.20    3.80
   1  -2  46    6.00    3.60
   1   2 -46    2.00    2.90
  -1   2  45   62.59    6.80
   1  -2  45   77.99    7.80
  -1   2  45   64.29    6.80
   1   2 -45   68.79    6.60
  -1   2  45   48.10    5.70
  -1  -2 -45   69.59    7.00
   1  -2  45   62.59    7.10
  -1  -2 -44   12.30    4.80
  -1  -2 -44    5.10    3.70
   1  -2  44   11.10    4.40
   1  -2  44    4.20    6.80
   1   2 -44    9.80    4.70
  -1   2  44    9.10    4.30
  -1   2  44    9.50    4.50
   1  -2  44    1.80    4.10
   1   2 -44    9.90    3.80
  -1   2  44    0.40    3.60
  -1   2  43    2.10    4.10
  -1   2  43    5.40    4.30
   1   2 -43    3.10    3.40
   1   2 -43    0.70    3.30
  -1   2  43    3.70    3.70
  -1  -2 -43    6.60    3.80
   1  -2  43    5.60    4.70
   1  -2  43   10.00    4.70
  -1  -2 -43    3.20    4.00
   1  -2  43   -0.80    6.60
  -1  -2 -43    0.70    3.60
   1   2 -43   -2.10    4.00
   1  -2  42   30.30    6.90
   1   2 -42   31.50    5.90
  -1  -2 -42   35.80    5.80
  -1  -2 -42   28.80    6.50
  -1   2  42   29.10    5.80
   1  -2  42    9.10    7.30
  -1   2  42   37.70    6.60
   1   2 -42   32.00    6.30
  -1  -2 -42   35.90    6.40
  -1   2  42   33.00    6.10
   1   2 -41   36.90    6.70
  -1  -2 -41   43.30    6.60
   1   2 -41   36.20    6.40
  -1  -2 -41   41.40    7.60
  -1   2  41   44.90    7.00
  -1  -2 -41   35.50    5.70
  -1   2  41   37.10    6.60
   1  -2  41   47.30    7.80
  -1   2  41   33.50    6.20
   1   2 -41   31.40    5.50
   1   2 -40    9.50    4.10
  -1  -2 -40   11.40    4.50
  -1   2  40   18.40    6.20
   1  -2  40    6.40    7.90
  -1   2  40   13.50    5.20
  -1   2  40   14.70    5.40
  -1  -2 -40   13.50    5.80
   1   2 -40   12.00    4.60
   1   2 -40   15.80    5.90
  -1  -2 -40   18.20    5.40
  -1   2  39   41.50    7.20
  -1  -2 -39   42.40    6.60
   1  -2  39   28.50    9.40
  -1  -2 -39   32.90    7.30
  -1  -2 -39   42.60    5.70
   1  -2  39   25.20    6.50
   1  -2  39   40.00    6.00
  -1   2  39   33.00    6.80
   1   2 -39   38.30    6.40
   1   2 -39   37.10    6.30
  -1  -2 -39   39.30    6.50
  -1   2  39   40.60    6.90
   1   2 -39   32.00    7.00
  -1   2  38   28.40    6.50
  -1  -2 -38   32.50    6.10
   1  -2  38   14.30    9.70
   1  -2  38   15.40    8.50
  -1  -2 -38   23.50    4.40
   1  -2  38   22.50    6.40
  -1   2  38   22.70    6.30
  -1   2  38   29.70    9.20
  -1   2  38   37.60   12.90
  -1  -2 -38   21.70    5.70
   1   2 -38   20.60    5.20
  -1   2  38   27.90    6.50
   1  -2  38   24.60    5.20
   1   2 -38   25.00    5.60
  -1  -2 -38   25.60    7.00
   1   2 -38   22.90    6.20
   1  -2  37   43.80    6.40
  -1   2  37   40.00    7.40
   1  -2  37   58.99   15.90
   1  -2  37   31.80    7.80
   1   2 -37   36.80    7.20
  -1   2  37   31.90    6.60
  -1   2  37   20.60   11.90
   1   2 -37   37.10    6.50
   1  -2  37   27.20   10.60
  -1  -2 -37   40.60    6.70
   1   2 -37   34.70    6.30
  -1   2  37   34.70    7.10
  -1   2  37   18.00    9.10
  -1  -2 -37   41.60    7.60
  -1  -2 -37   36.10    5.40
   1  -2  36    5.20    5.90
  -1  -2 -36    0.50    4.20
  -1   2  36    9.50    4.90
  -1   2  36    7.10    5.00
  -1   2  36   12.60    5.20
   1   2 -36    5.40    4.20
  -1  -2 -36    7.00    3.30
   1   2 -36    3.90    4.10
   1   2 -36   11.00    5.70
  -1   2  36   -2.80    6.60
  -1  -2 -36    6.50    5.10
   1  -2  36   10.10    4.20
  -1   2  36  -10.60    9.30
   1  -2  36    8.00    8.80
  -1  -2 -35   25.40    4.90
  -1  -2 -35   22.40    5.40
  -1   2  35   21.90    6.40
   1   2 -35   19.90    5.40
  -1   2  35   22.80    5.80
  -1   2  35   13.30    5.30
  -1   2  35   17.90   12.20
   1  -2  35   -3.70    7.80
   1   2 -35   19.40    5.60
   1  -2  35   25.00    5.30
  -1   2  35   39.30   11.20
  -1  -2 -35   15.90    5.80
   1   2 -35   14.60    4.90
   1  -2  35   14.60    8.70
   1  -2  35   14.70    5.90
  -1   2  34    6.20    4.60
   1  -2  34    2.80    7.80
   1   2 -34    4.70    7.10
   1  -2  34    1.90    4.10
  -1  -2 -34   -1.70    2.90
  -1   2  34    0.00    9.90
   1  -2  34    5.20    9.80
  -1   2  34    2.80    4.20
  -1  -2 -34   -0.50    4.20
   1   2 -34    0.30    3.40
  -1   2  34   -0.70    3.80
  -1  -2 -34    1.30    4.30
  -1   2  34   -0.20    3.40
   1   2 -34    3.30    4.10
  -1   2  34    0.50    6.80
   1   2 -34   -0.90    4.40
  -1   2  33   90.39   10.30
  -1  -2 -33   86.49    8.20
  -1   2  33   72.79   18.00
   1   2 -33   99.89    9.60
   1  -2  33   83.49   18.20
  -1  -2 -33  104.79    8.70
   1  -2  33   72.29   13.30
  -1   2  33   66.69   12.40
   1   2 -33   90.39    9.60
   1  -2  33   81.69   10.50
  -1  -2 -33  112.39    9.90
   1   2 -33  103.09    9.80
  -1  -2 -33  105.29   11.30
  -1   2  33  111.59   10.20
   1   2 -33   88.49   18.10
  -1   2  33  102.59    9.20
   1  -2  32    5.20    7.30
   1  -2  32   20.20    6.50
   1   2 -32   32.20    6.10
   1   2 -32   28.40   11.90
   1   2 -32   25.40    5.60
  -1  -2 -32   26.50    4.70
  -1  -2 -32   10.30    8.80
  -1   2  32   16.20    8.10
  -1  -2 -32   24.40    4.90
  -1   2  32   19.90    5.60
   1  -2  32   32.10   12.50
  -1  -2 -32   27.60    6.00
   1  -2  32   19.10   10.10
   1   2 -32   20.10   10.60
  -1  -2 -32   20.40    4.60
  -1  -2 -32   31.50    6.90
   1  -2  32   24.10    8.90
  -1   2  32   19.00   11.10
  -1   2  32   23.50    5.50
  -1   2  32   20.70    5.30
   1   2 -32   29.90    6.50
  -1  -2 -32   24.30    4.70
   1  -2  31   24.50    9.20
  -1  -2 -31   22.00    4.60
   1  -2  31   15.40   10.50
  -1  -2 -31   26.40    5.00
   1  -2  31   28.40   11.30
  -1   2  31   27.40    5.80
  -1  -2 -31   46.30   13.90
   1  -2  31   22.30    6.20
  -1  -2 -31   15.30    5.80
  -1   2  31   18.10   11.30
   1  -2  31  -13.50    8.30
   1   2 -31   21.80   11.20
  -1  -2 -31   24.10    5.00
  -1   2  31   31.20   11.90
  -1  -2 -31   21.20    5.20
   1   2 -31   18.30    5.10
   1   2 -31   16.60    5.40
  -1   2  31   20.80    5.90
  -1  -2 -31   20.00    4.30
   1   2 -31   17.80    9.30
  -1   2  31   14.10    7.80
   1   2 -31   25.90    5.50
   1   2 -31   23.60   12.30
  -1   2  31   17.50    4.90
   1  -2  30   76.79   18.50
  -1  -2 -30   91.89    9.20
   1  -2  30   97.79   18.10
   1  -2  30   96.29   14.10
  -1  -2 -30   98.59    8.30
   1   2 -30   91.69    9.80
  -1  -2 -30   84.59    7.80
   1   2 -30  107.19    9.50
  -1   2  30   97.19   18.40
  -1  -2 -30   87.19   19.10
  -1   2  30   97.29    9.40
   1   2 -30   80.89   17.40
  -1   2  30   87.99    9.70
  -1   2  30   93.19    8.80
  -1   2  30   99.39   13.90
  -1  -2 -30   96.29    7.90
   1  -2  30   86.89    9.80
   1   2 -30  102.49   10.10
   1  -2  30   84.89   12.70
  -1  -2 -30   94.79   10.40
   1   2 -30   88.69   17.60
   1   2 -30  105.89   20.10
   1  -2  30   87.59   17.90
  -1   2  30   88.99   16.40
  -1   2  29   74.49   14.70
  -1   2  29   75.39    8.40
  -1   2  29   75.79   16.70
  -1   2  29   81.39    9.00
  -1  -2 -29   76.69    7.30
   1   2 -29   76.99    8.90
  -1  -2 -29   77.79    7.40
   1   2 -29   69.39    8.40
   1  -2  29   90.79   17.90
   1  -2  29   66.49   15.20
  -1  -2 -29   73.69   16.80
   1   2 -29   61.69   15.40
   1   2 -29   84.49    8.30
   1  -2  29   71.69   11.80
  -1  -2 -29   67.89    8.70
   1   2 -29   72.69    8.30
   1  -2  29   50.99   11.30
   1   2 -29   93.89   18.40
   1   2 -29   92.89   19.60
  -1   2  29   58.79   13.00
  -1  -2 -29   75.99    7.50
   1  -2  29   77.89    9.50
   1  -2  29   64.69   16.00
  -1   2  29   54.59   11.40
  -1   2  29   67.79    7.50
   1   2 -28   99.69   18.80
  -1   2  28   94.59   15.70
   1  -2  28   97.99   18.90
  -1   2  28  115.39    9.20
  -1   2  28   90.29   17.70
  -1   2  28  101.39   17.20
   1   2 -28  103.99   18.70
   1   2 -28   90.29   17.30
  -1  -2 -28  109.69   20.80
   1   2 -28  100.99    9.30
   1   2 -28  117.59   10.00
   1  -2  28  116.39   19.60
   1  -2  28  116.09   18.90
   1  -2  27   78.99   16.50
   1   2 -27   94.79   17.40
   1   2 -27   93.69   17.70
  -1   2  27   84.39   16.50
   1  -2  27   92.69   17.00
   1  -2  27   89.79   17.30
  -1   2  27   92.29    8.20
  -1   2  27   87.09   16.40
   1   2 -27   89.69    8.80
   1   2 -27   70.49   16.30
   1   2 -27   90.19    8.60
  -1   2  27   85.49   14.30
  -1  -2 -27   75.69   16.70
  -1  -2 -26  149.69   22.80
   1   2 -26  163.08   21.90
   1  -2  26  152.68   21.10
  -1   2  26  171.78   21.30
  -1   2  26  137.29   20.30
   1  -2  26  165.68   21.00
   1   2 -26  161.88   10.80
   1  -2  26  174.28   22.70
   1   2 -26  153.98   21.70
   1   2 -26  159.48   11.20
   1   2 -26  171.98   22.70
   1   2 -26  144.59   21.20
  -1   2  26  131.79   17.50
  -1   2  26  148.29    9.80
   1   2 -25   60.09   14.40
  -1   2  25   79.69   14.20
  -1   2  25   71.59    6.80
  -1   2  25   70.29   13.20
   1   2 -25   72.39    7.90
   1  -2  25   73.89   14.40
   1   2 -25   71.39   15.80
   1  -2  25   74.69   15.50
   1   2 -25   65.79    7.20
  -1  -2 -25   70.49   16.30
   1   2 -25   74.09   15.30
   1  -2  25   78.39   15.50
   1   2 -25   59.39   13.60
  -1   2  25   54.29   13.20
   1   2 -24    7.50    3.70
  -1   2  24    7.70    7.50
   1  -2  24    9.20    6.80
   1   2 -24    6.70    8.20
   1  -2  24   14.30    8.60
   1  -2  24   12.60    9.30
   1   2 -24    8.00    7.00
  -1  -2 -24    8.60    8.00
   1   2 -24    7.50    3.40
  -1   2  24    1.80    5.80
   1   2 -24    8.30    7.60
   1   2 -24    7.90    7.00
  -1   2  24   11.80    6.40
  -1   2  24   12.40    3.80
  -1   2  23   90.49   15.30
   1  -2  23   87.69   15.70
   1   2 -23   66.39   13.90
  -1   2  23   78.69   13.80
   1  -2  23   69.19   13.40
   1   2 -23   90.09    8.00
   1   2 -23   77.99   14.70
   1   2 -23   71.99   14.30
  -1   2  23   83.29   13.40
  -1   2  23   77.29    7.00
   1  -2  23   69.39   13.90
   1   2 -23   80.19   16.00
  -1  -2 -23   80.99   16.70
   1   2 -22    1.70    3.00
  -1   2  22   -1.10    2.80
   1  -2  22    0.30    5.00
   1   2 -22    0.70    5.50
   1   2 -22    0.80    6.00
  -1   2  22    5.70    5.50
   1  -2  22    6.00    6.50
   1  -2  22   -0.60    7.00
   1   2 -22   -0.70    6.80
   1   2 -22    1.70    6.60
  -1   2  22    3.30    6.20
  -1   2  22   -3.90    6.60
  -1  -2 -22   -2.40    6.20
  -1   2  21    9.30    6.60
   1   2 -21    5.10    5.40
   1   2 -21    5.40    6.40
  -1   2  21   10.50    7.00
  -1  -2 -21   13.00    6.70
   1  -2  21    6.50    6.20
   1   2 -21    9.60    3.50
   1  -2  21   15.80    7.90
   1   2 -21    2.90    5.60
  -1   2  21   12.90    3.50
  -1   2  21    6.50    5.50
   1  -2  21    6.90    7.20
  -1   2  20    8.60    3.30
  -1   2  20    8.60    6.30
   1  -2  20    8.50    7.20
  -1   2  20    6.90    7.00
   1  -2  20    3.80    6.30
   1   2 -20   12.30    7.00
  -1  -2 -20    5.30    7.20
   1   2 -20    7.40    7.50
   1   2 -20    3.90    7.00
  -1   2  20    9.30    6.10
   1   2 -20    7.70    3.50
   1   2 -19   59.69    5.90
   1  -2  19   76.59   13.50
  -1   2  19   65.29    5.70
  -1  -2 -19   59.99   13.10
  -1   2  19   74.19   12.10
   1   2 -19   77.99   13.20
   1   2 -19   64.99   12.20
  -1   2  19   61.59   11.80
   1  -2  19   57.89   11.50
  -1   2  19   67.99   12.30
   1   2 -19   60.39   12.90
  -1  -2 -18  203.78   21.10
  -1   2  18  201.58   18.60
   1   2 -18  208.58    9.90
   1   2 -18  221.88   21.50
  -1   2  18  199.18   18.60
   1   2 -18  213.88   19.60
  -1   2  18  211.08    9.40
   1   2 -18  198.08   19.50
  -1   2  18  209.88   18.70
   1  -2  18  212.58   20.90
   1  -2  18  216.58   19.60
   1  -2  17  472.55   29.50
   1   2 -17  419.86   13.50
  -1   2  17  441.56   26.50
   1   2 -17  433.96   28.60
  -1   2  17  434.16   25.90
  -1  -2 -17  472.35   21.80
  -1   2  17  423.16   12.80
   1   2 -17  451.75   27.90
   1   2 -17  468.25   28.30
  -1  -2 -17  490.25   31.40
   1  -2  17  452.55   27.60
  -1   2  17  424.56   25.80
  -1   2  16  215.88   18.80
  -1   2  16  218.28   18.40
   1   2 -16  215.48   19.40
   1   2 -16  211.78   18.70
   1   2 -16  219.28   20.00
  -1  -2 -16  214.58   14.10
   1  -2  16  226.48   18.80
   1   2 -16  217.28   18.40
  -1   2  16  202.78   18.10
  -1  -2 -16  225.08   20.70
   1   2 -16  209.58    9.30
   1  -2  16  219.58   19.70
  -1  -2 -15  153.28   11.60
  -1   2  15  132.89   14.40
   1   2 -15  146.39   15.30
   1  -2  15  168.18   15.70
  -1   2  15  146.89   14.70
   1  -2  15  146.59   16.20
  -1  -2 -15  148.79   16.70
   1   2 -15  137.69    7.40
  -1   2  15  150.28   15.30
   1   2 -15  146.59   15.90
   1   2 -15  143.79   15.20
   1   2 -15  153.78   16.80
   1   2 -14  147.59   15.40
  -1   2  14  131.89   14.00
   1   2 -14  142.59   14.20
   1   2 -14  139.09   14.10
   1  -2  14  136.09   15.20
   1  -2  14  137.69   14.30
   1   2 -14  137.99    7.20
   1   2 -14  137.29   15.20
  -1  -2 -14  136.59   10.40
  -1   2  14  150.18   14.00
  -1  -2 -14  134.29   15.40
  -1   2  14  140.49   14.30
   1  -2  13  516.45   24.70
  -1   2  13  506.55   25.60
   1  -2  13  486.75   26.70
  -1   2  13  478.55   25.00
   1   2 -13  487.15   24.80
  -1  -2 -13  487.55   18.20
   1   2 -13  541.95   28.40
   1   2 -13  529.25   25.90
  -1  -2 -13  503.75   28.10
  -1   2  13  509.65   24.40
  -1   2  12   95.49   11.60
   1  -2  12   92.89   12.30
   1   2 -12  114.09   13.30
  -1   2  12  104.49   12.20
   1   2 -12   89.59   11.30
  -1   2  12  106.19   11.30
   1   2 -12  102.09   11.60
   1  -2  12   96.69   10.90
  -1  -2 -12   99.99   12.90
   1  -2  12   97.49   13.60
  -1  -2 -12   95.79    8.00
   1   2 -11  961.30   32.10
  -1   2  11  898.81   29.90
   1  -2  11  932.61   30.60
   1   2 -11  992.70   35.30
   1   2 -11  918.81   31.20
  -1  -2 -11  954.50   35.90
  -1   2  11  943.01   33.10
   1  -2  11  848.52   33.10
  -1  -2 -11  904.11   22.30
  -1   2  11  912.81   32.70
   1   2 -10  163.68   13.30
  -1   2  10  153.58   13.80
   1   2 -10  168.58   13.80
  -1   2  10  148.09   11.90
   1   2 -10  160.78   13.20
  -1  -2 -10  178.28   15.60
   1  -2  10  158.68   12.80
  -1   2  10  153.68   13.60
   1   2 -10  166.48   14.40
   1   2  -9  757.32   28.50
   1  -2   9  754.32   25.10
  -1   2   9  728.63   28.10
  -1   2   9  726.43   24.60
   1  -2   9  730.43   31.10
  -1   2   9  763.32   28.70
   1   2  -9  704.93   25.60
  -1  -2  -9  778.32   30.20
   1   2  -9  781.12   27.00
   1  -2   8  855.21   25.60
  -1   2   8  908.51   30.30
  -1   2   8  899.41   29.90
   1   2  -8  833.02   26.90
   1  -2   8  843.02   30.90
  -1   2   8  834.72   25.10
  -1  -2  -8  928.11   31.80
   1   2  -8  895.71   27.90
   1  -2   8  895.11   32.70
  -1   2   7  946.71   30.40
   1  -2   7  864.71   30.20
  -1   2   7  826.12   24.20
   1   2  -7  857.21   26.20
  -1   2   7  889.51   29.50
   1  -2   7  859.91   24.20
   1  -2   7  881.11   32.00
   1   2  -7  916.91   27.60
  -1   2   7  951.00   30.70
  -1  -2  -7  924.81   30.60
  -1   2   6  201.58   14.50
   1   2  -6  214.68   13.00
   1  -2   6  200.88   14.60
  -1   2   6  186.28   14.50
  -1   2   6  210.08   14.30
   1  -2   6  192.68   15.60
   1  -2   6  200.48   11.20
   1   2  -6  216.48   13.30
  -1  -2  -6  215.58   14.80
   1   2  -6  191.68   12.10
   1  -2   6  210.98   15.20
   1   2  -5   81.19    7.90
  -1   2   5   95.99   10.20
   1  -2   5   94.39   10.40
  -1   2   5   95.69    9.60
   1  -2   5   88.39   10.00
   1   2  -5   94.59    8.80
   1   2  -5   83.19    6.80
   1   2  -5  108.29    9.40
   1  -2   5   96.89   10.70
   1   2  -5   85.69    4.10
  -1  -2  -5  100.09   10.20
   1  -2   5  100.89    7.60
  -1   2   5   92.29   10.50
  -1   2   4  543.35   22.00
   1   2  -4  521.75   17.80
   1   2  -4  498.05   18.60
  -1  -2  -4  538.85   21.70
   1   2  -4  497.75   19.10
   1  -2   4  537.95   22.60
   1  -2   4  507.05   21.70
  -1   2   4  506.85   23.00
   1   2  -4  523.15   17.30
   1  -2   4  516.25   15.40
  -1  -2  -4  488.35   17.50
   1   2  -4  516.75   11.90
   1  -2   3  246.48   10.00
   1  -2   3  231.08   14.70
  -1  -2  -3  222.48   12.40
   1  -2   3  246.98   15.50
  -1   2   3  211.18   15.20
  -1  -2  -3  246.48   14.60
  -1   2   3  246.98   15.20
   1   2  -3  225.18   12.70
  -1  -2  -3  239.58   13.80
   1   2  -3  246.78   11.70
   1  -2   2  678.63   15.10
  -1  -2  -2  717.23   22.70
   1  -2   2  711.63   25.40
  -1  -2  -2  667.93   21.00
   1  -2   2  660.63   23.60
   1   2  -2  659.83   18.10
  -1  -2  -2  693.33   23.40
  -1   2   2  715.63   24.80
   1  -2   2  693.53   25.40
  -1   2   1  805.42   26.80
   1   2  -1  798.02   18.60
  -1  -2  -1  793.02   23.90
   1  -2   1  827.92   27.50
  -1  -2  -1  860.81   24.30
  -1  -2  -1  824.12   25.10
   1  -2   1  843.92   27.70
   1  -2   1  818.12   15.00
   1  -2   1  815.92   25.80
   1   2   0  167.38    8.20
   1  -2   0  162.98   12.00
   1  -2   0  170.88    6.30
  -1  -2   0  174.18   11.10
  -1  -2   0  163.48   11.40
   1  -2   0  166.28   13.00
  -1   2   0  185.38   13.50
  -1  -2   0  167.78   11.70
  -1  -2   1  813.72   24.00
   1  -2  -1  823.12   27.50
  -1   2  -1  877.91   27.40
   1   2   1  800.02   16.20
   1  -2  -1  767.12   12.00
  -1  -2   1  862.41   23.70
   1  -2  -1  781.42   24.60
  -1  -2   1  801.12   24.80
  -1   2  -1  817.42   29.00
   1  -2  -2  655.53   22.20
  -1   2  -2  692.33   26.80
  -1  -2   2  718.33   21.40
  -1  -2   2  664.53   23.30
  -1   2  -2  679.33   23.90
  -1  -2   2  667.43   21.90
   1  -2  -2  672.73   25.20
  -1   2  -2  681.63   23.30
  -1   2  -3  260.67   14.80
   1  -2  -3  244.38   13.70
   1   2   3  237.38   12.70
  -1   2  -3  238.78   14.50
  -1  -2   3  247.58   14.90
  -1  -2   3  234.18   13.40
  -1   2  -3  227.58   16.00
  -1   2  -3  241.38    9.50
   1   2   3  250.37   11.10
  -1  -2   3  239.28   12.60
   1  -2  -3  222.58   15.30
  -1   2  -4  522.85   14.10
  -1   2  -4  518.55   21.30
   1  -2  -4  535.85   23.30
  -1   2  -4  525.35   24.20
   1  -2  -4  527.75   19.30
  -1  -2   4  520.05   20.00
  -1   2  -4  505.15   21.50
   1   2   4  504.15   14.50
  -1   2  -4  521.45   21.90
  -1  -2   4  523.85   21.60
   1   2   4  531.75   18.90
  -1   2  -5   91.39   11.30
  -1  -2   5   98.79   10.50
   1  -2  -5  105.79    9.00
  -1   2  -5   84.79    9.10
  -1   2  -5  101.79   10.30
   1  -2  -5  102.69   11.20
   1   2   5   85.79    5.50
  -1   2  -5   92.89    6.50
  -1   2  -5   93.69    9.80
   1   2   5   95.49    8.10
  -1   2  -6  197.58   15.90
   1   2   6  192.28   11.80
  -1   2  -6  212.18   16.10
  -1   2  -6  195.18    9.50
  -1   2  -6  210.58   14.80
   1   2   6  221.88   12.50
   1  -2  -6  206.48   15.70
  -1   2  -6  215.18   15.10
   1  -2  -6  211.78   12.40
  -1  -2   6  199.88   14.60
  -1   2  -6  180.08   12.60
   1   2   6  159.68    6.40
  -1   2  -7  900.11   29.60
  -1   2  -7  892.31   21.20
  -1   2  -7  881.51   29.80
   1  -2  -7  899.71   24.80
  -1   2  -7  939.91   34.50
  -1   2  -7  953.00   33.90
  -1  -2   7  882.31   30.50
   1  -2  -7  896.81   31.60
   1   2   7  880.91   24.90
   1   2   7  918.01   25.90
   1   2   8  857.91   25.00
  -1  -2   8  877.71   31.40
  -1   2  -8  851.91   33.50
   1  -2  -8  896.01   24.80
   1   2   8  863.71   26.00
  -1   2  -8  909.61   30.30
  -1   2  -8  912.21   31.10
   1  -2  -8  884.91   32.10
  -1   2  -8  931.71   34.40
  -1  -2   9  749.03   29.90
   1  -2  -9  786.92   31.20
   1   2   9  752.82   25.60
   1  -2  -9  768.72   23.00
  -1   2  -9  762.52   28.30
   1   2   9  761.82   24.20
  -1   2  -9  771.72   29.50
  -1   2  -9  761.12   32.60
  -1  -2  10  155.68   13.20
  -1  -2  10  168.38   15.20
  -1   2 -10  173.98   14.70
   1  -2 -10  175.88   11.50
   1  -2 -10  168.68   15.30
  -1   2 -10  165.68   15.20
   1   2  10  150.58   12.00
   1   2  10  175.88   12.10
  -1   2 -10  159.28   15.20
  -1   2 -11  956.60   33.30
   1  -2 -11  953.80   27.50
  -1   2 -11  905.91   36.00
  -1  -2  11  898.51   31.80
  -1   2 -11  936.31   34.40
   1   2  11  933.71   28.30
   1  -2 -11  939.41   35.60
   1   2  11  919.01   29.60
   1  -2 -11  925.21   25.80
  -1   2 -11  924.31   35.10
  -1  -2  11  911.81   34.90
   1  -2 -12  101.79    9.60
  -1   2 -12   88.89   11.90
   1   2  12   99.39   10.20
  -1  -2  12  106.69   13.40
  -1   2 -12  108.29   13.50
   1  -2 -12   98.09    9.00
  -1   2 -12   99.59   12.90
  -1   2 -12   93.69   12.20
  -1  -2  12  107.09   11.80
   1  -2 -12  102.79   13.10
   1   2  12  102.59   10.80
  -1   2 -13  535.55   28.10
  -1   2 -13  497.15   27.10
   1   2  13  484.65   22.10
  -1  -2  13  536.85   26.40
   1  -2 -13  460.55   27.10
  -1  -2  13  506.45   27.40
   1  -2 -13  480.65   19.70
   1  -2 -13  513.15   21.30
  -1   2 -13  505.25   25.90
   1   2  14  143.59   12.80
   1  -2 -14  134.69   11.10
  -1  -2  14  148.69   14.80
  -1   2 -14  139.19   15.50
   1  -2 -14  145.69   11.90
  -1   2 -14  129.89   14.80
   1   2  14  135.29   13.60
  -1  -2  14  132.99   15.20
   1  -2 -14  122.89   15.00
  -1   2 -14  126.09   14.10
  -1   2 -15  134.39   16.10
   1  -2 -15  150.18   17.00
   1   2  15  147.09   13.60
   1  -2 -15  166.68   13.10
  -1  -2  15  142.29   14.70
   1  -2 -15  141.99   11.40
   1   2  15  145.89   14.10
  -1   2 -15  137.09   15.50
  -1   2 -15  141.39   15.10
   1   2  15  157.78   15.90
  -1  -2  15  144.29   16.20
  -1   2 -16  205.58   18.50
   1  -2 -16  204.28   13.80
   1  -2 -16  209.48   15.00
   1   2  16  218.68   17.50
   1   2  16  221.58   19.10
  -1  -2  16  239.78   21.00
   1  -2 -16  199.48   20.00
   1   2  16  231.48   19.00
  -1   2 -16  225.28   20.10
   1   2  16  202.48   16.30
  -1  -2  16  234.08   19.70
  -1   2 -16  205.38   20.10
   1   2  17  435.36   25.40
  -1  -2  17  434.46   27.60
   1   2  17  418.36   25.80
   1  -2 -17  462.05   30.20
  -1  -2  17  479.85   30.30
  -1   2 -17  451.35   28.80
  -1   2 -17  500.95   29.50
   1  -2 -17  448.06   22.20
  -1   2 -17  411.26   28.20
   1   2  17  497.25   28.10
   1   2  17  436.56   24.50
  -1   2 -18  214.48   19.90
  -1  -2  18  213.98   21.00
   1  -2 -18  222.08   22.20
  -1  -2  18  219.28   20.80
   1   2  18  194.58   17.40
   1  -2 -18  214.98   16.10
   1   2  18  204.68   18.50
  -1   2 -18  207.88   20.60
  -1   2 -18  202.38   21.30
   1   2  18  227.88   19.70
   1   2  18  222.98   19.30
  -1   2 -19   53.49   12.00
   1  -2 -19   56.99   11.60
   1   2  19   60.79   10.50
   1   2  19   67.89   11.90
   1  -2 -19   66.89    9.80
   1   2  19   50.69   10.20
  -1  -2  19   77.59   13.60
  -1  -2  19   59.49   11.70
  -1   2 -19   65.89   12.20
  -1   2 -19   62.59    6.10
  -1   2 -19   57.49    6.30
   1   2  19   68.99   11.90
  -1   2 -19   71.79   13.40
   1   2  20    6.50    5.60
  -1  -2  20    4.40    6.60
  -1   2 -20    8.60    5.90
  -1  -2  20    8.50    6.50
   1   2  20    4.90    5.50
  -1   2 -20    3.40    6.10
   1   2  20   12.00    6.30
  -1   2 -20   11.50    3.50
   1  -2 -20    4.30    3.70
   1  -2 -20    9.70    7.80
   1   2  20    6.60    4.90
  -1   2 -20    8.80    3.40
  -1   2 -20   11.40    7.10
   1   2  21    6.80    6.00
  -1   2 -21    7.60    3.30
   1   2  21    1.70    5.50
   1   2  21    7.70    6.00
  -1   2 -21    9.90    7.10
   1  -2 -21    4.20    4.30
  -1   2 -21   11.00    8.30
  -1   2 -21    9.70    3.90
  -1  -2  21    5.10    6.80
  -1   2 -21    8.60    6.30
  -1  -2  21   13.50    7.90
   1  -2 -21    5.50    7.50
   1   2  21    5.40    5.10
   1  -2 -22    6.50    4.90
   1   2  22    4.70    5.70
   1   2  22    0.10    5.50
  -1   2 -22   -4.00    6.40
  -1  -2  22    0.90    5.80
  -1   2 -22    2.00    3.00
   1   2  22   -2.70    4.80
   1   2  22   -0.30    4.90
  -1   2 -22   -0.90    5.80
   1  -2 -22    1.70    5.60
  -1   2 -22    1.80    7.40
  -1   2 -22    1.50    2.80
  -1  -2  22    2.60    6.50
  -1   2 -23   72.79    7.40
  -1  -2  23   77.29   14.90
   1   2  23   62.89   12.00
   1   2  23   79.19   14.20
  -1   2 -23   77.69    7.20
  -1   2 -23   71.49    7.80
   1  -2 -23   75.39   15.70
  -1  -2  23   76.59   14.30
  -1   2 -23   73.99   13.50
   1   2  23   85.59   13.90
   1  -2 -23   74.79   11.60
  -1   2 -23   75.09   14.80
   1   2  23   92.39   15.50
  -1   2 -23   74.09   14.30
  -1  -2  24   11.70    9.50
  -1   2 -24   10.70    7.50
  -1   2 -24    6.20    5.60
   1   2  24    4.60    6.20
  -1   2 -24    9.30    8.90
   1  -2 -24   -0.20    6.30
  -1   2 -24   10.50    4.00
   1  -2 -24    6.60    5.00
  -1  -2  24    8.40    7.80
   1   2  24   13.40    7.20
   1   2  24   -2.90    5.50
  -1   2 -24   10.40    3.70
   1   2  24    4.80    5.80
   1   2  25   69.19   13.70
  -1  -2  25   79.69   15.50
  -1   2 -25   66.09   13.10
  -1  -2  25   83.39   16.50
   1  -2 -25   65.59   15.60
   1   2  25   79.19   14.80
  -1   2 -25   87.79   16.50
  -1   2 -25   70.59    7.60
  -1   2 -25   76.09   15.40
   1   2  25   75.39   13.90
  -1   2 -25   73.19    7.40
   1   2  25   79.39   13.80
  -1  -2  26  138.59   21.20
  -1  -2  26  170.08   23.30
  -1   2 -26  143.69   10.60
   1   2  26  143.79   20.10
  -1   2 -26  143.89   18.70
   1   2  26  132.89   19.00
   1   2  26  153.18    9.70
   1  -2 -26  150.98   22.80
  -1   2 -26  161.58   10.70
   1   2  26  171.68   20.70
  -1   2 -26  157.78   22.00
  -1   2 -26  136.79   20.70
   1   2  26  142.69   19.30
   1   2  26  157.78   19.60
  -1   2 -27   75.39   14.80
   1   2  27   92.49   17.10
  -1  -2  27   93.39   17.40
   1   2  27  102.49   17.00
  -1  -2  27   90.69   17.50
   1   2  27   84.39   15.60
   1   2  27   72.49   14.90
  -1   2 -27   76.89   17.00
  -1   2 -27   95.59    8.80
  -1   2 -27   92.29    9.00
  -1   2 -27   89.99   17.00
   1  -2 -27   64.99   15.70
   1   2  27   96.29    8.30
  -1   2 -28  101.39   16.20
   1   2  28  118.89    9.00
   1   2  28  102.69   16.90
   1   2  28   93.79   16.50
  -1   2 -28  112.79    9.40
  -1   2 -28  102.39   19.70
  -1  -2  28  114.29   20.20
  -1   2 -28  110.49    9.90
   1  -2 -28   98.29   19.50
   1   2  28  112.99   19.20
  -1   2 -28  106.19   18.60
   1   2  28   78.99   15.50
  -1  -2  28   97.99   18.40
   1  -2 -29   67.89    7.60
  -1   2 -29   69.69    8.30
  -1   2 -29   80.29   17.30
   1   2  29   74.59   16.20
  -1   2 -29   76.09    9.10
   1  -2 -29   73.99   17.10
  -1  -2  29   65.79   16.30
   1  -2 -29   61.29    7.70
  -1  -2  29   59.29    8.40
   1   2  29   74.49   16.40
   1  -2 -29   84.99    7.50
  -1  -2  29   88.09   13.20
  -1   2 -29   61.19    8.10
   1   2  29   80.99    7.80
  -1   2 -29   61.29    7.80
   1   2  29   62.29    8.20
   1  -2 -29   72.39    8.60
   1   2  29   63.29   14.60
  -1   2 -29   80.39    8.50
   1   2  29   89.29   16.70
  -1  -2  29   68.49   15.30
  -1   2 -29   72.89   17.00
  -1  -2  29   73.09    9.60
   1  -2 -30   81.49    8.60
   1  -2 -30   87.59   19.20
   1   2  30  106.49    9.20
  -1   2 -30   91.69    9.80
   1   2  30   74.09   17.00
   1  -2 -30   94.29    9.70
  -1   2 -30  102.19   19.40
  -1  -2  30   85.39   18.60
   1   2  30   98.89   10.60
  -1   2 -30   96.49   10.70
  -1   2 -30   93.19   19.10
   1  -2 -30   90.79    7.90
   1   2  30   37.80    9.80
  -1  -2  30  108.59   11.30
  -1  -2  30   92.99    8.90
  -1  -2  30   97.19   10.70
  -1  -2  30   86.79   18.20
  -1   2 -30  102.19    9.70
   1   2  30   93.99   18.50
  -1  -2  30   93.49    9.80
  -1   2 -30   97.69    9.10
  -1  -2  30  135.69   16.70
   1   2  30   97.79   17.50
  -1   2 -30   83.89    8.70
   1  -2 -30   83.49    8.20
  -1   2 -31   21.90    5.40
   1  -2 -31   11.40    4.40
   1   2  31    4.70    5.70
  -1  -2  31   22.80   11.30
  -1  -2  31   28.00   10.00
  -1   2 -31   25.90    6.20
  -1  -2  31   17.40    4.90
   1  -2 -31   21.10    6.40
   1   2  31   45.50   12.60
   1  -2 -31   19.40   10.20
  -1   2 -31   19.50    5.00
  -1  -2  31   15.60    5.60
  -1  -2  31   21.90    5.50
  -1   2 -31   10.80    5.30
  -1  -2  31   20.00    6.70
   1  -2 -31   22.60    4.60
   1  -2 -31   14.90    4.60
   1   2  31   23.40    5.20
  -1   2 -31   16.70    5.20
  -1  -2  31   37.10   12.40
   1  -2 -31   16.60    5.20
   1   2  31   25.00    9.80
  -1   2 -31   14.00    8.00
   1   2  31   16.00    5.20
  -1   2 -31   16.10   11.00
   1   2  31   10.40    8.00
   1   2  32   26.90    8.30
  -1  -2  32   24.00    6.60
  -1   2 -32   24.90    5.90
  -1   2 -32   23.90    6.50
   1   2  32   27.90    9.80
  -1   2 -32   28.30    6.00
  -1   2 -32    6.50    8.90
  -1  -2  32   24.80    6.00
  -1  -2  32   22.30    8.50
  -1  -2  32   31.50    6.90
   1  -2 -32   28.40    4.90
   1  -2 -32   17.10    5.50
   1   2  32   24.40    5.30
   1   2  32   15.50    5.90
  -1  -2  32   23.90   11.40
   1  -2 -32   26.80    5.90
   1  -2 -32   20.80    5.10
  -1  -2  32   21.50   11.30
   1   2  32   22.10   11.10
  -1   2 -32   28.40    5.90
   1  -2 -32   23.70    6.70
  -1   2 -33  105.59   10.10
   1   2  33  118.89   13.30
  -1  -2  33  107.49   11.70
  -1  -2  33   81.79   18.70
  -1  -2  33   74.99   13.20
   1  -2 -33   91.59   10.50
   1  -2 -33   96.49    9.90
  -1  -2  33   88.69    9.70
   1  -2 -33   92.39    8.30
  -1   2 -33   96.99    9.10
  -1  -2  33   92.69   11.30
   1   2  33  105.69    9.20
  -1   2 -33  105.89   10.80
   1   2  33  117.19   11.70
  -1   2 -33   93.89    9.70
   1  -2 -33  103.29   10.00
   1   2  33   84.59   19.90
   1  -2 -34   -2.10    5.30
   1   2  34   10.80   10.60
   1  -2 -34    4.90    3.10
  -1  -2  34    2.30    4.70
  -1   2 -34    4.50    3.60
   1   2  34    1.80    4.30
   1   2  34    1.20    7.20
   1   2  34    3.30    4.20
  -1  -2  34    1.70    4.10
  -1  -2  34    8.20    9.30
  -1  -2  34   -5.40    8.10
  -1  -2  34   -1.40    4.70
   1  -2 -34    7.20    4.20
   1  -2 -34    3.10    4.20
  -1   2 -34    2.70    4.70
  -1   2 -34    1.60    3.20
  -1  -2  35   10.00    4.60
   1   2  35   11.30    5.00
   1  -2 -35   16.90    5.30
   1  -2 -35   17.60    4.40
  -1  -2  35   12.50    5.10
   1   2  35   14.90    7.40
  -1  -2  35   21.10    9.90
   1  -2 -35   21.40    6.50
  -1  -2  35   17.40   12.30
   1  -2 -35   21.00    5.90
  -1   2 -35   10.50    4.80
  -1   2 -35   15.50    4.90
  -1  -2  35   21.70    7.00
   1   2  35   25.70    5.90
  -1   2 -35   12.10    5.60
   1   2  35   10.60    9.60
   1   2  35   21.10    6.70
  -1   2 -35   18.40    5.00
   1   2  36    3.90    4.80
   1   2  36    6.60    7.60
   1  -2 -36    8.30    4.30
  -1  -2  36    6.10    4.10
  -1  -2  36    6.90    8.40
   1  -2 -36    6.20    3.60
  -1  -2  36   10.70   10.00
  -1   2 -36    6.10    5.10
   1  -2 -36    4.50    3.80
  -1   2 -36    4.50    3.60
   1   2  36    4.70    6.70
   1   2  36    6.70    4.80
  -1   2 -36    8.80    4.90
  -1   2 -36    5.50    3.90
   1  -2 -36    4.40    4.80
  -1  -2  36    2.60    5.10
  -1  -2  36    5.70    4.20
   1   2  36    6.60    4.60
  -1  -2  37   16.00   11.70
  -1  -2  37   33.90   11.50
  -1   2 -37   38.70    6.80
   1   2  37   17.20   12.10
   1   2  37   36.20    6.70
   1   2  37   49.50   10.70
   1  -2 -37   31.40    5.10
  -1  -2  37   31.90    6.80
   1  -2 -37   33.70    7.40
  -1   2 -37   32.90    6.20
   1  -2 -37   44.10    7.20
   1  -2 -37   34.70    6.70
  -1   2 -37   36.20    6.20
  -1   2 -37   29.10    7.30
   1   2  37   37.00    6.50
  -1  -2  37   34.70    6.80
  -1  -2  37   34.70    7.70
   1   2  38   24.10   12.40
  -1   2 -38   24.80    5.50
   1   2  38   32.00    6.00
  -1   2 -38   19.90    5.20
  -1  -2  38   19.30    5.80
  -1  -2  38   28.30    6.80
   1  -2 -38   25.40    5.90
  -1  -2  38   16.10    9.40
  -1   2 -38   23.80    5.50
  -1  -2  38   21.90    6.80
   1   2  38   34.40    9.60
   1  -2 -38   21.60    6.70
   1  -2 -38   23.90    4.50
   1   2  38   25.00    5.90
   1  -2 -39   36.20    6.70
  -1  -2  39   36.70   11.00
  -1  -2  39   28.70    6.90
   1   2  39   50.29   10.90
  -1   2 -39   39.20    6.40
  -1   2 -39   38.60    6.60
   1  -2 -39   33.80    7.40
   1   2  39   34.90    6.40
  -1   2 -39   40.20    6.30
  -1  -2  39   39.20    7.00
   1   2  39   38.50    7.00
  -1  -2  39   44.00    7.20
  -1   2 -40   17.80    5.00
  -1   2 -40    9.70    4.10
  -1   2 -40   17.60    5.40
   1  -2 -40    8.70    5.80
  -1  -2  40   14.30    5.30
  -1  -2  40   15.30    5.60
   1   2  40   15.20    7.60
  -1   2 -40   10.70    3.90
   1  -2 -40   11.30    4.50
   1   2  40   11.10    5.20
   1   2  40   10.50    4.40
   1   2  41   39.80    6.70
   1   2  41   32.30    5.80
  -1  -2  41   36.50    7.10
   1  -2 -41   46.40    6.90
  -1   2 -41   38.50    6.10
  -1   2 -41   40.30    6.20
   1   2  41   45.90    7.30
   1  -2 -41   34.90    6.90
   1   2  41   39.90    8.90
  -1   2 -41   39.60    5.90
  -1   2 -41   49.70    7.20
  -1  -2  41   41.20    6.80
  -1   2 -42   32.50    5.10
  -1  -2  42   29.00    6.00
   1   2  42   41.50    6.70
   1  -2 -42   35.30    5.80
  -1   2 -42   27.70    5.80
   1   2  42   39.30    9.10
  -1   2 -42   26.20    5.30
   1   2  42   33.10    6.20
  -1  -2  42   32.60    6.40
   1  -2 -42   39.60    7.00
  -1   2 -42   33.80    5.40
  -1   2 -43    5.00    4.00
   1   2  43    9.50    4.40
  -1  -2  43    1.00    4.10
   1  -2 -43   -1.10    4.00
   1   2  43    6.60    6.20
  -1  -2  43    2.40    3.90
  -1   2 -43    0.60    3.30
  -1   2 -43    4.50    3.60
   1   2  43    4.40    3.70
   1  -2 -43    1.30    3.50
   1  -2 -43    1.90    4.50
  -1  -2  44    9.80    4.30
   1  -2 -44    3.80    3.70
   1  -2 -44    6.40    4.30
   1   2  44    4.60    5.90
   1   2  44   12.70    4.40
   1  -2 -44    9.00    3.90
  -1  -2  44    9.40    4.50
   1   2  44    6.30    3.90
  -1   2 -44    9.00    4.00
  -1   2 -44   10.40    3.70
   1   2  44   12.30    4.50
  -1  -2  45   54.59    6.40
   1   2  45   65.09    6.40
   1  -2 -45   67.79    6.70
   1   2  45   44.80    8.50
  -1   2 -45   64.49    6.50
   1   2  45   69.29    6.80
   1   2  45   64.29    6.50
   1  -2 -45   43.30    6.30
   1  -2 -45   67.19    7.40
  -1  -2  45   69.69    7.10
  -1   2 -45   72.89    6.40
   1  -2 -46    4.40    2.80
   1  -2 -46    3.20    3.70
   1  -2 -46    4.30    3.80
  -1   2 -46   -0.70    2.90
  -1   2 -46    0.80    2.50
  -1  -2  46    5.40    3.50
   1   2  46   -3.70    3.00
   1   2  46    0.50    3.20
   1   2  46    1.60    5.00
  -1  -2  47   10.90    3.70
   1  -2 -47    5.80    2.70
   1   2  47    3.10    2.60
   1   2  47   10.60    3.60
   1  -2 -47    2.90    3.30
  -1   2 -47    3.10    2.70
  -1   2 -47    6.10    2.90
  -1   2 -48    0.60    2.50
   1  -2 -48    4.20    3.00
   1  -2 -48    1.20    2.20
   1   2  48    3.60    3.40
  -1  -2  48    4.60    3.90
   1  -2 -48    1.70    2.70
  -1  -2  48    0.10    3.00
  -1  -2  49    4.00    3.60
   1   2  49    5.60    3.20
   1  -2 -49    1.70    2.50
  -1  -3 -48    1.90    2.70
  -1   3  48    0.60    3.30
   1   3 -48    6.40    3.50
   1  -3  47   34.70    4.90
   1   3 -47   43.60    4.40
  -1  -3 -47   40.50    4.60
  -1   3  46    0.60    3.10
   1  -3  46    3.20    3.70
  -1  -3 -46    1.80    3.60
  -1  -3 -46    4.20    3.10
   1  -3  46    0.50    2.80
  -1  -3 -46    1.80    1.90
  -1   3  46   -1.20    2.10
   1   3 -46    3.70    2.80
  -1  -3 -45    4.80    2.60
  -1   3  45   11.80    3.90
  -1  -3 -45    9.60    4.20
   1  -3  45    8.90    4.50
   1  -3  45    5.50    6.20
   1  -3  45   13.60    3.60
  -1   3  45    7.10    3.60
   1   3 -45   13.50    3.50
   1   3 -45   10.70    4.00
  -1  -3 -45   15.20    3.90
  -1   3  45    9.10    3.00
   1  -3  44    0.80    6.20
  -1   3  44    9.30    4.00
  -1  -3 -44    4.40    2.80
  -1   3  44    3.30    3.40
  -1  -3 -44    3.60    3.30
   1   3 -44    9.20    3.40
  -1  -3 -44    8.30    4.10
   1  -3  44    6.10    3.50
  -1  -3 -44    4.10    2.10
   1   3 -44    9.70    4.00
   1   3 -44    9.20    3.60
   1  -3  44   12.10    4.90
  -1  -3 -43    9.70    2.70
   1   3 -43    5.50    3.30
   1  -3  43   -1.50    7.20
  -1  -3 -43    6.60    4.30
   1  -3  43    7.50    4.70
  -1   3  43    8.10    4.00
  -1   3  43    3.90    2.90
   1  -3  43    7.30    3.80
   1   3 -43    7.60    4.40
  -1  -3 -43    8.90    3.70
  -1   3  43    9.00    4.40
  -1   3  42   10.70    4.80
   1  -3  42    9.90    5.40
  -1   3  42    7.10    4.20
   1  -3  42    2.90    7.10
  -1  -3 -42    5.90    3.60
  -1  -3 -42    9.70    3.10
  -1   3  42    8.00    3.40
  -1  -3 -42    7.50    4.70
   1   3 -42   11.30    4.90
   1  -3  42   11.90    4.30
   1   3 -42    8.60    3.40
   1   3 -42    9.10    4.00
  -1   3  41    9.40    3.80
   1   3 -41    8.00    3.90
  -1   3  41   17.30    5.20
  -1   3  41   13.60    5.10
  -1  -3 -41    4.40    4.70
  -1  -3 -41    7.70    4.20
   1  -3  41    2.50    7.80
   1  -3  41   16.50    4.80
   1   3 -41    7.80    4.50
   1   3 -41   12.70    4.00
   1  -3  41   11.50    6.10
  -1  -3 -41   10.40    3.30
  -1  -3 -41   14.70    4.80
  -1   3  40   30.60    5.50
  -1  -3 -40   28.80    5.60
  -1   3  40   26.00    5.90
   1   3 -40   28.10    5.50
  -1   3  40   37.70    7.00
  -1  -3 -40   30.40    5.90
   1   3 -40   25.70    5.10
   1  -3  40   25.90    6.90
   1   3 -40   28.60    6.30
  -1  -3 -40   29.60    6.70
   1  -3  40   15.80    7.80
  -1  -3 -40   34.90    5.00
  -1  -3 -40   31.60    7.00
  -1   3  39   17.00    5.80
  -1   3  39    8.40    4.10
  -1   3  39   14.80    4.60
  -1  -3 -39   13.80    4.70
  -1  -3 -39   20.10    5.20
  -1  -3 -39   14.70    4.00
  -1  -3 -39    9.30    5.10
   1   3 -39   12.80    5.40
   1   3 -39   12.00    4.40
   1   3 -39   20.10    4.80
   1  -3  39   13.40    6.20
  -1   3  39   11.90    5.50
   1  -3  39    8.80    8.00
  -1   3  38    1.70    4.00
   1   3 -38    7.70    5.00
   1   3 -38    4.80    3.90
  -1   3  38   -1.50    5.00
   1   3 -38    3.70    3.70
  -1  -3 -38    2.60    4.50
  -1   3  38    2.90    3.50
  -1  -3 -38   -0.40    2.50
  -1  -3 -38    5.60    4.30
   1  -3  38    0.80    8.20
  -1  -3 -38    0.70    3.00
  -1   3  38    4.60    4.00
  -1  -3 -38    2.10    4.40
   1  -3  37    5.90    8.50
   1   3 -37    3.50    3.90
   1   3 -37   10.80    4.40
  -1   3  37    9.90    4.40
   1  -3  37   -5.70    9.20
  -1   3  37    4.00    5.00
   1   3 -37    7.50    5.10
  -1   3  37    0.80    7.00
  -1   3  37    5.70    3.70
  -1  -3 -37    1.70    4.50
  -1  -3 -37    0.10    2.90
  -1  -3 -37    6.60    3.60
  -1   3  37    2.90    4.50
  -1  -3 -37    9.10    3.50
  -1  -3 -37    7.80    5.50
  -1  -3 -37    6.30    4.50
  -1  -3 -36   74.49    7.60
  -1  -3 -36   79.29    7.10
  -1   3  36   74.19    8.50
  -1   3  36   87.89   10.60
  -1  -3 -36   74.79    9.50
  -1   3  36   40.90   10.00
   1   3 -36   70.99    8.60
   1  -3  36   52.69    8.40
  -1   3  36   77.89    8.60
   1   3 -36   60.89   15.70
  -1   3  36   75.89    9.10
   1   3 -36   85.89    9.50
   1   3 -36   73.39    8.20
   1  -3  36   39.50   12.10
  -1  -3 -36   80.29    7.60
  -1  -3 -36   80.59    8.90
   1   3 -36   73.89    8.40
  -1  -3 -36   69.59    8.90
  -1  -3 -35   56.59    7.10
   1   3 -35   52.39   14.60
  -1   3  35   56.79    7.50
  -1  -3 -35   66.99    8.70
  -1   3  35   60.09   12.10
  -1  -3 -35   68.49    7.20
   1   3 -35   68.19    8.20
  -1   3  35   67.69    9.60
  -1  -3 -35   70.29    9.30
  -1   3  35   63.99    8.40
   1  -3  35   47.70    8.20
  -1  -3 -35   72.99    7.00
  -1  -3 -35   57.79    8.40
  -1   3  35   67.49    9.00
   1   3 -35   61.89    8.30
   1   3 -35   67.59    7.90
   1  -3  35   46.70   11.60
   1   3 -34   45.40    6.80
  -1   3  34   55.19   14.60
   1  -3  34   33.20    7.30
   1   3 -34   41.90    7.10
  -1   3  34   38.80   10.30
  -1  -3 -34   34.40    5.50
  -1   3  34   34.00    6.50
  -1  -3 -34   40.30    6.30
   1  -3  34   33.90   11.40
  -1   3  34   50.29    8.70
   1   3 -34   34.20    6.60
  -1  -3 -34   37.60    7.10
  -1   3  34   39.50    6.60
  -1  -3 -34   37.30    6.90
  -1  -3 -34   47.50    6.00
   1   3 -34   37.20   12.30
  -1   3  34   36.30    7.00
  -1  -3 -34   40.60    7.20
  -1   3  33   -2.70    3.70
  -1  -3 -33   -0.80    2.90
   1   3 -33    1.00    8.00
   1  -3  33    1.40    8.00
  -1  -3 -33   -0.90    4.10
   1   3 -33    6.00    4.30
   1   3 -33    2.80    4.30
  -1   3  33    8.20    8.50
  -1   3  33    4.00    8.10
   1  -3  33    3.70    4.50
  -1   3  33    5.30    5.00
  -1  -3 -33    7.50    3.80
   1   3 -33    6.20    4.20
  -1  -3 -33    0.80    4.40
  -1  -3 -33    1.40    3.50
  -1   3  33    6.10    4.00
  -1  -3 -33    0.30    3.50
   1   3 -32  127.99   10.70
  -1   3  32  106.49   18.80
   1  -3  32  110.49   16.30
  -1  -3 -32  126.39    9.90
  -1   3  32  132.19   15.60
  -1  -3 -32  123.79    9.40
   1   3 -32  142.29   11.60
  -1  -3 -32  133.49   11.10
  -1   3  32  120.59   11.20
  -1  -3 -32  129.39   11.40
   1   3 -32  144.49   22.90
   1  -3  32   98.09   10.50
  -1  -3 -32  132.89    9.90
   1   3 -32  146.99   11.90
  -1   3  32  120.89   19.70
  -1  -3 -32  134.69   12.60
  -1   3  32  135.69   11.40
  -1  -3 -32  140.89   10.30
   1   3 -31  227.98   13.40
   1   3 -31  210.38   13.80
  -1  -3 -31  224.88   12.20
  -1   3  31  213.28   13.90
  -1  -3 -31  214.38   15.20
  -1   3  31  163.98   17.20
  -1   3  31  189.78   25.30
  -1   3  31  231.28   26.20
   1   3 -31  215.78   27.70
   1  -3  31  181.88   19.60
  -1  -3 -31  218.38   12.80
  -1  -3 -31  221.48   14.90
   1  -3  31  194.08   14.30
  -1  -3 -31  194.38   13.50
  -1   3  31  219.88   13.90
   1   3 -31  204.08   13.50
  -1  -3 -31  220.58   12.40
   1   3 -31  209.28   13.60
  -1  -3 -31  218.38   12.40
  -1  -3 -30   81.69   18.40
   1   3 -30   83.79    9.40
  -1   3  30   84.49   17.10
   1   3 -30   84.19    9.20
   1   3 -30   88.39    8.60
   1  -3  30   67.39    8.90
  -1   3  30   84.89   18.80
  -1   3  30   74.09   12.60
  -1   3  30   79.59    8.70
  -1  -3 -30   79.79    7.90
  -1   3  30   83.89    8.90
   1   3 -30   90.09   18.70
  -1  -3 -30   73.29    7.80
  -1  -3 -30   77.09    9.00
  -1  -3 -30   91.29   10.30
  -1  -3 -30   79.89    9.00
   1   3 -30   71.89   17.40
  -1  -3 -30   81.19    8.30
   1  -3  30   68.29   17.30
   1  -3  30   79.59   14.20
  -1   3  30   73.79   16.70
   1   3 -30   89.59    9.30
   1   3 -29   49.10    7.10
  -1   3  29   44.20   10.60
   1   3 -29   52.19    7.80
  -1  -3 -29   62.79    8.20
   1   3 -29   66.79   16.10
   1   3 -29   47.30   14.10
  -1  -3 -29   59.69    7.10
  -1   3  29   57.79    7.70
  -1   3  29   51.89    7.10
   1   3 -29   55.89   15.40
  -1   3  29   45.80   13.40
   1  -3  29   43.40   11.70
   1  -3  29   43.70    7.30
  -1  -3 -29   43.80    6.90
   1  -3  29   55.69   15.00
   1   3 -29   52.09    7.50
  -1  -3 -29   59.39    7.00
   1   3 -29   61.09   15.70
  -1  -3 -29   61.19    7.10
  -1   3  29   55.19   14.50
  -1  -3 -29   62.59   17.10
  -1  -3 -29   55.79    8.70
   1  -3  29   27.80   11.80
  -1   3  29   64.09   15.70
  -1   3  28  253.87   28.80
   1   3 -28  277.47   15.10
  -1   3  28  200.18   24.90
  -1   3  28  252.17   13.70
   1  -3  28  261.37   21.80
   1  -3  28  215.08   28.60
   1  -3  28  251.07   26.80
   1  -3  28  261.37   15.40
   1   3 -28  263.77   14.60
  -1   3  28  246.08   26.60
  -1  -3 -28  247.18   14.10
  -1  -3 -28  255.07   13.10
  -1  -3 -28  256.47   13.50
   1  -3  28  227.88   28.00
   1   3 -28  257.97   14.50
  -1  -3 -28  245.08   15.00
   1   3 -28  236.28   28.30
  -1   3  28  244.38   14.50
  -1  -3 -28  251.67   15.90
  -1  -3 -28  261.17   13.10
   1   3 -28  273.57   30.30
   1   3 -28  259.57   29.50
   1   3 -28  267.37   29.80
  -1  -3 -28  230.18   29.50
  -1   3  28  288.67   20.90
   1   3 -27  300.07   30.80
   1   3 -27  330.67   16.10
  -1  -3 -27  300.77   14.10
   1   3 -27  309.47   31.70
  -1  -3 -27  306.67   14.10
   1   3 -27  309.27   15.50
   1  -3  27  329.47   34.00
   1  -3  27  320.87   29.70
   1   3 -27  325.97   32.50
   1   3 -27  307.37   15.40
  -1   3  27  268.47   28.20
  -1   3  27  312.17   31.00
   1  -3  27  278.57   30.10
   1  -3  27  368.96   24.70
  -1  -3 -27  299.07   14.10
   1   3 -27  314.87   31.90
  -1   3  27  308.47   29.60
  -1  -3 -27  322.67   34.50
  -1  -3 -27  309.67   16.80
  -1   3  27  326.77   15.80
  -1  -3 -27  306.17   17.90
  -1  -3 -27  299.27   15.20
  -1   3  27  318.97   15.00
  -1   3  27  417.56   23.50
  -1   3  26   26.10    5.60
   1   3 -26   23.10    5.40
  -1   3  26   42.60   12.30
   1   3 -26   39.60   13.40
   1   3 -26   26.00   11.10
  -1   3  26   26.50   10.70
   1  -3  26   25.20    9.40
   1   3 -26   26.00    5.30
  -1  -3 -26   25.50    4.60
  -1  -3 -26   21.80    4.40
  -1  -3 -26   31.80    6.30
  -1   3  26   13.80    9.10
   1  -3  26   29.60   10.90
  -1   3  26   29.10    5.40
  -1  -3 -26   22.60    5.40
   1  -3  26   19.10   10.30
  -1  -3 -26   32.00    5.20
   1   3 -26   44.20   12.80
   1  -3  26   28.40    9.90
  -1  -3 -26   26.70   11.30
   1  -3  26   27.20   12.50
   1   3 -26   39.80   13.10
   1   3 -25   20.30    5.00
  -1   3  25   20.20    4.90
   1  -3  25   15.30    7.10
   1  -3  25    8.60    6.90
   1   3 -25   22.20   10.40
   1   3 -25   38.20   11.70
   1  -3  25   16.40    8.10
  -1   3  25   33.00   11.50
  -1  -3 -25   27.60    9.90
  -1   3  25   11.30    8.40
   1   3 -25   22.10    8.80
   1   3 -25   22.10    4.90
   1   3 -25   13.10    8.40
  -1   3  25   15.00    8.30
  -1   3  24   18.40    9.00
  -1  -3 -24    8.30    7.30
   1  -3  24   25.50    9.50
   1   3 -24   23.10   10.00
   1   3 -24   21.30    4.80
  -1   3  24   21.80    9.50
   1   3 -24   39.40   11.60
   1   3 -24   26.60    5.20
   1  -3  24   35.00   11.70
   1   3 -24   15.40   10.90
  -1   3  24   31.00    5.50
  -1   3  24   36.50   12.70
   1  -3  24   20.20    8.40
  -1   3  23   77.69   14.90
  -1  -3 -23   62.39   15.10
  -1   3  23   71.49   13.50
  -1   3  23   83.69   15.90
   1  -3  23   88.29   16.70
   1   3 -23   82.49    7.90
   1  -3  23   80.69   15.20
   1   3 -23   98.89   18.40
   1   3 -23   68.99   14.60
   1   3 -23   88.29    7.80
  -1   3  23   79.69    7.40
   1   3 -23   79.49   15.60
   1  -3  23   67.89   13.50
   1   3 -22  283.27   27.20
  -1  -3 -22  267.07   29.00
   1  -3  22  285.17   28.50
  -1   3  22  265.97   26.30
   1  -3  22  275.87   26.40
  -1   3  22  222.18   22.50
  -1   3  22  270.97   25.50
   1   3 -22  241.48   25.40
  -1   3  22  251.37   12.10
   1   3 -22  249.18   12.50
   1   3 -22  266.37   13.20
   1   3 -22  212.08   25.30
   1  -3  22  269.67   23.50
  -1   3  21   22.80    8.70
   1  -3  21   35.50    9.10
  -1   3  21   22.20    8.70
   1   3 -21   37.00   11.40
   1   3 -21   28.50    9.40
   1   3 -21   33.60    5.40
   1   3 -21   23.80    4.60
  -1   3  21   31.40   10.30
  -1   3  21   34.90    5.40
  -1  -3 -21   29.20   10.60
   1  -3  21   31.20   10.60
   1   3 -21   17.90   10.10
   1  -3  21   35.80   12.40
   1  -3  20   90.29   16.40
   1   3 -20   74.49   14.20
   1   3 -20   74.09    7.10
  -1   3  20   71.09    6.60
   1  -3  20   65.39   13.30
   1   3 -20   76.79   14.10
   1  -3  20   62.39   11.40
  -1   3  20   65.59   13.30
   1   3 -20   79.39   15.00
  -1   3  20   61.09   11.60
  -1  -3 -20   63.29   14.00
  -1   3  20   72.49   13.90
  -1   3  19   78.69   13.10
   1   3 -19   91.29   15.20
   1  -3  19   81.19   15.20
  -1   3  19   96.09   15.20
  -1  -3 -19   85.99   16.30
  -1   3  19   83.69    6.80
   1  -3  19   69.09   11.60
  -1   3  19   96.29   15.50
   1  -3  19   92.09   14.80
   1   3 -19   79.49   14.00
   1   3 -19   87.19    7.40
   1   3 -19   68.99   14.00
   1   3 -19   82.39   15.30
   1  -3  18    1.60    4.80
   1   3 -18   -3.30    5.80
   1   3 -18    3.30    5.20
   1   3 -18    4.90    6.20
  -1  -3 -18   -1.80    6.20
  -1   3  18    4.50    3.10
   1   3 -18    0.90    5.60
  -1   3  18    4.20    5.70
  -1   3  18   -3.20    6.10
  -1   3  18    3.90    5.20
   1  -3  18    5.40    7.50
   1   3 -18    1.50    2.80
   1  -3  18    3.60    8.00
   1   3 -17   60.29    6.00
   1   3 -17   52.59   12.20
  -1  -3 -17   54.69   12.80
   1   3 -17   54.49   11.30
   1   3 -17   51.09   11.70
   1   3 -17   64.09   12.00
   1  -3  17   47.10    9.40
   1  -3  17   61.99   13.00
   1  -3  17   48.00   10.20
  -1   3  17   54.69   11.50
  -1   3  17   54.29   11.70
  -1   3  17   56.59    5.50
  -1   3  17   58.99   10.40
   1   3 -16    3.10    6.20
  -1   3  16    2.50    5.60
  -1  -3 -16   -1.90    5.80
   1   3 -16    0.50    6.50
   1  -3  16   -2.10    6.20
  -1   3  16   -1.60    5.70
   1   3 -16   -0.20    4.80
   1  -3  16    5.00    5.20
  -1   3  16    1.10    4.60
  -1   3  16    1.80    2.50
  -1   3  15  228.08   21.00
   1   3 -15  210.48   19.30
  -1   3  15  223.78    9.40
   1   3 -15  229.08   20.20
  -1   3  15  203.18   17.00
  -1   3  15  219.78   20.30
   1  -3  15  203.98   18.70
  -1  -3 -15  223.28   22.30
   1  -3  15  235.68   22.50
   1  -3  15  232.78   24.50
   1   3 -15  244.28   22.20
   1  -3  14   96.79   14.80
   1   3 -14   94.79   14.00
   1  -3  14   88.69   15.20
   1   3 -14   79.79   12.20
  -1   3  14   98.99   14.60
  -1   3  14   93.19   13.80
  -1   3  14   83.89   10.80
  -1  -3 -14   96.49   15.10
   1  -3  14   91.79   12.50
   1   3 -14   95.69   13.30
   1   3 -13  696.33   34.70
  -1   3  13  701.23   34.90
  -1   3  13  764.92   35.50
   1   3 -13  735.33   33.20
   1   3 -13  704.33   33.40
   1   3 -13  771.72   33.70
  -1  -3 -13  781.92   38.60
   1  -3  13  750.02   32.10
   1  -3  13  651.53   38.20
   1  -3  13  777.62   37.60
   1   3 -12 1101.19   43.00
   1  -3  12 1107.49   43.70
  -1   3  12 1113.99   42.10
   1   3 -12 1032.00   40.10
  -1   3  12 1077.39   41.50
   1   3 -12 1121.79   40.00
  -1  -3 -12 1170.88   46.00
   1   3 -12 1089.79   38.40
   1  -3  12 1082.39   36.80
   1  -3  12 1041.00   48.20
  -1   3  11  401.96   24.80
   1   3 -11  387.56   23.10
   1   3 -11  372.06   24.80
  -1   3  11  360.16   24.20
   1  -3  11  333.67   27.40
  -1  -3 -11  407.66   26.90
   1  -3  11  378.26   21.00
   1   3 -11  358.36   23.20
   1   3 -11  378.96   22.10
   1  -3  11  413.96   26.50
   1   3 -10 1673.33   47.80
  -1   3  10 1704.93   50.09
   1  -3  10 1803.82   52.99
   1   3 -10 1784.62   45.70
   1   3 -10 1742.43   47.80
  -1   3  10 1819.82   50.79
  -1   3  10 1704.63   52.39
  -1  -3 -10 1866.11   55.39
   1  -3  10 1684.53   42.20
   1  -3  10 1796.72   59.39
  -1   3   9  835.02   34.60
   1  -3   9  804.22   27.80
  -1   3   9  878.31   35.00
   1  -3   9  763.22   38.90
  -1  -3  -9  885.31   37.50
   1   3  -9  842.82   30.40
   1   3  -9  846.02   33.30
  -1   3   9  835.52   36.00
   1   3  -9  741.53   31.50
   1  -3   9  832.72   35.40
   1  -3   8  567.14   22.10
   1   3  -8  602.54   27.70
  -1   3   8  610.04   30.70
   1   3  -8  597.84   28.00
   1   3  -8  602.44   24.80
   1   3  -8  584.14   27.30
   1  -3   8  576.44   28.80
  -1  -3  -8  624.54   30.80
  -1   3   8  605.74   28.60
   1  -3   8  685.03   36.20
  -1   3   8  652.33   29.90
  -1   3   7  872.91   34.10
   1  -3   7  946.81   37.40
  -1   3   7  868.71   36.40
   1   3  -7  820.42   31.50
   1   3  -7  937.11   33.70
   1  -3   7  886.21   25.90
   1  -3   7  863.21   34.20
  -1   3   7  853.81   33.40
  -1  -3  -7  936.61   37.00
   1   3  -7  908.11   29.00
   1  -3   6  148.89   15.90
  -1   3   6  145.09   14.60
   1   3  -6  143.39   11.90
   1   3  -6  141.99   13.40
   1  -3   6  142.79   14.30
   1  -3   6  141.69   15.60
  -1   3   6  140.59   15.50
   1   3  -6  142.69   13.50
   1  -3   6  136.39    9.90
   1   3  -6  139.09   11.40
  -1  -3  -6  139.29   14.50
  -1   3   6  141.39   14.00
  -1  -3  -5  194.18   14.10
   1  -3   5  176.48   16.90
  -1   3   5  181.48   17.00
   1   3  -5  199.58   12.80
   1   3  -5  206.78   16.00
   1  -3   5  210.88   18.00
   1   3  -5  188.28   15.20
   1  -3   5  183.78   15.40
  -1  -3  -5  188.88   16.60
  -1  -3  -5  196.58   11.40
   1  -3   5  188.78   10.40
   1   3  -5  193.08   13.90
  -1   3   5  203.38   16.30
  -1   3   5  207.78   16.50
   1   3  -4   27.00    4.90
   1  -3   4   19.10    7.10
  -1   3   4   22.30    6.90
  -1  -3  -4   24.50    5.40
  -1   3   4   26.10    7.10
   1   3  -4   19.10    5.80
   1   3  -4   14.80    5.10
  -1   3   4   17.10    6.60
   1   3  -4   22.20    3.10
   1   3  -4   17.20    4.60
   1  -3   4   16.20    3.10
  -1  -3  -4   24.70    7.10
   1  -3   4   21.00    7.10
   1  -3   4   22.00    6.80
  -1  -3  -4   23.80    5.40
   1   3  -3   88.09    7.50
   1  -3   3   60.49    4.80
  -1  -3  -3   90.89    9.30
   1   3  -3   78.49    6.20
  -1  -3  -3   78.29    8.40
   1  -3   3   78.89   11.50
   1   3  -3   82.79   10.40
   1   3  -3   95.19    9.90
   1  -3   3   79.59   10.30
   1  -3   3   92.49   12.50
  -1  -3  -3   83.79   11.00
   1  -3   3   84.29   11.30
  -1   3   3  101.39   11.80
  -1   3   3   96.79   12.60
  -1   3   3   86.09   11.00
   1  -3   2  176.88   15.00
  -1   3   2  179.88   15.00
  -1  -3  -2  168.78   12.00
  -1   3   2  180.58   15.10
  -1   3   2  169.88   16.30
   1  -3   2  173.68   16.40
  -1  -3  -2  167.58   12.70
   1   3  -2  155.88   13.50
   1   3  -2  176.18   10.00
   1  -3   2  197.18   17.20
   1  -3   2  177.18   13.60
  -1  -3  -2  170.08   15.10
   1   3  -2  174.28    9.70
   1  -3   1  540.25   24.90
   1  -3   1  520.05   22.20
  -1   3   1  563.84   26.00
   1  -3   1  524.65   26.90
   1   3  -1  540.55   18.40
  -1   3   1  590.24   29.40
  -1  -3  -1  574.84   21.20
  -1  -3  -1  587.24   26.90
   1  -3   1  575.44   28.50
   1   3  -1  556.34   15.50
  -1  -3  -1  529.55   22.40
  -1   3   1  547.35   26.30
  -1  -3   0   23.90    7.50
   1   3   0   21.70    4.40
   1  -3   0   20.00    6.00
  -1   3   0   25.80    7.90
   1   3   0   16.90    2.70
  -1  -3   0   14.50    3.90
   1  -3   0   16.70    6.80
   1  -3   0   22.50    6.40
  -1  -3   0   24.10    6.60
  -1   3   0   20.00    6.10
   1  -3   0   14.40    6.30
   1  -3  -1  570.34   28.50
  -1  -3   1  560.94   19.40
  -1  -3   1  576.44   26.80
  -1   3  -1  572.74   26.40
   1  -3  -1  511.75   20.40
   1  -3  -1  525.85   26.30
  -1   3  -1  528.05   28.30
  -1  -3   1  536.75   23.40
   1  -3  -1  566.34   24.50
   1   3   1  569.84   20.60
   1  -3  -2  170.68   11.60
   1  -3  -2  163.98   14.90
  -1  -3   2  197.88   16.10
   1   3   2  181.78   12.00
  -1   3  -2  187.08   15.70
  -1   3  -2  171.68   16.60
  -1  -3   2  168.68   10.40
   1  -3  -2  177.68   13.90
   1   3   2  177.88   12.40
   1  -3  -2  184.78   17.00
  -1  -3   2  172.88   14.20
   1   3   3   87.59    9.10
  -1  -3   3   85.59   10.90
  -1   3  -3   94.59   10.90
   1   3   3   93.09    7.90
   1  -3  -3   80.69    7.50
   1   3   3   81.39    7.90
  -1   3  -3   97.09   11.50
   1  -3  -3  101.69   11.90
  -1   3  -3   89.29   13.00
   1  -3  -3   79.69   11.90
   1  -3  -3   90.39    9.70
  -1  -3   3   82.89   10.20
   1   3   4   17.20    3.80
   1   3   4   15.10    3.00
  -1   3  -4   25.90    6.70
   1  -3  -4   27.50    6.30
  -1   3  -4   22.70    7.20
  -1  -3   4   26.90    6.90
  -1   3  -4   23.50    6.60
   1  -3  -4   13.70    6.30
  -1  -3   4   20.50    6.20
   1  -3  -4   23.80    6.50
  -1   3  -4   22.30    7.30
  -1   3  -4   22.90    7.60
   1   3   4   25.80    5.70
   1  -3  -4   21.90    4.50
  -1  -3   5  184.28   17.50
  -1   3  -5  189.38   18.30
   1  -3  -5  204.98   14.00
  -1  -3   5  196.18   15.50
  -1   3  -5  181.58   14.80
   1  -3  -5  192.58   15.20
   1   3   5  187.78   13.90
  -1   3  -5  200.88   15.80
  -1   3  -5  198.58   17.00
   1   3   5  193.08   11.70
   1  -3  -5  179.28   17.30
  -1  -3   5  197.28   16.00
  -1   3  -5  206.08   19.40
   1   3   5  198.48   11.80
   1  -3  -5  175.48    9.40
   1  -3  -6  147.79   13.40
  -1   3  -6  124.79   12.00
   1  -3  -6  141.59   11.60
  -1   3  -6  142.09   16.30
   1   3   6  142.89   13.00
  -1   3  -6  126.49   14.30
  -1   3  -6  142.99   17.10
   1  -3  -6  137.09   15.60
   1   3   6  128.79    9.60
  -1   3  -6  137.39   13.70
  -1  -3   6  146.89   14.30
   1   3   6  143.39   10.40
  -1  -3   6  141.29   15.60
  -1  -3   6  137.39   13.80
   1   3   7  911.31   31.70
   1  -3  -7  920.11   38.10
   1  -3  -7  928.61   28.20
  -1   3  -7  899.51   34.40
   1  -3  -7  901.21   31.70
  -1   3  -7  969.40   37.30
  -1   3  -7  866.71   38.10
  -1  -3   7  899.91   39.10
  -1  -3   7  899.31   34.30
  -1   3  -7  912.11   40.50
   1   3   7  886.91   26.30
  -1   3  -7  855.71   29.50
   1   3   7  878.11   25.10
   1   3   8  599.44   21.00
  -1  -3   8  576.64   28.70
   1   3   8  617.54   23.00
  -1  -3   8  615.14   33.20
   1  -3  -8  649.04   26.70
  -1   3  -8  631.44   33.20
  -1   3  -8  500.35   22.30
  -1   3  -8  570.54   29.60
   1  -3  -8  607.64   22.40
  -1   3  -8  572.54   28.00
   1  -3  -8  601.94   31.60
  -1   3  -8  661.43   34.20
   1   3   8  587.44   26.40
  -1   3  -8  646.84   34.10
  -1  -3   9  851.51   35.60
  -1  -3   9  860.41   39.90
   1   3   9  825.72   30.30
   1   3   9  769.32   26.50
   1   3   9  857.21   25.70
  -1   3  -9  868.31   36.20
   1  -3  -9  878.21   38.10
   1  -3  -9  864.61   26.00
  -1   3  -9  816.52   38.20
  -1   3  -9  790.72   38.20
  -1   3  -9  813.22   34.20
   1   3   9  827.62   31.90
   1  -3  -9  835.02   30.00
  -1   3 -10 1788.42   51.29
  -1   3 -10 1760.42   57.09
   1  -3 -10 1802.12   36.70
  -1  -3  10 1809.02   52.79
   1   3  10 1767.72   45.20
   1   3  10 1805.52   38.40
   1   3  10 1771.32   47.70
  -1   3 -10 1684.73   58.09
   1  -3 -10 1777.22   34.10
  -1   3 -10 1909.31   53.79
   1  -3 -10 1863.71   56.29
   1  -3 -10 1743.63   42.80
  -1  -3  10 1829.82   59.39
   1   3  11  376.76   21.80
  -1  -3  11  397.46   26.10
   1  -3 -11  333.07   19.00
   1   3  11  399.36   23.60
   1   3  11  400.36   18.80
  -1   3 -11  368.96   24.70
  -1  -3  11  327.47   27.60
  -1   3 -11  364.76   26.90
   1   3  11  372.26   21.90
  -1   3 -11  401.96   25.50
   1  -3 -11  405.56   27.20
   1   3  12 1058.69   37.50
   1   3  12 1134.19   40.10
  -1   3 -12 1105.49   46.60
  -1   3 -12 1157.38   43.50
   1   3  12 1101.59   32.20
   1  -3 -12 1107.09   45.30
  -1  -3  12 1097.89   43.50
   1   3  12 1104.99   37.90
  -1   3 -12 1108.79   42.50
  -1   3 -13  755.42   36.10
   1  -3 -13  725.33   37.40
  -1   3 -13  730.43   38.60
  -1   3 -13  813.92   37.00
   1   3  13  755.02   27.70
  -1   3 -13  707.03   37.30
   1   3  13  733.83   31.80
   1   3  13  726.63   31.80
  -1  -3  13  754.32   37.20
   1   3  13  768.62   34.00
  -1   3 -14  101.09   15.20
   1   3  14  103.59   13.20
   1   3  14   92.89   12.50
   1   3  14   95.49   13.40
  -1   3 -14   93.19   14.30
   1   3  14   90.69   10.40
   1  -3 -14   87.99   14.70
  -1  -3  14   98.39   14.90
  -1   3 -14   91.29   14.90
  -1   3 -14   93.19   14.10
  -1  -3  15  206.08   21.30
   1   3  15  186.78   15.40
   1   3  15  235.68   20.10
  -1   3 -15  236.08   24.40
   1   3  15  233.48   19.40
  -1   3 -15  212.58   20.80
  -1   3 -15  234.78   21.20
   1   3  15  225.28   19.00
  -1   3 -15  240.48   23.30
   1  -3 -15  219.68   22.40
   1   3  16    2.60    4.70
  -1   3 -16   -0.30    5.20
   1   3  16    3.40    5.20
  -1   3 -16    1.60    5.20
   1   3  16    0.90    3.40
   1   3  16    4.20    5.00
  -1   3 -16    1.70    7.10
  -1  -3  16   -4.60    7.10
  -1   3 -16    1.70    2.60
   1  -3 -16    1.80    6.50
   1   3  17   59.69   11.10
   1  -3 -17   57.19   12.90
  -1   3 -17   57.19   12.20
  -1   3 -17   63.59   12.80
  -1  -3  17   52.19   11.30
  -1   3 -17   52.69   12.80
  -1   3 -17   60.99    6.50
   1   3  17   50.39   10.50
   1   3  17   44.60    8.60
   1   3  17   56.59   11.20
  -1  -3  17   64.69   13.50
  -1   3 -17   22.40    6.30
  -1  -3  18    3.60    7.10
   1   3  18    1.90    4.60
   1   3  18    4.40    5.80
  -1   3 -18    3.60    6.30
  -1   3 -18    0.30    5.80
   1   3  18   -1.90    6.40
  -1   3 -18    1.00    2.60
  -1  -3  18   -0.80    6.30
  -1   3 -18   -4.50    6.30
   1  -3 -18   -1.00    6.60
   1   3  18    4.50    6.20
   1   3  19   85.19   13.80
   1   3  19   95.19   14.60
   1   3  19   87.99   13.90
  -1   3 -19   80.49   15.20
  -1  -3  19   90.69   14.00
  -1  -3  19   86.79   15.60
  -1   3 -19   85.89   15.70
   1  -3 -19   79.49   15.70
  -1   3 -19   86.59   16.10
  -1   3 -19   88.69    8.10
   1   3  19   65.39   11.10
   1   3  20   74.29   13.50
  -1   3 -20   72.49   14.10
   1   3  20   69.49   13.00
   1   3  20   76.99   13.10
  -1  -3  20   77.49   14.80
  -1   3 -20   70.29   14.30
   1   3  20   64.39   11.80
  -1   3 -20   72.29   14.90
  -1  -3  20   68.69   13.40
   1  -3 -20   65.39   14.60
  -1   3 -20   69.99    7.50
   1  -3 -21   26.10   10.80
  -1   3 -21   32.90    5.30
  -1   3 -21   32.30    5.90
   1   3  21   32.40    9.30
   1   3  21   29.60    9.70
   1   3  21   29.20    9.70
  -1  -3  21   30.10   10.00
  -1   3 -21   26.40   10.60
  -1   3 -21   23.90    9.60
  -1  -3  21   26.50   10.90
  -1   3 -21   32.70   10.80
   1   3  22  260.37   25.30
   1   3  22  253.87   24.00
  -1   3 -22  271.47   27.50
  -1   3 -22  239.18   26.40
  -1  -3  22  213.68   23.50
   1   3  22  245.08   23.00
  -1   3 -22  244.28   13.80
  -1  -3  22  292.67   28.40
  -1   3 -22  256.27   27.50
  -1   3 -22  253.87   13.00
   1  -3 -22  261.07   28.60
  -1   3 -23   74.29   16.20
  -1   3 -23   62.39   14.60
  -1  -3  23   85.89   16.70
  -1   3 -23   69.29   13.90
   1   3  23   90.79   15.30
   1   3  23   86.19   15.90
   1  -3 -23   60.89   15.40
   1   3  23   76.39   14.90
  -1   3 -23   76.79    8.40
  -1  -3  23   71.09   14.60
  -1   3 -23   79.49    8.00
   1   3  24   38.90   11.10
   1   3  24   29.00    5.20
   1  -3 -24   25.90   11.40
   1   3  24   30.00   10.50
  -1   3 -24   23.50    5.70
   1   3  24   26.40   10.00
  -1  -3  24   27.30   11.50
  -1   3 -24   24.40   10.40
  -1   3 -24   27.40   11.20
  -1   3 -24   23.30    5.80
  -1   3 -24   23.70    9.60
   1   3  24   28.10    9.80
  -1  -3  24   17.70   10.10
  -1   3 -24   19.40    4.70
   1  -3 -25   19.20   10.40
  -1   3 -25   24.50   11.00
   1   3  25   19.20    8.70
  -1   3 -25   27.20    9.80
  -1   3 -25   19.50    5.10
  -1   3 -25   18.10    5.30
  -1   3 -25   15.80    4.70
   1   3  25   18.40    8.90
  -1  -3  25   29.60   12.30
  -1   3 -25   24.90   11.60
  -1  -3  25   17.80    9.00
   1   3  25   15.00    8.20
   1   3  25   23.10    4.60
   1   3  26   16.70   10.20
   1  -3 -26   33.10    7.20
  -1   3 -26   27.80    5.70
   1   3  26   17.90   10.60
   1  -3 -26   36.40   13.00
  -1   3 -26   42.20   12.90
  -1   3 -26   29.40    6.20
   1  -3 -26   30.40    5.90
   1  -3 -26   37.70    5.60
  -1  -3  26   24.20   10.80
  -1  -3  26   36.70   10.70
  -1   3 -26   33.80   11.50
  -1   3 -26   25.90    6.10
  -1  -3  26   19.80    5.90
  -1  -3  26   24.10    6.00
   1   3  26   28.30    5.60
  -1   3 -26   24.90    5.60
   1  -3 -26   24.40    5.10
   1   3  26   29.10   11.10
  -1  -3  26   45.60   13.50
  -1   3 -26   49.20   14.60
   1  -3 -27  321.67   18.30
   1  -3 -27  317.17   14.50
  -1  -3  27  321.57   33.10
  -1  -3  27  331.17   18.50
  -1   3 -27  327.67   30.60
  -1   3 -27  329.57   33.10
  -1  -3  27  323.87   31.70
   1   3  27  302.67   29.60
  -1   3 -27  310.77   16.20
   1   3  27  343.37   31.60
  -1  -3  27  328.97   17.80
   1  -3 -27  314.07   16.60
  -1  -3  27  317.57   15.70
   1   3  27  291.87   29.20
  -1   3 -27  321.37   15.90
  -1   3 -27  289.77   14.90
  -1   3 -27  303.17   32.50
   1  -3 -27  317.47   15.10
  -1  -3  27  374.26   26.00
   1  -3 -27  272.57   16.40
   1  -3 -27  302.57   13.20
   1  -3 -27  313.07   34.10
  -1   3 -27  315.17   17.50
   1   3  27  326.47   14.70
  -1  -3  28  261.47   17.10
   1   3  28  267.97   29.10
   1  -3 -28  242.18   15.20
  -1  -3  28  238.68   28.00
   1   3  28  259.17   13.70
   1  -3 -28  260.07   32.60
   1   3  28  217.98   25.60
   1  -3 -28  244.18   14.90
  -1  -3  28  250.07   14.10
  -1   3 -28  245.98   29.70
  -1  -3  28  272.97   31.10
   1  -3 -28  264.67   13.50
  -1   3 -28  279.07   28.30
   1  -3 -28  260.27   16.40
  -1   3 -28  254.17   15.70
  -1  -3  28  294.07   23.40
  -1   3 -28  253.97   14.30
  -1   3 -28  248.58   14.60
  -1   3 -28  245.38   30.10
   1  -3 -28  239.58   11.90
  -1   3 -28  241.88   14.50
  -1  -3  28  260.97   16.20
  -1   3 -28  276.17   16.30
  -1   3 -29   47.80   12.90
   1  -3 -29   42.70    8.00
  -1  -3  29   45.50   14.00
  -1   3 -29   69.49   17.50
   1   3  29   61.59   14.30
  -1   3 -29   60.29   16.10
   1  -3 -29   65.09    7.20
  -1   3 -29   59.09    7.70
  -1  -3  29   55.49    9.10
   1  -3 -29   42.80   15.40
  -1  -3  29   58.89    8.80
   1  -3 -29   56.89    8.10
  -1  -3  29   55.49   15.90
  -1   3 -29   53.29    7.60
  -1  -3  29   44.60    7.20
  -1   3 -29   45.10    7.70
  -1  -3  29   58.29   12.30
   1   3  29   55.29    7.10
  -1   3 -29   51.69    8.20
   1   3  29   83.19   17.10
  -1   3 -29   51.09    7.50
  -1  -3  29   63.29    8.00
  -1   3 -30   88.19    9.50
  -1  -3  30   77.69    9.10
   1  -3 -30   77.99    9.10
  -1   3 -30   79.39   19.40
  -1   3 -30   95.49   17.10
  -1  -3  30   63.19   15.20
   1   3  30   56.49   14.70
  -1   3 -30   74.79    9.60
  -1  -3  30   80.09    9.80
   1  -3 -30   87.29    8.40
   1   3  30   80.99    8.50
  -1  -3  30   87.99   10.70
  -1  -3  30   83.09    9.00
  -1   3 -30   97.99    9.90
  -1  -3  30   82.49   13.90
   1  -3 -30   78.29   10.10
  -1   3 -30   76.39    8.40
  -1   3 -30   80.19    9.60
  -1  -3  30   73.49    8.70
  -1  -3  31  178.98   13.10
  -1   3 -31  225.48   14.40
  -1   3 -31  219.88   13.90
  -1   3 -31  220.48   26.30
   1   3  31  202.58   26.10
  -1   3 -31  220.58   15.00
  -1  -3  31  224.18   16.20
  -1   3 -31  213.58   14.20
   1  -3 -31  220.68   14.90
   1   3  31  231.18   14.20
   1   3  31  210.78   13.00
   1  -3 -31  216.98   12.90
  -1  -3  31  223.68   15.50
  -1   3 -31  213.18   15.20
  -1  -3  31  216.88   13.40
  -1  -3  31  203.68   13.60
   1  -3 -31  213.28   15.60
  -1  -3  31  239.58   21.90
  -1  -3  32  150.28   13.50
  -1  -3  32  125.29   10.50
  -1  -3  32  125.59   11.00
  -1   3 -32  138.59   11.80
   1   3  32  151.68   11.50
   1   3  32  112.99   20.40
   1   3  32  128.99   10.40
  -1  -3  32  136.09   12.20
  -1   3 -32  135.49   11.60
  -1  -3  32  125.79   10.90
   1  -3 -32  136.09   12.50
  -1  -3  32  149.59   17.60
   1  -3 -32  139.09   10.40
   1  -3 -32  126.49   11.40
   1   3  32  181.58   18.10
  -1   3 -32  120.89   10.50
  -1   3 -32  118.79   11.90
  -1   3 -32  145.89   12.40
  -1   3 -33    2.70    3.80
   1   3  33    1.10    6.20
   1   3  33    2.80    4.30
   1   3  33    7.20    4.90
  -1  -3  33   -0.20    3.70
  -1   3 -33    4.80    4.50
   1   3  33   -7.50    8.70
   1  -3 -33    2.30    4.80
  -1  -3  33   -2.90    4.40
   1  -3 -33   -0.10    3.70
  -1   3 -33    5.60    4.90
  -1  -3  33    2.00    7.80
  -1  -3  33    2.50    5.30
  -1   3 -33   -0.20    4.00
   1  -3 -33    1.00    3.50
  -1  -3  33   -1.80    3.50
  -1  -3  33    3.90    5.10
  -1   3 -33    2.10    4.10
  -1  -3  34   32.60   11.30
  -1  -3  34   39.80    7.00
   1  -3 -34   39.20    7.80
  -1   3 -34   31.00    6.90
  -1  -3  34   45.20    7.90
  -1  -3  34   35.00    6.20
   1   3  34   34.00   10.60
   1   3  34   59.89   14.50
  -1   3 -34   29.90    6.40
   1  -3 -34   40.60    6.20
  -1   3 -34   42.60    7.40
  -1  -3  34   37.00    8.00
   1  -3 -34   35.30    6.90
   1   3  34   44.20    7.20
   1   3  34   34.00    6.80
   1   3  34   29.40   13.60
  -1   3 -34   35.50    6.30
   1  -3 -35   55.19    9.00
  -1   3 -35   71.69    8.20
  -1   3 -35   58.89    7.40
  -1  -3  35   69.09    9.30
   1   3  35   48.40   13.70
  -1  -3  35   58.39    9.50
   1   3  35   55.19   13.60
   1  -3 -35   74.59    7.80
  -1  -3  35   49.20    7.20
  -1   3 -35   61.99    8.20
   1   3  35   89.19   13.10
  -1  -3  35   54.19   13.20
   1   3  35   71.39    8.90
   1  -3 -35   65.39    8.40
  -1  -3  35   66.49    8.50
  -1   3 -35   53.89    8.50
   1   3  35   67.19    8.20
  -1  -3  36   79.69    8.70
   1   3  36   83.29    9.10
  -1   3 -36   79.59    8.40
   1  -3 -36   79.09    7.90
  -1  -3  36   78.39   10.40
   1   3  36   49.80   15.10
   1  -3 -36   77.19   10.70
   1   3  36   54.99   13.90
  -1   3 -36   64.79    9.20
   1  -3 -36   70.79    9.40
   1  -3 -36   78.39    8.90
  -1  -3  36   61.49   13.80
  -1   3 -36   74.69    8.20
   1   3  36   68.39   12.40
  -1  -3  36   66.29    8.70
  -1  -3  36   62.99    7.80
   1   3  36   80.39    8.50
  -1  -3  37    5.70    5.90
   1  -3 -37    1.10    5.00
  -1   3 -37    2.50    4.40
   1   3  37    0.20    6.20
  -1   3 -37    4.50    3.90
   1  -3 -37   12.70    3.60
   1  -3 -37    7.60    3.50
   1   3  37    5.50    4.10
  -1   3 -37    6.70    4.70
  -1  -3  37    3.70    7.30
   1  -3 -37    3.50    4.80
  -1  -3  37    2.30    4.50
  -1  -3  37    2.10    3.00
  -1  -3  37    5.80    3.80
   1  -3 -37    8.30    4.30
   1   3  37    7.30    4.80
  -1   3 -37    6.50    3.70
   1   3  38    4.50    4.40
  -1  -3  38    2.90    7.90
  -1   3 -38   -2.00    3.30
  -1   3 -38    1.20    5.30
  -1  -3  38    4.50    4.40
   1  -3 -38    6.40    5.00
  -1  -3  38    4.60    5.20
   1   3  38    1.50    4.20
   1  -3 -38    5.30    3.90
  -1   3 -38    0.70    3.90
   1   3  38    0.50    6.60
   1  -3 -38    0.80    3.10
   1  -3 -38    0.30    4.90
  -1  -3  38   -2.60    3.50
  -1  -3  38    0.70    3.40
  -1   3 -38    1.30    3.80
  -1   3 -39   16.10    4.70
  -1  -3  39    5.80    4.50
   1   3  39   17.00    5.00
   1   3  39   13.70    5.10
   1  -3 -39   18.50    5.00
  -1   3 -39   17.40    5.20
  -1   3 -39   18.30    6.40
  -1   3 -39   11.60    3.90
   1  -3 -39   12.10    3.80
   1  -3 -39   13.10    5.40
   1   3  39   10.40    6.90
  -1  -3  39   12.60    9.40
   1  -3 -39    9.90    5.00
  -1  -3  39   14.30    6.40
  -1  -3  39   14.90    4.80
  -1  -3  39   14.30    4.20
   1   3  40   36.80    6.30
  -1  -3  40   26.20    5.60
   1  -3 -40   24.30    6.30
  -1  -3  40   30.20    5.40
   1  -3 -40   33.60    6.00
   1   3  40   25.30    8.20
  -1   3 -40   31.50    5.80
  -1  -3  40   25.40    6.70
   1  -3 -40   34.50    6.90
  -1   3 -40   31.10    5.60
   1   3  40   24.00    5.30
   1  -3 -40   25.90    4.60
  -1  -3  41   12.00    5.50
   1   3  41   14.10    4.70
   1  -3 -41    7.60    4.90
   1   3  41    4.50    6.60
  -1  -3  41    7.10    3.70
  -1  -3  41    9.20    3.90
   1   3  41   11.40    4.20
   1  -3 -41    8.30    4.00
  -1   3 -41    6.90    3.90
  -1   3 -41   14.80    4.20
   1  -3 -41    8.50    4.80
  -1   3 -41   18.50    5.20
  -1   3 -42   12.10    4.40
   1  -3 -42    6.00    4.60
  -1   3 -42    7.80    3.50
  -1  -3  42    7.80    4.80
  -1   3 -42   12.80    4.30
   1   3  42    3.60    6.50
   1  -3 -42    7.10    3.60
   1  -3 -42   11.20    4.50
  -1  -3  42    4.10    3.30
   1   3  42   13.10    4.40
   1   3  43    2.10    6.20
  -1  -3  43    9.80    4.70
   1   3  43    3.00    3.60
   1   3  43    9.60    4.30
   1  -3 -43    5.60    4.00
  -1  -3  43   17.70    4.20
  -1   3 -43   11.30    4.30
  -1   3 -43   10.40    3.70
  -1   3 -43    8.60    3.70
   1  -3 -43    8.00    3.80
  -1  -3  44    5.70    4.40
  -1   3 -44   11.90    3.60
   1  -3 -44    6.60    3.20
  -1   3 -44    7.00    3.30
   1  -3 -44    9.90    4.20
  -1  -3  44   12.30    3.60
   1   3  44   14.90    4.50
   1  -3 -44   11.10    3.80
   1   3  44    3.70    5.20
   1   3  44    7.00    3.80
  -1   3 -44    8.10    3.40
   1  -3 -45    6.50    3.50
  -1  -3  45   11.40    3.30
   1  -3 -45   11.90    3.70
   1  -3 -45   13.10    3.60
  -1   3 -45   15.60    3.70
  -1  -3  45   13.80    4.70
   1   3  45    5.10    5.70
   1   3  45    7.60    3.40
  -1   3 -45   11.00    3.40
   1   3  45   11.60    3.90
   1  -3 -46    2.40    2.80
   1   3  46    3.80    3.30
   1  -3 -46    3.50    2.60
   1   3  46    2.70    3.20
   1  -3 -46   -2.10    3.20
  -1  -3  46   -1.20    3.60
  -1   3 -46    7.90    3.00
  -1   3 -46    2.90    2.80
  -1  -3  46    0.90    2.20
  -1   3 -47   42.60    4.20
   1   3  47   37.40    4.30
   1  -3 -47   37.80    4.40
  -1  -3  47   28.10    5.10
   1  -3 -47   42.10    4.10
   1  -4  46    2.70    3.60
  -1  -4 -45   -1.70    3.30
  -1   4  45    1.90    2.60
  -1   4  45    6.20    3.10
   1  -4  45    4.50    4.30
   1   4 -45    0.60    3.30
  -1   4  45    3.30    3.60
  -1  -4 -45    2.80    2.10
   1   4 -45    2.40    2.50
  -1  -4 -45    8.40    3.10
   1   4 -44    0.20    2.40
  -1   4  44   -0.80    2.80
   1   4 -44    1.30    3.50
   1  -4  44    5.60    4.30
  -1  -4 -44   -1.40    2.80
  -1  -4 -44    0.60    3.60
   1   4 -44   -1.00    2.80
  -1  -4 -44   -0.10    2.00
  -1  -4 -44   -0.80    2.00
   1  -4  44    2.10    6.10
  -1   4  44    3.40    3.80
  -1   4  43   14.10    4.40
   1  -4  43   18.60    5.30
  -1  -4 -43   26.70    3.20
   1   4 -43   17.40    4.50
  -1  -4 -43   18.60    4.00
   1   4 -43   18.20    3.70
   1  -4  43    3.40    6.20
  -1  -4 -43   13.00    4.20
  -1   4  43   18.40    4.20
  -1  -4 -43   16.50    3.00
  -1  -4 -43   12.40    3.20
  -1   4  42    4.40    4.30
   1   4 -42   10.20    4.40
   1  -4  42   -0.40    6.80
  -1  -4 -42    3.70    2.80
  -1   4  42    2.10    3.20
  -1  -4 -42    1.00    3.60
   1  -4  42    3.10    4.30
  -1  -4 -42    5.40    2.70
   1   4 -42    4.60    3.00
  -1  -4 -42    8.10    3.60
  -1  -4 -41   30.50    4.30
  -1  -4 -41   17.30    4.20
   1   4 -41   23.20    4.30
   1  -4  41   21.90    4.00
  -1  -4 -41   22.10    5.30
  -1   4  41   24.50    5.80
   1   4 -41   27.40    5.30
   1  -4  41   11.30    7.60
  -1  -4 -41   30.00    5.00
   1   4 -41   22.10    4.50
  -1   4  41   23.80    4.60
   1  -4  41   24.00    6.00
   1   4 -40    6.30    3.70
  -1  -4 -40    0.60    2.30
   1  -4  40    1.10    7.30
  -1  -4 -40    7.70    4.60
  -1   4  40    2.70    4.50
  -1  -4 -40    3.80    3.10
  -1  -4 -40    3.30    3.40
  -1  -4 -40    1.60    2.90
  -1   4  40    1.00    3.00
   1  -4  40    0.60    4.70
  -1  -4 -40    1.10    2.30
  -1   4  40    3.50    3.40
   1   4 -40    1.60    4.10
   1  -4  40    3.40    2.80
   1   4 -40    0.50    3.30
  -1  -4 -39    4.40    3.40
  -1   4  39    1.90    3.80
   1   4 -39    5.40    3.40
   1  -4  39    6.40    3.40
  -1   4  39    2.20    4.30
  -1  -4 -39    7.20    2.90
  -1  -4 -39    6.60    4.70
  -1  -4 -39    2.40    2.40
   1  -4  39    6.50    5.60
   1  -4  39    6.10    7.00
   1   4 -39    6.30    4.60
  -1  -4 -39    8.70    4.00
  -1   4  39    3.80    3.60
  -1  -4 -39   12.10    3.70
   1   4 -39    8.70    4.00
  -1  -4 -38   11.70    4.30
   1  -4  38    7.50    8.30
   1  -4  38    6.80    5.50
   1   4 -38    4.10    4.40
  -1  -4 -38    8.10    3.20
   1  -4  38    0.60    6.80
  -1  -4 -38    4.80    4.70
  -1   4  38    6.40    5.10
  -1   4  38    5.60    3.80
  -1  -4 -38    7.10    3.20
  -1  -4 -38    8.10    3.50
   1   4 -38    8.80    4.00
  -1   4  38    8.40    4.20
   1   4 -38    9.10    4.00
   1   4 -37   30.10    6.50
  -1  -4 -37   35.50    5.10
   1  -4  37   37.80    8.10
  -1  -4 -37   26.50    6.00
   1   4 -37   32.60    5.60
   1   4 -37   18.30   10.50
  -1  -4 -37   33.60    5.30
  -1   4  37   26.40    5.60
  -1  -4 -37   24.90    5.50
   1  -4  37   14.60    8.30
   1  -4  37    5.10    8.80
  -1  -4 -37   31.30    4.90
  -1   4  37   37.60    7.60
  -1   4  37   30.60    6.30
   1   4 -37   37.20    6.40
  -1  -4 -37   27.60    6.60
   1   4 -36   11.30    4.60
   1   4 -36   13.00    4.70
  -1  -4 -36    8.20    4.40
   1   4 -36   12.40    4.30
   1   4 -36    8.00    8.00
   1  -4  36    8.40    9.40
  -1   4  36   10.70    4.80
  -1  -4 -36   13.70    4.10
  -1  -4 -36   10.40    4.00
  -1  -4 -36   12.90    5.80
  -1   4  36   12.40    4.80
  -1  -4 -36   11.50    3.80
  -1  -4 -36   10.70    5.10
  -1   4  36   14.40    6.10
   1   4 -35   94.79    9.40
   1   4 -35   99.69   19.10
  -1   4  35  104.49   10.20
  -1  -4 -35  101.59    8.30
  -1  -4 -35  102.29    8.80
  -1  -4 -35  101.29   10.10
  -1  -4 -35  102.89   11.10
  -1  -4 -35  101.49    8.50
   1  -4  35   76.29   13.60
  -1  -4 -35   97.69    9.50
   1   4 -35  101.59    9.40
   1   4 -35  101.29    9.10
  -1   4  35   93.09    9.00
  -1   4  35  107.89   11.60
   1   4 -34   47.50    7.50
  -1  -4 -34   45.40    7.10
   1   4 -34   37.70    6.50
  -1   4  34   44.30    7.60
  -1  -4 -34   50.59    6.50
   1   4 -34   64.39   15.70
   1  -4  34   36.40   11.30
  -1  -4 -34   41.10    6.20
  -1  -4 -34   46.20    6.10
  -1  -4 -34   44.80    7.30
  -1   4  34   56.59    7.40
  -1  -4 -34   33.10    7.50
   1   4 -34   51.89    6.90
  -1   4  34   44.60    8.70
   1   4 -33   92.69    9.70
  -1   4  33   78.79   11.90
   1   4 -33   94.89   19.50
  -1   4  33   98.89   11.60
  -1  -4 -33   97.39    8.90
  -1  -4 -33   93.39    9.90
   1  -4  33   57.89   12.90
   1   4 -33  103.29    9.40
   1   4 -33   87.09    9.30
  -1   4  33   87.99    8.90
  -1  -4 -33  103.09    9.90
  -1  -4 -33   94.29   10.90
  -1   4  33   98.69   10.30
  -1   4  33   97.59   18.20
  -1  -4 -33   87.29    8.80
  -1  -4 -33   97.79    8.60
   1   4 -33   80.19    8.90
   1   4 -32   38.00    6.50
   1   4 -32   40.90    6.90
   1  -4  32   28.80   11.20
  -1  -4 -32   48.20    6.60
  -1   4  32   53.29    8.80
  -1  -4 -32   41.90    7.00
  -1   4  32   25.40    7.90
   1   4 -32   37.70    6.70
  -1  -4 -32   38.40    5.80
  -1  -4 -32   41.80    8.20
   1   4 -32   37.10   13.70
  -1   4  32   41.40    7.40
   1   4 -32   39.50    7.20
  -1   4  32   31.40    6.10
  -1  -4 -32   38.50    6.20
  -1   4  32   36.00   13.00
  -1  -4 -32   32.40    6.50
  -1   4  31   73.09   10.10
   1   4 -31   58.39    7.90
  -1   4  31   45.40    7.00
  -1  -4 -31   57.79    7.20
  -1  -4 -31   61.29    7.40
   1   4 -31   60.79    7.90
  -1  -4 -31   58.39    7.30
  -1  -4 -31   61.89    8.40
   1   4 -31   60.09   16.40
   1   4 -31   59.09   15.90
   1  -4  31   56.99   12.70
  -1  -4 -31   60.89    9.40
  -1  -4 -31   67.69    8.50
  -1   4  31   31.60    9.30
   1   4 -31   65.39    8.70
  -1   4  31   64.29    8.50
  -1   4  31   47.00   14.20
  -1   4  30   39.10   13.20
  -1  -4 -30   39.80    6.40
  -1  -4 -30   46.50    7.20
  -1  -4 -30   39.20    6.20
  -1  -4 -30   45.30    7.50
  -1  -4 -30   38.60    6.30
  -1   4  30   21.20    8.10
   1   4 -30   44.70    7.00
   1   4 -30   49.40    7.70
   1   4 -30   44.70   14.50
  -1  -4 -30   44.40    8.60
   1   4 -30   53.99   16.10
  -1  -4 -30   48.90    6.50
  -1   4  30   47.70    7.60
  -1  -4 -30   42.00    7.70
   1   4 -30   50.69    7.40
  -1   4  30   45.30    6.80
   1  -4  30   34.90   10.90
   1   4 -29  148.39   11.90
  -1  -4 -29  132.59   10.90
   1   4 -29  140.99   22.60
  -1  -4 -29  147.49   12.30
  -1   4  29  129.89   22.00
   1   4 -29  143.39   11.30
  -1   4  29  136.39   10.70
  -1  -4 -29  145.59   10.40
  -1  -4 -29  151.78   10.90
   1   4 -29  131.09   22.60
   1  -4  29  139.19   17.00
  -1  -4 -29  136.99   13.60
  -1   4  29  126.19   14.30
  -1  -4 -29  138.49   12.90
   1   4 -29  128.29   11.10
  -1  -4 -29  138.09   10.40
  -1  -4 -29  139.99   10.60
  -1   4  29  150.68   12.30
  -1   4  28    2.70    3.70
  -1  -4 -28   -0.80    3.40
  -1  -4 -28    3.90    3.80
  -1  -4 -28   -0.80    3.30
  -1  -4 -28    4.30    5.20
  -1   4  28   22.70   11.30
  -1  -4 -28   -0.40    3.40
   1   4 -28    0.30    8.10
   1   4 -28    3.10    4.00
   1  -4  28    4.40    8.10
   1  -4  28    2.00    4.00
  -1  -4 -28    6.30    4.90
  -1   4  28    5.60    8.70
  -1  -4 -28    1.40    3.10
   1   4 -28    1.90    3.60
   1   4 -28   -3.40    8.00
  -1   4  28   -5.50    7.00
  -1   4  28    2.20    4.20
  -1  -4 -28    2.50    4.00
   1   4 -28    6.00    5.10
  -1  -4 -27  194.98   13.20
   1   4 -27  215.38   13.70
  -1   4  27  202.08   26.70
  -1   4  27  223.28   18.20
  -1  -4 -27  217.68   12.60
  -1   4  27  182.08   25.50
  -1  -4 -27  201.48   12.30
   1   4 -27  209.28   28.00
  -1   4  27  222.28   14.80
   1   4 -27  221.48   13.40
  -1  -4 -27  185.28   12.00
   1   4 -27  228.08   14.10
   1  -4  27  176.88   12.50
  -1  -4 -27  205.68   15.30
   1   4 -27  169.88   24.70
  -1   4  27  201.68   12.70
   1  -4  27  209.08   19.60
  -1  -4 -27  198.48   13.70
  -1  -4 -27  200.98   15.80
  -1  -4 -27  204.38   12.20
   1   4 -27  221.78   28.00
   1   4 -26  120.39   21.20
  -1   4  26  119.99   20.70
   1  -4  26   98.99   10.30
  -1  -4 -26  110.29    9.20
  -1  -4 -26   96.79   19.70
   1   4 -26  129.19   22.00
  -1   4  26  107.19   19.90
   1  -4  26  103.29   21.10
  -1   4  26  138.89   22.70
  -1  -4 -26  101.59    9.30
  -1  -4 -26  105.79    9.10
   1   4 -26  115.19    9.90
  -1  -4 -26  127.89   10.60
   1   4 -26   90.49   17.90
  -1  -4 -26  111.99    9.00
   1  -4  26  122.29   15.30
  -1   4  26  107.99    9.60
  -1  -4 -26  129.19   12.70
  -1  -4 -26  104.59   10.10
   1   4 -26  128.09   10.70
  -1  -4 -26  129.29   12.20
  -1   4  26  116.19    9.80
   1  -4  26   97.39   10.20
  -1  -4 -25  193.88   13.40
   1  -4  25  166.48   21.00
   1   4 -25  218.78   13.50
  -1   4  25  208.78   26.20
  -1  -4 -25  206.78   13.10
   1   4 -25  236.38   28.50
  -1  -4 -25  193.78   12.10
  -1  -4 -25  196.68   15.00
  -1   4  25  250.87   29.10
   1  -4  25  207.58   13.10
   1   4 -25  186.58   25.50
   1   4 -25  200.28   25.30
  -1  -4 -25  205.48   12.10
   1  -4  25  226.28   28.90
  -1  -4 -25  213.78   15.10
  -1  -4 -25  198.98   12.10
  -1  -4 -25  186.68   26.50
  -1   4  25  221.18   26.70
   1  -4  25  186.58   13.40
   1  -4  25  254.67   21.60
  -1   4  25  196.78   12.10
  -1   4  25  179.68   12.20
   1   4 -25  200.98   12.70
  -1  -4 -24   35.90   13.40
   1  -4  24   33.10   12.60
  -1  -4 -24   40.50    6.70
   1  -4  24   28.00   11.90
  -1   4  24   46.90   13.70
  -1   4  24   53.79   15.70
   1   4 -24   37.10   12.90
  -1  -4 -24   41.10    6.10
   1  -4  24   39.10    6.90
  -1   4  24   35.80    5.90
  -1  -4 -24   42.40    6.00
  -1  -4 -24   39.60    7.20
  -1  -4 -24   36.30    6.40
  -1   4  24   43.60   12.50
   1   4 -24   37.30    6.50
   1   4 -24   26.70   10.80
   1   4 -24   30.30   11.00
  -1  -4 -24   42.30    7.90
   1  -4  24   36.50   10.90
  -1  -4 -24   45.20    6.20
   1   4 -24   49.70    7.10
  -1   4  24   39.20    6.00
   1   4 -23  218.18   25.60
   1   4 -23  228.78   13.20
   1  -4  23  162.88   13.80
  -1  -4 -23  194.08   11.50
  -1   4  23  226.08   27.10
   1  -4  23  220.78   22.40
  -1  -4 -23  212.18   28.00
   1  -4  23  206.58   26.80
  -1  -4 -23  199.98   12.20
   1   4 -23  247.58   28.40
   1   4 -23  231.18   13.10
   1   4 -23  224.78   25.80
  -1   4  23  203.48   26.30
  -1   4  23  253.57   28.20
  -1   4  23  201.78   11.90
  -1  -4 -23  229.48   13.30
  -1  -4 -23  218.98   13.80
  -1  -4 -23  223.78   15.50
   1  -4  23  213.18   13.80
  -1  -4 -23  213.28   12.00
   1  -4  23  245.98   20.40
  -1  -4 -23  216.78   14.80
   1   4 -22  187.08   11.90
   1   4 -22  165.48   22.20
   1   4 -22  164.28   23.10
  -1  -4 -22  200.48   26.30
   1   4 -22  169.28   22.20
  -1   4  22  199.58   24.70
  -1  -4 -22  165.48   10.80
   1  -4  22   92.49   18.50
  -1  -4 -22  176.68   10.70
   1  -4  22  215.78   27.00
  -1   4  22  201.88   25.70
  -1   4  22  158.88   23.50
   1   4 -22  186.58   11.80
  -1   4  22  174.28   10.80
   1   4 -21   51.19    6.80
   1   4 -21   28.10    9.60
  -1   4  21   30.70   10.90
   1   4 -21   44.00   12.30
   1   4 -21   47.20   14.20
  -1   4  21   41.40   12.50
  -1  -4 -21   47.80   13.80
  -1   4  21   39.60    5.90
   1  -4  21   45.80   13.80
   1   4 -21   36.40   11.60
  -1   4  21   49.20   12.70
   1   4 -20  146.29   19.30
   1   4 -20  125.09   20.60
   1   4 -20  152.38   21.30
  -1   4  20  143.59   20.80
   1   4 -20  145.89   22.00
   1  -4  20  156.58   22.30
  -1   4  20  154.78   22.30
  -1  -4 -20  135.79   21.80
  -1   4  20  138.09    9.20
  -1   4  20  158.88   21.90
   1   4 -20  153.78   10.50
   1   4 -19   36.60    5.70
   1   4 -19   26.00   11.40
  -1   4  19   33.40   11.90
  -1   4  19   23.30    9.90
   1   4 -19   19.60    8.50
  -1   4  19   32.90   11.10
  -1   4  19   28.60    4.70
   1   4 -19   26.50   10.30
   1  -4  19   24.00    9.80
  -1  -4 -19   27.40   10.70
   1   4 -19   34.10   10.70
   1   4 -18   42.90   10.90
  -1   4  18   46.50   12.30
  -1   4  18   34.00   11.10
  -1  -4 -18   55.29   14.40
  -1   4  18   27.70   10.90
   1   4 -18   46.20   13.10
  -1   4  18   37.70    5.20
   1  -4  18   51.79   13.60
   1   4 -18   34.00    9.40
  -1   4  17   86.79   15.40
  -1   4  17   80.69   15.70
  -1   4  17   98.09   16.60
  -1   4  17   81.39    6.90
   1   4 -17   89.29   15.50
   1  -4  17  102.09   18.40
   1   4 -17  101.99   18.00
  -1  -4 -17  100.59   18.10
   1   4 -17   82.79   14.30
  -1   4  16  158.18   20.50
   1  -4  16  178.58   22.30
   1  -4  16  151.88   23.60
  -1   4  16  144.59   19.60
  -1   4  16  144.89   20.80
   1   4 -16  151.18   19.90
   1   4 -16  148.19   18.80
  -1   4  16  133.79    8.40
   1   4 -16  151.08   18.20
  -1  -4 -16  177.38   22.60
   1  -4  15  663.33   45.00
   1   4 -15  620.84   39.20
   1   4 -15  635.54   37.30
   1  -4  15  620.34   39.60
  -1   4  15  651.73   40.80
  -1   4  15  610.54   38.00
   1   4 -15  584.34   33.40
  -1   4  15  594.24   37.30
  -1  -4 -15  651.63   41.90
  -1   4  15  575.74   16.30
   1   4 -14   16.00    8.30
   1   4 -14   24.70    8.70
   1   4 -14   25.30    8.40
  -1  -4 -14   26.70   10.40
  -1   4  14   25.00    9.50
   1   4 -14   28.90    9.90
  -1   4  14   21.30    3.90
   1  -4  14   27.30   11.40
   1  -4  14   26.70   10.80
  -1   4  14   21.60    9.50
  -1   4  14   32.40   11.10
   1   4 -13  340.97   28.20
   1  -4  13  373.66   29.60
  -1   4  13  357.86   28.50
  -1  -4 -13  394.76   31.60
   1   4 -13  377.16   27.60
  -1   4  13  387.66   29.20
  -1   4  13  348.07   29.60
  -1   4  13  319.47   11.70
   1  -4  13  338.67   32.60
   1   4 -13  326.77   23.70
   1   4 -13  352.46   27.50
   1   4 -12   34.10   10.10
   1   4 -12   18.10    7.00
  -1   4  12   28.20   10.50
   1  -4  12   23.80    8.60
   1   4 -12   27.90    8.30
   1   4 -12   23.70    8.10
   1  -4  12   26.60   10.00
  -1  -4 -12   35.20   10.90
  -1   4  12   30.20    9.60
  -1   4  12   31.90   10.10
   1   4 -11  137.39   14.80
   1  -4  11  164.08   19.60
  -1   4  11  133.29   17.00
  -1   4  11  153.68   18.00
   1   4 -11  136.39   17.30
  -1   4  11  135.99   18.50
  -1  -4 -11  162.28   20.10
   1   4 -11  150.38   17.10
   1  -4  11  142.59   20.90
  -1   4  10  267.67   23.60
   1   4 -10  254.77   22.60
   1   4 -10  278.17   19.80
   1   4 -10  292.27   23.50
  -1   4  10  287.77   26.00
   1  -4  10  295.27   29.00
   1  -4  10  294.67   24.90
  -1   4  10  302.37   24.50
  -1  -4 -10  296.77   25.70
   1   4  -9   84.69   13.00
  -1   4   9   94.39   14.30
  -1  -4  -9   66.69    9.90
  -1   4   9   74.19   14.10
  -1  -4  -9   86.89   14.20
  -1   4   9   56.89   12.00
   1   4  -9   73.49   12.50
   1  -4   9   84.39   14.10
   1   4  -9   75.89   12.50
   1  -4   9   66.99   15.70
   1   4  -9   79.69   10.90
  -1   4   8   10.40    7.20
  -1   4   8    8.50    7.10
   1   4  -8   10.30    6.00
   1   4  -8   15.80    7.10
   1  -4   8   12.80    7.70
   1   4  -8   12.30    6.50
   1  -4   8   12.70    8.80
  -1   4   8   11.40    6.30
  -1  -4  -8   13.10    8.00
  -1   4   7   32.50    8.60
   1   4  -7   37.50    9.00
  -1   4   7   39.60   10.30
   1   4  -7   36.10    9.90
   1  -4   7   37.80   10.50
  -1   4   7   35.30    9.30
  -1  -4  -7   37.80   10.30
   1  -4   7   36.30    9.00
  -1   4   6  113.49   14.50
  -1   4   6  102.69   15.60
   1   4  -6  112.39   14.60
   1  -4   6  123.69   14.80
  -1  -4  -6  129.79   16.70
   1   4  -6  126.19   15.80
  -1   4   6   97.79   14.20
   1  -4   6  120.99   16.70
  -1   4   5   21.50    9.00
   1   4  -5   25.20    7.30
   1  -4   5   31.70   10.00
   1   4  -5   23.20    8.00
  -1  -4  -5   24.50    8.80
   1   4  -5   21.60    6.90
  -1   4   5   22.30    8.00
   1  -4   5   14.40    6.90
  -1   4   5   26.90    8.60
   1   4  -4   53.79   10.60
   1   4  -4   59.79   10.20
   1   4  -4   50.19   10.00
  -1   4   4   43.50   10.90
  -1   4   4   54.19   10.70
  -1  -4  -4   53.99   11.30
   1  -4   4   50.29   11.20
   1  -4   4   52.79    9.60
  -1   4   4   50.99   10.10
  -1  -4  -3    6.50    5.80
  -1   4   3   11.70    7.20
   1   4  -3   15.90    6.10
   1   4  -3   10.80    5.40
  -1   4   3   15.50    7.00
   1   4  -3   13.30    5.70
   1  -4   3    8.50    7.20
  -1   4   3   12.10    6.60
   1  -4   3   20.70    7.20
  -1   4   2   63.09   11.20
   1   4  -2   81.59   12.90
  -1  -4  -2   42.30    9.70
   1  -4   2   55.49    9.90
  -1   4   2   60.59   11.00
  -1   4   2   59.59   12.30
   1   4  -2   91.19   12.50
   1  -4   2   80.59   15.70
   1  -4   1  612.04   27.10
  -1   4   1  643.54   32.00
   1   4  -1  606.44   31.20
  -1  -4  -1  599.14   25.50
  -1  -4  -1  675.53   34.90
  -1   4   1  613.24   35.50
   1  -4   1  686.43   36.90
  -1  -4   0   24.90    6.90
   1  -4   0   14.20    6.00
  -1   4   0   38.20   11.50
   1   4   0   27.90    7.90
  -1  -4   0   36.00    9.60
  -1   4   0   22.40    7.90
   1  -4   0   51.09   12.50
   1   4   0   20.60    5.20
  -1  -4   1  679.13   34.70
   1   4   1  606.84   31.90
  -1   4  -1  623.44   36.50
  -1   4  -1  636.74   31.20
   1   4   1  616.74   25.10
  -1  -4   1  592.44   27.00
   1  -4  -1  670.93   36.70
   1  -4  -2   69.29   12.30
   1   4   2   57.49    8.20
  -1   4  -2   72.59   11.60
  -1   4  -2   82.49   16.40
   1  -4  -2   67.69   14.60
  -1  -4   2   76.59   10.70
  -1  -4   2   98.09   14.40
  -1   4  -3   13.80    7.80
   1   4   3    9.90    4.40
  -1   4  -3   25.10    9.70
  -1  -4   3   19.40    6.80
  -1   4  -3   13.60    6.60
  -1   4  -3   18.90    8.20
   1  -4  -3   18.70    7.80
  -1  -4   3    4.20    5.70
   1  -4  -3   16.60    7.60
   1   4   3   10.90    3.90
  -1  -4   4   58.19    9.60
  -1   4  -4   50.69   12.10
  -1  -4   4   47.20   10.30
  -1   4  -4   53.49   11.80
   1  -4  -4   41.30    9.00
   1   4   4   53.09    8.70
   1   4   4   49.30    7.40
  -1   4  -4   58.79   11.90
  -1   4  -4   45.50    9.50
  -1  -4   4   51.09   11.60
   1  -4  -4   55.59   11.90
   1  -4  -5   17.60    6.20
  -1   4  -5   20.80    7.10
   1   4   5   20.10    6.60
  -1   4  -5   23.70    8.20
  -1   4  -5   22.00    9.20
  -1  -4   5   30.10    8.80
  -1  -4   5   23.70    7.70
   1   4   5   17.30    4.90
   1  -4  -5   24.00    9.60
  -1   4  -5   20.70    8.90
  -1  -4   5   18.20    7.30
  -1   4  -6  108.09   13.90
  -1  -4   6  118.79   17.40
  -1   4  -6   99.99   11.90
  -1   4  -6  143.69   17.40
   1  -4  -6  109.29   16.20
  -1   4  -6  107.39   16.50
   1  -4  -6  105.39   13.60
   1   4   6  118.69   11.80
  -1  -4   6  120.39   15.50
   1   4   6  107.19   12.70
  -1   4  -6  109.89   17.10
  -1  -4   6  109.69   13.90
  -1   4  -7   38.10   11.10
  -1  -4   7   39.30   11.40
   1  -4  -7   31.10    8.40
  -1   4  -7   31.60    8.40
   1  -4  -7   33.30   10.10
   1   4   7   36.20    7.70
  -1  -4   7   36.10    9.30
  -1   4  -7   27.50    9.10
  -1   4  -7   36.70   10.00
   1   4   7   34.10    8.30
  -1  -4   8    6.20    6.60
  -1   4  -8    5.20    5.60
   1   4   8   15.60    5.60
   1   4   8   13.30    6.80
   1  -4  -8   10.60    5.70
  -1  -4   8    8.60    6.00
  -1   4  -8    9.10    8.10
  -1   4  -8    8.30    6.40
  -1   4  -8    6.90    5.40
  -1   4  -8   10.80    7.50
   1  -4  -8   18.90    9.00
  -1  -4   9   74.29   14.80
  -1   4  -9   53.19   10.40
  -1   4  -9   82.99   14.00
   1   4   9   66.49    9.60
  -1   4  -9   56.89   13.50
   1  -4  -9   76.09   14.60
   1   4   9   76.89   10.70
  -1  -4   9   71.89   12.60
   1   4   9   76.09   11.90
  -1   4  -9   62.99   13.70
  -1   4  -9   54.69    7.90
  -1  -4  10  273.27   23.60
   1   4  10  273.37   19.20
  -1   4 -10  320.37   25.90
  -1   4 -10  317.17   28.20
   1   4  10  294.37   20.60
  -1  -4  10  250.67   26.10
  -1   4 -10  201.78   13.50
   1  -4 -10  300.77   27.20
  -1   4 -10  285.47   26.70
   1   4  10  278.27   21.90
  -1   4 -10  268.77   22.30
  -1  -4  11  158.18   18.60
  -1   4 -11  145.69   19.80
   1   4  11  128.29   13.90
  -1  -4  11  126.99   19.50
   1   4  11  140.29   15.10
  -1   4 -11  149.49   11.30
  -1   4 -11  128.29   18.80
   1  -4 -11  160.68   20.70
  -1   4 -11  177.08   20.20
  -1   4 -11  142.39   17.40
   1   4  11  149.39   16.80
   1   4  12   30.20    7.90
  -1  -4  12   30.30   10.30
   1   4  12   29.80    8.30
  -1   4 -12   20.20    5.90
  -1  -4  12   24.90   10.10
   1   4  12   27.60    8.20
   1  -4 -12   32.20   11.30
  -1   4 -12   30.70    9.70
  -1   4 -12   11.20    7.20
  -1   4 -12   24.70   10.00
   1   4  13  318.97   22.40
  -1  -4  13  380.86   29.30
  -1   4 -13  305.17   16.30
   1  -4 -13  374.36   30.80
  -1   4 -13  360.46   27.40
   1   4  13  341.67   23.70
  -1   4 -13  367.86   31.00
   1   4  13  359.86   26.60
  -1   4 -13  380.86   29.50
   1   4  14   22.20    7.20
  -1   4 -14   22.20    9.50
  -1   4 -14    6.60    4.60
  -1  -4  14   23.70    9.40
   1   4  14   21.90    8.90
  -1   4 -14   19.70    8.80
  -1   4 -14   18.60    9.30
   1   4  14   21.90    7.80
  -1   4 -14   19.10    9.60
   1  -4 -14   25.10   10.60
   1   4  15  642.64   36.40
  -1   4 -15  670.93   39.90
   1   4  15  651.23   34.00
  -1   4 -15  636.84   42.00
  -1   4 -15  508.65   20.70
  -1   4 -15  580.84   36.60
  -1  -4  15  617.24   39.30
  -1   4 -15  632.64   40.00
   1  -4 -15  599.94   40.40
   1   4  15  616.14   33.10
  -1   4 -16  142.09   21.30
  -1   4 -16  148.39   22.10
   1   4  16  161.58   17.70
  -1   4 -16  133.79   18.80
  -1   4 -16  150.08   19.80
   1  -4 -16  152.48   21.90
  -1   4 -16  142.49   10.20
  -1  -4  16  161.48   21.40
  -1   4 -16  120.59   11.50
   1   4  16  141.29   18.00
   1   4  16  148.29   17.00
   1   4  17   85.79   13.60
  -1   4 -17   94.19    9.00
  -1   4 -17  102.39   17.30
   1   4  17   87.49   14.80
   1   4  17   91.29   14.30
  -1  -4  17  105.49   18.00
   1  -4 -17   94.59   17.70
  -1   4 -17   88.49   16.90
  -1   4 -17   65.59    9.10
  -1   4 -17   79.99   14.90
  -1   4 -18   39.80   12.50
   1   4  18   33.90    9.40
  -1   4 -18   29.40   11.90
  -1   4 -18   32.80    5.80
   1  -4 -18   45.10   13.40
  -1   4 -18   12.90    5.70
  -1   4 -18   40.50   11.80
  -1  -4  18   39.00   12.00
   1   4  18   31.10    9.50
   1   4  18   30.10    9.50
   1   4  19   22.90    8.00
  -1   4 -19   30.00   11.50
   1   4  19   18.90    8.00
  -1  -4  19   32.40   10.80
   1   4  19   22.90    8.90
  -1   4 -19   25.10    9.40
  -1   4 -19   23.80   10.80
  -1   4 -19   27.90    5.70
   1  -4 -19   32.10   11.70
   1   4  20  154.88    9.60
   1   4  20  130.19   17.70
   1   4  20  137.99   18.30
   1   4  20  148.89   20.30
  -1   4 -20  143.69   11.30
   1  -4 -20  164.48   24.00
  -1   4 -20  150.08   21.40
  -1  -4  20  175.78   23.50
  -1   4 -20  145.49   21.10
  -1   4 -20  162.78   23.80
   1   4  21   40.50   11.50
   1  -4 -21   43.40   13.10
  -1   4 -21   41.30   12.30
   1   4  21   34.40   11.30
  -1  -4  21   54.29   14.10
  -1   4 -21   57.59   13.70
  -1   4 -21   36.60    6.50
  -1   4 -21   38.70   12.80
   1   4  21   42.50    5.90
   1   4  21   39.30   10.90
  -1   4 -22  165.98   24.10
   1   4  22  160.98   20.30
  -1  -4  22  172.58   12.30
  -1  -4  22  182.98   24.90
   1   4  22  204.48   23.90
   1  -4 -22  187.98   26.30
   1  -4 -22  168.18   12.10
  -1  -4  22  186.08   13.40
  -1   4 -22  187.28   24.30
   1   4  22  192.38   11.10
  -1   4 -22  194.78   25.80
  -1   4 -22  179.48   12.70
   1   4  23  227.98   12.30
   1  -4 -23  216.28   13.60
  -1   4 -23  221.78   13.70
   1  -4 -23  198.08   13.70
   1  -4 -23  195.68   11.30
  -1   4 -23  211.68   28.70
  -1  -4  23  242.98   28.90
  -1  -4  23  225.38   14.80
   1   4  23  253.17   27.40
  -1  -4  23  232.28   13.90
  -1  -4  23  264.87   21.00
  -1  -4  23  222.48   15.20
   1   4  23  173.18   22.00
   1  -4 -23  217.18   11.60
   1  -4 -23  214.08   15.00
   1  -4 -23  222.98   12.30
  -1   4 -23  201.18   12.50
   1  -4 -23  219.48   28.30
   1  -4 -23  205.68   14.40
  -1   4 -23  212.58   27.20
  -1   4 -23  220.78   27.10
  -1   4 -23  210.98   14.50
   1  -4 -24   41.70    7.70
  -1  -4  24   39.50    6.90
  -1   4 -24   46.30    7.30
  -1   4 -24   40.20   13.20
  -1  -4  24   41.70    7.60
   1  -4 -24   42.90    5.90
  -1   4 -24   33.80   11.90
  -1  -4  24   44.40   12.00
  -1   4 -24   39.60    6.30
   1  -4 -24   36.80    5.50
   1  -4 -24   40.20   14.10
  -1  -4  24   52.69    8.10
   1   4  24   46.30    6.60
  -1  -4  24   44.10   10.30
   1  -4 -24   43.50    6.00
  -1   4 -24   31.10    6.60
   1  -4 -24   42.40    8.00
   1  -4 -24   36.90    6.90
   1  -4 -24   31.80    6.20
  -1   4 -24   39.10   13.40
   1   4  24   52.39   13.70
  -1  -4  25  211.18   27.70
  -1   4 -25  207.68   25.50
   1  -4 -25  194.98   13.70
   1  -4 -25  210.88   11.80
  -1  -4  25  214.98   15.60
   1  -4 -25  202.38   15.40
   1  -4 -25  210.58   11.70
  -1   4 -25  206.08   27.40
  -1   4 -25  208.38   13.60
  -1   4 -25  196.48   12.70
   1   4  25  216.38   26.40
   1  -4 -25  223.98   12.50
  -1   4 -25  217.38   14.30
  -1   4 -25  207.08   13.20
  -1  -4  25  233.08   20.00
   1  -4 -25  197.68   14.60
   1  -4 -25  187.48   13.10
   1   4  25  225.58   12.60
  -1   4 -25  220.18   28.20
  -1   4 -25  207.78   14.30
   1  -4 -25  214.38   29.00
  -1  -4  25  210.28   14.70
  -1  -4  25  188.28   13.30
  -1   4 -26  116.89   10.50
   1  -4 -26  103.69   21.10
  -1  -4  26  119.89   10.50
  -1  -4  26  146.79   16.90
  -1  -4  26  116.59   21.00
   1  -4 -26  106.29    8.60
   1  -4 -26  118.19    9.50
   1  -4 -26  117.39    9.00
   1  -4 -26  107.59   10.50
   1   4  26  136.59   10.40
  -1   4 -26  122.29   11.30
  -1   4 -26  115.79   11.20
   1   4  26  144.19   22.80
  -1   4 -26   82.99   18.50
  -1  -4  26  105.89   11.00
  -1   4 -26  127.49   11.80
   1  -4 -26  113.99   12.20
  -1   4 -26  103.69    9.60
  -1   4 -26  115.89   22.30
  -1  -4  26  122.29   12.00
   1  -4 -26  119.99   11.80
  -1   4 -26  113.09   19.40
   1  -4 -26   91.19    9.30
   1  -4 -27  191.78   13.10
  -1   4 -27  215.28   13.90
  -1  -4  27  195.18   14.60
  -1  -4  27  199.28   13.40
  -1   4 -27  199.28   14.70
  -1  -4  27  212.88   15.70
   1  -4 -27  206.28   11.80
   1  -4 -27  199.08   11.30
   1  -4 -27  200.88   15.50
  -1   4 -27  168.98   26.60
  -1  -4  27  219.78   20.30
   1  -4 -27  209.08   12.70
  -1   4 -27  189.68   12.60
  -1   4 -27  211.38   14.80
   1  -4 -27  201.78   15.00
  -1   4 -27  193.48   14.70
   1  -4 -27  195.28   14.00
  -1   4 -27  212.08   26.50
   1   4  27  212.58   12.80
  -1   4 -28    2.20    7.60
  -1   4 -28    6.90    4.70
   1   4  28   -0.60    3.30
   1  -4 -28    3.70    3.30
   1  -4 -28    7.40    5.60
  -1   4 -28    6.80    5.10
   1  -4 -28    5.00    3.60
  -1  -4  28    6.00    5.10
  -1  -4  28    7.80    4.70
   1  -4 -28   -1.20    2.90
   1  -4 -28   -0.40    3.30
  -1   4 -28    2.90    4.90
   1  -4 -28    2.50    4.90
  -1  -4  28    3.80    7.40
  -1  -4  28    0.20    4.10
   1   4  28    0.40    3.70
   1  -4 -28    2.90    4.10
  -1   4 -28    1.50    3.40
   1  -4 -29  132.29   11.90
  -1  -4  29  123.89   11.20
   1  -4 -29  138.19   13.00
   1   4  29  136.59   10.20
  -1   4 -29  134.09   12.10
  -1  -4  29  134.09   13.00
   1  -4 -29  124.79   10.50
   1  -4 -29  124.79   13.00
  -1   4 -29  140.99   11.90
   1   4  29  142.59   10.90
  -1  -4  29  119.49   11.90
  -1   4 -29  146.99   12.10
  -1  -4  29  134.69   16.90
   1  -4 -29  143.89   10.70
  -1   4 -29  140.09   11.10
   1  -4 -29  150.88    9.80
  -1   4 -29  109.59   19.50
  -1  -4  30   39.70    7.50
   1  -4 -30   39.70    9.00
   1   4  30   42.60   10.50
  -1   4 -30   66.09   16.50
  -1   4 -30   48.90   14.20
  -1  -4  30   37.40    7.70
   1  -4 -30   44.60    8.40
  -1   4 -30   48.80    8.10
   1  -4 -30   34.90    6.30
   1   4  30   39.30    6.20
  -1  -4  30   42.20    8.20
   1  -4 -30   38.00    6.20
  -1   4 -30   44.30    7.50
  -1   4 -30   37.20    6.90
  -1   4 -30   44.10    6.80
   1  -4 -30   41.60    7.20
  -1   4 -30   48.50    8.40
   1  -4 -30   41.70    5.70
  -1  -4  30   36.50   10.90
   1   4  30   50.49    7.20
  -1  -4  30   46.40    7.40
   1  -4 -31   54.89    8.30
   1   4  31   56.29    7.30
  -1  -4  31   48.20    7.30
  -1  -4  31   48.60    8.10
   1   4  31   62.09   15.80
  -1   4 -31   50.69   15.30
  -1   4 -31   58.79    8.80
   1  -4 -31   60.29    9.10
   1   4  31   60.09    8.00
  -1  -4  31   59.49    9.10
  -1   4 -31   56.09    7.50
   1   4  31   74.69   11.90
   1  -4 -31   51.29    6.90
  -1   4 -31   56.59    8.00
   1  -4 -31   56.39    9.10
  -1  -4  31   51.79   11.80
  -1   4 -31   60.49    8.40
  -1   4 -31   52.69    8.70
  -1  -4  31   66.39    8.30
   1  -4 -31   58.89    7.40
   1  -4 -32   39.10    8.00
  -1   4 -32   29.90    7.00
  -1   4 -32   39.80    7.30
   1   4  32   35.20    9.10
  -1  -4  32   42.80    8.30
  -1   4 -32   63.29   15.70
  -1   4 -32   36.30    6.40
  -1  -4  32   32.50    6.80
   1  -4 -32   33.30    5.70
   1  -4 -32   43.50    6.50
   1   4  32   43.60    6.60
   1   4  32   27.60   11.40
  -1  -4  32   38.30    7.40
  -1  -4  32   45.10    7.50
   1  -4 -32   39.20    6.90
  -1  -4  32   29.20   10.60
   1   4  32   39.20    6.70
  -1   4 -32   28.70    6.70
   1  -4 -32   46.50    8.70
  -1   4 -32   38.10    7.20
  -1   4 -33   99.69   10.10
  -1   4 -33  100.59   10.70
   1  -4 -33   90.39    8.70
   1   4  33   74.39   13.20
  -1  -4  33   93.29   10.50
  -1  -4  33   92.99    9.40
  -1  -4  33   74.99   13.10
   1   4  33   96.49    9.00
  -1  -4  33   84.99   10.60
  -1  -4  33   85.19    9.30
   1  -4 -33   86.19    9.80
   1  -4 -33   86.49   10.30
   1  -4 -33   79.69    8.10
  -1   4 -33   95.39   10.50
  -1   4 -33   85.29    8.50
  -1   4 -33   95.59   10.40
   1  -4 -33   86.69   10.90
   1   4  33   90.89    9.20
   1   4  33  100.59   19.20
   1  -4 -34   42.50    6.00
  -1  -4  34   45.50    7.80
  -1   4 -34   45.30    8.00
  -1  -4  34   39.90    6.60
   1  -4 -34   42.40    7.40
  -1  -4  34   39.60   11.50
  -1   4 -34   46.70    6.60
   1  -4 -34   43.30    8.20
  -1  -4  34   38.60    8.00
   1   4  34   41.40    7.00
  -1   4 -34   36.90    7.30
   1   4  34   40.00   12.50
  -1   4 -34   44.00    7.60
  -1   4 -34   42.60    7.10
   1   4  34   62.09   10.60
   1  -4 -34   48.10    6.80
  -1  -4  34   42.40    6.70
   1   4  34   52.69    7.10
   1  -4 -35   96.49    8.70
   1  -4 -35   97.19    9.70
  -1  -4  35   93.29   11.00
   1  -4 -35   78.09    7.70
   1   4  35  104.49   13.50
  -1  -4  35   93.39    9.00
  -1   4 -35   97.39    8.80
  -1  -4  35   74.49    9.00
   1   4  35   93.49    8.60
   1  -4 -35   94.19   11.00
  -1   4 -35   92.59    9.90
  -1   4 -35   94.29    9.50
  -1  -4  35   90.59   10.40
   1   4  35   84.29   17.00
  -1  -4  35   64.29   13.00
  -1   4 -35   98.29   10.70
   1   4  35   95.99    9.00
   1  -4 -36   11.40    4.30
   1  -4 -36   13.40    4.80
  -1  -4  36   15.10    4.90
   1  -4 -36   21.60    4.80
  -1  -4  36    5.60    8.00
   1   4  36   15.30    7.20
  -1   4 -36   10.60    4.40
  -1  -4  36   -0.50    8.50
  -1  -4  36   17.30    5.80
   1   4  36    7.20    3.90
  -1   4 -36   14.80    5.90
   1  -4 -36   12.90    5.90
  -1   4 -36   13.50    5.20
   1  -4 -36   16.20    5.10
   1   4  36    9.80    8.30
  -1   4 -36    8.60    3.90
   1   4  36    8.80    4.60
  -1  -4  36    7.30    5.80
   1   4  37   27.40    6.00
   1  -4 -37   30.20    6.00
  -1  -4  37   20.00    8.50
  -1  -4  37   21.30    5.10
   1  -4 -37   28.90    4.90
  -1  -4  37    1.10    8.90
   1  -4 -37   32.90    5.50
   1  -4 -37   27.80    6.90
   1   4  37   28.30    5.40
  -1  -4  37   27.50    6.30
  -1   4 -37   32.80    6.80
  -1   4 -37   37.60    6.10
   1   4  37   23.50    8.20
  -1  -4  37   23.70    6.70
   1  -4 -37   26.80    5.60
  -1  -4  38   13.10    5.30
  -1   4 -38    4.20    4.80
   1  -4 -38    8.20    3.50
   1   4  38   11.20    4.20
  -1  -4  38    6.20    3.60
   1   4  38    1.70    6.00
  -1  -4  38   -2.90    8.30
   1  -4 -38    8.50    4.00
   1  -4 -38    9.60    3.40
   1  -4 -38    4.90    3.70
  -1   4 -38    8.20    4.20
   1   4  38    8.70    4.20
  -1  -4  38    6.90    5.20
  -1   4 -38    5.70    4.00
   1  -4 -38    9.50    5.40
  -1   4 -39    5.00    3.40
   1   4  39    4.70    3.60
   1  -4 -39    8.40    5.10
  -1  -4  39    6.00    4.00
   1  -4 -39    5.90    3.40
   1  -4 -39    4.90    2.70
   1  -4 -39    5.60    3.70
   1   4  39    7.60    4.30
   1  -4 -39    2.60    2.90
  -1   4 -39    4.80    4.60
  -1   4 -39    7.50    3.90
   1   4  39    8.30    6.30
  -1  -4  39    7.50    3.60
  -1  -4  39    3.50    4.70
  -1  -4  40    1.70    5.10
   1  -4 -40    2.80    2.20
   1  -4 -40    5.00    4.30
   1  -4 -40   -1.30    3.50
   1   4  40    2.30    3.40
  -1   4 -40    3.10    3.50
  -1  -4  40    3.00    3.80
   1   4  40    3.20    5.60
   1  -4 -40    1.20    3.20
  -1   4 -40    0.50    3.30
   1  -4 -40    5.10    3.00
   1   4  40    3.40    3.50
  -1  -4  40    6.90    3.40
   1  -4 -41   30.10    5.10
  -1   4 -41   25.50    4.60
  -1  -4  41   20.20    4.00
   1  -4 -41   23.10    3.30
  -1  -4  41   27.50    5.10
  -1  -4  41   20.70    5.20
   1  -4 -41   17.10    4.90
  -1  -4  41   27.10    6.40
   1   4  41   25.10    4.60
  -1   4 -41   29.50    5.00
   1   4  41   14.80    6.20
  -1   4 -41   29.40    5.10
   1   4  41   19.70    4.40
   1  -4 -41   26.60    4.80
   1  -4 -42    6.90    3.20
  -1   4 -42    7.40    3.40
  -1  -4  42    5.30    3.40
  -1  -4  42    6.90    3.00
   1   4  42    8.00    3.50
   1   4  42    3.40    3.80
   1  -4 -42    1.40    3.50
  -1  -4  42   -1.20    4.40
  -1   4 -42    2.50    3.00
  -1   4 -42    6.70    3.40
   1  -4 -42    2.70    3.10
   1   4  42    5.00    5.30
   1  -4 -43   21.70    4.10
  -1   4 -43   17.10    3.90
  -1  -4  43   12.50    4.70
  -1   4 -43   15.00    3.50
   1   4  43   15.90    3.50
   1  -4 -43   18.80    3.80
   1   4  43   16.70    4.70
   1  -4 -43   14.60    3.00
   1   4  43    7.80    4.90
   1  -4 -43   10.20    3.90
  -1   4 -43   18.30    3.70
  -1  -4  43   13.40    4.20
   1   4  44    0.00    3.40
   1  -4 -44    3.90    5.00
   1  -4 -44    4.20    3.50
  -1   4 -44   -2.50    2.80
  -1   4 -44   -0.30    2.70
   1  -4 -44   -0.80    2.50
  -1  -4  44   -1.70    2.90
   1   4  44    1.10    2.50
  -1  -4  45    3.10    2.90
   1   4  45   -1.30    3.50
   1  -4 -45    4.40    2.60
  -1   4 -45    5.60    2.90
  -1   4 -46   11.00    2.90
  -1  -4  46   10.40    3.00
  -1  -5 -43   -0.80    2.10
   1   5 -43    2.70    3.30
  -1   5  43    4.50    3.70
  -1   5  43    2.10    3.00
   1  -5  43    3.30    3.90
   1  -5  42   -0.30    4.00
  -1   5  42    1.70    3.80
  -1   5  42    3.20    3.20
  -1  -5 -42    4.30    2.20
  -1  -5 -42    2.60    2.50
   1   5 -42    2.10    3.50
  -1  -5 -42    0.50    2.20
   1   5 -42   -1.00    2.20
  -1   5  41    7.10    4.10
  -1   5  41    3.00    3.40
   1  -5  41   10.60    2.90
  -1   5  41   10.30    3.90
  -1  -5 -41    8.20    2.70
  -1  -5 -41   11.20    3.10
   1  -5  41    3.10    6.00
   1   5 -41    9.70    2.90
   1  -5  41    3.30    4.20
   1   5 -41    7.00    3.60
  -1  -5 -41   10.00    2.30
  -1  -5 -40    9.00    3.00
   1   5 -40    6.00    2.90
   1  -5  40    6.90    3.20
  -1  -5 -40    7.20    3.00
  -1   5  40    4.40    3.70
   1  -5  40    2.10    6.30
   1   5 -40    4.90    3.90
   1  -5  40    4.60    4.30
  -1   5  40    5.70    4.10
  -1  -5 -40    8.00    2.50
  -1  -5 -40    7.30    3.90
  -1   5  40    5.80    4.10
  -1   5  39   10.50    4.70
   1   5 -39    8.00    3.40
  -1  -5 -39    7.80    3.50
   1   5 -39    9.00    3.30
  -1   5  39    6.10    3.50
  -1  -5 -39    5.50    3.00
   1  -5  39   12.90    5.20
  -1  -5 -39   10.20    3.30
   1  -5  39   11.90    4.00
  -1  -5 -39    7.20    4.10
   1   5 -39    9.80    4.40
   1  -5  39    3.60    6.00
  -1  -5 -39    6.30    2.60
  -1   5  38   19.90    4.60
  -1   5  38   22.50    5.90
   1  -5  38   23.70    5.00
  -1  -5 -38   22.00    4.50
   1   5 -38   20.90    4.20
  -1  -5 -38   20.80    4.60
   1   5 -38   18.60    4.10
  -1  -5 -38   18.30    4.90
   1  -5  38   16.00    7.70
   1   5 -38   22.90    5.20
  -1  -5 -38   20.30    3.70
   1  -5  38   24.20    6.10
  -1  -5 -38   30.30    4.70
  -1  -5 -37   18.50    3.80
   1   5 -37   14.40    4.00
  -1  -5 -37   15.00    4.10
  -1  -5 -37   17.70    4.20
  -1  -5 -37   16.80    3.80
  -1   5  37   13.50    4.30
   1  -5  37   -0.70    7.30
   1  -5  37   16.20    5.60
  -1  -5 -37   12.70    4.10
  -1  -5 -37   13.30    4.90
  -1   5  37   14.20    5.70
   1   5 -37   12.90    4.30
   1   5 -37   18.70    5.40
   1  -5  37    4.10    6.40
  -1   5  36    1.90    4.80
   1   5 -36    2.40    3.00
  -1  -5 -36    3.30    3.30
  -1  -5 -36    1.80    3.00
   1  -5  36   -1.90    4.90
  -1  -5 -36    0.80    3.40
   1   5 -36    1.90    3.50
  -1  -5 -36    1.90    4.00
  -1  -5 -36    0.50    3.30
  -1   5  36    4.60    4.20
   1   5 -36    2.30    3.50
   1  -5  36    0.40    6.90
   1  -5  36   -1.80    8.50
  -1  -5 -36    2.10    3.20
  -1   5  35   42.40    7.90
  -1  -5 -35   34.90    6.30
   1   5 -35   38.90    5.50
   1  -5  35   15.80    9.00
  -1  -5 -35   39.40    5.50
   1   5 -35   38.70    5.80
  -1  -5 -35   40.60    5.40
   1   5 -35   41.40    6.50
  -1  -5 -35   46.30    6.20
  -1   5  35   32.90    6.30
  -1   5  35   30.60    4.80
   1  -5  35   42.80    7.70
  -1  -5 -35   37.50    6.10
  -1  -5 -35   39.30    7.00
   1   5 -34    9.40    8.10
  -1   5  34    2.20    4.70
  -1  -5 -34    3.70    4.70
   1   5 -34    2.30    3.20
  -1   5  34    6.30    5.30
  -1  -5 -34   -0.50    2.90
  -1  -5 -34    3.90    4.00
  -1   5  34   -0.20    3.20
   1  -5  34   -0.30    4.80
  -1  -5 -34    1.10    3.30
  -1  -5 -34   -0.20    3.60
   1  -5  34    2.20    7.30
   1   5 -34    5.60    3.80
   1   5 -34    4.10    3.80
  -1  -5 -34   -0.40    3.80
  -1   5  33    7.30    5.70
  -1   5  33    8.70    4.90
   1   5 -33    9.60    3.90
   1  -5  33    7.20    5.40
  -1  -5 -33    7.50    4.00
  -1  -5 -33    8.60    4.00
  -1  -5 -33    6.70    4.30
  -1  -5 -33   10.20    3.90
   1   5 -33    7.50    4.40
  -1  -5 -33    5.80    4.00
   1   5 -33    3.90    4.10
   1  -5  33   10.50    4.40
   1  -5  33    9.20    8.00
   1   5 -33    9.90    4.60
  -1  -5 -33    4.80    5.00
   1   5 -33   10.60    8.50
  -1  -5 -32    0.40    3.40
  -1  -5 -32    2.60    4.90
   1  -5  32    2.70    3.80
   1  -5  32    8.80    5.60
   1   5 -32    3.10    3.20
  -1  -5 -32    3.30    3.60
  -1  -5 -32    0.70    3.40
   1  -5  32    4.70    7.90
  -1  -5 -32    8.60    4.50
  -1  -5 -32    5.20    3.90
   1   5 -32    1.50    3.50
   1   5 -32    2.10    3.60
  -1   5  32    4.50    4.70
  -1   5  32   11.20    5.90
   1   5 -32    3.70    4.50
   1   5 -32    9.00    8.70
   1  -5  32    5.30    4.10
   1   5 -31   24.90   12.70
   1   5 -31   15.90    4.80
  -1   5  31   17.30    6.40
  -1  -5 -31   14.70    5.20
  -1  -5 -31   19.80    4.80
   1  -5  31   20.50    5.60
  -1  -5 -31   17.80    4.80
  -1  -5 -31   14.00    4.90
  -1  -5 -31   14.40    5.80
  -1  -5 -31   17.20    4.70
   1  -5  31    5.30    7.40
  -1   5  31   14.80    5.90
   1  -5  31   14.60    5.20
   1   5 -31   16.20   10.30
   1   5 -31   12.40    4.70
   1   5 -31   18.00    5.40
   1   5 -30   22.20    5.90
   1  -5  30   17.60    5.60
  -1  -5 -30   15.90    5.40
  -1  -5 -30   18.90    5.00
  -1  -5 -30   26.50    5.40
  -1  -5 -30   21.40    5.20
   1   5 -30   16.10    4.90
  -1   5  30   18.30    6.00
  -1  -5 -30   13.50    5.80
  -1  -5 -30   19.60    5.40
   1   5 -30   35.20   14.20
   1   5 -30   15.20    4.70
  -1   5  30   17.10    8.80
   1  -5  30   17.90    5.60
   1   5 -30   26.80   11.80
   1  -5  30   11.30    7.30
  -1   5  30   17.20    6.40
   1   5 -29    4.00    4.60
   1   5 -29   -8.40    9.70
  -1   5  29   10.50   10.40
   1   5 -29    8.80    7.80
   1   5 -29    9.00    4.30
  -1   5  29   10.40    5.70
  -1  -5 -29    7.10    4.40
  -1  -5 -29    1.90    3.70
  -1  -5 -29   -1.90    4.90
  -1  -5 -29    6.20    5.10
  -1  -5 -29    5.00    3.70
  -1  -5 -29    5.40    3.70
  -1   5  29    3.10    4.40
   1  -5  29    1.10    4.20
   1   5 -29   13.50    5.30
   1  -5  29    2.70    4.40
  -1  -5 -29    8.80    4.40
   1  -5  29    5.60    8.40
  -1  -5 -28   18.30    6.10
   1   5 -28   31.00    6.90
   1   5 -28   36.10   12.60
  -1   5  28   41.90   13.80
  -1  -5 -28   28.20    5.80
   1   5 -28   22.30    5.50
  -1  -5 -28   18.10    5.30
   1  -5  28   21.10    9.20
  -1  -5 -28   22.20    5.10
   1  -5  28   22.80    6.40
  -1  -5 -28   31.80    5.80
  -1  -5 -28   22.20    5.80
   1   5 -28   25.10    6.10
  -1  -5 -28   25.00    6.70
   1   5 -28   21.40   12.40
  -1   5  28   22.90    6.80
  -1   5  28   21.40    6.10
   1  -5  28   20.30    6.20
  -1  -5 -27   59.39    7.20
   1   5 -27   51.49   15.40
  -1  -5 -27   54.99    7.90
   1   5 -27   75.59   18.30
   1  -5  27   61.89    8.60
   1   5 -27   55.29    7.50
  -1  -5 -27   63.39    7.50
   1   5 -27   58.89    7.80
   1  -5  27   58.89   11.90
  -1  -5 -27   64.39    7.40
  -1  -5 -27   64.99    8.50
  -1   5  27   62.29    9.30
  -1  -5 -27   51.49    7.80
  -1  -5 -27   57.89    8.80
   1   5 -27   68.19    8.90
  -1   5  27   54.29    8.70
  -1   5  27   51.99   14.50
   1  -5  27   58.29    8.60
   1  -5  26    5.50    5.10
  -1   5  26    6.00    5.10
  -1   5  26    7.00    8.60
  -1  -5 -26    1.40    3.70
  -1   5  26    2.10    4.60
  -1  -5 -26    2.40    3.50
   1   5 -26    3.80    4.40
   1  -5  26    2.70    8.00
  -1  -5 -26    4.20    4.00
   1   5 -26   -3.10    4.10
  -1  -5 -26    3.70    3.50
  -1  -5 -26   -0.80    4.10
  -1  -5 -26   -2.10    5.40
   1  -5  26    9.40    5.30
   1   5 -26    4.50    8.80
   1   5 -25   51.09    7.70
  -1   5  25   54.19   15.20
   1   5 -25   48.10   15.80
  -1   5  25   48.50    8.00
  -1   5  25   22.50   12.10
  -1  -5 -25   43.90    6.90
   1  -5  25   39.80    7.70
  -1  -5 -25   46.70    8.60
  -1   5  25   50.69    8.40
  -1  -5 -25   45.60    7.70
   1  -5  25   47.50   11.00
  -1  -5 -25   45.60    6.50
  -1  -5 -25   49.40    6.80
   1  -5  25   47.20    7.90
  -1  -5 -25   43.10    7.00
   1   5 -25   47.80    7.20
   1   5 -24   71.69    8.70
  -1   5  24   71.99   17.40
  -1  -5 -24   57.49    7.10
   1   5 -24   79.89   18.50
   1  -5  24   60.99    8.60
  -1  -5 -24   66.69    7.70
  -1  -5 -24   66.89    8.30
  -1  -5 -24   58.59    8.10
  -1  -5 -24   74.59   10.10
   1  -5  24   64.59   12.00
   1  -5  24   73.89    9.50
  -1   5  24   78.89    9.90
  -1  -5 -24   68.29    7.60
  -1   5  24   66.29   16.20
   1   5 -24   80.19    8.90
  -1  -5 -24   65.89    7.60
  -1  -5 -23  162.98   11.00
   1  -5  23  138.39   12.50
  -1   5  23  164.18   23.90
   1  -5  23  147.19   14.80
   1   5 -23  160.78   24.80
  -1  -5 -23  161.68   12.20
  -1  -5 -23  157.58   10.90
  -1  -5 -23  163.68   13.90
   1   5 -23  164.98   11.90
  -1  -5 -23  171.48   12.80
   1  -5  23  164.98   17.70
   1   5 -23  178.38   12.60
  -1  -5 -23  161.18   11.10
  -1   5  23  180.38   26.70
  -1   5  23  172.28   13.40
  -1  -5 -23  151.08   11.40
  -1   5  22  229.28   28.60
   1  -5  22  213.78   17.00
   1   5 -22  221.08   29.50
   1   5 -22  261.47   30.80
   1  -5  22  241.28   20.90
  -1   5  22  254.37   16.00
  -1  -5 -22  240.58   14.30
  -1  -5 -22  255.17   31.60
   1   5 -22  232.88   28.20
  -1  -5 -22  235.08   16.40
  -1  -5 -22  227.68   12.90
  -1  -5 -22  237.38   13.50
   1  -5  22  262.57   26.80
  -1  -5 -22  228.38   14.70
  -1  -5 -22  210.28   12.40
   1  -5  22  240.58   31.00
  -1  -5 -22  224.28   12.70
   1  -5  22  240.38   16.10
  -1   5  22  218.28   28.80
   1   5 -22  264.87   14.80
   1   5 -21  560.74   20.90
   1   5 -21  498.65   42.10
   1  -5  21  586.34   46.40
  -1   5  21  478.45   40.40
   1   5 -21  622.84   44.70
   1  -5  21  576.44   36.90
   1   5 -21  527.05   43.60
  -1   5  21  562.54   44.20
  -1   5  21  532.15   22.40
  -1   5  21  509.75   42.70
  -1  -5 -21  509.05   19.60
  -1  -5 -21  493.95   19.80
  -1  -5 -21  530.75   21.90
  -1  -5 -21  510.05   23.80
  -1  -5 -21  532.85   18.90
  -1  -5 -21  493.35   18.30
   1  -5  21  437.06   23.50
  -1  -5 -21  517.15   18.80
  -1  -5 -21  583.94   46.30
   1  -5  21  526.15   22.80
   1  -5  21  461.65   27.80
  -1   5  20  231.68   28.10
   1   5 -20  245.78   29.40
   1  -5  20  278.47   31.50
   1   5 -20  246.58   30.30
  -1   5  20  245.98   29.60
  -1   5  20  259.17   31.00
   1  -5  20  337.17   28.40
  -1  -5 -20  237.48   13.40
   1  -5  20  195.98   15.00
  -1  -5 -20  226.68   12.50
  -1  -5 -20  241.08   13.80
  -1  -5 -20  254.87   15.20
  -1  -5 -20  274.17   31.60
   1   5 -20  277.87   14.90
   1  -5  20  232.08   16.40
  -1  -5 -20  253.27   16.70
  -1   5  20  266.87   15.80
  -1  -5 -20  248.68   13.10
   1   5 -20  267.67   29.40
  -1  -5 -20  245.88   12.80
   1  -5  20  230.98   20.10
  -1  -5 -19  107.79    9.90
   1   5 -19  133.39   10.60
   1   5 -19  113.89   20.80
   1  -5  19  149.99   19.50
  -1  -5 -19  103.89   10.50
  -1   5  19  117.29   20.90
   1  -5  19  119.19   11.30
   1   5 -19  113.59   19.80
  -1   5  19  116.29   21.40
   1  -5  19  125.69   21.70
  -1  -5 -19  149.88   24.20
   1  -5  19  130.59   15.70
  -1   5  19  114.59   20.80
  -1  -5 -19  122.49    9.30
  -1  -5 -19  125.39   12.20
  -1  -5 -19  121.89    9.70
   1  -5  19  121.39   12.80
  -1  -5 -19  115.09    9.20
  -1   5  19  125.79   11.10
  -1  -5 -19  125.19   10.30
  -1  -5 -19  122.89    9.20
  -1  -5 -18  169.18   10.50
   1   5 -18  177.88   23.90
  -1   5  18  172.18   24.20
  -1   5  18  172.78   24.50
  -1  -5 -18  171.38   14.00
  -1  -5 -18  172.58   12.90
  -1   5  18  178.48   25.50
  -1  -5 -18  164.28   12.10
  -1  -5 -18  173.78   11.30
  -1  -5 -18  170.58   10.70
  -1  -5 -18  181.08   12.00
   1  -5  18  186.48   20.60
   1  -5  18  180.18   14.70
   1   5 -18  181.08   25.60
  -1  -5 -18  177.28   10.90
  -1  -5 -18  176.28   25.70
  -1   5  18  192.58   13.30
   1  -5  18  182.28   13.80
   1  -5  18  167.38   24.50
  -1  -5 -17   25.30    5.10
   1   5 -17   30.50   12.10
  -1  -5 -17   22.50    6.60
  -1   5  17   30.20    6.20
  -1  -5 -17   33.10    5.60
  -1   5  17   18.00   10.60
   1  -5  17   39.80   12.60
  -1   5  17   29.60   11.40
   1  -5  17   22.10    5.70
  -1  -5 -17   18.50    4.80
   1  -5  17   20.20    6.40
  -1  -5 -17   23.00    4.70
  -1  -5 -17   30.50    5.00
   1   5 -17   30.90   11.30
  -1  -5 -17   25.10   10.50
  -1  -5 -17   24.00    4.50
  -1   5  17   29.50   11.50
   1  -5  16   57.89   17.80
   1   5 -16   55.49   14.10
  -1   5  16   60.39   15.60
   1  -5  16   56.29   14.00
  -1   5  16   50.19   13.70
   1   5 -16   53.19   13.40
   1  -5  16   53.59    8.20
  -1   5  16   75.79    8.50
  -1   5  16   59.49   14.40
  -1  -5 -16   73.99   16.40
   1  -5  15   23.00   11.80
   1   5 -15   22.60   10.10
  -1   5  15   20.10   10.70
  -1   5  15   29.40    9.60
  -1   5  15   24.50   11.60
   1  -5  15   27.00   11.10
   1   5 -15   18.20    8.70
   1   5 -15   25.20    9.50
  -1  -5 -15   32.50   12.00
  -1   5  15   26.60    5.90
   1  -5  14  108.49   23.50
  -1   5  14  121.89   19.90
  -1  -5 -14  155.48   22.70
   1   5 -14  134.69   20.10
  -1   5  14  121.99   19.70
   1   5 -14  154.18   21.50
  -1   5  14  143.09   22.20
   1  -5  14  136.39   20.30
  -1   5  14  128.79   10.60
   1   5 -14  134.79   20.50
   1  -5  13  263.47   31.90
   1   5 -13  266.67   26.70
   1   5 -13  251.87   26.60
  -1   5  13  227.48   26.10
   1  -5  13  257.37   27.20
  -1   5  13  241.38   26.80
  -1   5  13  255.47   28.80
  -1  -5 -13  288.17   30.30
   1   5 -13  208.88   24.80
  -1   5  13  264.07   14.30
   1  -5  12   61.09   16.70
   1   5 -12   70.09   15.40
  -1   5  12   63.29   14.20
   1   5 -12   73.39   15.20
  -1   5  12   66.09   15.90
   1  -5  12   50.59   13.10
  -1   5  12   69.09   14.30
   1   5 -12   66.89   14.00
  -1   5  12   67.39    7.90
  -1  -5 -12   69.59   16.00
   1   5 -11   20.00    9.40
  -1   5  11   18.40   10.10
  -1   5  11   22.30   10.20
   1  -5  11    6.00    8.80
   1   5 -11   11.40    7.20
  -1   5  11   10.50    7.40
  -1  -5 -11   21.00    9.70
   1  -5  11   28.10   10.50
  -1   5  11   18.20    4.90
   1   5 -10    6.00    6.70
  -1   5  10    7.00    7.50
  -1   5  10    1.20    7.00
   1  -5  10   12.60    9.10
  -1   5  10    9.90    8.20
   1   5 -10   15.10    8.50
  -1  -5 -10   14.40    9.00
   1  -5  10    4.80    7.00
  -1   5  10   10.00    4.10
  -1   5   9  138.79   19.70
   1   5  -9  145.69   19.60
   1  -5   9  153.28   19.50
  -1   5   9  154.68   10.60
  -1  -5  -9  171.98   22.60
  -1   5   9  158.88   20.30
   1  -5   9  146.59   24.30
  -1   5   9  164.78   22.60
   1   5  -9  178.88   21.70
   1  -5   8  135.19   22.70
  -1   5   8  119.79   17.80
  -1  -5  -8  126.39   19.70
   1   5  -8  111.79   17.70
  -1   5   8  102.09   17.00
   1   5  -8  127.19   18.50
  -1   5   8  129.19   20.70
  -1   5   8  124.39    9.40
   1   5  -8  131.09   18.50
   1  -5   8   98.69   15.90
   1   5  -7  185.38   21.80
  -1   5   7  157.28   19.90
  -1   5   7  147.49   10.30
   1  -5   7  157.18   25.50
  -1   5   7  175.58   20.90
  -1   5   7  144.99   21.30
   1   5  -7  161.48   21.30
   1  -5   7  150.08   18.50
   1   5  -7  145.49   19.80
  -1  -5  -7  169.38   22.00
  -1   5   6  273.87   28.10
  -1   5   6  238.08   24.20
  -1   5   6  219.98   12.10
  -1   5   6  230.28   24.00
   1   5  -6  254.07   25.70
   1  -5   6  308.27   29.40
   1   5  -6  266.77   25.70
  -1  -5  -6  269.57   27.20
  -1   5   5  170.68   10.60
  -1   5   5  175.58   21.10
   1   5  -5  198.78   22.50
  -1   5   5  175.68   22.90
  -1  -5  -5  208.68   23.80
   1  -5   5  238.58   26.10
   1   5  -5  208.58   23.00
  -1   5   5  194.58   21.10
   1   5  -4   83.79   15.10
  -1   5   4   91.99    7.70
  -1   5   4   95.49   15.10
   1   5  -4   95.39   16.10
  -1   5   4  112.09   18.90
  -1  -5  -4  113.29   18.20
   1  -5   4  115.39   20.40
  -1  -5  -3  169.18   21.10
  -1   5   3  170.08   19.30
  -1   5   3  164.78   22.30
   1  -5   3  162.48   21.50
  -1   5   3  186.08   23.70
   1   5  -3  169.98   20.70
   1   5  -3  171.08   19.80
   1   5  -3  150.18   19.50
  -1   5   2   46.40   13.30
   1   5  -2   22.20    8.20
   1  -5   2   24.30   10.30
   1   5  -2   25.80    9.50
   1   5  -2   22.20    8.50
  -1   5   2   42.80   10.80
  -1  -5  -2   15.60    8.70
   1  -5   1  117.49   18.00
  -1   5   1  118.49   16.30
   1   5  -1  111.79   17.20
  -1   5   1  129.39   19.80
   1   5  -1  120.19   17.50
   1   5  -1  122.89   17.10
  -1  -5  -1  120.89   17.60
   1  -5   0   -6.10    7.70
  -1   5   0    8.60    7.60
   1   5   0    1.20    4.80
   1   5   0    3.10    5.30
  -1   5   0   11.40    6.80
  -1  -5   0   -1.10    7.00
   1   5   0   -0.60    5.80
  -1  -5   1  129.19   18.20
  -1   5  -1  112.69   18.40
   1   5   1  122.19   17.10
  -1   5  -1  140.79   19.90
   1  -5  -1  102.09   16.90
   1   5   2   28.20    7.70
  -1   5  -2   31.30   11.80
   1   5   2   24.90    9.00
  -1   5  -2   25.80   10.90
  -1  -5   2   29.10   11.40
  -1   5  -2   27.10   11.70
  -1  -5   2   45.30   13.10
   1  -5  -2   15.00   12.10
  -1   5  -3  152.58   22.40
  -1  -5   3  173.98   23.20
  -1   5  -3  170.58   21.50
   1   5   3  168.98   17.40
   1   5   3  160.98   20.10
   1  -5  -3  170.48   22.40
  -1   5  -3  175.78   24.20
  -1  -5   3  176.68   21.40
  -1  -5   4  106.39   17.80
  -1  -5   4   95.29   18.60
   1   5   4   85.39   12.80
  -1   5  -4   76.99   16.00
   1   5   4  101.89   16.20
   1  -5  -4   91.99   18.90
  -1   5  -4   95.19   17.80
  -1   5  -4   94.59   17.10
  -1  -5   5  211.28   23.50
  -1   5  -5  206.58   24.00
  -1  -5   5  184.78   24.90
   1   5   5  178.18   18.90
   1  -5  -5  209.08   26.30
  -1   5  -5  172.78   23.10
   1   5   5  189.18   22.10
  -1   5  -5  194.68   24.80
   1   5   5  178.58   17.70
  -1  -5   6  261.27   29.00
  -1   5  -6  221.68   27.20
  -1   5  -6  294.77   28.10
   1   5   6  214.78   24.10
   1  -5  -6  283.87   28.80
  -1  -5   6  236.08   21.70
  -1   5  -6  240.18   27.70
   1   5   6  244.98   20.90
  -1   5  -7  176.58   22.50
  -1   5  -7  162.98   23.10
   1  -5  -7  166.68   23.00
   1   5   7  147.79   16.60
   1   5   7  156.48   20.70
  -1  -5   7  163.58   18.60
  -1  -5   7  181.38   24.70
  -1   5  -7  156.28   22.20
  -1   5  -7  148.19   21.90
  -1  -5   8  106.19   16.30
  -1   5  -8  163.78   13.70
   1   5   8  115.29   15.10
  -1   5  -8  126.19   21.30
  -1   5  -8  123.19   20.10
  -1   5  -8  126.29   20.50
  -1   5  -8  147.59   20.20
   1  -5  -8  136.19   21.20
  -1  -5   8  119.99   20.90
  -1   5  -9  166.78   23.30
  -1  -5   9  156.08   19.10
  -1   5  -9  145.59   22.50
  -1   5  -9  189.78   23.40
   1   5   9  150.88   15.70
   1  -5  -9  161.58   22.20
   1   5   9  140.89   16.80
  -1   5  -9  126.09   12.20
  -1  -5   9  136.19   23.60
  -1  -5  10    6.80    8.00
  -1   5 -10    1.90    6.80
  -1   5 -10    2.10    5.90
   1   5  10   -0.30    5.70
   1   5  10    7.40    5.70
  -1  -5  10   12.20    8.20
  -1   5 -10    5.50    7.20
   1  -5 -10    8.80    9.60
  -1   5 -10    4.60    4.50
  -1   5 -11   16.80    8.70
  -1   5 -11   15.70   11.10
  -1   5 -11    5.90    5.80
   1   5  11   18.90    7.30
  -1   5 -11   15.10    9.30
  -1  -5  11   31.30    9.90
  -1  -5  11   21.80   10.70
   1   5  11   21.70    8.60
   1  -5 -11   26.20   11.10
  -1  -5  12   75.19   18.10
  -1   5 -12   46.10   13.50
   1   5  12   64.99   12.70
  -1  -5  12   63.39   14.60
  -1   5 -12   67.39    9.10
  -1   5 -12   76.59   16.00
   1  -5 -12   61.69   15.20
  -1  -5  13  253.87   31.30
  -1  -5  13  280.77   28.00
  -1   5 -13  229.68   27.70
   1   5  13  229.58   23.50
  -1   5 -13  288.87   29.10
  -1   5 -13  200.68   15.20
   1  -5 -13  251.07   28.60
   1  -5 -14  141.59   21.70
  -1   5 -14  116.29   21.60
  -1  -5  14  142.59   20.90
   1   5  14  124.89   17.90
  -1   5 -14  146.59   22.70
  -1   5 -14  157.08   21.60
  -1   5 -14   96.79   10.90
  -1   5 -15   36.00   12.00
  -1   5 -15   24.50    6.30
   1   5  15   17.80    8.20
  -1   5 -15   24.40   11.10
  -1   5 -15   35.40   13.20
  -1  -5  15   37.70   12.60
   1  -5 -15   30.00   11.30
  -1  -5  16   47.00    7.40
   1  -5 -16   54.89    6.70
  -1  -5  16   69.39   15.40
  -1   5 -16   53.79    7.80
   1  -5 -16   65.49    8.70
   1  -5 -16   58.49   14.10
   1   5  16   64.09   13.50
  -1   5 -16   53.69   14.60
  -1   5 -16   29.40    7.70
   1  -5 -16   62.69    7.50
   1  -5 -16   54.69    6.40
  -1   5 -16   75.09   17.50
  -1  -5  16   54.99    7.30
  -1   5 -16   73.49   15.40
   1   5  16   63.79    6.10
  -1   5 -17   50.39   14.40
   1  -5 -17   31.70    5.30
  -1   5 -17   19.30   10.70
  -1  -5  17   29.20   12.60
  -1  -5  17   24.90    6.30
   1  -5 -17   30.10    5.40
   1   5  17   29.90   10.20
   1  -5 -17   26.20    6.60
   1  -5 -17   34.80    6.20
   1  -5 -17   37.20    5.50
   1  -5 -17   31.10   13.60
  -1  -5  17   30.40    6.00
   1  -5 -17   31.50    6.00
   1   5  17   28.70    4.70
  -1   5 -17   24.10    6.30
   1  -5 -17   27.80    5.50
  -1   5 -17   28.50    6.00
  -1   5 -18  198.88   26.70
  -1  -5  18  171.58   24.10
   1  -5 -18  169.78   13.00
   1   5  18  176.28   22.80
  -1   5 -18  143.89   12.80
   1  -5 -18  177.38   12.80
   1  -5 -18  160.68   12.30
   1  -5 -18  175.28   11.10
  -1  -5  18  177.48   13.70
  -1   5 -18  187.18   25.10
   1  -5 -18  181.28   14.00
  -1  -5  18  177.68   13.60
   1  -5 -18  179.28   10.90
   1  -5 -18  164.48   10.50
   1   5  18  182.08   10.20
   1  -5 -18  184.28   26.40
  -1  -5  18  164.18   12.00
  -1   5 -18  186.98   12.90
  -1  -5  19  120.89   11.70
  -1   5 -19  119.79   21.10
  -1  -5  19  113.39   10.60
   1   5  19  115.39   19.10
   1  -5 -19  118.39    9.40
  -1  -5  19  132.19   22.60
  -1  -5  19  122.09   11.70
   1  -5 -19  117.09    9.10
   1  -5 -19  132.69    9.70
  -1   5 -19  124.89   11.40
   1  -5 -19  134.89   11.60
  -1   5 -19  127.09   22.00
   1  -5 -19  110.89   10.70
   1  -5 -19  126.99   12.60
  -1   5 -19   46.90    8.80
   1  -5 -19  123.69   10.60
   1  -5 -19  134.09   23.30
   1  -5 -19  134.89   12.50
   1   5  19  126.89    8.90
   1  -5 -20  254.67   16.60
   1  -5 -20  280.77   17.30
  -1  -5  20  227.48   14.80
  -1  -5  20  277.17   32.30
   1  -5 -20  243.88   15.00
  -1   5 -20  246.48   15.40
   1   5  20  227.38   26.50
  -1  -5  20  216.08   15.40
   1  -5 -20  220.98   15.00
   1  -5 -20  251.97   13.20
   1  -5 -20  265.47   13.70
  -1   5 -20  282.07   31.20
  -1  -5  20  245.58   16.20
   1  -5 -20  251.07   31.20
   1  -5 -20  245.78   13.00
   1  -5 -20  201.08   13.90
  -1   5 -20  277.67   32.80
   1   5  20  247.18   12.30
   1  -5 -21  467.15   23.50
  -1   5 -21  523.45   21.70
   1  -5 -21  496.15   21.30
  -1  -5  21  587.14   46.30
  -1   5 -21  439.36   38.20
   1  -5 -21  533.45   19.10
  -1   5 -21  519.85   44.90
  -1   5 -21  518.65   20.40
   1  -5 -21  532.35   21.80
  -1   5 -21  609.74   45.40
   1  -5 -21  509.45   18.80
   1  -5 -21  512.55   18.70
  -1  -5  21  501.05   21.00
   1   5  21  475.35   38.00
   1  -5 -21  584.64   24.00
  -1  -5  21  461.75   22.40
   1  -5 -21  566.54   46.50
  -1  -5  21  509.45   23.30
   1   5  21  494.75   17.50
  -1  -5  22  245.08   30.90
  -1   5 -22  235.88   30.10
  -1   5 -22  197.88   26.80
   1   5  22  224.58   12.20
   1  -5 -22  217.78   12.70
   1  -5 -22  241.08   13.00
   1  -5 -22  250.87   15.00
  -1  -5  22  186.78   19.30
  -1  -5  22  237.08   16.70
   1  -5 -22  221.18   14.80
  -1  -5  22  248.58   15.00
   1  -5 -22  232.08   12.90
   1  -5 -22  246.18   16.80
  -1   5 -22  226.18   14.00
  -1  -5  22  212.28   15.60
   1  -5 -22  223.78   15.70
  -1   5 -22  245.38   15.70
   1  -5 -23  159.58   10.80
  -1   5 -23  170.78   12.90
  -1  -5  23  178.18   14.20
  -1   5 -23  153.18   13.50
   1  -5 -23  179.88   12.80
   1  -5 -23  171.18   12.90
   1  -5 -23  150.48   13.40
   1  -5 -23  152.18   10.50
   1  -5 -23  164.08   14.00
  -1  -5  23  157.88   13.70
  -1   5 -23  159.98   26.40
  -1   5 -23  145.19   11.30
  -1  -5  23  162.88   12.50
   1   5  23  165.58   10.80
  -1  -5  23  162.88   17.30
  -1  -5  24   75.49    9.40
  -1   5 -24   77.59    9.00
  -1   5 -24   64.99    8.10
  -1   5 -24   71.39   15.90
   1  -5 -24   66.89    7.40
   1  -5 -24   66.09    9.90
   1  -5 -24   71.69    8.70
  -1  -5  24   53.09   12.20
  -1   5 -24   73.09   18.60
   1  -5 -24   65.19    7.30
  -1  -5  24   68.69    9.60
   1   5  24   70.49   17.10
   1   5  24   62.69    7.20
  -1  -5  24   80.89   10.00
   1  -5 -24   60.79    8.30
   1  -5 -24   67.59    9.40
  -1   5 -24   66.69    9.10
   1  -5 -25   50.19    8.00
  -1  -5  25   51.09    8.10
   1  -5 -25   48.90    8.50
   1  -5 -25   47.30    6.50
   1   5  25   49.20   14.50
  -1   5 -25   45.80    7.30
  -1  -5  25   45.30    8.60
   1  -5 -25   44.80    6.20
  -1   5 -25   41.30   14.30
  -1  -5  25   47.90   11.50
  -1  -5  25   48.60    8.70
   1  -5 -25   54.29    8.50
  -1   5 -25   41.30    7.80
   1   5  25   42.60    6.20
   1  -5 -25   47.10    7.20
  -1   5 -25   47.90    8.10
  -1   5 -25   38.30    6.20
  -1  -5  26   -0.70    4.80
  -1   5 -26    0.70    4.20
  -1   5 -26    1.70    4.40
   1  -5 -26    3.90    3.40
   1  -5 -26    4.70    4.40
   1   5  26   -1.70    3.60
   1   5  26   -1.10    7.80
  -1   5 -26   -3.60    8.00
  -1  -5  26    4.00    5.00
   1  -5 -26    4.00    3.70
  -1  -5  26   -1.10    4.30
  -1   5 -26    0.40    4.20
   1  -5 -26   -0.10    3.20
   1  -5 -26   -0.90    5.60
   1  -5 -26    2.40    4.30
  -1  -5  26    8.70    8.90
  -1   5 -26   -2.10    4.50
  -1   5 -26    4.20    3.60
   1  -5 -27   61.39    8.40
  -1   5 -27   78.39   17.10
   1  -5 -27   60.69    7.30
   1  -5 -27   49.30    8.60
  -1   5 -27   50.69    8.50
   1  -5 -27   58.69    6.80
  -1  -5  27   57.89    9.20
  -1  -5  27   65.09    8.80
  -1   5 -27   56.39    8.30
  -1   5 -27   62.99    8.90
  -1  -5  27   49.20    9.00
  -1   5 -27   63.59    9.00
   1  -5 -27   70.19    9.40
  -1  -5  27   57.69   11.60
   1   5  27   62.39   16.00
  -1   5 -27   51.69    7.20
   1   5  27   48.20    6.60
   1  -5 -27   54.49    8.10
  -1   5 -28   24.60    6.20
   1  -5 -28   25.10    6.30
   1   5  28   35.60   13.60
  -1  -5  28   28.90    6.70
  -1   5 -28    2.60    7.30
  -1  -5  28   18.70    8.00
  -1   5 -28   30.20    7.00
  -1  -5  28   23.00    6.70
  -1   5 -28   20.90    6.30
   1  -5 -28   25.90    7.00
  -1   5 -28   26.80    6.00
   1  -5 -28   32.60    6.40
  -1   5 -28   25.30    6.80
  -1  -5  28   15.80    6.10
   1  -5 -28   25.10    5.30
   1  -5 -28   24.10    5.60
  -1  -5  28   17.20    5.40
   1  -5 -28   26.40    4.90
   1   5  28   24.90    5.40
   1  -5 -29    4.40    4.40
   1  -5 -29    5.90    4.30
  -1   5 -29    3.60    4.50
   1  -5 -29    2.90    3.20
   1  -5 -29    5.30    3.20
  -1  -5  29    3.20    3.90
  -1  -5  29    6.20    5.10
  -1  -5  29    0.80    7.60
  -1   5 -29    3.20    4.60
  -1  -5  29    8.10    5.50
   1  -5 -29    3.50    5.20
   1   5  29    5.60    8.10
  -1   5 -29    2.80    7.60
   1  -5 -29    5.30    3.50
   1   5  29    3.00    3.80
  -1   5 -29    3.50    4.50
  -1  -5  29    2.90    4.60
  -1   5 -29    6.50    4.00
   1  -5 -30   12.40    5.90
  -1   5 -30   33.60   11.90
   1  -5 -30   22.20    4.60
   1  -5 -30   20.70    5.80
  -1   5 -30   17.50    4.50
   1  -5 -30   23.80    5.20
  -1   5 -30   14.90    5.70
  -1  -5  30   15.80    5.60
  -1  -5  30   17.40    6.40
   1  -5 -30   15.70    4.50
  -1   5 -30    7.60    7.00
  -1  -5  30   18.20    8.80
   1   5  30   19.80   12.90
  -1  -5  30   21.70    6.00
  -1   5 -30   17.40    6.50
  -1  -5  30   17.80    6.40
  -1   5 -30   18.10    5.50
  -1   5 -30   14.10    4.90
   1  -5 -30   15.20    5.60
   1   5  30    9.90    4.40
  -1   5 -31   19.60    5.50
  -1  -5  31   12.30    5.40
  -1  -5  31    8.00    5.20
  -1   5 -31    2.90    8.30
  -1   5 -31   16.40    4.50
   1  -5 -31   19.40    4.20
   1  -5 -31   15.30    6.20
   1   5  31   12.70    6.90
   1  -5 -31   13.70    4.20
  -1  -5  31   13.50    7.70
  -1  -5  31   15.60    5.50
  -1   5 -31   14.20    5.50
   1  -5 -31   20.10    5.20
  -1   5 -31   12.90    5.90
  -1  -5  31   16.70    6.40
  -1   5 -31   13.10    5.20
   1  -5 -31   13.90    5.20
   1  -5 -31   17.10    5.20
   1   5  31   23.40   11.00
   1   5  31   12.10    4.60
  -1   5 -32    2.60    4.40
  -1   5 -32    1.90    4.10
  -1   5 -32    5.00    4.30
   1  -5 -32    1.70    3.20
   1   5  32    5.10    4.30
   1   5  32    4.60    5.70
   1  -5 -32    6.50    3.40
   1  -5 -32    7.80    4.30
   1  -5 -32   -0.40    4.60
   1   5  32    5.60    8.10
  -1  -5  32    9.50    4.90
  -1  -5  32    5.40    7.50
   1  -5 -32    3.10    3.50
  -1  -5  32    9.80    6.10
  -1  -5  32    9.40    5.60
  -1  -5  32    7.10    4.40
  -1   5 -32    3.90    5.10
  -1   5 -32    5.80    3.80
   1  -5 -32    4.30    3.20
   1  -5 -33    6.20    4.40
  -1  -5  33    5.90    4.60
  -1   5 -33   10.10    4.50
   1  -5 -33    8.70    4.20
   1  -5 -33    8.00    3.20
  -1   5 -33    8.10    5.10
   1  -5 -33   12.90    4.40
   1  -5 -33    7.20    5.10
  -1  -5  33   10.50    7.70
  -1  -5  33    9.40    5.50
  -1  -5  33   11.80    5.50
   1  -5 -33    7.30    3.40
  -1   5 -33    6.40    4.50
   1   5  33    6.10    6.70
  -1   5 -33    9.30    4.90
   1   5  33    5.50    6.10
   1   5  33    8.20    4.20
  -1  -5  33   14.40    5.10
   1  -5 -34   -1.50    3.50
   1   5  34    1.80    5.30
  -1   5 -34    4.00    3.80
  -1  -5  34    0.80    3.60
   1  -5 -34    3.10    3.00
   1  -5 -34   11.80    4.10
  -1  -5  34   -4.70    4.70
  -1   5 -34    1.30    4.00
  -1   5 -34   -1.70    4.60
  -1  -5  34   -0.90    4.60
   1  -5 -34    2.10    4.00
   1  -5 -34    1.40    2.70
   1  -5 -34   -0.10    3.50
   1   5  34    7.40    4.40
  -1   5 -34    0.60    3.80
   1  -5 -34   -0.60    4.60
  -1  -5  34    4.60    4.40
   1   5  35   38.90    5.90
   1  -5 -35   43.40    6.70
   1  -5 -35   46.90    6.10
  -1  -5  35   38.20    6.30
   1  -5 -35   30.40    4.80
   1  -5 -35   44.20    7.70
  -1  -5  35   31.90    7.20
   1  -5 -35   50.39    6.20
  -1  -5  35   32.40    6.90
  -1   5 -35   37.90    6.70
   1   5  35   35.80    8.30
  -1   5 -35   36.50    6.30
   1  -5 -35   43.20    6.60
  -1   5 -35   35.10    6.80
  -1  -5  35   36.20    6.20
  -1   5 -36    5.20    3.70
  -1  -5  36   -1.90    3.60
   1  -5 -36    6.70    3.30
  -1  -5  36    0.00    4.70
   1  -5 -36   -0.10    5.70
  -1  -5  36    0.20    8.80
   1   5  36    1.50    4.90
   1  -5 -36    1.20    2.40
   1  -5 -36    1.10    3.70
   1  -5 -36   -2.60    3.20
  -1   5 -36    3.30    3.40
   1  -5 -36   -1.70    4.10
  -1   5 -36    2.50    4.50
   1  -5 -36    1.40    3.50
  -1   5 -36    0.30    3.80
  -1  -5  36   -1.80    4.20
   1   5  36   -1.20    3.60
   1  -5 -37   12.60    4.00
  -1   5 -37   17.70    4.40
   1  -5 -37   -4.00    6.10
  -1  -5  37   13.90    4.30
  -1  -5  37   15.20    5.80
   1  -5 -37   15.80    3.70
   1  -5 -37   10.80    3.70
  -1  -5  37    2.10    9.00
  -1   5 -37   13.10    5.10
   1  -5 -37   11.10    4.90
   1   5  37   13.10    4.50
  -1  -5  37   16.70    5.10
   1   5  37    9.10    5.30
   1  -5 -37    7.30    2.80
   1  -5 -38   20.70    3.80
   1  -5 -38   22.70    4.50
  -1   5 -38   23.50    5.50
  -1   5 -38   31.20    5.00
  -1  -5  38   28.90    5.00
   1   5  38   20.80    4.90
  -1  -5  38   21.30    5.90
   1   5  38   25.30    6.30
  -1  -5  38   18.20    4.90
   1  -5 -38    0.00    5.10
   1  -5 -38   22.00    5.30
   1  -5 -38   23.40    4.20
  -1   5 -38   23.20    4.80
   1  -5 -39    9.40    3.30
  -1  -5  39    6.10    2.70
  -1   5 -39   10.80    3.70
  -1  -5  39    6.80    3.40
   1  -5 -39    6.40    2.70
   1   5  39   11.90    4.70
   1   5  39   -2.30    4.80
   1  -5 -39   -5.20    5.00
  -1  -5  39    4.70    4.50
  -1   5 -39    5.60    3.50
  -1  -5  39    6.80    3.80
  -1   5 -39    7.30    4.10
   1   5  39   10.50    4.00
   1  -5 -39    4.30    2.90
   1  -5 -40    8.60    3.00
   1  -5 -40    7.60    2.90
  -1   5 -40   15.00    3.70
  -1  -5  40    8.40    3.30
   1  -5 -40    6.60    2.40
   1  -5 -40   -4.40    5.00
  -1   5 -40    7.30    3.40
  -1  -5  40   11.40    4.80
   1   5  40    5.80    4.10
  -1  -5  40    8.90    3.60
   1  -5 -41    4.90    2.70
  -1  -5  41   11.30    3.20
   1  -5 -41    6.80    2.10
  -1  -5  41    1.60    2.90
  -1   5 -41   11.70    3.40
   1  -5 -41    5.20    2.40
  -1   5 -41    9.00    3.40
   1   5  41    4.90    4.00
  -1   5 -42    0.00    2.70
   1  -5 -42    0.10    2.20
  -1  -5  42   -0.90    2.20
   1   5  42    0.60    3.70
   1  -5 -42   -0.60    4.30
  -1   5 -42    5.30    3.10
   1  -5 -42    2.50    2.10
  -1  -5  43   -2.00    2.70
  -1   5 -43    0.90    2.60
  -1  -6 -40    5.50    2.50
  -1  -6 -40    3.70    2.50
   1   6 -40    8.50    3.30
  -1   6  40    7.60    3.30
  -1   6  40    5.70    3.40
   1  -6  39   15.20    4.20
  -1  -6 -39   17.70    3.10
  -1   6  39   12.20    3.90
  -1   6  39   11.40    4.60
  -1  -6 -39   20.40    3.40
  -1   6  39   10.70    3.60
   1   6 -39   17.10    4.10
   1  -6  39   13.60    3.30
  -1  -6 -39   12.10    2.80
  -1  -6 -38   78.09    4.90
   1   6 -38   58.19    4.40
   1  -6  38   71.59    6.00
   1  -6  38   56.79    6.30
  -1  -6 -38   73.89    5.40
  -1  -6 -38   48.90    5.00
  -1   6  38   50.69    5.80
   1   6 -38   65.69    6.00
  -1   6  38   67.19    7.70
  -1   6  38   71.99    6.50
   1   6 -37   41.10    4.10
  -1  -6 -37   30.90    4.40
  -1  -6 -37   49.30    4.50
   1   6 -37   52.39    5.90
  -1   6  37   45.70    5.90
   1  -6  37   39.70    5.80
  -1   6  37   46.40    7.00
   1  -6  37   44.30    5.30
  -1   6  37   44.30    5.90
  -1  -6 -37   50.79    4.90
  -1   6  36   10.10    4.30
   1   6 -36    8.00    2.90
   1  -6  36    5.10    6.10
   1   6 -36    9.80    4.20
  -1  -6 -36    7.50    3.00
  -1   6  36    8.60    4.10
  -1  -6 -36    9.00    3.20
  -1  -6 -36   12.70    3.20
   1  -6  36   15.90    4.20
   1  -6  36    8.90    4.90
  -1   6  36   17.00    4.40
   1   6 -36    9.00    3.50
   1  -6  35    3.40    3.20
   1  -6  35   -2.90    6.10
   1   6 -35    4.90    2.60
  -1   6  35   -4.70    4.20
   1  -6  35    2.50    3.50
  -1  -6 -35   -2.10    2.60
   1  -6  35   -2.60    7.70
   1  -6  35    7.40    4.60
  -1  -6 -35    0.40    2.60
  -1   6  35   -3.50    4.00
   1   6 -35   -0.50    3.10
  -1  -6 -35   -1.20    2.70
  -1   6  35    0.40    3.00
   1  -6  34    2.60    6.10
  -1  -6 -34   -0.50    2.70
   1   6 -34    0.40    2.50
   1  -6  34    2.00    3.90
  -1   6  34    1.20    3.50
  -1   6  34    5.80    4.30
   1  -6  34    3.50    8.20
  -1  -6 -34    0.80    2.90
   1  -6  34    1.70    3.40
  -1  -6 -34    2.20    3.20
   1   6 -34   -1.70    2.90
  -1   6  34    4.00    3.80
  -1   6  33   13.50    4.90
   1  -6  33   12.80    3.90
  -1   6  33   17.20    5.00
  -1  -6 -33   15.00    3.90
   1  -6  33   13.40    5.20
   1  -6  33   13.40    4.20
  -1  -6 -33   11.00    4.20
   1  -6  33    8.50    7.00
  -1  -6 -33   18.70    4.30
   1   6 -33   15.00    4.00
  -1  -6 -33   17.80    4.20
   1  -6  33   -2.60    9.30
   1   6 -33   10.60    3.40
  -1   6  32   15.30    5.40
   1   6 -32   15.00    4.90
  -1  -6 -32   15.50    4.10
   1  -6  32    7.30    7.10
  -1   6  32   14.80    5.10
  -1  -6 -32    8.40    3.70
  -1  -6 -32   17.40    4.20
   1   6 -32   18.30    4.10
   1  -6  32   20.30    5.00
   1  -6  32   14.00    4.50
  -1  -6 -32    4.70    3.70
   1   6 -32   12.70    4.10
   1  -6  32    9.70    4.60
   1   6 -32    8.20    3.70
   1  -6  31   13.00    5.10
  -1  -6 -31   13.60    4.10
   1   6 -31   17.70    4.10
   1  -6  31   19.20    5.90
  -1   6  31   16.30    5.30
  -1  -6 -31   18.00    4.50
   1  -6  31   16.30    4.90
  -1  -6 -31   12.10    4.60
   1   6 -31   15.70    4.70
   1   6 -31   15.10    4.50
  -1  -6 -31   13.80    4.20
   1  -6  31    4.70    6.80
  -1   6  31   12.30    5.10
   1   6 -31   14.60    4.30
   1  -6  30   14.40    5.20
  -1  -6 -30   20.00    4.70
  -1  -6 -30   13.20    4.90
   1  -6  30   17.40    5.40
   1  -6  30   16.20    5.40
  -1   6  30   13.80    5.30
   1   6 -30   18.50    5.10
  -1  -6 -30   19.90    4.70
   1  -6  30   13.40    7.20
  -1  -6 -30   19.30    4.60
   1   6 -30   18.00    4.70
   1   6 -30   23.90   10.70
   1   6 -30   18.10    4.90
  -1   6  30   14.20    5.30
   1   6 -29    1.20    3.50
  -1   6  29    0.30    4.40
   1  -6  29    2.10    6.60
   1  -6  29    0.90    4.40
  -1  -6 -29    4.60    3.70
   1   6 -29    5.70   10.00
  -1  -6 -29    0.30    3.50
   1  -6  29   -1.90    4.10
  -1  -6 -29   -0.40    3.50
  -1   6  29    4.20    4.50
  -1  -6 -29    1.00    3.20
   1   6 -29    0.10    3.60
   1   6 -29    1.20    3.40
   1  -6  29    2.30    4.60
   1  -6  28    4.10    4.90
  -1  -6 -28    8.30    4.80
  -1  -6 -28    7.90    4.00
   1  -6  28    4.80    7.10
   1  -6  28    5.70    4.70
   1  -6  28    7.20    4.40
  -1   6  28    5.70    4.90
  -1  -6 -28   10.20    4.40
   1   6 -28   14.30    4.50
   1   6 -28    4.80    3.80
  -1  -6 -28    4.80    3.20
   1   6 -28   10.70    4.60
  -1   6  28    4.70    4.90
   1   6 -28    5.20    9.10
   1  -6  27   43.30    7.80
   1   6 -27   60.79   16.40
   1   6 -27   44.30    6.50
   1   6 -27   59.49   16.40
   1  -6  27   26.10    9.70
   1  -6  27   45.20    7.90
  -1  -6 -27   42.50    6.20
  -1  -6 -27   46.40    6.30
  -1  -6 -27   44.70    6.50
   1   6 -27   45.50    6.70
   1   6 -27   58.19    7.90
  -1   6  27   41.20    7.40
   1  -6  27   48.60    7.90
  -1   6  27   43.80    7.80
  -1  -6 -27   37.30    6.90
   1   6 -26   26.60    5.90
   1  -6  26   17.50    8.90
  -1  -6 -26   21.60    6.00
  -1   6  26   27.50    6.30
   1   6 -26   46.90   14.70
  -1  -6 -26   27.80    5.60
   1  -6  26   28.20    7.00
  -1   6  26   20.40    6.00
   1  -6  26   21.60    5.90
  -1  -6 -26   28.70    5.30
  -1  -6 -26   19.20    5.10
   1  -6  26   19.40    6.00
   1   6 -26   25.40    5.60
   1   6 -25   49.50    7.40
  -1   6  25   41.30    7.80
  -1  -6 -25   38.70    7.20
   1  -6  25   38.20    7.20
  -1   6  25   41.90    7.70
   1   6 -25   43.60   14.40
   1   6 -25   36.80    6.40
  -1  -6 -25   54.39    6.90
   1  -6  25   23.10    9.20
  -1  -6 -25   39.90    6.00
  -1  -6 -25   39.40    6.00
   1  -6  25   44.30    8.00
   1  -6  25   46.80    8.20
  -1  -6 -24   14.20    4.70
   1  -6  24    7.70    5.60
   1   6 -24   10.30   10.20
  -1   6  24   13.90    5.40
  -1  -6 -24   10.90    4.20
   1   6 -24   13.30    5.10
  -1  -6 -24    8.40    4.60
  -1  -6 -24   13.60    4.30
   1  -6  24   13.80    6.10
   1  -6  24   12.20    5.10
  -1   6  24    9.10    5.30
   1   6 -24    8.00    4.70
   1  -6  24    5.10    7.70
   1   6 -23   33.20    6.00
   1  -6  23   23.50    6.50
   1   6 -23   35.60   13.60
  -1   6  23   27.00    6.30
  -1   6  23   21.30    6.30
  -1  -6 -23   18.90    5.60
  -1  -6 -23   27.50    5.20
  -1   6  23   41.70   14.40
  -1  -6 -23   17.10    5.00
   1  -6  23   30.40    7.70
  -1  -6 -23   26.80    5.40
   1  -6  23   24.90    6.10
   1   6 -23   27.50    6.10
  -1   6  22  100.19   10.60
  -1  -6 -22   87.79   10.10
   1   6 -22  105.19   21.00
  -1  -6 -22  100.39    8.80
   1  -6  22   95.79   11.10
  -1  -6 -22   90.99    8.20
   1  -6  22  103.79   11.40
   1   6 -22  106.49    9.90
  -1   6  22   88.19   18.80
   1   6 -22  114.09   10.10
  -1   6  22   94.99   10.40
  -1  -6 -22   93.99    9.00
  -1   6  21   60.79    8.60
   1   6 -21   69.29   17.80
  -1  -6 -21   67.59    7.90
   1  -6  21   80.99   10.40
  -1  -6 -21   63.39    7.20
  -1  -6 -21   70.59    7.70
  -1   6  21   63.29    8.90
  -1  -6 -21   58.29    8.60
   1   6 -21   79.49    8.90
  -1   6  21   70.09   17.70
   1   6 -21   64.99   17.00
   1   6 -20  295.77   15.90
  -1   6  20  270.07   31.70
  -1  -6 -20  264.07   16.40
   1   6 -20  275.97   32.60
  -1  -6 -20  266.37   13.40
  -1  -6 -20  280.17   14.70
   1  -6  20  285.87   18.00
  -1   6  20  262.47   16.30
  -1   6  20  241.08   15.20
   1  -6  20  273.37   19.20
  -1  -6 -20  274.97   14.10
   1   6 -20  280.17   33.10
  -1  -6 -19    1.80    3.30
   1   6 -19    4.10    4.60
   1   6 -19    2.60    8.30
  -1   6  19   -3.90    8.90
   1  -6  19    6.60    5.60
  -1   6  19    1.40    4.40
  -1  -6 -19    1.10    3.30
  -1  -6 -19    0.00    3.10
   1   6 -19  -19.40   10.90
  -1   6  19   -8.90    9.10
   1  -6  19   -1.60    6.00
  -1  -6 -19    1.40    2.70
   1  -6  18    4.50    5.00
  -1  -6 -18    3.40    2.90
  -1   6  18    6.80    8.60
  -1   6  18    9.50    5.00
  -1  -6 -18    2.50    3.60
   1   6 -18   21.10   12.80
   1  -6  18    3.70    4.80
  -1  -6 -18    4.40    3.40
  -1  -6 -18    4.50    3.90
  -1   6  18   -3.30    9.60
  -1  -6 -17   27.30    6.20
  -1   6  17   37.70   13.90
  -1  -6 -17   30.70    5.20
  -1  -6 -17   38.00    6.10
  -1   6  17   38.30   15.60
  -1   6  17   42.40    7.60
   1  -6  17   42.00    8.10
   1  -6  17   32.10    8.00
  -1  -6 -17   41.50    6.10
   1   6 -17   43.50   14.60
  -1  -6 -16    9.20    4.10
   1   6 -16    4.10    7.90
  -1   6  16    6.90    9.50
  -1  -6 -16    4.40    3.30
  -1  -6 -16    8.40    3.90
  -1   6  16   18.00   10.80
   1  -6  16    0.50    4.80
  -1  -6 -16    1.30    3.70
   1  -6  16    3.90    5.00
  -1   6  16    2.50    4.50
  -1  -6 -15   96.09    8.40
   1  -6  15   78.69   21.20
  -1  -6 -15   83.49    9.20
  -1   6  15   91.59    9.80
  -1   6  15  120.79   22.70
  -1  -6 -15   89.39    8.50
   1  -6  15   82.49    9.00
   1  -6  15   92.99   11.50
   1   6 -15  111.69   21.10
  -1   6  15   69.79   16.90
   1  -6  15   79.09   10.40
  -1  -6 -15   88.99    7.90
   1  -6  14   29.20   15.70
   1   6 -14   39.40   14.20
  -1   6  14   43.20   14.30
   1   6 -14   41.20   12.70
  -1   6  14   55.09   16.10
  -1   6  14   42.50   14.00
   1  -6  14   30.80    6.50
   1  -6  14   36.50    7.60
  -1  -6 -14   39.30    6.00
   1  -6  14   30.10   11.40
  -1  -6 -14   34.50    5.80
  -1  -6 -14   30.80    6.10
   1  -6  14   37.50    7.90
  -1   6  14   39.90    6.90
  -1  -6 -14   29.50   11.70
   1   6 -14   34.60   12.40
   1  -6  13   30.90   15.40
  -1  -6 -13   42.60    6.20
   1   6 -13   56.39   15.00
   1   6 -13   65.69   16.40
  -1   6  13   37.90   13.70
  -1   6  13   44.20   13.70
  -1  -6 -13   43.50    5.90
   1   6 -13   48.40   13.80
   1  -6  13   36.40    6.80
   1  -6  13   40.10    7.70
   1  -6  13   39.20    8.10
  -1   6  13   44.90    7.40
   1  -6  13    3.50   12.10
  -1  -6 -13   37.40   12.80
  -1   6  13   34.80   12.90
  -1  -6 -13   38.30    6.50
  -1  -6 -12    3.80    7.20
   1  -6  12    1.70    4.40
   1   6 -12   -2.00    6.30
  -1  -6 -12    1.00    2.90
  -1   6  12   10.20    8.90
  -1   6  12   -2.30    9.80
  -1  -6 -12    5.60    3.80
   1  -6  12   -3.80    5.00
   1  -6  12   -5.50    7.90
   1   6 -12   -0.60    5.80
   1   6 -12    2.60    7.80
   1  -6  12   -0.30    2.60
   1  -6  12    1.20    3.40
   1  -6  12    0.60    7.50
  -1   6  12    2.30    4.00
  -1  -6 -12    5.90    3.70
   1   6 -11   84.69   18.00
  -1   6  11   87.19   19.10
   1  -6  11   88.69   11.10
   1   6 -11   81.89   17.90
   1  -6  11   89.19    9.20
   1  -6  11   80.29   10.20
  -1  -6 -11   82.79    7.70
   1   6 -11   83.19   16.60
  -1   6  11   82.09   16.30
   1  -6  11   78.89    8.90
  -1   6  11   91.19    9.30
  -1  -6 -11   88.69    9.30
   1  -6  11   86.59   21.20
  -1  -6 -11   73.29    7.60
  -1  -6 -11   79.59   17.60
   1  -6  10   72.99   20.70
   1   6 -10   51.89   13.70
  -1  -6 -10   70.19    7.00
   1  -6  10   72.79    8.60
  -1   6  10   98.39   20.30
  -1  -6 -10   74.29    7.50
  -1   6  10   81.09   17.00
   1  -6  10   74.99   10.20
  -1  -6 -10   80.99    8.80
   1   6 -10   96.49   18.30
   1  -6  10   76.69    8.30
   1  -6  10   67.39    9.70
  -1   6  10   82.79    8.60
  -1  -6 -10   90.29   18.40
   1  -6   9   19.50    5.10
   1  -6   9   19.10   12.30
  -1  -6  -9   18.50    5.00
  -1  -6  -9   24.00    4.80
  -1   6   9   20.80   11.40
  -1   6   9   28.50   11.20
   1   6  -9   20.30    6.90
   1  -6   9   -6.60    8.70
   1  -6   9   32.00    7.40
   1   6  -9   37.90   12.60
  -1  -6  -9   23.50    4.50
   1  -6   9   25.80    5.30
   1  -6   9   24.50    7.10
  -1   6   9   23.90    5.50
  -1  -6  -9   35.20   11.40
  -1  -6  -8    0.10    2.60
  -1   6   8    1.70    6.00
  -1   6   8    0.40    6.80
   1  -6   8    0.20    2.50
  -1   6   8    2.00    3.40
   1  -6   8   -0.70    4.60
   1   6  -8    7.90    8.60
   1  -6   8    6.90   11.60
  -1  -6  -8   -4.00    8.70
   1   6  -8   -5.30    6.40
   1  -6   8    3.90    3.70
  -1  -6  -8   -1.20    2.90
   1  -6   7   35.60    6.00
   1  -6   7   28.20   13.80
  -1   6   7   35.70    6.00
   1   6  -7   25.40   10.60
   1  -6   7   44.00    6.60
   1   6  -7   52.99   14.60
  -1   6   7   32.70   12.60
  -1   6   7    9.50    7.60
   1  -6   7   42.10    8.30
   1   6  -7   42.20   12.50
   1  -6   7   35.50    7.50
  -1  -6  -7   33.70    5.20
  -1  -6  -7   51.09   14.00
  -1  -6  -7   44.00    6.60
   1  -6   6   27.00    7.10
  -1  -6  -6   23.10    5.20
   1  -6   6   37.00   15.00
   1   6  -6   19.50    9.20
  -1   6   6   27.20   12.10
   1  -6   6   25.30    7.10
   1  -6   6   37.30    6.20
   1   6  -6   30.90   11.80
   1   6  -6   23.40    9.90
  -1  -6  -6   19.40    4.00
  -1  -6  -6   20.90   10.20
   1  -6   6   22.40    5.10
   1  -6   5  155.78   27.60
  -1  -6  -5  131.59   10.60
   1  -6   5  133.79   10.90
   1   6  -5  125.79   20.60
  -1   6   5   97.89   20.80
   1  -6   5  145.79   13.80
   1  -6   5  119.59   11.80
   1   6  -5  135.99   20.90
   1   6  -5  121.39   20.00
   1  -6   5  154.88   11.30
  -1  -6  -5  145.79   22.80
   1  -6   4  213.68   13.50
   1   6  -4  180.68   24.60
   1   6  -4  192.78   25.70
   1  -6   4  224.88   29.40
   1  -6   4  236.18   33.50
   1  -6   4  180.28   12.70
   1  -6   4  193.18   14.90
   1  -6   4  166.08   14.40
  -1  -6  -4  227.88   28.70
  -1   6   4  171.78   25.70
   1   6  -3  223.98   27.30
  -1   6   3  220.48   29.60
   1   6  -3  234.88   27.20
   1  -6   3  242.98   17.10
   1  -6   3  244.78   30.70
  -1  -6  -3  256.57   29.00
   1  -6   3  227.48   15.50
   1  -6   3  208.18   13.40
   1   6  -2   55.39   15.10
  -1  -6  -2   90.49   20.80
   1   6  -2   49.10   13.30
  -1   6   2   73.19   18.90
   1  -6   2   51.09    7.10
   1  -6   2  100.99   22.10
   1  -6   2   59.69    9.40
  -1   6   2   77.29   17.80
   1   6  -1   69.89   15.00
   1  -6   1   70.79    8.70
  -1   6   1   73.59   17.40
   1   6  -1   65.79   15.50
  -1   6   1   68.39   17.50
  -1  -6  -1   90.79   19.30
  -1  -6  -1  108.09   19.50
  -1   6   1   88.89   19.80
   1  -6   1   87.69   18.70
   1  -6   1   87.99   11.10
  -1  -6   0   17.70   10.80
  -1  -6   0    7.50   10.80
   1   6   0   -7.60   10.00
  -1   6   0    3.60    6.40
   1   6   0    5.40    7.20
   1   6   0    7.90    8.00
   1  -6   0   13.70    5.00
   1  -6   0    5.40    4.80
   1  -6   0    6.80   10.50
  -1   6   0   -0.20    8.80
  -1   6   0    1.90    6.70
  -1   6  -1   68.79   17.00
   1   6   1   94.99   17.80
  -1   6  -1   52.39   16.30
   1   6   1   74.69   16.90
   1  -6  -1   81.29   10.60
  -1   6  -1   70.59   16.90
   1  -6  -1   75.99    8.30
   1   6   1   57.59   14.30
  -1  -6   1   68.49   17.80
   1  -6  -1   81.39   19.10
  -1  -6   1   81.59   16.30
   1  -6  -2   80.39    9.30
  -1   6  -2   71.19   19.00
   1   6   2   75.79   17.00
   1   6   2   65.79   15.00
   1  -6  -2   49.90    6.40
  -1  -6   2   74.09   18.20
   1  -6  -2   83.29   25.00
   1  -6  -2   72.09   10.30
   1   6   2   73.39   17.60
  -1   6  -2   44.10   14.60
  -1   6  -2   47.40   14.90
  -1  -6   2   45.60   15.20
  -1  -6   3  228.98   30.00
   1   6   3  203.38   25.00
  -1  -6   3  250.17   29.20
  -1   6  -3  196.38   27.70
   1  -6  -3  216.28   12.50
   1  -6  -3  198.58   13.50
  -1   6  -3  216.98   28.90
   1   6   3  228.48   28.20
   1   6   3  196.98   25.40
   1  -6  -3  213.08   15.80
   1  -6  -3  287.77   32.20
  -1   6  -3  251.57   30.90
   1   6   4  151.38   23.10
   1  -6  -4  226.08   31.50
  -1  -6   4  185.88   13.20
   1  -6  -4  197.88   13.00
  -1   6  -4  186.58   27.30
   1   6   4  155.48   22.40
  -1   6  -4  238.18   29.20
  -1   6  -4  170.78   26.20
   1  -6  -4  175.28   11.40
   1  -6  -4  186.38   15.10
  -1  -6   4  206.48   28.40
  -1  -6   5  140.09   24.10
  -1  -6   5  111.19   10.40
   1  -6  -5  120.79   22.30
   1  -6  -5  142.09   13.20
  -1   6  -5  128.39   23.90
  -1   6  -5  115.99   21.70
  -1   6  -5  113.69   21.30
   1   6   5  119.09   19.70
  -1   6  -5  149.09   23.10
   1  -6  -5  105.59    9.50
   1  -6  -5  112.09    9.10
  -1  -6   6   32.60   13.70
  -1   6  -6   32.60   14.60
  -1   6  -6   29.10   12.30
   1   6   6   32.00   10.60
   1  -6  -6   10.30   10.60
   1   6   6   26.10   10.00
  -1  -6   6   25.10    6.00
  -1   6  -6   22.70   10.80
  -1   6  -6   31.00   12.10
  -1  -6   6   29.30    6.40
   1  -6  -6   24.50    5.00
   1  -6  -6   27.00    7.20
  -1   6  -6   45.70   10.10
   1  -6  -6   25.80    5.60
   1  -6  -6   24.20    5.40
   1  -6  -6   41.00   14.30
   1   6   7   30.40   10.60
  -1  -6   7   38.80    6.50
  -1   6  -7   39.90   13.80
   1  -6  -7   44.20    6.80
   1   6   7   22.40   10.00
   1  -6  -7   37.40    5.50
   1  -6  -7    4.20    8.00
   1  -6  -7   35.60    7.10
  -1   6  -7   17.10    7.10
  -1   6  -7   31.70   12.40
  -1   6  -7   45.70   13.70
  -1  -6   7   40.50    7.30
  -1  -6   7   45.20   15.40
   1  -6  -7   34.00    5.90
   1  -6  -7   41.10   12.40
  -1   6  -7    2.60    6.30
   1  -6  -8   -1.20    3.20
   1   6   8    1.00    5.90
  -1   6  -8    0.10    7.20
   1  -6  -8    5.20    7.90
   1   6   8    5.40    7.50
  -1  -6   8    3.00    4.10
   1  -6  -8    3.50    4.30
   1  -6  -8    3.40    3.70
  -1   6  -8  -12.90    9.20
  -1  -6   8    2.20    7.60
  -1   6  -8    7.70    6.20
   1  -6  -8    1.60    3.10
   1  -6  -8   -9.40    8.50
  -1   6  -8   -0.30    4.90
  -1  -6   8    2.90    3.50
  -1  -6   9   23.30   12.60
  -1   6  -9   14.70    8.70
   1   6   9   27.30    9.60
   1  -6  -9   14.20    8.40
   1  -6  -9   26.40    5.90
   1  -6  -9   -0.80    6.70
   1   6   9   16.30    8.90
   1  -6  -9   20.10    4.70
  -1  -6   9   23.10    6.60
  -1   6  -9   31.90   11.00
   1  -6  -9   23.20    6.70
  -1   6  -9   26.60   13.30
   1  -6  -9   18.70    4.80
  -1  -6   9   27.10    5.90
  -1   6  -9   20.10    7.60
  -1   6 -10   76.99   18.40
   1   6  10   58.09   13.60
  -1  -6  10   75.19    8.50
  -1   6 -10   60.69   17.20
  -1   6 -10  115.69   19.80
   1  -6 -10   17.40    8.30
   1   6  10   71.99   16.00
   1  -6 -10   85.39    8.50
  -1  -6  10   61.39    9.00
   1  -6 -10   64.29    8.10
  -1   6 -10   73.49   10.30
   1  -6 -10   69.39    9.20
   1  -6 -10   69.89    8.30
  -1  -6  10   77.89   19.50
   1  -6 -10  100.39   20.10
   1  -6 -11   76.39    8.60
  -1  -6  11   98.49   21.70
   1   6  11   79.89   15.60
  -1   6 -11   77.99   18.40
   1  -6 -11   80.39    8.40
   1   6  11   87.69   18.20
  -1  -6  11   83.99    9.70
  -1  -6  11   85.29    8.90
   1  -6 -11   28.30    9.90
   1  -6 -11   91.99   10.90
  -1   6 -11   37.00    9.10
  -1   6 -11  110.29   20.10
   1  -6 -11   70.09   17.10
   1  -6 -11   76.49    8.80
   1  -6 -12   -7.80    5.10
   1   6  12    6.00    7.00
   1   6  12    0.30    6.50
  -1  -6  12    7.40    9.70
  -1  -6  12   -0.90    4.00
  -1  -6  12    4.40    4.40
   1  -6 -12   17.70   10.50
   1  -6 -12    7.30    6.00
   1  -6 -12    1.60    3.50
   1  -6 -12    0.30    3.30
  -1   6 -12   -3.40    7.40
   1  -6 -12    3.10    3.70
  -1   6 -12    0.20    4.40
  -1   6 -12    8.50   10.10
  -1  -6  13   45.40    8.00
  -1   6 -13   39.90    7.80
  -1   6 -13   50.39   17.60
   1   6  13   37.10   11.20
   1  -6 -13   53.09   14.90
  -1   6 -13   39.10   14.50
   1  -6 -13   45.40    7.20
   1   6  13   46.90   14.90
   1  -6 -13   50.29    6.90
  -1  -6  13   42.70    6.90
   1  -6 -13   36.60    7.40
  -1   6 -13   58.09   15.70
   1  -6 -13   28.40   10.20
  -1   6 -14   47.10   15.50
   1   6  14   25.00   10.10
   1  -6 -14   31.30    9.90
   1   6  14   29.80   12.50
   1  -6 -14   47.80    6.60
   1  -6 -14   40.80    7.00
  -1   6 -14   27.30   11.90
   1  -6 -14   33.60    5.50
  -1  -6  14   40.00    6.80
  -1   6 -14   19.60    7.70
   1  -6 -14   37.10    7.50
  -1  -6  14   38.70    7.60
  -1   6 -14   47.80   13.90
  -1   6 -15   96.79   20.50
  -1   6 -15  108.29   22.60
   1  -6 -15   92.49    9.10
   1   6  15   93.99   19.50
   1  -6 -15   90.39   14.10
  -1  -6  15   97.59    9.80
  -1   6 -15  103.69   11.00
   1  -6 -15   90.09    9.60
  -1  -6  15  112.89   11.30
   1  -6 -15  108.69   11.80
   1  -6 -15   95.19    8.20
   1  -6 -15   99.09   10.60
   1   6  15   81.59   16.90
  -1   6 -15   92.29    9.70
  -1  -6  16    8.50    5.00
  -1  -6  16    4.10    4.40
   1   6  16    4.60    7.40
  -1   6 -16    5.20    4.30
   1   6  16   -5.90    7.50
   1  -6 -16    6.30    9.90
   1  -6 -16   -1.60    3.60
  -1   6 -16    0.70    4.70
   1  -6 -16    6.10    5.10
  -1   6 -16   -2.00    8.20
   1  -6 -16    5.70    3.20
   1  -6 -16    0.40    3.50
  -1   6 -16    6.20    8.70
   1  -6 -16    6.00    3.90
  -1   6 -17   37.30   14.80
   1   6  17   43.00   14.40
   1  -6 -17   37.80    6.70
   1  -6 -17   40.80    6.50
  -1   6 -17   37.80    7.00
  -1  -6  17   41.50    7.00
   1  -6 -17   32.80    6.50
  -1  -6  17   36.00    7.70
   1   6  17   29.40   11.80
   1  -6 -17   38.10    5.70
   1  -6 -17   28.10   11.00
   1  -6 -17   50.89    8.60
  -1   6 -17   41.50    7.50
   1  -6 -18    4.60    4.10
  -1   6 -18    1.70    7.30
   1  -6 -18    8.00    5.00
   1  -6 -18    7.00    4.10
   1  -6 -18    2.80    6.40
   1   6  18    4.10    6.40
   1  -6 -18    3.70    3.50
  -1  -6  18    3.10    4.50
   1   6  18    6.50    7.80
   1  -6 -18    3.50    3.80
  -1  -6  18    4.20    4.30
  -1   6 -18    0.30    4.70
  -1   6 -18    8.20    5.00
   1  -6 -19    0.70    7.10
  -1  -6  19   -0.50    4.80
   1   6  19   11.20    9.40
   1  -6 -19    6.10    5.00
   1  -6 -19    0.70    3.80
   1  -6 -19    1.40    3.40
  -1  -6  19    0.50    4.70
   1  -6 -19   -1.30    3.10
  -1   6 -19   -5.20    8.90
   1  -6 -19   -2.40    3.20
  -1   6 -19    0.80    4.10
  -1  -6  20  291.67   17.90
   1   6  20  256.57   29.30
   1  -6 -20  298.07   15.10
   1  -6 -20  369.56   27.10
  -1  -6  20  294.87   16.30
   1  -6 -20  283.07   17.00
   1  -6 -20  273.07   13.80
  -1   6 -20  321.67   36.70
   1  -6 -20  229.38   15.30
  -1   6 -20  281.77   16.60
   1  -6 -21   64.49    8.90
  -1   6 -21   68.49   17.40
   1   6  21   43.90   13.50
  -1  -6  21   61.29    9.40
   1  -6 -21   69.79    7.50
  -1   6 -21   66.59    9.30
   1  -6 -21   66.89    8.50
  -1  -6  21   59.39    8.80
   1  -6 -21   77.19   14.30
  -1   6 -21   79.99    9.00
   1  -6 -21   74.19    8.00
  -1  -6  21   58.29    8.50
   1  -6 -22   96.49    9.10
   1   6  22   77.59   17.40
   1  -6 -22   98.09    8.90
   1  -6 -22   96.69    9.70
  -1   6 -22  115.59   11.50
   1  -6 -22  104.29   18.60
   1  -6 -22   96.39   10.50
  -1  -6  22   78.19   10.30
  -1   6 -22   97.29    9.40
  -1  -6  22   90.29   10.60
  -1   6 -22  108.49   21.40
  -1  -6  22   86.79    9.90
  -1   6 -23   35.60   14.10
  -1  -6  23   18.70    6.70
   1   6  23   23.70   10.70
   1  -6 -23   22.40    4.80
  -1  -6  23   18.30    5.70
  -1  -6  23   23.40    6.40
  -1  -6  23   23.10    6.40
   1  -6 -23   20.80   11.40
   1  -6 -23   22.90    5.50
   1  -6 -23   22.60    5.20
  -1   6 -23   26.10    6.10
   1  -6 -23   29.10    6.60
  -1   6 -23   27.10    6.60
  -1   6 -23   27.90    6.00
  -1   6 -24   16.10    9.70
  -1  -6  24   14.60    6.10
  -1  -6  24   15.90    5.30
   1  -6 -24    9.40    4.50
  -1  -6  24   14.30    6.30
   1  -6 -24   18.50    5.50
   1  -6 -24   10.70    4.20
   1  -6 -24    5.10    8.70
  -1   6 -24   17.20    5.70
   1  -6 -24   15.80    4.50
  -1  -6  24   14.30    5.80
  -1   6 -24    5.60    4.50
   1   6  24   11.50    7.50
  -1   6 -24   11.70    4.30
  -1  -6  25   39.40    7.50
  -1   6 -25   44.00    7.20
   1  -6 -25   43.20    6.80
  -1  -6  25   46.40    7.60
   1   6  25   49.50   14.20
  -1   6 -25   38.30    7.50
   1  -6 -25   45.70    6.40
  -1   6 -25   48.50   15.50
  -1  -6  25   36.80    7.50
  -1   6 -25   55.79    7.30
  -1  -6  25   38.30    8.40
   1  -6 -25   41.10    5.90
   1   6  25   33.60    5.20
   1  -6 -25   34.40   13.10
  -1   6 -25   31.30    7.00
  -1   6 -25   47.10    8.00
   1  -6 -25   36.30    6.90
  -1  -6  26   23.10    6.90
   1  -6 -26   24.60    6.10
  -1   6 -26   23.20    6.00
  -1  -6  26   23.50    6.30
   1   6  26   40.80   13.70
  -1   6 -26    5.20    8.60
  -1  -6  26   20.00    5.70
  -1  -6  26   23.50    6.70
   1  -6 -26   28.00    5.40
  -1   6 -26   19.80    5.80
  -1   6 -26   21.80    6.40
   1  -6 -26    9.50    9.60
   1  -6 -26   26.00    5.60
   1  -6 -26   26.50    5.00
  -1   6 -26   26.80    6.20
  -1   6 -26   24.20    5.20
   1   6  26   19.80    4.20
  -1  -6  27   40.60    8.20
  -1   6 -27   52.59    7.90
   1  -6 -27   46.10    7.20
   1   6  27   36.90   13.50
   1  -6 -27   43.10    6.70
   1  -6 -27   49.60    6.40
   1  -6 -27   50.69    6.30
  -1   6 -27   43.70    7.30
  -1  -6  27   46.60    7.90
  -1  -6  27   35.80    7.10
  -1   6 -27   49.99    8.10
  -1   6 -27   50.49    6.90
   1  -6 -27   41.00   12.10
  -1  -6  27   43.10    7.20
  -1   6 -27   39.40    7.30
   1   6  27   36.60    5.40
  -1   6 -28   12.60    5.00
   1  -6 -28    9.60    3.90
  -1  -6  28    2.80    4.20
   1  -6 -28    5.70    3.50
   1  -6 -28    5.00    7.80
  -1  -6  28    8.00    5.40
  -1  -6  28    7.70    5.20
   1  -6 -28    7.60    4.20
   1  -6 -28    6.90    3.40
   1   6  28    5.70    7.50
  -1   6 -28    5.30    4.80
  -1   6 -28    3.10    3.40
  -1   6 -28    4.60    4.20
   1   6  28    7.10    3.60
  -1  -6  28    9.10    5.90
  -1   6 -29    2.70    4.10
   1  -6 -29    1.90    6.20
  -1  -6  29    5.90    5.30
  -1  -6  29    4.20    4.20
   1  -6 -29    8.60    4.00
   1  -6 -29   -2.20    3.00
  -1   6 -29    1.40    4.30
  -1  -6  29   -1.20    4.80
  -1   6 -29    3.10    3.30
   1  -6 -29   -0.90    2.60
  -1   6 -29    1.10    4.00
  -1  -6  29    1.20    4.40
   1  -6 -29   -0.30    3.10
   1  -6 -29    0.20    3.10
   1   6  29   -1.00    3.10
  -1  -6  30   20.70    6.10
  -1   6 -30   24.50    5.40
   1  -6 -30   12.80    4.30
   1  -6 -30   18.00    4.80
   1  -6 -30    9.00    7.00
   1  -6 -30   20.20    4.60
   1  -6 -30   16.00    4.10
   1  -6 -30   22.30    4.40
  -1  -6  30   19.20    5.40
   1   6  30    9.20    3.70
  -1   6 -30   21.40    5.40
  -1   6 -30   12.40    5.50
  -1  -6  30   18.30    6.40
  -1  -6  30   13.80    5.40
  -1   6 -30   17.60    5.40
   1  -6 -31    5.70    7.30
  -1  -6  31   13.10    4.80
   1  -6 -31   20.50    4.80
  -1  -6  31   13.80    6.10
   1  -6 -31   18.60    4.30
  -1  -6  31   18.10    5.70
  -1   6 -31   11.90    5.10
   1  -6 -31   14.80    4.40
  -1   6 -31   12.50    5.10
  -1   6 -31   20.30    5.20
   1  -6 -31   20.20    4.60
   1  -6 -31   13.80    3.80
  -1  -6  31   19.40    5.80
  -1   6 -31   16.00    4.90
   1  -6 -32   12.70    4.00
  -1  -6  32   12.70    5.40
  -1  -6  32   14.50    4.70
   1  -6 -32   19.20    4.50
   1  -6 -32    3.80    6.20
   1  -6 -32   14.60    3.60
   1  -6 -32   14.90    4.20
  -1  -6  32   14.80    5.20
   1  -6 -32   12.80    3.70
  -1   6 -32   15.00    5.50
  -1   6 -32    8.80    4.20
  -1  -6  32    9.30    4.90
  -1   6 -32   14.50    4.70
   1   6  32   11.20    4.40
  -1   6 -32    9.50    4.40
  -1   6 -33   18.50    5.10
  -1  -6  33   15.20    4.60
   1  -6 -33   21.40    4.50
   1  -6 -33   20.10    3.80
  -1  -6  33   12.30    5.20
  -1  -6  33   18.00    5.20
   1  -6 -33   17.00    3.80
   1  -6 -33    5.50    6.10
  -1   6 -33   19.40    4.90
   1  -6 -33   16.60    4.10
  -1  -6  33   -4.70    9.40
   1  -6 -33   17.70    4.50
  -1   6 -33   12.20    4.90
  -1   6 -33   13.60    4.70
   1  -6 -33   14.80    4.10
   1   6  33   13.90    4.70
  -1  -6  33   17.00    5.30
   1   6  34   -3.60    4.00
  -1   6 -34    2.10    4.10
   1  -6 -34    0.70    5.10
  -1  -6  34   -0.10    9.10
  -1  -6  34   -0.90    4.00
   1  -6 -34    3.20    3.00
  -1   6 -34    2.90    3.50
   1  -6 -34    1.80    3.00
  -1  -6  34   -2.50    4.00
   1  -6 -34    0.70    2.70
   1  -6 -34    0.10    2.90
   1   6  34    1.00    3.50
  -1  -6  34   -2.90    4.30
   1  -6 -34    0.80    2.40
  -1  -6  34   -0.10    3.30
   1   6  35   -2.10    3.90
  -1  -6  35   -4.10    4.30
   1  -6 -35    0.60    2.60
  -1   6 -35    0.90    2.90
  -1   6 -35    1.70    3.50
  -1   6 -35   -1.80    3.60
  -1  -6  35    3.80    4.20
   1  -6 -35    1.50    2.60
  -1  -6  35   -2.00    8.80
   1  -6 -35   -1.30    2.10
   1  -6 -35   -1.00    4.80
  -1  -6  35    2.00    3.20
   1   6  35    2.20    3.60
   1  -6 -36    2.60    5.10
  -1   6 -36   15.00    3.80
  -1  -6  36   16.80    4.20
   1  -6 -36   11.40    3.20
   1   6  36   10.50    4.20
   1  -6 -36   11.30    2.70
  -1  -6  36   -1.00    8.60
   1   6  36   13.40    4.10
   1  -6 -36    7.30    3.20
  -1   6 -36   12.10    4.40
  -1  -6  36    8.40    4.20
  -1   6 -37   52.29    5.30
  -1   6 -37   48.40    5.80
  -1  -6  37   44.20    5.80
   1  -6 -37   39.10    4.80
  -1   6 -37   46.10    5.10
  -1  -6  37   43.40    5.30
   1   6  37   40.30    5.60
  -1  -6  37   29.40    4.20
   1  -6 -37   40.50    4.30
  -1   6 -38   77.29    5.90
   1  -6 -38   70.39    5.10
  -1  -6  38   55.69    5.00
   1   6  38   54.39    6.10
  -1  -6  38   52.09    5.70
  -1   6 -38   52.89    5.00
  -1  -6  38   75.59    6.00
  -1  -6  38   40.00    4.50
  -1   6 -38   60.29    6.00
   1  -6 -38   57.89    5.40
  -1  -6  39   15.30    3.40
   1  -6 -39   15.40    3.20
  -1  -6  39    7.40    3.20
  -1   6 -39   15.10    3.40
   1   6  39   14.00    4.00
   1  -6 -39   10.60    2.40
  -1   6 -39   11.20    3.30
  -1  -6  39    4.20    2.50
  -1   6 -40    8.90    2.80
   1   6  40    3.10    3.20
  -1   7  35    5.10    2.60
   1  -7  35    3.70    3.30
  -1  -7 -35   11.90    2.90
  -1  -7 -35    8.00    2.60
  -1  -7 -35    7.40    2.60
   1   7 -35    8.60    3.20
  -1  -7 -35    2.70    2.30
  -1  -7 -35    2.90    2.40
  -1   7  35    4.60    4.20
   1  -7  34    7.80    3.40
  -1  -7 -34   11.90    3.00
  -1  -7 -34   10.80    2.70
  -1   7  34    7.30    2.90
   1   7 -34   20.60    4.10
  -1  -7 -34    6.90    2.70
  -1   7  34    6.70    4.70
  -1  -7 -34    6.90    2.70
  -1  -7 -34    8.30    2.70
  -1  -7 -33    2.80    2.50
   1  -7  33    8.60    3.10
  -1  -7 -33    9.80    3.10
  -1   7  33    2.90    4.20
  -1   7  33    3.80    2.70
  -1  -7 -33    2.30    2.70
  -1  -7 -33    3.20    2.40
  -1  -7 -33    1.40    2.60
  -1   7  33    6.10    2.80
   1  -7  33    4.60    3.50
  -1  -7 -32   46.30    4.70
  -1  -7 -32   32.80    4.30
  -1  -7 -32   50.79    4.70
  -1   7  32   27.40    4.40
   1  -7  32   40.80    5.40
  -1   7  32   36.50    6.70
  -1  -7 -32   39.90    4.80
   1   7 -32   36.90    3.40
   1  -7  32   41.30    4.90
   1  -7  32   39.50    4.70
  -1   7  32   37.70    4.90
   1  -7  31   -0.30    3.30
   1   7 -31    3.10    1.90
  -1   7  31    1.30    2.80
  -1  -7 -31    2.80    2.70
  -1  -7 -31    0.70    2.50
  -1  -7 -31    0.70    2.60
  -1   7  31    4.70    3.00
   1  -7  31    1.20    7.70
   1  -7  31    7.70    3.80
  -1   7  31    0.00    3.20
   1  -7  31    2.10    3.00
  -1   7  30   43.10    5.50
  -1  -7 -30   45.70    4.80
  -1  -7 -30   51.09    5.20
   1  -7  30   53.29    6.20
   1   7 -30   37.90    3.90
   1  -7  30   49.50    6.10
  -1   7  30   31.50    4.50
  -1   7  30   30.80    5.20
  -1  -7 -30   42.90    5.40
   1   7 -29    8.70    2.70
   1  -7  29   -2.00    9.10
  -1  -7 -29   10.50    3.50
   1  -7  29   13.30    4.20
  -1   7  29    6.90    3.90
  -1   7  29    9.30    3.70
  -1   7  29    6.50    3.50
  -1  -7 -29    6.00    3.10
   1   7 -29   12.00    3.40
  -1  -7 -29   10.00    4.00
   1  -7  29    5.60    3.90
   1   7 -28   42.40    4.50
  -1   7  28   26.00    4.80
  -1   7  28   39.10    5.70
  -1   7  28   33.50    5.80
  -1  -7 -28   52.09    5.90
   1  -7  28   52.29    6.90
   1  -7  28   41.60    6.50
  -1  -7 -28   46.60    5.10
   1   7 -28   39.60    5.10
  -1  -7 -28   39.00    5.90
   1   7 -27   24.40    4.40
  -1  -7 -27   31.10    5.70
   1  -7  27   32.50    6.10
   1  -7  27   28.40    5.80
  -1   7  27   23.80    4.80
  -1   7  27   22.00    4.70
   1   7 -27   17.80    3.90
  -1  -7 -27   30.50    4.90
  -1  -7 -27   24.80    4.20
  -1   7  27   18.50    4.90
  -1   7  26    7.30    4.10
  -1   7  26    5.80    4.00
  -1  -7 -26    6.10    4.00
  -1   7  26    6.80    3.80
  -1  -7 -26    8.60    3.60
   1   7 -26    5.30    3.50
  -1  -7 -26    6.60    3.10
   1  -7  26    7.20    5.30
   1   7 -26    4.70    3.30
   1   7 -26   12.60    4.50
   1  -7  26    5.30    4.90
   1   7 -25   84.19    7.90
  -1  -7 -25   71.99    6.40
  -1  -7 -25   77.89    7.30
   1  -7  25   75.29    8.90
   1  -7  25   77.69    8.90
   1   7 -25   43.60    5.80
   1   7 -25   73.89    7.10
  -1   7  25   54.39    7.40
  -1   7  25   61.69    7.40
  -1  -7 -25   62.99    7.70
   1   7 -24    6.00    3.90
  -1  -7 -24    5.60    3.70
  -1   7  24   -0.50    3.00
   1  -7  24    4.20    5.20
   1  -7  24    3.90    4.90
  -1  -7 -24    1.50    3.70
  -1  -7 -24    3.80    3.20
  -1  -7 -24    2.00    3.30
   1   7 -24    6.80    3.80
  -1   7  24    5.50    4.20
  -1  -7 -23   22.50    4.70
   1  -7  23   18.00    5.90
   1   7 -23   22.40    5.10
  -1   7  23   18.10    5.70
   1   7 -23   19.40    4.60
   1  -7  23   19.30    6.30
  -1  -7 -23   17.90    4.00
  -1  -7 -23   19.70    5.20
  -1  -7 -23   23.50    5.00
  -1   7  23   15.90    4.80
   1   7 -22   12.60    4.80
  -1  -7 -22   11.10    4.00
   1  -7  22   10.70    5.90
   1  -7  22   11.00    5.70
  -1  -7 -22   12.70    3.60
  -1   7  22    5.00    3.60
  -1  -7 -22   10.20    4.40
  -1  -7 -22   11.70    4.10
  -1   7  22   11.00    5.00
   1   7 -22   12.00    4.40
   1   7 -21   36.50    6.20
  -1   7  21   33.10    5.90
  -1  -7 -21   32.80    6.50
  -1   7  21   31.00    6.30
   1  -7  21   41.70    8.00
  -1  -7 -21   41.30    5.90
  -1  -7 -21   34.90    5.70
  -1  -7 -21   36.70    5.20
   1  -7  21   44.60    7.80
   1   7 -21   35.90    5.70
  -1  -7 -20   65.49    7.00
   1   7 -20   45.50   16.00
  -1   7  20   46.40    6.90
   1  -7  20   61.19    9.00
  -1  -7 -20   56.09    7.00
   1  -7  20   64.59    9.00
   1   7 -20   53.29   15.50
   1   7 -20   66.89    7.90
  -1  -7 -20   57.39    6.20
  -1  -7 -20   53.29    7.60
  -1   7  20   55.89    7.70
  -1  -7 -19   80.39    7.70
   1   7 -19   82.19    8.30
   1  -7  19   84.89   10.20
   1   7 -19   75.19   17.40
   1   7 -19   81.59   18.10
  -1  -7 -19   73.29    8.70
  -1   7  19   73.69    8.20
  -1  -7 -19   73.89    7.70
   1  -7  19   96.59   10.90
  -1   7  19   66.99    8.40
  -1  -7 -19   76.29    7.00
  -1  -7 -18   43.00    6.00
  -1  -7 -18   33.30    5.80
   1   7 -18   28.90   12.70
   1  -7  18   45.80    8.40
   1   7 -18   29.20   11.90
  -1   7  18   34.10    5.90
   1  -7  18   53.89    8.40
  -1   7  18   35.10    6.60
  -1  -7 -18   36.60    6.80
  -1  -7 -18   40.20    5.30
   1   7 -18   38.60    6.10
   1   7 -17   28.10   13.10
   1   7 -17   31.80    5.90
  -1  -7 -17   29.70    5.30
   1  -7  17   30.20    7.30
  -1  -7 -17   23.70    4.90
   1   7 -17   20.80   10.90
  -1  -7 -17   19.00    5.50
  -1   7  17   18.90    5.60
  -1   7  16   84.69    9.30
[truncated: 1,017,827 more chars]
